# Supplementary material for: Comparative Transcriptomics Reveals Differential Gene Expression Related to Colletotrichum gloeosporioides Resistance in the Octoploid Strawberry
Source: Front Plant Sci. 2017 May 15;8:779. doi: 10.3389/fpls.2017.00779 (PMC5430163; doi:10.3389/fpls.2017.00779)
Supplement: TABLE S1 — Gene IDs and expression data. [file Table_1.XLSX]

## Sheet: Sheet1
id	Sample_S1	Sample_S2	Sample_S3	Sample_R2	Sample_R1	Sample_R3	NR.id.and.Des	NR.e.value	swiss.id	swiss.e.value	swiss.Des	KOG.id	KOG.e.value	KOG.Des	PRGID	Name	id.1	GO_id	GO_term	pathway	pathway_description
FAN_icon19343669.1.g00001.1	12.997	19.5503	20.0171	3.36217	14.5838	7.65707	gi|764567198|ref|XP_011462134.1|PREDICTED: pentatricopeptide repeat-containing protein At1g07590, mitochondrial, partial [Fragaria vesca subsp. vesca]	3e-58	sp|Q940Q2|PPR19_ARATH	3e-38	Pentatricopeptide repeat-containing protein At1g07590, mitochondrial OS=Arabidopsis thaliana GN=At1g07590 PE=2 SV=1	KOG4197	7e-39	FOG: PPR repeat			FAN_icon19343669.1.g00001.1	GO:0005739,GO:0046686	mitochondrion|response to cadmium ion
FAN_icon19343797.1.g00001.1	0	0	0	0	0	0											FAN_icon19343797.1.g00001.1
FAN_icon19343865.1.g00001.1	0	0	0	0	0	0	gi|470126890|ref|XP_004299415.1|PREDICTED: probable glycosyltransferase At5g25310 isoform X1 [Fragaria vesca subsp. vesca]	3e-13									FAN_icon19343865.1.g00001.1
FAN_icon19343887.1.g00001.1	0	0	0	0	0	0											FAN_icon19343887.1.g00001.1
FAN_icon19343979.1.g00001.1	43.776	51.4627	34.4414	40.867	65.1705	31.3365	gi|470129244|ref|XP_004300535.1|PREDICTED: coatomer subunit alpha-1-like [Fragaria vesca subsp. vesca]	3e-34	sp|Q94A40|COPA1_ARATH	2e-11	Coatomer subunit alpha-1 OS=Arabidopsis thaliana GN=At1g62020 PE=1 SV=2	KOG0292	4e-12	Vesicle coat complex COPI, alpha subunit			FAN_icon19343979.1.g00001.1	GO:0030126,GO:0005829,GO:0016020,GO:0005886,GO:0005198,GO:0006886,GO:0016192	COPI vesicle coat|cytosol|membrane|plasma membrane|structural molecule activity|intracellular protein transport|vesicle-mediated transport
FAN_icon19344025.1.g00001.1	0	0	0	3.19195	7.56006	15.5374	gi|955387590|ref|XP_014627016.1|PREDICTED: uncharacterized mitochondrial protein AtMg00810-like [Glycine max]	8e-52	sp|P10978|POLX_TOBAC	4e-17	Retrovirus-related Pol polyprotein from transposon TNT 1-94 OS=Nicotiana tabacum PE=2 SV=1	KOG0017	2e-42	FOG: Transposon-encoded proteins with TYA, reverse transcriptase, integrase domains in various combinations			FAN_icon19344025.1.g00001.1	GO:0004190,GO:0004519,GO:0003676,GO:0003964,GO:0008270,GO:0015074	aspartic-type endopeptidase activity|endonuclease activity|nucleic acid binding|RNA-directed DNA polymerase activity|zinc ion binding|DNA integration
FAN_icon19344029.1.g00001.1	0	0	0	0	0	0											FAN_icon19344029.1.g00001.1
FAN_icon19344035.1.g00001.1	0	0	0	8.51475	0	0	gi|470114544|ref|XP_004293474.1|PREDICTED: myb-related protein Myb4-like [Fragaria vesca subsp. vesca]	8e-32									FAN_icon19344035.1.g00001.1
FAN_icon19344037.1.g00001.1	0	0	0	0	0	0	gi|470138836|ref|XP_004305159.1|PREDICTED: laccase-7-like [Fragaria vesca subsp. vesca]	1e-61	sp|Q69L99|LAC14_ORYSJ	3e-37	Laccase-14 OS=Oryza sativa subsp. japonica GN=LAC14 PE=3 SV=1	KOG1263	1e-37	Multicopper oxidases			FAN_icon19344037.1.g00001.1	GO:0048046,GO:0005507,GO:0052716,GO:0016722,GO:0046274	apoplast|copper ion binding|hydroquinone:oxygen oxidoreductase activity|oxidoreductase activity, oxidizing metal ions|lignin catabolic process
FAN_icon19344137.1.g00001.1	0	0	0	0	0	0	gi|764632149|ref|XP_011469727.1|PREDICTED: uncharacterized protein LOC105353024 [Fragaria vesca subsp. vesca]	9e-48									FAN_icon19344137.1.g00001.1
FAN_icon19344201.1.g00001.1	0	0	0	0	0	0											FAN_icon19344201.1.g00001.1
FAN_icon19344343.1.g00001.1	0	0	0	0	0	0	gi|470118302|ref|XP_004295270.1|PREDICTED: uncharacterized protein LOC101297334 [Fragaria vesca subsp. vesca]	2e-20									FAN_icon19344343.1.g00001.1
FAN_icon19344441.1.g00001.1	0	0	0	0	0	0	gi|470135511|ref|XP_004303558.1|PREDICTED: F-box protein SNE [Fragaria vesca subsp. vesca]	1e-08									FAN_icon19344441.1.g00001.1
FAN_icon19344449.1.g00001.1	0	0	0	0	0	0											FAN_icon19344449.1.g00001.1
FAN_icon19344517.1.g00001.1	37.4699	24.2761	7.77435	19.5836	22.516	26.5642	gi|764602470|ref|XP_011466705.1|PREDICTED: MAR-binding filament-like protein 1-1 isoform X1 [Fragaria vesca subsp. vesca]	5e-31	sp|P93203|MFP1_SOLLC	2e-08	MAR-binding filament-like protein 1 OS=Solanum lycopersicum GN=MFP1 PE=1 SV=1						FAN_icon19344517.1.g00001.1	GO:0016363,GO:0003677	nuclear matrix|DNA binding
FAN_icon19344639.1.g00001.1	0	0	0	0	0	0											FAN_icon19344639.1.g00001.1
FAN_icon19344775.1.g00001.1	0	0	0	0	0	0	gi|764615900|ref|XP_011468014.1|PREDICTED: uncharacterized protein LOC105352474 isoform X1 [Fragaria vesca subsp. vesca]	4e-14									FAN_icon19344775.1.g00001.1
FAN_icon19344813.1.g00001.1	38.7597	0	10.7493	13.2419	10.4634	12.4902	gi|470114389|ref|XP_004293398.1|PREDICTED: SNF1-related protein kinase regulatory subunit beta-2 [Fragaria vesca subsp. vesca]	2e-41	sp|Q9SCY5|KINB2_ARATH	1e-34	SNF1-related protein kinase regulatory subunit beta-2 OS=Arabidopsis thaliana GN=KINB2 PE=1 SV=1	KOG1616	9e-35	Protein involved in Snf1 protein kinase complex assembly			FAN_icon19344813.1.g00001.1	GO:0005524,GO:0005975,GO:0043562,GO:0006633,GO:0042128,GO:0009744	ATP binding|carbohydrate metabolic process|cellular response to nitrogen levels|fatty acid biosynthetic process|nitrate assimilation|response to sucrose	path:ko04068,path:ko04152,path:ko05410,path:ko04931,path:ko04932,path:ko04211,path:ko04213,path:ko04910,path:ko04920,path:ko04921,path:ko04922,path:ko04710	FoxO signaling pathway|AMPK signaling pathway|Hypertrophic cardiomyopathy (HCM)|Insulin resistance|Non-alcoholic fatty liver disease (NAFLD)|Longevity regulating pathway - mammal|Longevity regulating pathway - multiple species|Insulin signaling pathway|Adipocytokine signaling pathway|Oxytocin signaling pathway|Glucagon signaling pathway|Circadian rhythm
FAN_icon19344819.1.g00001.1	0	0	0	0	0	0	gi|470101610|ref|XP_004287263.1|PREDICTED: ubiquitin carboxyl-terminal hydrolase 22-like [Fragaria vesca subsp. vesca]	3e-46									FAN_icon19344819.1.g00001.1
FAN_icon19344869.1.g00001.1	1.18532	1.30908	0	0	0	6.12891	gi|470106947|ref|XP_004289815.1|PREDICTED: leucine-rich repeat extensin-like protein 1 [Fragaria vesca subsp. vesca]	7e-40									FAN_icon19344869.1.g00001.1
FAN_icon19344969.1.g00001.1	0	0	0	0	0	0	gi|595897533|ref|XP_007213771.1|hypothetical protein PRUPE_ppa024298m1g, partial [Prunus persica]	3e-42	sp|C0LGP4|Y3475_ARATH	2e-20	Probable LRR receptor-like serine/threonine-protein kinase At3g47570 OS=Arabidopsis thaliana GN=At3g47570 PE=1 SV=1	KOG1187	8e-17	Serine/threonine protein kinase	PRGDB00173521	ppa018998m	FAN_icon19344969.1.g00001.1	GO:0016021,GO:0005886,GO:0005524,GO:0004674	integral component of membrane|plasma membrane|ATP binding|protein serine/threonine kinase activity	path:ko04626	Plant-pathogen interaction
FAN_icon19344983.1.g00001.1	0	0	0	0	0	0	gi|764641944|ref|XP_011470919.1|PREDICTED: uncharacterized protein LOC101297108 [Fragaria vesca subsp. vesca]	6e-09									FAN_icon19344983.1.g00001.1
FAN_icon19345027.1.g00001.1	0	0	0	0	0	0											FAN_icon19345027.1.g00001.1
FAN_icon19345091.1.g00001.1	0	0	0	0	0	0	gi|764595537|ref|XP_011465875.1|PREDICTED: glutamic acid-rich protein-like [Fragaria vesca subsp. vesca]	6e-06									FAN_icon19345091.1.g00001.1
FAN_icon19345097.1.g00001.1	0	0	0	0	0	0	gi|764607483|ref|XP_011467207.1|PREDICTED: protein arginine N-methyltransferase 1.5 [Fragaria vesca subsp. vesca]	4e-19	sp|Q8GWT4|ANM15_ARATH	6e-09	Protein arginine N-methyltransferase 1.5 OS=Arabidopsis thaliana GN=PMRT15 PE=1 SV=2	KOG0822	7e-09	Protein kinase inhibitor			FAN_icon19345097.1.g00001.1	GO:0005829,GO:0005634,GO:0008469,GO:0008276,GO:0034969,GO:0019918,GO:0010220,GO:0009909,GO:0006355,GO:0006351	cytosol|nucleus|histone-arginine N-methyltransferase activity|protein methyltransferase activity|histone arginine methylation|peptidyl-arginine methylation, to symmetrical-dimethyl arginine|positive regulation of vernalization response|regulation of flower development|regulation of transcription, DNA-templated|transcription, DNA-templated	path:ko04111,path:ko04011,path:ko03013	Cell cycle - yeast|MAPK signaling pathway - yeast|RNA transport
FAN_icon19345097.1.g00002.1	0	0	0	0	0	0	gi|764607483|ref|XP_011467207.1|PREDICTED: protein arginine N-methyltransferase 1.5 [Fragaria vesca subsp. vesca]	7e-07									FAN_icon19345097.1.g00002.1
FAN_icon19345141.1.g00001.1	0	0	0	0	0	0	gi|764567575|ref|XP_011462213.1|PREDICTED: TATA-box-binding protein 2-like, partial [Fragaria vesca subsp. vesca]	1e-26	sp|P28147|TBP1_ARATH	1e-12	TATA-box-binding protein 1 OS=Arabidopsis thaliana GN=TBP1 PE=1 SV=1	KOG3302	3e-13	TATA-box binding protein (TBP), component of TFIID and TFIIIB			FAN_icon19345141.1.g00001.1	GO:0005634,GO:0003677,GO:0006352,GO:0006355	nucleus|DNA binding|DNA-templated transcription, initiation|regulation of transcription, DNA-templated	path:ko03022,path:ko05203,path:ko05166,path:ko05168,path:ko05169,path:ko05016	Basal transcription factors|Viral carcinogenesis|HTLV-I infection|Herpes simplex infection|Epstein-Barr virus infection|Huntington's disease
FAN_icon19345181.1.g00001.1	0	0	0	0	0	0	gi|242810712|ref|XP_002485638.1|transposon I factor, putative [Talaromyces stipitatus ATCC 10500]	2e-46									FAN_icon19345181.1.g00001.1
FAN_icon19345187.1.g00001.1	0	0	0	0	0	0	gi|901790596|gb|KMZ56279.1|SEC22 vesicle trafficking protein-like protein B [Zostera marina]	8e-07	sp|Q94AU2|SEC22_ARATH	7e-07	25.3 kDa vesicle transport protein OS=Arabidopsis thaliana GN=SEC22 PE=2 SV=1	KOG0862	2e-07	Synaptobrevin/VAMP-like protein SEC22			FAN_icon19345187.1.g00001.1	GO:0005783,GO:0005789,GO:0005794,GO:0000139,GO:0016021,GO:0005886,GO:0005484,GO:0000149,GO:0015031,GO:0006906	endoplasmic reticulum|endoplasmic reticulum membrane|Golgi apparatus|Golgi membrane|integral component of membrane|plasma membrane|SNAP receptor activity|SNARE binding|protein transport|vesicle fusion
FAN_icon19345231.1.g00001.1	20.8054	41.0778	35.7881	32.1774	25.4356	25.5344	gi|764646480|ref|XP_011457577.1|PREDICTED: uncharacterized protein LOC101303088 isoform X1 [Fragaria vesca subsp. vesca]	3e-14									FAN_icon19345231.1.g00001.1
FAN_icon19345321.1.g00001.1	0	0	7.51495	0	0	0	gi|470145886|ref|XP_004308563.1|PREDICTED: nuclear pore complex protein NUP1-like [Fragaria vesca subsp. vesca]	8e-37									FAN_icon19345321.1.g00001.1
FAN_icon19345399.1.g00001.1	0	0	0	0	0	0	gi|470103836|ref|XP_004288333.1|PREDICTED: mitogen-activated protein kinase kinase kinase YODA [Fragaria vesca subsp. vesca]	6e-32									FAN_icon19345399.1.g00001.1
FAN_icon19345583.1.g00001.1	0	0	0	0	0	0	gi|764522740|ref|XP_011457630.1|PREDICTED: uncharacterized protein LOC105349506 [Fragaria vesca subsp. vesca]	1e-36									FAN_icon19345583.1.g00001.1
FAN_icon19345615.1.g00001.1	0	0	0	0	0	0											FAN_icon19345615.1.g00001.1
FAN_icon19345713.1.g00001.1	0	0	0	0	0	0											FAN_icon19345713.1.g00001.1
FAN_icon19345815.1.g00001.1	0	0	0	0	0	0											FAN_icon19345815.1.g00001.1
FAN_icon19345925.1.g00001.1	0	0	0	0	0	0	gi|470114218|ref|XP_004293313.1|PREDICTED: putative pectate lyase 2 [Fragaria vesca subsp. vesca]	1e-34	sp|O65388|PLY2_ARATH	2e-27	Putative pectate lyase 2 OS=Arabidopsis thaliana GN=At1g11920 PE=3 SV=2						FAN_icon19345925.1.g00001.1	GO:0046872,GO:0030570,GO:0045490	metal ion binding|pectate lyase activity|pectin catabolic process	path:ko00040	Pentose and glucuronate interconversions
FAN_icon19345951.1.g00001.1	0	0	0	0	0	0	gi|470139189|ref|XP_004305333.1|PREDICTED: uncharacterized protein LOC101309858 [Fragaria vesca subsp. vesca]	1e-29				KOG0017	4e-12	FOG: Transposon-encoded proteins with TYA, reverse transcriptase, integrase domains in various combinations			FAN_icon19345951.1.g00001.1
FAN_icon19345967.1.g00001.1	0	0	0	0	0	0	gi|645219462|ref|XP_008235909.1|PREDICTED: uncharacterized protein K02A2.6-like [Prunus mume]	1e-36				KOG0017	7e-11	FOG: Transposon-encoded proteins with TYA, reverse transcriptase, integrase domains in various combinations			FAN_icon19345967.1.g00001.1
FAN_icon19346081.1.g00001.1	0	0	0	0	0	0	gi|764621046|ref|XP_011468596.1|PREDICTED: receptor-like protein 2 [Fragaria vesca subsp. vesca]	2e-16									FAN_icon19346081.1.g00001.1
FAN_icon19346171.1.g00001.1	0	0	0	0	0	0											FAN_icon19346171.1.g00001.1
FAN_icon19346209.1.g00001.1	0	0	0	0	0	0											FAN_icon19346209.1.g00001.1
FAN_icon19346253.1.g00001.1	0	0	0	0	0	0	gi|764555044|ref|XP_011460561.1|PREDICTED: uncharacterized protein LOC105350375 [Fragaria vesca subsp. vesca]	1e-11				KOG0017	2e-06	FOG: Transposon-encoded proteins with TYA, reverse transcriptase, integrase domains in various combinations			FAN_icon19346253.1.g00001.1
FAN_icon19346263.1.g00001.1	0	0	0	0	0	0	gi|470135479|ref|XP_004303542.1|PREDICTED: 125 kDa kinesin-related protein isoform X2 [Fragaria vesca subsp. vesca]	6e-53	sp|P82266|K125_ARATH	7e-49	Probable 125 kDa kinesin-related protein OS=Arabidopsis thaliana GN=At2g36200 PE=2 SV=2	KOG0243	2e-49	Kinesin-like protein			FAN_icon19346263.1.g00001.1	GO:0005737,GO:0005874,GO:0005524,GO:0003777,GO:0007018	cytoplasm|microtubule|ATP binding|microtubule motor activity|microtubule-based movement
FAN_icon19346305.1.g00001.1	0	0	0	0	0	0											FAN_icon19346305.1.g00001.1
FAN_icon19346343.1.g00001.1	0	0	0	0	0	0	gi|470130468|ref|XP_004301125.1|PREDICTED: rhamnogalacturonate lyase B-like [Fragaria vesca subsp. vesca]	1e-48									FAN_icon19346343.1.g00001.1
FAN_icon19346453.1.g00001.1	0	0	0	0	0	0	gi|764547465|ref|XP_011459670.1|PREDICTED: uncharacterized protein LOC105350030 [Fragaria vesca subsp. vesca]	1e-19									FAN_icon19346453.1.g00001.1
FAN_icon19346533.1.g00001.1	0	0	0	0	0	0											FAN_icon19346533.1.g00001.1
FAN_icon19346565.1.g00001.1	0	0	0	0	0	0	gi|470125012|ref|XP_004298501.1|PREDICTED: probable RNA-dependent RNA polymerase 1 [Fragaria vesca subsp. vesca]	5e-40	sp|Q0DXS3|RDR1_ORYSJ	3e-17	Probable RNA-dependent RNA polymerase 1 OS=Oryza sativa subsp. japonica GN=RDR1 PE=2 SV=2	KOG0988	8e-17	RNA-directed RNA polymerase QDE-1 required for posttranscriptional gene silencing and RNA interference			FAN_icon19346565.1.g00001.1	GO:0003723,GO:0003968,GO:0031047	RNA binding|RNA-directed RNA polymerase activity|gene silencing by RNA
FAN_icon19346599.1.g00001.1	0	0	0	0	0	0											FAN_icon19346599.1.g00001.1
FAN_icon19346641.1.g00001.1	0	0	0	0	0	0	gi|470106750|ref|XP_004289723.1|PREDICTED: DUF21 domain-containing protein At2g14520-like [Fragaria vesca subsp. vesca]	9e-46	sp|Q9ZQR4|Y2452_ARATH	9e-26	DUF21 domain-containing protein At2g14520 OS=Arabidopsis thaliana GN=CBSDUF3 PE=2 SV=2	KOG2118	3e-26	Predicted membrane protein, contains two CBS domains			FAN_icon19346641.1.g00001.1	GO:0016021	integral component of membrane
FAN_icon19346673.1.g00001.1	0	0	0	0	0	0											FAN_icon19346673.1.g00001.1
FAN_icon19346701.1.g00001.1	11.4194	0	0	0	9.81749	0	gi|470108964|ref|XP_004290772.1|PREDICTED: desiccation-related protein PCC13-62-like [Fragaria vesca subsp. vesca]	1e-11									FAN_icon19346701.1.g00001.1
FAN_icon19346799.1.g00001.1	126.875	167.233	71.7428	26.4431	163.944	119.214	gi|764508518|ref|XP_011458928.1|PREDICTED: LOW QUALITY PROTEIN: E3 ubiquitin-protein ligase UPL1-like [Fragaria vesca subsp. vesca]	5e-39	sp|Q8GY23|UPL1_ARATH	7e-08	E3 ubiquitin-protein ligase UPL1 OS=Arabidopsis thaliana GN=UPL1 PE=1 SV=3	KOG0939	2e-08	E3 ubiquitin-protein ligase/Putative upstream regulatory element binding protein			FAN_icon19346799.1.g00001.1	GO:0016874,GO:0004842	ligase activity|ubiquitin-protein transferase activity	path:ko04120	Ubiquitin mediated proteolysis
FAN_icon19346875.1.g00001.1	0	0	0	0	0	0											FAN_icon19346875.1.g00001.1
FAN_icon19346895.1.g00001.1	0	0	0	0	0	0											FAN_icon19346895.1.g00001.1
FAN_icon19346897.1.g00001.1	0	0	2.71607	0	0	2.83904	gi|764548523|ref|XP_011459822.1|PREDICTED: putative receptor protein kinase ZmPK1 [Fragaria vesca subsp. vesca]	1e-59	sp|P17801|KPRO_MAIZE	1e-41	Putative receptor protein kinase ZmPK1 OS=Zea mays GN=PK1 PE=2 SV=2	KOG1187	3e-31	Serine/threonine protein kinase	PRGDB00173923		FAN_icon19346897.1.g00001.1	GO:0016021,GO:0005524,GO:0004674,GO:0048544	integral component of membrane|ATP binding|protein serine/threonine kinase activity|recognition of pollen
FAN_icon19346903.1.g00001.1	48.1282	11.7749	10.082	0	19.2335	0	gi|764561610|ref|XP_011461355.1|PREDICTED: uncharacterized protein LOC101293083 [Fragaria vesca subsp. vesca]	5e-35									FAN_icon19346903.1.g00001.1
FAN_icon19346999.1.g00001.1	1.41879	6.09676	2.74934	9.1365	1.23701	1.38487	gi|470110636|ref|XP_004291582.1|PREDICTED: uncharacterized protein At1g18480 [Fragaria vesca subsp. vesca]	4e-64	sp|Q944L7|Y1480_ARATH	2e-50	Uncharacterized protein At1g18480 OS=Arabidopsis thaliana GN=At1g18480 PE=2 SV=1	KOG0374	4e-51	Serine/threonine specific protein phosphatase PP1, catalytic subunit			FAN_icon19346999.1.g00001.1	GO:0005829,GO:0046872,GO:0004721	cytosol|metal ion binding|phosphoprotein phosphatase activity
FAN_icon19347021.1.g00001.1	0	0	0	0	0	0											FAN_icon19347021.1.g00001.1
FAN_icon19347079.1.g00001.1	0	0	0	0	0	0	gi|470131096|ref|XP_004301434.1|PREDICTED: signal recognition particle 54 kDa protein 2-like [Fragaria vesca subsp. vesca]	3e-38	sp|P49972|SR542_SOLLC	6e-33	Signal recognition particle 54 kDa protein 2 OS=Solanum lycopersicum PE=2 SV=1	KOG0780	2e-29	Signal recognition particle, subunit Srp54			FAN_icon19347079.1.g00001.1	GO:0005786,GO:0008312,GO:0005525,GO:0003924,GO:0006614	signal recognition particle, endoplasmic reticulum targeting|7S RNA binding|GTP binding|GTPase activity|SRP-dependent cotranslational protein targeting to membrane	path:ko03070,path:ko03060	Bacterial secretion system|Protein export
FAN_icon19347087.1.g00001.1	0	0	0	0	0	0	gi|470102392|ref|XP_004287638.1|PREDICTED: uncharacterized protein LOC101296799 [Fragaria vesca subsp. vesca]	3e-59									FAN_icon19347087.1.g00001.1
FAN_icon19347155.1.g00001.1	0	0	0	0	0	0	gi|764582591|ref|XP_011464145.1|PREDICTED: uncharacterized protein LOC101308185 isoform X1 [Fragaria vesca subsp. vesca]	3e-56									FAN_icon19347155.1.g00001.1
FAN_icon19347177.1.g00001.1	0	0	0	0	0	0	gi|764522346|ref|XP_011457309.1|PREDICTED: uncharacterized protein LOC105349391 [Fragaria vesca subsp. vesca]	5e-53									FAN_icon19347177.1.g00001.1
FAN_icon19347185.1.g00001.1	0	0	0	0	0	0											FAN_icon19347185.1.g00001.1
FAN_icon19347217.1.g00001.1	0	1.52074	1.35949	2.98824	2.54216	1.45298											FAN_icon19347217.1.g00001.1
FAN_icon19347281.1.g00001.1	0	0	0	0	0	0	gi|470107910|ref|XP_004290281.1|PREDICTED: uncharacterized protein LOC101292173 [Fragaria vesca subsp. vesca]	5e-07									FAN_icon19347281.1.g00001.1
FAN_icon19347303.1.g00001.1	0	0	0	0	0	0	gi|764567254|ref|XP_004295959.2|PREDICTED: phosphatidylinositol 4-kinase gamma 3-like [Fragaria vesca subsp. vesca]	2e-17	sp|Q9FNF8|P4KG3_ARATH	4e-10	Phosphatidylinositol 4-kinase gamma 3 OS=Arabidopsis thaliana GN=PI4KG3 PE=2 SV=1	KOG2381	1e-10	Phosphatidylinositol 4-kinase			FAN_icon19347303.1.g00001.1	GO:0005634,GO:0005777,GO:0004430,GO:0005524,GO:0016301,GO:0035091,GO:0009909,GO:0009737,GO:1902074	nucleus|peroxisome|1-phosphatidylinositol 4-kinase activity|ATP binding|kinase activity|phosphatidylinositol binding|regulation of flower development|response to abscisic acid|response to salt
FAN_icon19347327.1.g00001.1	0	0	0	0	0	0											FAN_icon19347327.1.g00001.1
FAN_icon19347355.1.g00001.1	0	0	0	0	0	0											FAN_icon19347355.1.g00001.1
FAN_icon19347429.1.g00001.1	0	0	0	0	0	0	gi|764646227|ref|XP_011457539.1|PREDICTED: classical arabinogalactan protein 6-like [Fragaria vesca subsp. vesca]	5e-08									FAN_icon19347429.1.g00001.1
FAN_icon19347447.1.g00001.1	0	0	0	0	0	0											FAN_icon19347447.1.g00001.1
FAN_icon19347459.1.g00001.1	109.198	158.957	64.8773	82.4828	26.2739	194.423	gi|470142528|ref|XP_004306957.1|PREDICTED: uncharacterized protein LOC101305980 [Fragaria vesca subsp. vesca]	4e-51									FAN_icon19347459.1.g00001.1
FAN_icon19347505.1.g00001.1	0	0	0	0	0	0											FAN_icon19347505.1.g00001.1
FAN_icon19347517.1.g00001.1	400.3	342.862	120.02	99.3703	174.647	160.99	gi|470118312|ref|XP_004295275.1|PREDICTED: glucan endo-1,3-beta-glucosidase 1 isoform X2 [Fragaria vesca subsp. vesca]	3e-30	sp|O65399|E131_ARATH	2e-17	Glucan endo-1,3-beta-glucosidase 1 OS=Arabidopsis thaliana GN=At1g11820 PE=1 SV=3						FAN_icon19347517.1.g00001.1	GO:0031225,GO:0005886,GO:0042973,GO:0005975,GO:0006952	anchored component of membrane|plasma membrane|glucan endo-1,3-beta-D-glucosidase activity|carbohydrate metabolic process|defense response	path:ko00500	Starch and sucrose metabolism
FAN_icon19347519.1.g00001.1	0	0	0	0	0	0											FAN_icon19347519.1.g00001.1
FAN_icon19347605.1.g00001.1	0	0	0	0	0	0											FAN_icon19347605.1.g00001.1
FAN_icon19347613.1.g00001.1	5.64383	12.6044	4.1609	7.49186	9.46317	2.68752	gi|470102502|ref|XP_004287692.1|PREDICTED: subtilisin-like protease SBT3.5 [Fragaria vesca subsp. vesca]	2e-61	sp|Q39547|CUCM1_CUCME	3e-30	Cucumisin OS=Cucumis melo PE=1 SV=1						FAN_icon19347613.1.g00001.1	GO:0005576,GO:0004252	extracellular region|serine-type endopeptidase activity
FAN_icon19347719.1.g00001.1	0	0	0	0	0	0	gi|645276654|ref|XP_008243389.1|PREDICTED: uncharacterized protein LOC103341621 [Prunus mume]	4e-16									FAN_icon19347719.1.g00001.1
FAN_icon19347731.1.g00001.1	0	3.95071	0	0	0	0	gi|764517134|ref|XP_011466465.1|PREDICTED: uncharacterized protein LOC105352100 [Fragaria vesca subsp. vesca]	7e-45									FAN_icon19347731.1.g00001.1
FAN_icon19347731.1.g00002.1	0	0	0	0	0	0	gi|764517134|ref|XP_011466465.1|PREDICTED: uncharacterized protein LOC105352100 [Fragaria vesca subsp. vesca]	5e-29									FAN_icon19347731.1.g00002.1
FAN_icon19347787.1.g00001.1	0	0	0	0	0	289.898	gi|470119043|ref|XP_004295627.1|PREDICTED: phenylalanine N-monooxygenase-like [Fragaria vesca subsp. vesca]	1e-21	sp|Q6J540|C79D4_LOTJA	3e-09	Isoleucine N-monooxygenase 2 OS=Lotus japonicus GN=CYP79D4 PE=1 SV=1	KOG0156	1e-07	Cytochrome P450 CYP2 subfamily			FAN_icon19347787.1.g00001.1	GO:0005783,GO:0016021,GO:0031090,GO:0020037,GO:0005506,GO:0102001,GO:0004497,GO:0019756	endoplasmic reticulum|integral component of membrane|organelle membrane|heme binding|iron ion binding|isoleucine N-monooxygenase (oxime forming) activity|monooxygenase activity|cyanogenic glycoside biosynthetic process	path:ko00966,path:ko00460,path:ko01210	Glucosinolate biosynthesis|Cyanoamino acid metabolism|2-Oxocarboxylic acid metabolism
FAN_icon19347793.1.g00001.1	0	0	0	0	0	0	gi|470117309|ref|XP_004294803.1|PREDICTED: ferredoxin--nitrite reductase, chloroplastic [Fragaria vesca subsp. vesca]	1e-51	sp|P38500|NIR_BETPN	5e-47	Ferredoxin--nitrite reductase, chloroplastic OS=Betula pendula GN=NIR1 PE=2 SV=1	KOG0560	2e-40	Sulfite reductase (ferredoxin)			FAN_icon19347793.1.g00001.1	GO:0009507,GO:0051539,GO:0048307,GO:0020037,GO:0046872,GO:0042128	chloroplast|4 iron, 4 sulfur cluster binding|ferredoxin-nitrite reductase activity|heme binding|metal ion binding|nitrate assimilation	path:ko00910	Nitrogen metabolism
FAN_icon19347831.1.g00001.1	0	0	0	0	0	0											FAN_icon19347831.1.g00001.1
FAN_icon19347863.1.g00001.1	0	59.6861	0	14.818	12.9218	0	gi|764543319|ref|XP_004291581.2|PREDICTED: NAC domain-containing protein 90 [Fragaria vesca subsp. vesca]	5e-41	sp|Q9FMR3|NAC90_ARATH	7e-25	NAC domain-containing protein 90 OS=Arabidopsis thaliana GN=NAC090 PE=2 SV=1						FAN_icon19347863.1.g00001.1	GO:0005634,GO:0003677,GO:0003700,GO:0006351	nucleus|DNA binding|transcription factor activity, sequence-specific DNA binding|transcription, DNA-templated
FAN_icon19347879.1.g00001.1	0	0	0	0	0	0	gi|764592649|ref|XP_004301826.2|PREDICTED: uncharacterized protein LOC101313422 isoform X1 [Fragaria vesca subsp. vesca]	1e-27									FAN_icon19347879.1.g00001.1
FAN_icon19347939.1.g00001.1	0	0	0	0	0	0	gi|657980771|ref|XP_008382389.1|PREDICTED: DUF21 domain-containing protein At2g14520-like [Malus domestica]	1e-23	sp|Q8VZI2|Y4370_ARATH	7e-21	DUF21 domain-containing protein At4g33700 OS=Arabidopsis thaliana GN=CBSDUF6 PE=1 SV=1	KOG2118	2e-21	Predicted membrane protein, contains two CBS domains			FAN_icon19347939.1.g00001.1	GO:0016021,GO:0005886	integral component of membrane|plasma membrane
FAN_icon19347951.1.g00001.1	0	0	0	0	0	0	gi|470104195|ref|XP_004288495.1|PREDICTED: probable mannitol dehydrogenase [Fragaria vesca subsp. vesca]	4e-30	sp|Q9ZRF1|MTDH_FRAAN	2e-28	Probable mannitol dehydrogenase OS=Fragaria ananassa GN=CAD PE=1 SV=1	KOG0023	1e-22	Alcohol dehydrogenase, class V			FAN_icon19347951.1.g00001.1	GO:0046029,GO:0008270	mannitol dehydrogenase activity|zinc ion binding	path:ko00940	Phenylpropanoid biosynthesis
FAN_icon19348067.1.g00001.1	34.7678	3.29745	19.763	29.4412	2.6014	27.6312	gi|470117309|ref|XP_004294803.1|PREDICTED: ferredoxin--nitrite reductase, chloroplastic [Fragaria vesca subsp. vesca]	1e-48	sp|P38500|NIR_BETPN	1e-43	Ferredoxin--nitrite reductase, chloroplastic OS=Betula pendula GN=NIR1 PE=2 SV=1	KOG0560	1e-43	Sulfite reductase (ferredoxin)			FAN_icon19348067.1.g00001.1	GO:0009507,GO:0051539,GO:0048307,GO:0020037,GO:0046872,GO:0042128	chloroplast|4 iron, 4 sulfur cluster binding|ferredoxin-nitrite reductase activity|heme binding|metal ion binding|nitrate assimilation	path:ko00910	Nitrogen metabolism
FAN_icon19348069.1.g00001.1	22.6051	16.9871	23.9022	80.9734	36.3358	2.78948	gi|764566179|ref|XP_011461926.1|PREDICTED: uncharacterized protein LOC101311657 isoform X2 [Fragaria vesca subsp. vesca]	8e-48									FAN_icon19348069.1.g00001.1
FAN_icon19348075.1.g00001.1	0	0	0	0	0	0	gi|764548259|ref|XP_011459783.1|PREDICTED: serine/arginine repetitive matrix protein 1-like [Fragaria vesca subsp. vesca]	1e-27									FAN_icon19348075.1.g00001.1
FAN_icon19348085.1.g00001.1	0	0	0	0	0	0											FAN_icon19348085.1.g00001.1
FAN_icon19348089.1.g00001.1	0	0	0	0	0	0											FAN_icon19348089.1.g00001.1
FAN_icon19348127.1.g00001.1	0	0	0	0	0	0											FAN_icon19348127.1.g00001.1
FAN_icon19348169.1.g00001.1	0	0	0	0	0	0	gi|764518538|ref|XP_011467699.1|PREDICTED: acylamino-acid-releasing enzyme-like isoform X4 [Fragaria vesca subsp. vesca]	2e-21									FAN_icon19348169.1.g00001.1
FAN_icon19348257.1.g00001.1	0	0	0	0	0	0											FAN_icon19348257.1.g00001.1
FAN_icon19348295.1.g00001.1	0	0	0	0	0	0	gi|470101449|ref|XP_004287185.1|PREDICTED: uncharacterized protein LOC101305205 isoform X1 [Fragaria vesca subsp. vesca]	1e-27									FAN_icon19348295.1.g00001.1
FAN_icon19348303.1.g00001.1	0	0	0	0	0	0	gi|645231784|ref|XP_008222560.1|PREDICTED: uncharacterized protein LOC103322424 [Prunus mume]	5e-12									FAN_icon19348303.1.g00001.1
FAN_icon19348381.1.g00001.1	0	0	0	0	0	0	gi|470109970|ref|XP_004291260.1|PREDICTED: F-box protein SKIP31 [Fragaria vesca subsp. vesca]	9e-07									FAN_icon19348381.1.g00001.1
FAN_icon19348465.1.g00001.1	18565.4	56148.2	0	0	42073.7	25673.7	gi|937896653|dbj|BAS72633.1|Os01g0549700, partial [Oryza sativa Japonica Group]	6e-26	sp|Q0JM17|RH56_ORYSJ	2e-26	DEAD-box ATP-dependent RNA helicase 56 OS=Oryza sativa subsp. japonica GN=Os01g0549700 PE=2 SV=2	KOG0329	3e-26	ATP-dependent RNA helicase			FAN_icon19348465.1.g00001.1	GO:0005681,GO:0005524,GO:0004004,GO:0003723,GO:0006974,GO:0006406,GO:0000398,GO:0010468,GO:0010501	spliceosomal complex|ATP binding|ATP-dependent RNA helicase activity|RNA binding|cellular response to DNA damage stimulus|mRNA export from nucleus|mRNA splicing, via spliceosome|regulation of gene expression|RNA secondary structure unwinding	path:ko03040,path:ko03013,path:ko03015,path:ko05164	Spliceosome|RNA transport|mRNA surveillance pathway|Influenza A
FAN_icon19348491.1.g00001.1	0	0	0	0	0	0	gi|764566857|ref|XP_011462059.1|PREDICTED: uncharacterized protein LOC105350815 [Fragaria vesca subsp. vesca]	7e-42									FAN_icon19348491.1.g00001.1
FAN_icon19348539.1.g00001.1	4.08784	6.66923	0	4.41008	0	4.9315	gi|470132728|ref|XP_004302228.1|PREDICTED: methyltransferase-like protein 1 [Fragaria vesca subsp. vesca]	3e-10									FAN_icon19348539.1.g00001.1
FAN_icon19348617.1.g00001.1	0	0	0	0	0	0											FAN_icon19348617.1.g00001.1
FAN_icon19348693.1.g00001.1	0	0	0	0	0	0											FAN_icon19348693.1.g00001.1
FAN_icon19348693.1.g00002.1	0	0	0	0	0	0											FAN_icon19348693.1.g00002.1
FAN_icon19348721.1.g00001.1	0	0	0	0	0	0											FAN_icon19348721.1.g00001.1
FAN_icon19348755.1.g00001.1	0	0	0	0	1.10066	0	gi|764581451|ref|XP_011464003.1|PREDICTED: uncharacterized protein LOC105351452 [Fragaria vesca subsp. vesca]	1e-17									FAN_icon19348755.1.g00001.1
FAN_icon19348855.1.g00001.1	0	0	0	0	0	0											FAN_icon19348855.1.g00001.1
FAN_icon19348859.1.g00001.1	14.4155	35.0605	22.7721	51.4867	29.0206	43.393	gi|470103124|ref|XP_004287994.1|PREDICTED: transcription factor MYB44-like [Fragaria vesca subsp. vesca]	5e-25									FAN_icon19348859.1.g00001.1
FAN_icon19348953.1.g00001.1	0	0	0	0	0	0	gi|764594306|ref|XP_011465594.1|PREDICTED: beta-xylosidase/alpha-L-arabinofuranosidase 2-like isoform X2 [Fragaria vesca subsp. vesca]	4e-49	sp|A5JTQ2|XYL1_MEDSV	2e-39	Beta-xylosidase/alpha-L-arabinofuranosidase 1 (Fragment) OS=Medicago sativa subsp. varia GN=Xyl1 PE=1 SV=1						FAN_icon19348953.1.g00001.1	GO:0005578,GO:0046556,GO:0009044,GO:0045493	proteinaceous extracellular matrix|alpha-L-arabinofuranosidase activity|xylan 1,4-beta-xylosidase activity|xylan catabolic process	path:ko00500,path:ko00520	Starch and sucrose metabolism|Amino sugar and nucleotide sugar metabolism
FAN_icon19348969.1.g00001.1	0	0	0	0	0	0	gi|764607586|ref|XP_011467222.1|PREDICTED: myosin-15 [Fragaria vesca subsp. vesca]	9e-18									FAN_icon19348969.1.g00001.1
FAN_icon19349015.1.g00001.1	0	0	0	0	0	3.90247	gi|764639744|ref|XP_011470652.1|PREDICTED: uncharacterized protein LOC105353311 [Fragaria vesca subsp. vesca]	2e-14									FAN_icon19349015.1.g00001.1
FAN_icon19349077.1.g00001.1	0	0	0	0	0	0	gi|764620407|ref|XP_011468490.1|PREDICTED: uncharacterized protein LOC101313915 [Fragaria vesca subsp. vesca]	2e-48	sp|Q9HSF6|RNH_HALSA	4e-07	Ribonuclease HI OS=Halobacterium salinarum (strain ATCC 700922 / JCM 11081 / NRC-1) GN=rnhA PE=1 SV=1	KOG0017	4e-18	FOG: Transposon-encoded proteins with TYA, reverse transcriptase, integrase domains in various combinations			FAN_icon19349077.1.g00001.1	GO:0005737,GO:0003677,GO:0004527,GO:0046872,GO:0003723,GO:0004523,GO:0043137,GO:0090502	cytoplasm|DNA binding|exonuclease activity|metal ion binding|RNA binding|RNA-DNA hybrid ribonuclease activity|DNA replication, removal of RNA primer|RNA phosphodiester bond hydrolysis, endonucleolytic
FAN_icon19349103.1.g00001.1	0	0	0	0	0	0	gi|764610620|ref|XP_011467523.1|PREDICTED: uncharacterized protein LOC101303927 [Fragaria vesca subsp. vesca]	1e-15									FAN_icon19349103.1.g00001.1
FAN_icon19349109.1.g00001.1	0	0	0	0	0	0											FAN_icon19349109.1.g00001.1
FAN_icon19349113.1.g00001.1	0	0	0	0	0	0	gi|645263198|ref|XP_008237123.1|PREDICTED: uncharacterized protein LOC103335867 [Prunus mume]	1e-16									FAN_icon19349113.1.g00001.1
FAN_icon19349121.1.g00001.1	0	6.33795	8.69634	6.45728	11.2902	17.8746	gi|470105372|ref|XP_004289059.1|PREDICTED: putative F-box protein At1g65770 [Fragaria vesca subsp. vesca]	3e-63	sp|B3H6C3|FB311_ARATH	3e-10	F-box protein At4g35733 OS=Arabidopsis thaliana GN=At4g35733 PE=2 SV=1						FAN_icon19349121.1.g00001.1	GO:0016567	protein ubiquitination
FAN_icon19349401.1.g00001.1	6.69372	7.21742	4.73111	3.48686	15.5268	3.18165	gi|470145631|ref|XP_004308439.1|PREDICTED: uncharacterized protein LOC101293146 [Fragaria vesca subsp. vesca]	1e-55				KOG1787	1e-08	Kinase A-anchor protein Neurobeachin and related BEACH and WD40 repeat proteins			FAN_icon19349401.1.g00001.1
FAN_icon19349475.1.g00001.1	0	0	0	0	0	0	gi|672197706|ref|XP_008777132.1|PREDICTED: uncharacterized protein LOC103697116 [Phoenix dactylifera]	1e-38	sp|P0CT40|TF29_SCHPO	1e-17	Transposon Tf2-9 polyprotein OS=Schizosaccharomyces pombe (strain 972 / ATCC 24843) GN=Tf2-9 PE=3 SV=1	KOG0017	1e-33	FOG: Transposon-encoded proteins with TYA, reverse transcriptase, integrase domains in various combinations			FAN_icon19349475.1.g00001.1	GO:0005737,GO:0004190,GO:0003677,GO:0003887,GO:0004519,GO:0046872,GO:0003723,GO:0003964,GO:0015074,GO:0006310	cytoplasm|aspartic-type endopeptidase activity|DNA binding|DNA-directed DNA polymerase activity|endonuclease activity|metal ion binding|RNA binding|RNA-directed DNA polymerase activity|DNA integration|DNA recombination
FAN_icon19349509.1.g00001.1	1.3757	1.44805	0	0	0	0	gi|470135620|ref|XP_004303610.1|PREDICTED: LOW QUALITY PROTEIN: regulatory protein NPR5-like [Fragaria vesca subsp. vesca]	1e-29	sp|Q9M1I7|NPR6_ARATH	4e-22	Regulatory protein NPR6 OS=Arabidopsis thaliana GN=NPR6 PE=1 SV=1	KOG0504	9e-23	FOG: Ankyrin repeat			FAN_icon19349509.1.g00001.1	GO:0005737,GO:0005634,GO:0010434,GO:0010582,GO:0010227,GO:0048439,GO:0009864,GO:0009965,GO:0010022,GO:0010254,GO:0009944,GO:0016567,GO:0009954	cytoplasm|nucleus|bract formation|floral meristem determinacy|floral organ abscission|flower morphogenesis|induced systemic resistance, jasmonic acid mediated signaling pathway|leaf morphogenesis|meristem determinacy|nectary development|polarity specification of adaxial/abaxial axis|protein ubiquitination|proximal/distal pattern formation	path:ko04075	Plant hormone signal transduction
FAN_icon19349539.1.g00001.1	0	0	0	0	0	0	gi|470137941|ref|XP_004304718.1|PREDICTED: serine/threonine-protein kinase HT1-like [Fragaria vesca subsp. vesca]	2e-54	sp|Q2MHE4|HT1_ARATH	1e-26	Serine/threonine-protein kinase HT1 OS=Arabidopsis thaliana GN=HT1 PE=1 SV=1	KOG0192	4e-41	Tyrosine kinase specific for activated (GTP-bound) p21cdc42Hs			FAN_icon19349539.1.g00001.1	GO:0005524,GO:0004674	ATP binding|protein serine/threonine kinase activity
FAN_icon19349603.1.g00001.1	12.9343	12.2471	29.1764	1.67862	18.3466	28.0281	gi|470125736|ref|XP_004298856.1|PREDICTED: cation/H(+) antiporter 18-like [Fragaria vesca subsp. vesca]	2e-62	sp|Q9FFR9|CHX18_ARATH	1e-38	Cation/H(+) antiporter 18 OS=Arabidopsis thaliana GN=CHX18 PE=2 SV=1	KOG1650	3e-39	Predicted K+/H+-antiporter			FAN_icon19349603.1.g00001.1	GO:0016021,GO:0005770,GO:0005451,GO:1902600,GO:0006813,GO:0006885	integral component of membrane|late endosome|monovalent cation:proton antiporter activity|hydrogen ion transmembrane transport|potassium ion transport|regulation of pH
FAN_icon19349615.1.g00001.1	0	0	0	0	0	0	gi|470147513|ref|XP_004309338.1|PREDICTED: uncharacterized protein LOC101291586, partial [Fragaria vesca subsp. vesca]	1e-18				KOG0017	3e-11	FOG: Transposon-encoded proteins with TYA, reverse transcriptase, integrase domains in various combinations			FAN_icon19349615.1.g00001.1
FAN_icon19349703.1.g00001.1	0	0	0	0	0	0	gi|658028550|ref|XP_008349707.1|PREDICTED: uncharacterized protein PFB0765w-like [Malus domestica]	5e-27									FAN_icon19349703.1.g00001.1
FAN_icon19349707.1.g00001.1	0	0	0	0	0	0	gi|764551432|ref|XP_011460161.1|PREDICTED: chlorophyll a-b binding protein of LHCII type 1-like [Fragaria vesca subsp. vesca]	3e-11	sp|P27493|CB22_TOBAC	2e-06	Chlorophyll a-b binding protein 21, chloroplastic OS=Nicotiana tabacum GN=CAB21 PE=2 SV=1						FAN_icon19349707.1.g00001.1	GO:0009535,GO:0016021,GO:0009522,GO:0009523,GO:0016168,GO:0046872,GO:0009765,GO:0018298	chloroplast thylakoid membrane|integral component of membrane|photosystem I|photosystem II|chlorophyll binding|metal ion binding|photosynthesis, light harvesting|protein-chromophore linkage	path:ko00196	Photosynthesis - antenna proteins
FAN_icon19349729.1.g00001.1	11.1841	23.3445	4.92874	11.7288	38.0767	16.5256	gi|470136173|ref|XP_004303872.1|PREDICTED: two-pore potassium channel 3-like [Fragaria vesca subsp. vesca]	1e-27									FAN_icon19349729.1.g00001.1
FAN_icon19349731.1.g00001.1	0	0	0	0	0	0											FAN_icon19349731.1.g00001.1
FAN_icon19349741.1.g00001.1	10.4859	7.34225	0	0	5.53486	3.37314	gi|470137100|ref|XP_004304313.1|PREDICTED: ABC transporter B family member 19 [Fragaria vesca subsp. vesca]	1e-42	sp|Q9LJX0|AB19B_ARATH	2e-42	ABC transporter B family member 19 OS=Arabidopsis thaliana GN=ABCB19 PE=1 SV=1	KOG0055	4e-43	Multidrug/pheromone exporter, ABC superfamily			FAN_icon19349741.1.g00001.1	GO:0016021,GO:0005886,GO:0005524,GO:0042626,GO:0010329,GO:0010541,GO:0043481,GO:0010315,GO:0009926,GO:0060918,GO:0009734,GO:0010540,GO:0010160,GO:0048527,GO:0009640,GO:0009958,GO:0008361,GO:0009733,GO:0009637,GO:0010218,GO:0009639,GO:0048364,GO:0048443	integral component of membrane|plasma membrane|ATP binding|ATPase activity, coupled to transmembrane movement of substances|auxin efflux transmembrane transporter activity|acropetal auxin transport|anthocyanin accumulation in tissues in response to UV light|auxin efflux|auxin polar transport|auxin transport|auxin-activated signaling pathway|basipetal auxin transport|formation of organ boundary|la…	path:ko02010,path:ko05206,path:ko04976	ABC transporters|MicroRNAs in cancer|Bile secretion
FAN_icon19349817.1.g00001.1	0	0	0	0	0	0	gi|470107123|ref|XP_004289899.1|PREDICTED: tryptophan synthase alpha chain [Fragaria vesca subsp. vesca]	2e-14	sp|O22765|TRPA1_ARATH	2e-13	Tryptophan synthase alpha chain OS=Arabidopsis thaliana GN=TRPA1 PE=1 SV=2	KOG4175	5e-14	Tryptophan synthase alpha chain			FAN_icon19349817.1.g00001.1	GO:0005737,GO:0033984,GO:0004834,GO:0009851	cytoplasm|indole-3-glycerol-phosphate lyase activity|tryptophan synthase activity|auxin biosynthetic process	path:ko00260,path:ko00400,path:ko01230	Glycine, serine and threonine metabolism|Phenylalanine, tyrosine and tryptophan biosynthesis|Biosynthesis of amino acids
FAN_icon19349831.1.g00001.1	0	0	0	0	0	0	gi|126138999|ref|XP_001386022.1|hypothetical protein PICST_33213 [Scheffersomyces stipitis CBS 6054]	5e-14									FAN_icon19349831.1.g00001.1
FAN_icon19349927.1.g00001.1	3.44672	7.19378	3.17448	0	0	0	gi|764541612|ref|XP_011459145.1|PREDICTED: uncharacterized protein LOC101313578 [Fragaria vesca subsp. vesca]	4e-39									FAN_icon19349927.1.g00001.1
FAN_icon19349963.1.g00001.1	0	0	0	0	0	0	gi|764583845|ref|XP_011464334.1|PREDICTED: DNA annealing helicase and endonuclease ZRANB3 isoform X1 [Fragaria vesca subsp. vesca]	2e-24									FAN_icon19349963.1.g00001.1
FAN_icon19349973.1.g00001.1	0	0	0	0	0	0	gi|764560836|ref|XP_004295933.2|PREDICTED: putative pentatricopeptide repeat-containing protein At5g59900 [Fragaria vesca subsp. vesca]	1e-59	sp|Q9FJE6|PP437_ARATH	5e-31	Putative pentatricopeptide repeat-containing protein At5g59900 OS=Arabidopsis thaliana GN=At5g59900 PE=3 SV=1	KOG4197	1e-31	FOG: PPR repeat			FAN_icon19349973.1.g00001.1
FAN_icon19350005.1.g00001.1	0	0	0	0	0	0	gi|470112373|ref|XP_004292410.1|PREDICTED: uncharacterized protein LOC101297116 [Fragaria vesca subsp. vesca]	2e-13									FAN_icon19350005.1.g00001.1
FAN_icon19350103.1.g00001.1	0	0	0	0	0	0	gi|764566643|ref|XP_011462007.1|PREDICTED: uncharacterized protein LOC105350779 [Fragaria vesca subsp. vesca]	1e-31									FAN_icon19350103.1.g00001.1
FAN_icon19350183.1.g00001.1	0	0	0	0	0	0	gi|802795147|ref|XP_012092419.1|PREDICTED: probable ATP-dependent RNA helicase DHX35 [Jatropha curcas]	2e-09				KOG0922	1e-10	DEAH-box RNA helicase			FAN_icon19350183.1.g00001.1
FAN_icon19350193.1.g00001.1	0	4.1197	0	2.65236	4.90936	1.12076	gi|764552549|ref|XP_011460286.1|PREDICTED: syntaxin-124-like [Fragaria vesca subsp. vesca]	3e-62	sp|O64791|SY124_ARATH	1e-58	Syntaxin-124 OS=Arabidopsis thaliana GN=SYP124 PE=2 SV=1	KOG0810	4e-59	SNARE protein Syntaxin 1 and related proteins			FAN_icon19350193.1.g00001.1	GO:0016021,GO:0005886,GO:0031201,GO:0030133,GO:0000149,GO:0006887,GO:0006886,GO:0009860,GO:0048278,GO:0006906	integral component of membrane|plasma membrane|SNARE complex|transport vesicle|SNARE binding|exocytosis|intracellular protein transport|pollen tube growth|vesicle docking|vesicle fusion	path:ko04130,path:ko04721	SNARE interactions in vesicular transport|Synaptic vesicle cycle
FAN_icon19350313.1.g00001.1	0	0	0	0	0	0											FAN_icon19350313.1.g00001.1
FAN_icon19350347.1.g00001.1	6.25449	17.6859	14.1154	6.42147	13.1961	9.3894	gi|764638914|ref|XP_011470524.1|PREDICTED: protein transport protein SEC16B homolog [Fragaria vesca subsp. vesca]	4e-46	sp|Q9FGK9|MAG5_ARATH	2e-06		KOG1913	4e-07	Regucalcin gene promoter region-related protein (RGPR)			FAN_icon19350347.1.g00001.1	GO:0005783,GO:0000139,GO:0005795,GO:0048208,GO:0015031	endoplasmic reticulum|Golgi membrane|Golgi stack|COPII vesicle coating|protein transport
FAN_icon19350369.1.g00001.1	0	0	0	0	0	0											FAN_icon19350369.1.g00001.1
FAN_icon19350479.1.g00001.1	0	0	0	0	0	0	gi|595859366|ref|XP_007210933.1|hypothetical protein PRUPE_ppa025679mg [Prunus persica]	3e-07									FAN_icon19350479.1.g00001.1
FAN_icon19350593.1.g00001.1	13.6462	25.7621	0	0	7.71991	3.76053	gi|470106820|ref|XP_004289756.1|PREDICTED: UDP-glycosyltransferase 74E1-like isoform X1 [Fragaria vesca subsp. vesca]	4e-61	sp|P0C7P7|U74E1_ARATH	5e-41	UDP-glycosyltransferase 74E1 OS=Arabidopsis thaliana GN=UGT74E1 PE=3 SV=1	KOG1192	1e-41	UDP-glucuronosyl and UDP-glucosyl transferase			FAN_icon19350593.1.g00001.1	GO:0016758	transferase activity, transferring hexosyl groups
FAN_icon19350599.1.g00001.1	0	0	0	0	0	0											FAN_icon19350599.1.g00001.1
FAN_icon19350655.1.g00001.1	0	0	0	0	0	0	gi|764571142|ref|XP_011462635.1|PREDICTED: uncharacterized protein LOC101312629 [Fragaria vesca subsp. vesca]	1e-12									FAN_icon19350655.1.g00001.1
FAN_icon19350777.1.g00001.1	0	0	1.32566	0	0	0	gi|470139191|ref|XP_004305334.1|PREDICTED: uncharacterized protein At3g28850 [Fragaria vesca subsp. vesca]	4e-60	sp|Q9LH89|Y3885_ARATH	3e-15	Uncharacterized protein At3g28850 OS=Arabidopsis thaliana GN=At3g28850 PE=1 SV=1	KOG2824	5e-33	Glutaredoxin-related protein			FAN_icon19350777.1.g00001.1	GO:0005886,GO:0009055,GO:0015035,GO:0045454	plasma membrane|electron carrier activity|protein disulfide oxidoreductase activity|cell redox homeostasis
FAN_icon19350807.1.g00001.1	0	2.68241	2.41335	0	0	0	gi|470115778|ref|XP_004294068.1|PREDICTED: peptidyl-prolyl cis-trans isomerase CYP59 [Fragaria vesca subsp. vesca]	1e-34									FAN_icon19350807.1.g00001.1
FAN_icon19350877.1.g00001.1	0	0	0	0	0	0	gi|764615900|ref|XP_011468014.1|PREDICTED: uncharacterized protein LOC105352474 isoform X1 [Fragaria vesca subsp. vesca]	3e-16									FAN_icon19350877.1.g00001.1
FAN_icon19350925.1.g00001.1	0	0	0	0	0	0	gi|764548259|ref|XP_011459783.1|PREDICTED: serine/arginine repetitive matrix protein 1-like [Fragaria vesca subsp. vesca]	9e-29									FAN_icon19350925.1.g00001.1
FAN_icon19350951.1.g00001.1	0	0	0	0	0	0	gi|764546939|ref|XP_011459613.1|PREDICTED: formin-like protein 6 [Fragaria vesca subsp. vesca]	2e-17	sp|Q9LH02|FH17_ARATH	2e-08	Formin-like protein 17 OS=Arabidopsis thaliana GN=FH17 PE=3 SV=2	KOG1922	4e-09	Rho GTPase effector BNI1 and related formins			FAN_icon19350951.1.g00001.1
FAN_icon19350965.1.g00001.1	0	0	0	0	0	0											FAN_icon19350965.1.g00001.1
FAN_icon19351097.1.g00001.1	0	0	0	0	0	0	gi|694331584|ref|XP_009356461.1|PREDICTED: uncharacterized protein LOC103947292 [Pyrus x bretschneideri]	1e-09									FAN_icon19351097.1.g00001.1
FAN_icon19351123.1.g00001.1	10.9294	15.0238	2.66742	10.0789	15.5668	1.26893	gi|429510239|gb|AFZ94860.1|ABI1 [Fragaria x ananassa]	1e-23	sp|Q9CAJ0|P2C16_ARATH	6e-18	Protein phosphatase 2C 16 OS=Arabidopsis thaliana GN=HAB1 PE=1 SV=1	KOG0698	1e-18	Serine/threonine protein phosphatase			FAN_icon19351123.1.g00001.1	GO:0005737,GO:0005634,GO:0046872,GO:0004722,GO:0009738	cytoplasm|nucleus|metal ion binding|protein serine/threonine phosphatase activity|abscisic acid-activated signaling pathway	path:ko04075,path:ko04931	Plant hormone signal transduction|Insulin resistance
FAN_icon19351131.1.g00001.1	0	5.9402	4.86899	0	0	0	gi|470140406|ref|XP_004305931.1|PREDICTED: lysine histidine transporter 1-like [Fragaria vesca subsp. vesca]	4e-43	sp|Q9FKS8|LHT1_ARATH	1e-30	Lysine histidine transporter 1 OS=Arabidopsis thaliana GN=LHT1 PE=1 SV=1	KOG1303	3e-31	Amino acid transporters			FAN_icon19351131.1.g00001.1	GO:0016021,GO:0005886,GO:0015171,GO:0015293,GO:0043090,GO:0003333,GO:0080167	integral component of membrane|plasma membrane|amino acid transmembrane transporter activity|symporter activity|amino acid import|amino acid transmembrane transport|response to karrikin
FAN_icon19351139.1.g00001.1	5.05542	4.15776	4.90828	5.26149	12.9846	2.51869	gi|470101749|ref|XP_004287331.1|PREDICTED: uncharacterized protein LOC101300088 [Fragaria vesca subsp. vesca]	5e-45									FAN_icon19351139.1.g00001.1
FAN_icon19351223.1.g00001.1	0	0	0	0	0	0											FAN_icon19351223.1.g00001.1
FAN_icon19351251.1.g00001.1	0	0	0	0	0	0											FAN_icon19351251.1.g00001.1
FAN_icon19351273.1.g00001.1	0	0	0	11.607	0	10.9756	gi|470133745|ref|XP_004302720.1|PREDICTED: probable protein phosphatase 2C 23 [Fragaria vesca subsp. vesca]	3e-38	sp|Q9LQN6|P2C04_ARATH	3e-19	Probable protein phosphatase 2C 4 OS=Arabidopsis thaliana GN=PLL5 PE=1 SV=1	KOG0700	8e-20	Protein phosphatase 2C/pyruvate dehydrogenase (lipoamide) phosphatase			FAN_icon19351273.1.g00001.1	GO:0005634,GO:0005886,GO:0046872,GO:0004722,GO:0048366	nucleus|plasma membrane|metal ion binding|protein serine/threonine phosphatase activity|leaf development
FAN_icon19351335.1.g00001.1	0	0	0	0	0	0	gi|470103811|ref|XP_004288322.1|PREDICTED: zeaxanthin epoxidase, chloroplastic-like [Fragaria vesca subsp. vesca]	3e-33				KOG2614	7e-09	Kynurenine 3-monooxygenase and related flavoprotein monooxygenases			FAN_icon19351335.1.g00001.1
FAN_icon19351357.1.g00001.1	0	0	0	0	0	0											FAN_icon19351357.1.g00001.1
FAN_icon19351363.1.g00001.1	0	0	0	0	0	0	gi|764567418|ref|XP_011462184.1|PREDICTED: uncharacterized protein LOC105350889 [Fragaria vesca subsp. vesca]	5e-55	sp|P04323|POL3_DROME	2e-06	Retrovirus-related Pol polyprotein from transposon 17.6 OS=Drosophila melanogaster GN=pol PE=4 SV=1	KOG0017	1e-11	FOG: Transposon-encoded proteins with TYA, reverse transcriptase, integrase domains in various combinations			FAN_icon19351363.1.g00001.1	GO:0004190,GO:0004519,GO:0003676,GO:0003964,GO:0015074	aspartic-type endopeptidase activity|endonuclease activity|nucleic acid binding|RNA-directed DNA polymerase activity|DNA integration
FAN_icon19351413.1.g00001.1	18.9815	48.9695	17.8472	25.2176	14.7178	50.0353	gi|470141046|ref|XP_004306246.1|PREDICTED: ethylene-insensitive protein 2 [Fragaria vesca subsp. vesca]	2e-52									FAN_icon19351413.1.g00001.1	path:ko04075	Plant hormone signal transduction
FAN_icon19351437.1.g00001.1	0	0	0	0	0	0	gi|764595537|ref|XP_011465875.1|PREDICTED: glutamic acid-rich protein-like [Fragaria vesca subsp. vesca]	4e-08									FAN_icon19351437.1.g00001.1
FAN_icon19351457.1.g00001.1	0	0	0	0	0	0	gi|596020907|ref|XP_007218954.1|hypothetical protein PRUPE_ppa003507mg [Prunus persica]	6e-09									FAN_icon19351457.1.g00001.1
FAN_icon19351543.1.g00001.1	0	0	0	0	0	0	gi|657966397|ref|XP_008374883.1|PREDICTED: cell division cycle protein 48 homolog [Malus domestica]	3e-16	sp|Q9LZ25|DRL30_ARATH	1e-06	Probable disease resistance protein At5g04720 OS=Arabidopsis thaliana GN=At5g04720 PE=2 SV=1						FAN_icon19351543.1.g00001.1	GO:0043531,GO:0005524,GO:0042742	ADP binding|ATP binding|defense response to bacterium
FAN_icon19351623.1.g00001.1	0	0	0	0	0	0	gi|595851814|ref|XP_007210190.1|hypothetical protein PRUPE_ppa017790mg [Prunus persica]	3e-47	sp|P10401|POLY_DROME	4e-14	Retrovirus-related Pol polyprotein from transposon gypsy OS=Drosophila melanogaster GN=pol PE=4 SV=1	KOG0017	1e-30	FOG: Transposon-encoded proteins with TYA, reverse transcriptase, integrase domains in various combinations			FAN_icon19351623.1.g00001.1	GO:0004519,GO:0003676,GO:0003964,GO:0015074	endonuclease activity|nucleic acid binding|RNA-directed DNA polymerase activity|DNA integration
FAN_icon19351649.1.g00001.1	0	0	0	0	0	0	gi|470148914|ref|XP_004309992.1|PREDICTED: E3 ubiquitin-protein ligase RGLG2-like [Fragaria vesca subsp. vesca]	4e-27									FAN_icon19351649.1.g00001.1
FAN_icon19351687.1.g00001.1	0	0	0	0	0	0											FAN_icon19351687.1.g00001.1
FAN_icon19351701.1.g00001.1	0	0	0	0	0	0	gi|764523097|ref|XP_011457681.1|PREDICTED: uncharacterized protein LOC105349532 [Fragaria vesca subsp. vesca]	3e-26									FAN_icon19351701.1.g00001.1
FAN_icon19351739.1.g00001.1	0	0	0	0	0	0	gi|470131154|ref|XP_004301463.1|PREDICTED: defensin-like protein 1 [Fragaria vesca subsp. vesca]	8e-23	sp|Q07502|DEF_SOYBN	3e-16	Defensin-like protein OS=Glycine max PE=3 SV=1						FAN_icon19351739.1.g00001.1	GO:0005576,GO:0050832,GO:0031640	extracellular region|defense response to fungus|killing of cells of other organism
FAN_icon19351741.1.g00001.1	0	0	0	0	0	0	gi|764588160|ref|XP_011464863.1|PREDICTED: fasciclin-like arabinogalactan protein 19 [Fragaria vesca subsp. vesca]	2e-17									FAN_icon19351741.1.g00001.1
FAN_icon19351745.1.g00001.1	0	6.60979	8.69316	12.5294	10.7046	1.53581	gi|764565610|ref|XP_011461846.1|PREDICTED: ABC transporter C family member 10-like [Fragaria vesca subsp. vesca]	8e-32	sp|Q9LYS2|AB10C_ARATH	4e-27	ABC transporter C family member 10 OS=Arabidopsis thaliana GN=ABCC10 PE=2 SV=2	KOG0054	1e-27	Multidrug resistance-associated protein/mitoxantrone resistance protein, ABC superfamily			FAN_icon19351745.1.g00001.1	GO:0016021,GO:0005774,GO:0005524,GO:0042626,GO:0008559	integral component of membrane|vacuolar membrane|ATP binding|ATPase activity, coupled to transmembrane movement of substances|xenobiotic-transporting ATPase activity	path:ko02010,path:ko04976	ABC transporters|Bile secretion
FAN_icon19351761.1.g00001.1	0	0	0	0	0	0											FAN_icon19351761.1.g00001.1
FAN_icon19351787.1.g00001.1	0	0	0	0	0	0											FAN_icon19351787.1.g00001.1
FAN_icon19351861.1.g00001.1	0	0	0	0	0	0											FAN_icon19351861.1.g00001.1
FAN_icon19351871.1.g00001.1	0	0	0	0	0	0											FAN_icon19351871.1.g00001.1
FAN_icon19351981.1.g00001.1	0	0	0	0	0	0	gi|764641944|ref|XP_011470919.1|PREDICTED: uncharacterized protein LOC101297108 [Fragaria vesca subsp. vesca]	4e-20									FAN_icon19351981.1.g00001.1
FAN_icon19352001.1.g00001.1	123.705	319.584	48.8859	232.391	232.226	226.615	gi|470125665|ref|XP_004298822.1|PREDICTED: uncharacterized protein LOC101312725 [Fragaria vesca subsp. vesca]	7e-22									FAN_icon19352001.1.g00001.1
FAN_icon19352009.1.g00001.1	0	0	0	0	0	0											FAN_icon19352009.1.g00001.1
FAN_icon19352035.1.g00001.1	0	0	0	0	0	0											FAN_icon19352035.1.g00001.1
FAN_icon19352113.1.g00001.1	8.31433	17.6439	9.02864	6.87836	4.83172	7.41211	gi|470116214|ref|XP_004294280.1|PREDICTED: uncharacterized protein LOC101301471 [Fragaria vesca subsp. vesca]	2e-20									FAN_icon19352113.1.g00001.1
FAN_icon19352163.1.g00001.1	0	31.8435	0	0	0	34.0926	gi|764634981|ref|XP_004307786.2|PREDICTED: U-box domain-containing protein 35-like [Fragaria vesca subsp. vesca]	2e-39	sp|Q9SW11|PUB35_ARATH	1e-24	U-box domain-containing protein 35 OS=Arabidopsis thaliana GN=PUB35 PE=1 SV=2	KOG1187	6e-13	Serine/threonine protein kinase	PRGDB00173473	ppa001518m	FAN_icon19352163.1.g00001.1	GO:0005524,GO:0016874,GO:0004674,GO:0004842,GO:0006950	ATP binding|ligase activity|protein serine/threonine kinase activity|ubiquitin-protein transferase activity|response to stress
FAN_icon19352339.1.g00001.1	0	0	0	0	1.1564	0	gi|764540083|ref|XP_011459041.1|PREDICTED: disease resistance protein At4g27190-like isoform X5 [Fragaria vesca subsp. vesca]	7e-48									FAN_icon19352339.1.g00001.1
FAN_icon19352353.1.g00001.1	19.3807	5.15576	2.9716	4.84606	21.7858	12.11	gi|764552308|ref|XP_011460255.1|PREDICTED: RNA exonuclease 4-like [Fragaria vesca subsp. vesca]	9e-46				KOG2249	2e-15	3'-5' exonuclease			FAN_icon19352353.1.g00001.1
FAN_icon19352425.1.g00001.1	0	0	0	0	0	0	gi|470147379|ref|XP_004309292.1|PREDICTED: uncharacterized protein LOC101304635, partial [Fragaria vesca subsp. vesca]	2e-09									FAN_icon19352425.1.g00001.1
FAN_icon19352559.1.g00001.1	0	0	0	0	0	0											FAN_icon19352559.1.g00001.1
FAN_icon19352577.1.g00001.1	0	0	0	0	0	0	gi|764633471|ref|XP_004308916.2|PREDICTED: glucan endo-1,3-beta-glucosidase 2, partial [Fragaria vesca subsp. vesca]	1e-38									FAN_icon19352577.1.g00001.1
FAN_icon19352789.1.g00001.1	0	0	0	0	0	0	gi|764522346|ref|XP_011457309.1|PREDICTED: uncharacterized protein LOC105349391 [Fragaria vesca subsp. vesca]	6e-24									FAN_icon19352789.1.g00001.1
FAN_icon19352789.1.g00002.1	0	0	0	0	0	0	gi|764522346|ref|XP_011457309.1|PREDICTED: uncharacterized protein LOC105349391 [Fragaria vesca subsp. vesca]	3e-24									FAN_icon19352789.1.g00002.1
FAN_icon19352811.1.g00001.1	0	0	0	0	0	0	gi|764547465|ref|XP_011459670.1|PREDICTED: uncharacterized protein LOC105350030 [Fragaria vesca subsp. vesca]	2e-22									FAN_icon19352811.1.g00001.1
FAN_icon19352817.1.g00001.1	0	0	0	0	0	0	gi|408384444|gb|AFU61907.1|sucrose transporter 1 [Fragaria x ananassa]	3e-06									FAN_icon19352817.1.g00001.1
FAN_icon19353161.1.g00001.1	0	0	0	0	0	0											FAN_icon19353161.1.g00001.1
FAN_icon19353185.1.g00001.1	0	0	0	0	0	0	gi|470131952|ref|XP_004301852.1|PREDICTED: L-ascorbate oxidase homolog [Fragaria vesca subsp. vesca]	6e-56	sp|Q9SU40|SKU5_ARATH	4e-30	Monocopper oxidase-like protein SKU5 OS=Arabidopsis thaliana GN=SKU5 PE=1 SV=1	KOG1263	3e-40	Multicopper oxidases			FAN_icon19353185.1.g00001.1	GO:0031225,GO:0046658,GO:0048046,GO:0005618,GO:0016020,GO:0009505,GO:0005886,GO:0009506,GO:0005774,GO:0005507,GO:0016722,GO:0009932	anchored component of membrane|anchored component of plasma membrane|apoplast|cell wall|membrane|plant-type cell wall|plasma membrane|plasmodesma|vacuolar membrane|copper ion binding|oxidoreductase activity, oxidizing metal ions|cell tip growth
FAN_icon19353215.1.g00001.1	45.9518	12.099	52.4863	39.5537	24.5138	30.5857	gi|764617138|ref|XP_011468110.1|PREDICTED: uncharacterized protein LOC101291848 [Fragaria vesca subsp. vesca]	5e-34									FAN_icon19353215.1.g00001.1
FAN_icon19353241.1.g00001.1	0	0	0	0	0	0											FAN_icon19353241.1.g00001.1
FAN_icon19353243.1.g00001.1	0	0	0	0	0	0											FAN_icon19353243.1.g00001.1
FAN_icon19353287.1.g00001.1	0	0	0	0	0	0	gi|764579352|ref|XP_011463638.1|PREDICTED: uncharacterized protein LOC105351340 [Fragaria vesca subsp. vesca]	3e-41									FAN_icon19353287.1.g00001.1
FAN_icon19353295.1.g00001.1	0	0	0	0	0	0											FAN_icon19353295.1.g00001.1
FAN_icon19353333.1.g00001.1	211.611	221.106	144.697	64.9557	103.658	52.9218	gi|470122338|ref|XP_004297200.1|PREDICTED: D-aminoacyl-tRNA deacylase [Fragaria vesca subsp. vesca]	4e-41	sp|Q9ZPQ3|GEK1_ARATH	2e-29	D-aminoacyl-tRNA deacylase OS=Arabidopsis thaliana GN=GEK1 PE=1 SV=2						FAN_icon19353333.1.g00001.1	GO:0005829,GO:0005634,GO:0051499,GO:0046872,GO:0019478	cytosol|nucleus|D-aminoacyl-tRNA deacylase activity|metal ion binding|D-amino acid catabolic process
FAN_icon19353365.1.g00001.1	0	0	0	0	0	0											FAN_icon19353365.1.g00001.1
FAN_icon19353443.1.g00001.1	0	0	0	0	0	0											FAN_icon19353443.1.g00001.1
FAN_icon19353449.1.g00001.1	562.294	80.8822	408.266	1459.11	624.919	22.661	gi|470143866|ref|XP_004307588.1|PREDICTED: putative lipid-transfer protein DIR1 [Fragaria vesca subsp. vesca]	1e-33									FAN_icon19353449.1.g00001.1
FAN_icon19353453.1.g00001.1	0	0	0	0	0	0	gi|596265206|ref|XP_007225017.1|hypothetical protein PRUPE_ppa020094mg, partial [Prunus persica]	6e-07				KOG1075	2e-06	FOG: Reverse transcriptase			FAN_icon19353453.1.g00001.1
FAN_icon19353471.1.g00001.1	0	3.25271	0	0	5.29563	0	gi|470113153|ref|XP_004292791.1|PREDICTED: glutamate receptor 2.7-like isoform X1 [Fragaria vesca subsp. vesca]	1e-60	sp|Q9LFN8|GLR26_ARATH	4e-31	Glutamate receptor 2.6 OS=Arabidopsis thaliana GN=GLR2.6 PE=2 SV=2	KOG1052	6e-32	Glutamate-gated kainate-type ion channel receptor subunit GluR5 and related subunits			FAN_icon19353471.1.g00001.1	GO:0016021,GO:0005622,GO:0005886,GO:0005262,GO:0008066,GO:0004970,GO:0070588,GO:0006816,GO:0019722,GO:0071230	integral component of membrane|intracellular|plasma membrane|calcium channel activity|glutamate receptor activity|ionotropic glutamate receptor activity|calcium ion transmembrane transport|calcium ion transport|calcium-mediated signaling|cellular response to amino acid stimulus
FAN_icon19353477.1.g00001.1	0	0	0	0	0	0											FAN_icon19353477.1.g00001.1
FAN_icon19353481.1.g00001.1	0	0	0	0	0	0											FAN_icon19353481.1.g00001.1
FAN_icon19353489.1.g00001.1	0	0	0	0	0	0											FAN_icon19353489.1.g00001.1
FAN_icon19353595.1.g00001.1	14.4993	11.4876	22.0846	21.1532	10.7733	11.6359	gi|470122914|ref|XP_004297483.1|PREDICTED: probable nucleoredoxin 1 [Fragaria vesca subsp. vesca]	2e-46	sp|O80763|NRX1_ARATH	3e-31	Probable nucleoredoxin 1 OS=Arabidopsis thaliana GN=At1g60420 PE=1 SV=1	KOG2501	7e-32	Thioredoxin, nucleoredoxin and related proteins			FAN_icon19353595.1.g00001.1	GO:0005829,GO:0047134,GO:0045454,GO:0009860,GO:0010183,GO:0080092,GO:0046686	cytosol|protein-disulfide reductase activity|cell redox homeostasis|pollen tube growth|pollen tube guidance|regulation of pollen tube growth|response to cadmium ion
FAN_icon19353631.1.g00001.1	0	0	0	0	0	0	gi|32401350|gb|AAP80847.1|68 kDa protein HP68 [Griffithsia japonica]	3e-10	sp|Q8LPJ4|AB2E_ARATH	5e-11	ABC transporter E family member 2 OS=Arabidopsis thaliana GN=ABCE2 PE=2 SV=1	KOG0063	1e-11	RNAse L inhibitor, ABC superfamily			FAN_icon19353631.1.g00001.1	GO:0016020,GO:0051539,GO:0005524,GO:0016887,GO:0046872,GO:0005215	membrane|4 iron, 4 sulfur cluster binding|ATP binding|ATPase activity|metal ion binding|transporter activity
FAN_icon19353657.1.g00001.1	0	0	0	0	0	0											FAN_icon19353657.1.g00001.1
FAN_icon19353663.1.g00001.1	0	0	0	0	0	0	gi|470109510|ref|XP_004291040.1|PREDICTED: probable beta-1,3-galactosyltransferase 12 [Fragaria vesca subsp. vesca]	2e-53	sp|Q66GS2|B3GTC_ARATH	2e-08	Probable beta-1,3-galactosyltransferase 12 OS=Arabidopsis thaliana GN=B3GALT12 PE=2 SV=1	KOG2288	6e-09	Galactosyltransferases			FAN_icon19353663.1.g00001.1	GO:0005794,GO:0000139,GO:0016021,GO:0008378,GO:0006486	Golgi apparatus|Golgi membrane|integral component of membrane|galactosyltransferase activity|protein glycosylation
FAN_icon19353701.1.g00001.1	0	0	0	0	0	0	gi|470116727|ref|XP_004294529.1|PREDICTED: uncharacterized protein LOC101303594 [Fragaria vesca subsp. vesca]	1e-56									FAN_icon19353701.1.g00001.1
FAN_icon19353761.1.g00001.1	2.03161	0	0	2.13149	27.0925	0	gi|470113967|ref|XP_004293190.1|PREDICTED: glycine-rich RNA-binding protein 1 [Fragaria vesca subsp. vesca]	2e-38									FAN_icon19353761.1.g00001.1
FAN_icon19353905.1.g00001.1	64.5387	85.0941	68.1199	88.8809	300.761	196.354	gi|747108398|ref|XP_011069522.1|PREDICTED: histone H4-like, partial [Sesamum indicum]	4e-07	sp|P69152|H4_TETTS	3e-08	Histone H4 OS=Tetrahymena thermophila (strain SB210) GN=HHF1 PE=1 SV=2	KOG3467	1e-08	Histone H4			FAN_icon19353905.1.g00001.1	GO:0000786,GO:0005634,GO:0003677,GO:0006334	nucleosome|nucleus|DNA binding|nucleosome assembly
FAN_icon19353961.1.g00001.1	0	0	0	0	0	0											FAN_icon19353961.1.g00001.1
FAN_icon19353987.1.g00001.1	0	0	0	0	0	0											FAN_icon19353987.1.g00001.1
FAN_icon19354003.1.g00001.1	3.71253	5.8156	3.4261	0	3.33601	3.65776	gi|470111847|ref|XP_004292154.1|PREDICTED: uncharacterized protein LOC101299549 isoform X1 [Fragaria vesca subsp. vesca]	3e-45									FAN_icon19354003.1.g00001.1
FAN_icon19354157.1.g00001.1	0	0	0	0	0	0	gi|126138999|ref|XP_001386022.1|hypothetical protein PICST_33213 [Scheffersomyces stipitis CBS 6054]	1e-13									FAN_icon19354157.1.g00001.1
FAN_icon19354167.1.g00001.1	0	0	0	0	0	0	gi|645264150|ref|XP_008237555.1|PREDICTED: uncharacterized protein LOC103336290 [Prunus mume]	1e-15									FAN_icon19354167.1.g00001.1
FAN_icon19354245.1.g00001.1	0	0	0	0	0	0	gi|595883313|ref|XP_007212764.1|hypothetical protein PRUPE_ppa022669mg [Prunus persica]	1e-18									FAN_icon19354245.1.g00001.1
FAN_icon19354271.1.g00001.1	0	0	0	0	0	0											FAN_icon19354271.1.g00001.1
FAN_icon19354277.1.g00001.1	0	0	0	0	0	0	gi|764522346|ref|XP_011457309.1|PREDICTED: uncharacterized protein LOC105349391 [Fragaria vesca subsp. vesca]	3e-48									FAN_icon19354277.1.g00001.1
FAN_icon19354287.1.g00001.1	142.528	37.3011	48.0012	155.092	201.036	42.0674	gi|470122452|ref|XP_004297255.1|PREDICTED: UDP-glucose 6-dehydrogenase 2 [Fragaria vesca subsp. vesca]	2e-22	sp|Q2QS14|UGDH4_ORYSJ	1e-21	UDP-glucose 6-dehydrogenase 4 OS=Oryza sativa subsp. japonica GN=UGD4 PE=2 SV=1	KOG2666	2e-21	UDP-glucose/GDP-mannose dehydrogenase			FAN_icon19354287.1.g00001.1	GO:0005829,GO:0005634,GO:0051287,GO:0003979,GO:0005975,GO:0006024,GO:0006065	cytosol|nucleus|NAD binding|UDP-glucose 6-dehydrogenase activity|carbohydrate metabolic process|glycosaminoglycan biosynthetic process|UDP-glucuronate biosynthetic process	path:ko00040,path:ko00053,path:ko00500,path:ko00520	Pentose and glucuronate interconversions|Ascorbate and aldarate metabolism|Starch and sucrose metabolism|Amino sugar and nucleotide sugar metabolism
FAN_icon19354305.1.g00001.1	0	0	0	0	0	0											FAN_icon19354305.1.g00001.1
FAN_icon19354351.1.g00001.1	1.33519	8.22191	2.40373	10.7563	6.08197	4.54743	gi|470129571|ref|XP_004300686.1|PREDICTED: AP-4 complex subunit epsilon [Fragaria vesca subsp. vesca]	3e-58	sp|Q8L7A9|AP4E_ARATH	2e-54	AP-4 complex subunit epsilon OS=Arabidopsis thaliana GN=At1g31730 PE=2 SV=1	KOG1062	4e-55	Vesicle coat complex AP-1, gamma subunit			FAN_icon19354351.1.g00001.1	GO:0005905,GO:0005829,GO:0005794,GO:0030117,GO:0009506,GO:0006886,GO:0016192	coated pit|cytosol|Golgi apparatus|membrane coat|plasmodesma|intracellular protein transport|vesicle-mediated transport	path:ko04142	Lysosome
FAN_icon19354351.1.g00002.1	0	0	0	0	0	0	gi|470129571|ref|XP_004300686.1|PREDICTED: AP-4 complex subunit epsilon [Fragaria vesca subsp. vesca]	1e-42	sp|Q8L7A9|AP4E_ARATH	4e-39	AP-4 complex subunit epsilon OS=Arabidopsis thaliana GN=At1g31730 PE=2 SV=1	KOG1062	8e-40	Vesicle coat complex AP-1, gamma subunit			FAN_icon19354351.1.g00002.1	GO:0005905,GO:0005829,GO:0005794,GO:0030117,GO:0009506,GO:0006886,GO:0016192	coated pit|cytosol|Golgi apparatus|membrane coat|plasmodesma|intracellular protein transport|vesicle-mediated transport	path:ko04142	Lysosome
FAN_icon19354477.1.g00001.1	0	0	0	0	0	0											FAN_icon19354477.1.g00001.1
FAN_icon19354549.1.g00001.1	6.69548	16.2184	5.13369	8.52243	6.77897	10.1394	gi|764524482|ref|XP_011457795.1|PREDICTED: homeobox protein HAT3.1 isoform X2 [Fragaria vesca subsp. vesca]	2e-50									FAN_icon19354549.1.g00001.1
FAN_icon19354591.1.g00001.1	0	16.0217	4.61651	5.34336	6.59459	2.44955	gi|470146232|ref|XP_004308731.1|PREDICTED: putative pentatricopeptide repeat-containing protein At3g49142 [Fragaria vesca subsp. vesca]	2e-56	sp|P0C899|PP271_ARATH	7e-26	Putative pentatricopeptide repeat-containing protein At3g49142 OS=Arabidopsis thaliana GN=PCMP-H77 PE=3 SV=1	KOG4197	8e-28	FOG: PPR repeat			FAN_icon19354591.1.g00001.1	GO:0008270	zinc ion binding
FAN_icon19354623.1.g00001.1	0	0	0	0	0	0	gi|698483046|ref|XP_009788410.1|PREDICTED: uncharacterized protein LOC104236226 [Nicotiana sylvestris]	3e-32				KOG0017	8e-21	FOG: Transposon-encoded proteins with TYA, reverse transcriptase, integrase domains in various combinations			FAN_icon19354623.1.g00001.1
FAN_icon19354777.1.g00001.1	0	0	0	0	0	0	gi|764627364|ref|XP_004308513.2|PREDICTED: proteasome subunit beta type-4-like [Fragaria vesca subsp. vesca]	3e-67	sp|Q7DLR9|PSB4_ARATH	5e-51	Proteasome subunit beta type-4 OS=Arabidopsis thaliana GN=PBG1 PE=1 SV=2	KOG0185	1e-51	20S proteasome, regulatory subunit beta type PSMB4/PRE4			FAN_icon19354777.1.g00001.1	GO:0005829,GO:0022626,GO:0005634,GO:0000502,GO:0005839,GO:0004298,GO:0051603,GO:0046686,GO:0009651	cytosol|cytosolic ribosome|nucleus|proteasome complex|proteasome core complex|threonine-type endopeptidase activity|proteolysis involved in cellular protein catabolic process|response to cadmium ion|response to salt stress	path:ko03050	Proteasome
FAN_icon19354903.1.g00001.1	0	0	0	0	0	0	gi|595838066|ref|XP_007207581.1|hypothetical protein PRUPE_ppa018489mg, partial [Prunus persica]	7e-26				KOG1075	2e-17	FOG: Reverse transcriptase			FAN_icon19354903.1.g00001.1
FAN_icon19355001.1.g00001.1	0	0	0	0	0	0	gi|470137409|ref|XP_004304458.1|PREDICTED: uncharacterized protein LOC101296128 [Fragaria vesca subsp. vesca]	5e-10									FAN_icon19355001.1.g00001.1	path:ko00620,path:ko00627	Pyruvate metabolism|Aminobenzoate degradation
FAN_icon19355043.1.g00001.1	0	0	0	0	0	0	gi|764513163|ref|XP_011463209.1|PREDICTED: homeobox-leucine zipper protein HDG2 isoform X2 [Fragaria vesca subsp. vesca]	4e-33	sp|Q94C37|HDG2_ARATH	9e-29	Homeobox-leucine zipper protein HDG2 OS=Arabidopsis thaliana GN=HDG2 PE=2 SV=1						FAN_icon19355043.1.g00001.1	GO:0005634,GO:0008289,GO:0043565,GO:0003700,GO:0048497,GO:0006351,GO:0010090	nucleus|lipid binding|sequence-specific DNA binding|transcription factor activity, sequence-specific DNA binding|maintenance of floral organ identity|transcription, DNA-templated|trichome morphogenesis
FAN_icon19355047.1.g00001.1	0	0	0	0	0	0	gi|470118680|ref|XP_004295450.1|PREDICTED: reticuline oxidase-like protein [Fragaria vesca subsp. vesca]	3e-17									FAN_icon19355047.1.g00001.1
FAN_icon19355093.1.g00001.1	0	0	0	0	0	0											FAN_icon19355093.1.g00001.1
FAN_icon19355093.1.g00002.1	0	0	0	0	0	0											FAN_icon19355093.1.g00002.1
FAN_icon19355125.1.g00001.1	5.51559	4.92689	1.10458	2.35359	9.86789	3.16138	gi|764628698|ref|XP_011469364.1|PREDICTED: LOW QUALITY PROTEIN: DNA-directed RNA polymerase V subunit 1 [Fragaria vesca subsp. vesca]	4e-47									FAN_icon19355125.1.g00001.1
FAN_icon19355289.1.g00001.1	0	0	0	0	0	0	gi|731381577|ref|XP_010669017.1|PREDICTED: uncharacterized protein LOC104886247, partial [Beta vulgaris subsp. vulgaris]	1e-23	sp|Q99315|YG31B_YEAST	1e-10	Transposon Ty3-G Gag-Pol polyprotein OS=Saccharomyces cerevisiae (strain ATCC 204508 / S288c) GN=TY3B-G PE=1 SV=3	KOG0017	4e-22	FOG: Transposon-encoded proteins with TYA, reverse transcriptase, integrase domains in various combinations			FAN_icon19355289.1.g00001.1	GO:0005737,GO:0005634,GO:0000943,GO:0004190,GO:0005524,GO:0003677,GO:0003887,GO:0008233,GO:0004540,GO:0003723,GO:0003964,GO:0004523,GO:0008270,GO:0071897,GO:0015074,GO:0006310,GO:0090501,GO:0006278,GO:0032197,GO:0019076	cytoplasm|nucleus|retrotransposon nucleocapsid|aspartic-type endopeptidase activity|ATP binding|DNA binding|DNA-directed DNA polymerase activity|peptidase activity|ribonuclease activity|RNA binding|RNA-directed DNA polymerase activity|RNA-DNA hybrid ribonuclease activity|zinc ion binding|DNA biosynthetic process|DNA integration|DNA recombination|RNA phosphodiester bond hydrolysis|RNA-dependent DN…
FAN_icon19355297.1.g00001.1	0	0	0	0	0	0											FAN_icon19355297.1.g00001.1
FAN_icon19355363.1.g00001.1	0	0	0	0	0	0	gi|470127061|ref|XP_004299497.1|PREDICTED: LOW QUALITY PROTEIN: putative 3,4-dihydroxy-2-butanone kinase [Fragaria vesca subsp. vesca]	1e-18	sp|O04059|DHBK_SOLLC	8e-16	Putative 3,4-dihydroxy-2-butanone kinase OS=Solanum lycopersicum GN=DHBK PE=2 SV=1	KOG2426	1e-16	Dihydroxyacetone kinase/glycerone kinase			FAN_icon19355363.1.g00001.1	GO:0005524,GO:0004371,GO:0006071	ATP binding|glycerone kinase activity|glycerol metabolic process	path:ko00051,path:ko00680,path:ko00561,path:ko01200,path:ko04622	Fructose and mannose metabolism|Methane metabolism|Glycerolipid metabolism|Carbon metabolism|RIG-I-like receptor signaling pathway
FAN_icon19355369.1.g00001.1	0	0	0	0	0	0	gi|764573635|ref|XP_004298261.2|PREDICTED: probable inactive serine/threonine-protein kinase lvsG isoform X1 [Fragaria vesca subsp. vesca]	2e-62	sp|Q55FJ0|LVSG_DICDI	2e-34	Probable inactive serine/threonine-protein kinase lvsG OS=Dictyostelium discoideum GN=lvsG PE=3 SV=1	KOG1786	4e-48	Lysosomal trafficking regulator LYST and related BEACH and WD40 repeat proteins			FAN_icon19355369.1.g00001.1	GO:0005524,GO:0004672	ATP binding|protein kinase activity
FAN_icon19355379.1.g00001.1	0	0	0	0	0	0	gi|764522184|ref|XP_011470965.1|PREDICTED: uncharacterized protein LOC101300961 [Fragaria vesca subsp. vesca]	2e-61	sp|P32839|BCS1_YEAST	2e-12	Mitochondrial chaperone BCS1 OS=Saccharomyces cerevisiae (strain ATCC 204508 / S288c) GN=BCS1 PE=1 SV=2	KOG0743	2e-47	AAA+-type ATPase			FAN_icon19355379.1.g00001.1	GO:0005829,GO:0016021,GO:0005743,GO:0005758,GO:0005524,GO:0016887,GO:0008320,GO:0051131,GO:0034551,GO:0032979,GO:0071806	cytosol|integral component of membrane|mitochondrial inner membrane|mitochondrial intermembrane space|ATP binding|ATPase activity|protein transmembrane transporter activity|chaperone-mediated protein complex assembly|mitochondrial respiratory chain complex III assembly|protein insertion into mitochondrial membrane from inner side|protein transmembrane transport
FAN_icon19355467.1.g00001.1	0	0	0	0	0	0											FAN_icon19355467.1.g00001.1
FAN_icon19355469.1.g00001.1	0	0	0	0	0	0	gi|764578942|ref|XP_011463529.1|PREDICTED: uncharacterized protein LOC105351277 [Fragaria vesca subsp. vesca]	1e-21				KOG0017	1e-07	FOG: Transposon-encoded proteins with TYA, reverse transcriptase, integrase domains in various combinations			FAN_icon19355469.1.g00001.1
FAN_icon19355577.1.g00001.1	0	0	0	0	0	0											FAN_icon19355577.1.g00001.1
FAN_icon19355579.1.g00001.1	0	0	0	0	0	0	gi|658030140|ref|XP_008350519.1|PREDICTED: uncharacterized protein LOC103413855 [Malus domestica]	2e-10									FAN_icon19355579.1.g00001.1
FAN_icon19355683.1.g00001.1	16.011	30.942	25.4268	20.511	14.01	40.0408	gi|470140057|ref|XP_004305761.1|PREDICTED: exocyst complex component EXO70A1 [Fragaria vesca subsp. vesca]	3e-59	sp|Q9LZD3|E70A1_ARATH	9e-11	Exocyst complex component EXO70A1 OS=Arabidopsis thaliana GN=EXO70A1 PE=1 SV=1	KOG2344	9e-38	Exocyst component protein and related proteins			FAN_icon19355683.1.g00001.1	GO:0005618,GO:0005856,GO:0005829,GO:0000145,GO:0005576,GO:0009524,GO:0005886,GO:0006887	cell wall|cytoskeleton|cytosol|exocyst|extracellular region|phragmoplast|plasma membrane|exocytosis	path:ko04910	Insulin signaling pathway
FAN_icon19355795.1.g00001.1	0	0	0	0	0	0	gi|694430643|ref|XP_009342787.1|PREDICTED: uncharacterized protein At2g23090-like, partial [Pyrus x bretschneideri]	1e-06									FAN_icon19355795.1.g00001.1
FAN_icon19355801.1.g00001.1	0	0	0	0	0	0											FAN_icon19355801.1.g00001.1
FAN_icon19355861.1.g00001.1	0	0	0	0	0	0	gi|470147379|ref|XP_004309292.1|PREDICTED: uncharacterized protein LOC101304635, partial [Fragaria vesca subsp. vesca]	4e-46				KOG0017	1e-08	FOG: Transposon-encoded proteins with TYA, reverse transcriptase, integrase domains in various combinations			FAN_icon19355861.1.g00001.1
FAN_icon19355869.1.g00001.1	17.5726	3.07861	8.33966	13.5472	19.4886	13.6056	gi|764557395|ref|XP_011460777.1|PREDICTED: uncharacterized protein LOC105350447 [Fragaria vesca subsp. vesca]	2e-46									FAN_icon19355869.1.g00001.1
FAN_icon19355883.1.g00001.1	3.24009	1.76319	10.8831	626.332	59.7201	0	gi|224928|prf||1204205Cprotein 1C,chlorophyll binding	2e-48	sp|P10707|CB2D_SOLLC	7e-49	Chlorophyll a-b binding protein 1D (Fragment) OS=Solanum lycopersicum GN=CAB1D PE=3 SV=1						FAN_icon19355883.1.g00001.1	GO:0009941,GO:0009535,GO:0016021,GO:0009522,GO:0009523,GO:0010287,GO:0016168,GO:0046872,GO:0031409,GO:0009768,GO:0018298,GO:0009416	chloroplast envelope|chloroplast thylakoid membrane|integral component of membrane|photosystem I|photosystem II|plastoglobule|chlorophyll binding|metal ion binding|pigment binding|photosynthesis, light harvesting in photosystem I|protein-chromophore linkage|response to light stimulus	path:ko00196	Photosynthesis - antenna proteins
FAN_icon19355893.1.g00001.1	0	0	0	3.10078	0	0	gi|470149286|ref|XP_004310170.1|PREDICTED: very-long-chain 3-oxoacyl-CoA reductase 1-like [Fragaria vesca subsp. vesca]	2e-59	sp|Q8L9C4|KCR1_ARATH	1e-32	Very-long-chain 3-oxoacyl-CoA reductase 1 OS=Arabidopsis thaliana GN=KCR1 PE=1 SV=1	KOG1014	7e-19	17 beta-hydroxysteroid dehydrogenase type 3, HSD17B3			FAN_icon19355893.1.g00001.1	GO:0005783,GO:0005789,GO:0016021,GO:0016020,GO:0018454,GO:0045703,GO:0009793,GO:0042761	endoplasmic reticulum|endoplasmic reticulum membrane|integral component of membrane|membrane|acetoacetyl-CoA reductase activity|ketoreductase activity|embryo development ending in seed dormancy|very long-chain fatty acid biosynthetic process	path:ko00062,path:ko00140,path:ko01040,path:ko01212	Fatty acid elongation|Steroid hormone biosynthesis|Biosynthesis of unsaturated fatty acids|Fatty acid metabolism
FAN_icon19355905.1.g00001.1	0	0	0	0	0	0											FAN_icon19355905.1.g00001.1
FAN_icon19355907.1.g00001.1	0	0	0	0	0	0											FAN_icon19355907.1.g00001.1
FAN_icon19355981.1.g00001.1	0	0	0	0	0	0											FAN_icon19355981.1.g00001.1
FAN_icon19355997.1.g00001.1	0	0	0	0	0	0	gi|521779436|gb|EPQ67157.1|hypothetical protein BGT96224_A21507 [Blumeria graminis f. sp. tritici 96224]	4e-44									FAN_icon19355997.1.g00001.1
FAN_icon19356029.1.g00001.1	0	0	0	0	0	0	gi|470121404|ref|XP_004296760.1|PREDICTED: uncharacterized protein LOC101308074 [Fragaria vesca subsp. vesca]	8e-28									FAN_icon19356029.1.g00001.1
FAN_icon19356105.1.g00001.1	0	0	0	0	0	0	gi|764553806|ref|XP_011460437.1|PREDICTED: subtilisin-like protease [Fragaria vesca subsp. vesca]	3e-15									FAN_icon19356105.1.g00001.1
FAN_icon19356153.1.g00001.1	0	0	0	0	0	0	gi|470149478|ref|XP_004310263.1|PREDICTED: uncharacterized protein LOC101298676 [Fragaria vesca subsp. vesca]	7e-40									FAN_icon19356153.1.g00001.1
FAN_icon19356197.1.g00001.1	73.2184	455.534	67.701	70.3604	74.1664	336.736	gi|470133114|ref|XP_004302419.1|PREDICTED: probable linoleate 9S-lipoxygenase 5 [Fragaria vesca subsp. vesca]	2e-48	sp|P38416|LOXB_SOLLC	2e-31	Linoleate 9S-lipoxygenase B OS=Solanum lycopersicum GN=LOX1.2 PE=2 SV=1						FAN_icon19356197.1.g00001.1	GO:0005737,GO:0046872,GO:0016702,GO:0031408	cytoplasm|metal ion binding|oxidoreductase activity, acting on single donors with incorporation of molecular oxygen, incorporation of two atoms of oxygen|oxylipin biosynthetic process	path:ko00591	Linoleic acid metabolism
FAN_icon19356245.1.g00001.1	0	0	0	0	0	0											FAN_icon19356245.1.g00001.1
FAN_icon19356281.1.g00001.1	8.32865	4.93291	4.36412	20.6137	13.3168	0	gi|764549537|ref|XP_011459970.1|PREDICTED: phospholipase A I isoform X2 [Fragaria vesca subsp. vesca]	2e-30	sp|F4HX15|LPAI_ARATH	1e-15		KOG4231	3e-16	Intracellular membrane-bound Ca2+-independent phospholipase A2			FAN_icon19356281.1.g00001.1	GO:0009507,GO:0047372,GO:0004620,GO:0050832,GO:0009695,GO:0016042	chloroplast|acylglycerol lipase activity|phospholipase activity|defense response to fungus|jasmonic acid biosynthetic process|lipid catabolic process
FAN_icon19356343.1.g00001.1	0	0	0	0	0	0	gi|470142800|ref|XP_004307083.1|PREDICTED: uncharacterized protein LOC101297583 [Fragaria vesca subsp. vesca]	2e-09									FAN_icon19356343.1.g00001.1
FAN_icon19356371.1.g00001.1	0	0	0	0	0	0	gi|764547398|ref|XP_011459655.1|PREDICTED: zinc finger BED domain-containing protein RICESLEEPER 2-like [Fragaria vesca subsp. vesca]	1e-42	sp|P03010|TRAC9_MAIZE	2e-12	Putative AC9 transposase OS=Zea mays PE=4 SV=1	KOG1121	3e-15	Tam3-transposase (Ac family)			FAN_icon19356371.1.g00001.1	GO:0003677,GO:0006310,GO:0032196	DNA binding|DNA recombination|transposition
FAN_icon19356415.1.g00001.1	7.56003	8.28673	11.8497	0	0	0	gi|470103677|ref|XP_004288258.1|PREDICTED: telomere repeat-binding factor 2 [Fragaria vesca subsp. vesca]	4e-20									FAN_icon19356415.1.g00001.1
FAN_icon19356435.1.g00001.1	0	0	0	0	0	0	gi|764578942|ref|XP_011463529.1|PREDICTED: uncharacterized protein LOC105351277 [Fragaria vesca subsp. vesca]	3e-22									FAN_icon19356435.1.g00001.1
FAN_icon19356455.1.g00001.1	0	6.60066	0	0	12.8447	0	gi|470139164|ref|XP_004305321.1|PREDICTED: RNA-binding protein cabeza [Fragaria vesca subsp. vesca]	1e-14									FAN_icon19356455.1.g00001.1
FAN_icon19356459.1.g00001.1	0	0	0	0	0	0	gi|764617010|ref|XP_011468103.1|PREDICTED: uncharacterized protein LOC101308990 [Fragaria vesca subsp. vesca]	6e-47									FAN_icon19356459.1.g00001.1
FAN_icon19356571.1.g00001.1	0	0	0	0	0	0	gi|470113868|ref|XP_004293141.1|PREDICTED: calcium-dependent protein kinase 34 [Fragaria vesca subsp. vesca]	3e-63	sp|Q9FMP5|CDPKH_ARATH	3e-59	Calcium-dependent protein kinase 17 OS=Arabidopsis thaliana GN=CPK17 PE=2 SV=1	KOG0032	8e-60	Ca2+/calmodulin-dependent protein kinase, EF-Hand protein superfamily			FAN_icon19356571.1.g00001.1	GO:0005737,GO:0005886,GO:0005524,GO:0005509,GO:0009931,GO:0005516,GO:0004683,GO:0004674,GO:0009738,GO:0035556,GO:0018105,GO:0046777,GO:0080092	cytoplasm|plasma membrane|ATP binding|calcium ion binding|calcium-dependent protein serine/threonine kinase activity|calmodulin binding|calmodulin-dependent protein kinase activity|protein serine/threonine kinase activity|abscisic acid-activated signaling pathway|intracellular signal transduction|peptidyl-serine phosphorylation|protein autophosphorylation|regulation of pollen tube growth	path:ko05145,path:ko04626	Toxoplasmosis|Plant-pathogen interaction
FAN_icon19356577.1.g00001.1	0	0	0	0	0	0											FAN_icon19356577.1.g00001.1
FAN_icon19356601.1.g00001.1	0	0	0	0	0	0											FAN_icon19356601.1.g00001.1
FAN_icon19356615.1.g00001.1	0	170.28	0	0	457.478	0	gi|470148992|ref|XP_004310029.1|PREDICTED: mitotic spindle checkpoint protein MAD2 isoform X1 [Fragaria vesca subsp. vesca]	6e-28	sp|Q9LU93|MAD2_ARATH	3e-27	Mitotic spindle checkpoint protein MAD2 OS=Arabidopsis thaliana GN=MAD2 PE=1 SV=1	KOG3285	7e-28	Spindle assembly checkpoint protein			FAN_icon19356615.1.g00001.1	GO:0010369,GO:0000777,GO:0005737,GO:0000776,GO:0005828,GO:0005635,GO:0005634,GO:0005876,GO:0051301,GO:0007067,GO:0007094,GO:0007346	chromocenter|condensed chromosome kinetochore|cytoplasm|kinetochore|kinetochore microtubule|nuclear envelope|nucleus|spindle microtubule|cell division|mitotic nuclear division|mitotic spindle assembly checkpoint|regulation of mitotic cell cycle	path:ko04110,path:ko04111,path:ko04113,path:ko04114,path:ko05166,path:ko04914	Cell cycle|Cell cycle - yeast|Meiosis - yeast|Oocyte meiosis|HTLV-I infection|Progesterone-mediated oocyte maturation
FAN_icon19356689.1.g00001.1	0	0	0	0	0	0											FAN_icon19356689.1.g00001.1
FAN_icon19356721.1.g00001.1	0	0	0	0	0	0											FAN_icon19356721.1.g00001.1
FAN_icon19356773.1.g00001.1	0	0	0	0	0	0											FAN_icon19356773.1.g00001.1
FAN_icon19356867.1.g00001.1	0	0	0	0	0	0	gi|645245970|ref|XP_008229133.1|PREDICTED: uncharacterized protein LOC103328513 [Prunus mume]	2e-14				KOG0017	1e-11	FOG: Transposon-encoded proteins with TYA, reverse transcriptase, integrase domains in various combinations			FAN_icon19356867.1.g00001.1
FAN_icon19356879.1.g00001.1	99.884	101.509	42.3033	156.452	0	504.137	gi|764582828|ref|XP_011464180.1|PREDICTED: BTB/POZ and TAZ domain-containing protein 1 isoform X2 [Fragaria vesca subsp. vesca]	6e-30	sp|Q9FMK7|BT1_ARATH	4e-21	BTB/POZ and TAZ domain-containing protein 1 OS=Arabidopsis thaliana GN=BT1 PE=1 SV=1	KOG1778	9e-22	CREB binding protein/P300 and related TAZ Zn-finger proteins			FAN_icon19356879.1.g00001.1	GO:0005737,GO:0005634,GO:0005516,GO:0004402,GO:0003712,GO:0008270,GO:0009553,GO:0009555,GO:0016567,GO:0006355,GO:0009733,GO:0042542,GO:0009751	cytoplasm|nucleus|calmodulin binding|histone acetyltransferase activity|transcription cofactor activity|zinc ion binding|embryo sac development|pollen development|protein ubiquitination|regulation of transcription, DNA-templated|response to auxin|response to hydrogen peroxide|response to salicylic acid
FAN_icon19356911.1.g00001.1	0	0	0	0	0	0											FAN_icon19356911.1.g00001.1
FAN_icon19356935.1.g00001.1	519.845	299.46	125.684	137.546	250.291	247.179	gi|470109050|ref|XP_004290815.1|PREDICTED: APO protein 2, chloroplastic [Fragaria vesca subsp. vesca]	3e-36	sp|Q8W4A5|APO2_ARATH	2e-22	APO protein 2, chloroplastic OS=Arabidopsis thaliana GN=APO2 PE=2 SV=1						FAN_icon19356935.1.g00001.1	GO:0009507,GO:0003723	chloroplast|RNA binding
FAN_icon19356951.1.g00001.1	0	0	0	0	0	0											FAN_icon19356951.1.g00001.1
FAN_icon19356951.1.g00002.1	0	0	0	0	0	0											FAN_icon19356951.1.g00002.1
FAN_icon19357003.1.g00001.1	0	0	0	0	0	0											FAN_icon19357003.1.g00001.1
FAN_icon19357047.1.g00001.1	0	0	0	0	0	0	gi|470113358|ref|XP_004292891.1|PREDICTED: probable flavin-containing monooxygenase 1 [Fragaria vesca subsp. vesca]	3e-63	sp|Q9LMA1|FMO1_ARATH	6e-44	Probable flavin-containing monooxygenase 1 OS=Arabidopsis thaliana GN=FMO1 PE=2 SV=1	KOG1399	1e-44	Flavin-containing monooxygenase			FAN_icon19357047.1.g00001.1	GO:0050660,GO:0004497,GO:0004499,GO:0050661,GO:0071456,GO:0009870,GO:0010204,GO:0042742,GO:0050832,GO:0055114,GO:0009626,GO:0051707,GO:0009627	flavin adenine dinucleotide binding|monooxygenase activity|N,N-dimethylaniline monooxygenase activity|NADP binding|cellular response to hypoxia|defense response signaling pathway, resistance gene-dependent|defense response signaling pathway, resistance gene-independent|defense response to bacterium|defense response to fungus|oxidation-reduction process|plant-type hypersensitive response|response …	path:ko00982	Drug metabolism - cytochrome P450
FAN_icon19357165.1.g00001.1	0	0	0	0	0	0											FAN_icon19357165.1.g00001.1
FAN_icon19357251.1.g00001.1	0	0	0	0	0	0											FAN_icon19357251.1.g00001.1
FAN_icon19357301.1.g00001.1	0	0	0	10.9861	0	0	gi|470145178|ref|XP_004308219.1|PREDICTED: transcription factor MYB46 [Fragaria vesca subsp. vesca]	9e-40	sp|Q9LXV2|MYB46_ARATH	2e-36	Transcription factor MYB46 OS=Arabidopsis thaliana GN=MYB46 PE=2 SV=1	KOG0048	4e-37	Transcription factor, Myb superfamily			FAN_icon19357301.1.g00001.1	GO:0005634,GO:0003677,GO:0003700,GO:0050832,GO:0009834,GO:1901348,GO:0045893,GO:2000652,GO:0009751,GO:0006351	nucleus|DNA binding|transcription factor activity, sequence-specific DNA binding|defense response to fungus|plant-type secondary cell wall biogenesis|positive regulation of secondary cell wall biogenesis|positive regulation of transcription, DNA-templated|regulation of secondary cell wall biogenesis|response to salicylic acid|transcription, DNA-templated
FAN_icon19357351.1.g00001.1	0	0	0	0	0	0	gi|764509973|ref|XP_011460315.1|PREDICTED: DEAD-box ATP-dependent RNA helicase 21-like [Fragaria vesca subsp. vesca]	2e-54	sp|Q53RK8|RH21_ORYSJ	6e-49	DEAD-box ATP-dependent RNA helicase 21 OS=Oryza sativa subsp. japonica GN=Os03g0708600 PE=2 SV=1	KOG0333	4e-47	U5 snRNP-like RNA helicase subunit			FAN_icon19357351.1.g00001.1	GO:0071013,GO:0005737,GO:0005682,GO:0005524,GO:0004004,GO:0003723,GO:0006397,GO:0010501,GO:0000375	catalytic step 2 spliceosome|cytoplasm|U5 snRNP|ATP binding|ATP-dependent RNA helicase activity|RNA binding|mRNA processing|RNA secondary structure unwinding|RNA splicing, via transesterification reactions	path:ko03040	Spliceosome
FAN_icon19357375.1.g00001.1	1.27165	4.13888	3.65272	2.61332	11.5981	4.68477	gi|470108715|ref|XP_004290654.1|PREDICTED: RAN GTPase-activating protein 1 [Fragaria vesca subsp. vesca]	5e-39	sp|Q9LE82|RAGP1_ARATH	8e-25	RAN GTPase-activating protein 1 OS=Arabidopsis thaliana GN=RANGAP1 PE=1 SV=1	KOG1909	8e-26	Ran GTPase-activating protein			FAN_icon19357375.1.g00001.1	GO:0032153,GO:0009504,GO:0009507,GO:0005635,GO:0031965,GO:0009524,GO:0005886,GO:0005819,GO:0005096,GO:0000911,GO:0006606	cell division site|cell plate|chloroplast|nuclear envelope|nuclear membrane|phragmoplast|plasma membrane|spindle|GTPase activator activity|cytokinesis by cell plate formation|protein import into nucleus	path:ko03013	RNA transport
FAN_icon19357407.1.g00001.1	0	0	0	0	0	0											FAN_icon19357407.1.g00001.1
FAN_icon19357517.1.g00001.1	0	0	0	0	0	0	gi|764578942|ref|XP_011463529.1|PREDICTED: uncharacterized protein LOC105351277 [Fragaria vesca subsp. vesca]	3e-18									FAN_icon19357517.1.g00001.1
FAN_icon19357525.1.g00001.1	0	0	0	0	0	0	gi|764566770|ref|XP_011462036.1|PREDICTED: wall-associated receptor kinase 3-like [Fragaria vesca subsp. vesca]	4e-28									FAN_icon19357525.1.g00001.1
FAN_icon19357543.1.g00001.1	10.0776	26.9805	4.29416	1.15929	7.32569	4.318	gi|470140944|ref|XP_004306196.1|PREDICTED: mitochondrial ribosome-associated GTPase 1 [Fragaria vesca subsp. vesca]	6e-47	sp|Q8L607|SIN2_ARATH	8e-34		KOG2485	2e-35	Conserved ATP/GTP binding protein			FAN_icon19357543.1.g00001.1	GO:0009507,GO:0005739,GO:0005525,GO:0003924,GO:0042254	chloroplast|mitochondrion|GTP binding|GTPase activity|ribosome biogenesis
FAN_icon19357555.1.g00001.1	89.9373	135.837	179.78	62.4297	137.852	58.3233	gi|944261156|gb|KQL25413.1|hypothetical protein SETIT_031018mg [Setaria italica]	9e-13	sp|Q94A65|STR14_ARATH	2e-11	Rhodanese-like domain-containing protein 14, chloroplastic OS=Arabidopsis thaliana GN=At4g27700 PE=2 SV=1						FAN_icon19357555.1.g00001.1	GO:0009507,GO:0009941,GO:0009534,GO:0009535	chloroplast|chloroplast envelope|chloroplast thylakoid|chloroplast thylakoid membrane
FAN_icon19357563.1.g00001.1	0	0	0	38.1858	0	0	gi|764517840|ref|XP_011467073.1|PREDICTED: uncharacterized protein LOC105352244 [Fragaria vesca subsp. vesca]	6e-21									FAN_icon19357563.1.g00001.1
FAN_icon19357731.1.g00001.1	0	0	0	0	0	0											FAN_icon19357731.1.g00001.1
FAN_icon19357737.1.g00001.1	0	0	0	0	0	0	gi|764642936|ref|XP_011471037.1|PREDICTED: uncharacterized protein LOC105353499 [Fragaria vesca subsp. vesca]	2e-37	sp|Q02836|POL_SIVG1	8e-09	Gag-Pol polyprotein OS=Simian immunodeficiency virus agm.grivet (isolate AGM gr-1) GN=gag-pol PE=3 SV=2						FAN_icon19357737.1.g00001.1	GO:0030430,GO:0042025,GO:0020002,GO:0005622,GO:0016020,GO:0019013,GO:0004190,GO:0003677,GO:0003887,GO:0004533,GO:0003723,GO:0003964,GO:0004523,GO:0005198,GO:0008270,GO:0015074,GO:0006310,GO:0075713,GO:0039657,GO:0046718,GO:0075732,GO:0019076	host cell cytoplasm|host cell nucleus|host cell plasma membrane|intracellular|membrane|viral nucleocapsid|aspartic-type endopeptidase activity|DNA binding|DNA-directed DNA polymerase activity|exoribonuclease H activity|RNA binding|RNA-directed DNA polymerase activity|RNA-DNA hybrid ribonuclease activity|structural molecule activity|zinc ion binding|DNA integration|DNA recombination|establishment …
FAN_icon19357787.1.g00001.1	0	0	0	0	0	0	gi|470147526|ref|XP_004309344.1|PREDICTED: uncharacterized protein LOC101295476, partial [Fragaria vesca subsp. vesca]	2e-29									FAN_icon19357787.1.g00001.1
FAN_icon19357947.1.g00001.1	1594.02	390.87	7950.99	15222.4	11040.8	315.92	gi|764551432|ref|XP_011460161.1|PREDICTED: chlorophyll a-b binding protein of LHCII type 1-like [Fragaria vesca subsp. vesca]	3e-12	sp|P27493|CB22_TOBAC	8e-08	Chlorophyll a-b binding protein 21, chloroplastic OS=Nicotiana tabacum GN=CAB21 PE=2 SV=1						FAN_icon19357947.1.g00001.1	GO:0009535,GO:0016021,GO:0009522,GO:0009523,GO:0016168,GO:0046872,GO:0009765,GO:0018298	chloroplast thylakoid membrane|integral component of membrane|photosystem I|photosystem II|chlorophyll binding|metal ion binding|photosynthesis, light harvesting|protein-chromophore linkage	path:ko00196	Photosynthesis - antenna proteins
FAN_icon19358011.1.g00001.1	2.89179	6.08033	0	1.45018	3.78573	8.96765	gi|470127490|ref|XP_004299702.1|PREDICTED: serine/threonine-protein kinase-like protein At1g28390 [Fragaria vesca subsp. vesca]	6e-60	sp|Q9SGN7|CCR12_ARATH	5e-29	Serine/threonine-protein kinase-like protein At1g28390 OS=Arabidopsis thaliana GN=At1g28390 PE=2 SV=1	KOG1187	1e-29	Serine/threonine protein kinase	PRGDB00189173		FAN_icon19358011.1.g00001.1	GO:0005524,GO:0004674	ATP binding|protein serine/threonine kinase activity
FAN_icon19358035.1.g00001.1	0	0	0	0	0	0											FAN_icon19358035.1.g00001.1
FAN_icon19358159.1.g00001.1	0	0	0	0	0	0											FAN_icon19358159.1.g00001.1
FAN_icon19358173.1.g00001.1	0	6.79753	11.3415	0	0	0	gi|470144771|ref|XP_004308021.1|PREDICTED: uncharacterized protein LOC101298657 [Fragaria vesca subsp. vesca]	4e-43									FAN_icon19358173.1.g00001.1
FAN_icon19358197.1.g00001.1	0	0	0	0	0	0	gi|470101718|ref|XP_004287316.1|PREDICTED: TBC1 domain family member 13-like [Fragaria vesca subsp. vesca]	3e-12									FAN_icon19358197.1.g00001.1
FAN_icon19358275.1.g00001.1	0	0	0	0	0	0	gi|470103463|ref|XP_004288156.1|PREDICTED: glucan 1,3-beta-glucosidase A-like [Fragaria vesca subsp. vesca]	4e-27									FAN_icon19358275.1.g00001.1
FAN_icon19358323.1.g00001.1	0	0	0	0	0	0	gi|470127958|ref|XP_004299924.1|PREDICTED: ABC transporter G family member 17-like [Fragaria vesca subsp. vesca]	1e-59	sp|Q9M3D6|AB19G_ARATH	7e-32	ABC transporter G family member 19 OS=Arabidopsis thaliana GN=ABCG19 PE=1 SV=1	KOG0061	2e-32	Transporter, ABC superfamily (Breast cancer resistance protein)	PRGDB00215923	MDP0000153802	FAN_icon19358323.1.g00001.1	GO:0016021,GO:0005886,GO:0005775,GO:0005774,GO:0005524,GO:0042626,GO:0042891,GO:0055085,GO:0007034	integral component of membrane|plasma membrane|vacuolar lumen|vacuolar membrane|ATP binding|ATPase activity, coupled to transmembrane movement of substances|antibiotic transport|transmembrane transport|vacuolar transport
FAN_icon19358365.1.g00001.1	5.92054	11.4896	0	6.29406	3.66839	9.77596	gi|764552065|ref|XP_004293531.2|PREDICTED: pentatricopeptide repeat-containing protein At1g09900 [Fragaria vesca subsp. vesca]	2e-56				KOG4197	2e-38	FOG: PPR repeat			FAN_icon19358365.1.g00001.1
FAN_icon19358449.1.g00001.1	7.61547	8.03702	2.39199	6.48006	1.0743	2.51291	gi|764510519|ref|XP_011460845.1|PREDICTED: uncharacterized protein LOC101299119 [Fragaria vesca subsp. vesca]	2e-50									FAN_icon19358449.1.g00001.1
FAN_icon19358499.1.g00001.1	0	0	0	0	0	0											FAN_icon19358499.1.g00001.1
FAN_icon19358565.1.g00001.1	0	0	0	0	0	0											FAN_icon19358565.1.g00001.1
FAN_icon19358573.1.g00001.1	0	0	0	0	0	0	gi|764564470|ref|XP_011461725.1|PREDICTED: cell wall / vacuolar inhibitor of fructosidase 1 [Fragaria vesca subsp. vesca]	5e-65	sp|F4HWQ8|CVIF1_ARATH	4e-24	Cell wall / vacuolar inhibitor of fructosidase 1 OS=Arabidopsis thaliana GN=C/VIF1 PE=1 SV=1						FAN_icon19358573.1.g00001.1	GO:0005618,GO:0005773,GO:0004857,GO:0043086	cell wall|vacuole|enzyme inhibitor activity|negative regulation of catalytic activity
FAN_icon19358613.1.g00001.1	0	0	0	0	0	0	gi|764578942|ref|XP_011463529.1|PREDICTED: uncharacterized protein LOC105351277 [Fragaria vesca subsp. vesca]	3e-42									FAN_icon19358613.1.g00001.1
FAN_icon19358659.1.g00001.1	0	0	0	0	0	0	gi|764548259|ref|XP_011459783.1|PREDICTED: serine/arginine repetitive matrix protein 1-like [Fragaria vesca subsp. vesca]	5e-27									FAN_icon19358659.1.g00001.1
FAN_icon19358765.1.g00001.1	0	0	0	0	0	0											FAN_icon19358765.1.g00001.1
FAN_icon19358777.1.g00001.1	0	0	0	0	0	0											FAN_icon19358777.1.g00001.1
FAN_icon19358821.1.g00001.1	0	0	0	0	0	0											FAN_icon19358821.1.g00001.1
FAN_icon19358829.1.g00001.1	0	0	0	0	0	0											FAN_icon19358829.1.g00001.1
FAN_icon19358951.1.g00001.1	0	0	0	0	0	0											FAN_icon19358951.1.g00001.1
FAN_icon19359029.1.g00001.1	42.649	67.5104	21.9426	37.5389	69.4261	49.5269	gi|764613989|ref|XP_011467834.1|PREDICTED: putative endo-1,3(4)-beta-glucanase 2 [Fragaria vesca subsp. vesca]	1e-48	sp|Q12168|ENG2_YEAST	1e-06	Endo-1,3(4)-beta-glucanase 2 OS=Saccharomyces cerevisiae (strain ATCC 204508 / S288c) GN=ACF2 PE=1 SV=1	KOG2254	2e-39	Predicted endo-1,3-beta-glucanase			FAN_icon19359029.1.g00001.1	GO:0005737,GO:0005622,GO:0042973,GO:0052861,GO:0052862,GO:0030036	cytoplasm|intracellular|glucan endo-1,3-beta-D-glucosidase activity|glucan endo-1,3-beta-glucanase activity, C-3 substituted reducing group|glucan endo-1,4-beta-glucanase activity, C-3 substituted reducing group|actin cytoskeleton organization
FAN_icon19359087.1.g00001.1	0	0	0	0	0	0											FAN_icon19359087.1.g00001.1
FAN_icon19359125.1.g00001.1	0	0	0	0	0	0											FAN_icon19359125.1.g00001.1
FAN_icon19359145.1.g00001.1	388.377	238.343	256.103	313.272	347.5	252.237											FAN_icon19359145.1.g00001.1
FAN_icon19359151.1.g00001.1	0	0	0	0	0	0	gi|764528618|ref|XP_011458134.1|PREDICTED: poly(A)-specific ribonuclease PARN-like [Fragaria vesca subsp. vesca]	7e-16									FAN_icon19359151.1.g00001.1	path:ko03018	RNA degradation
FAN_icon19359185.1.g00001.1	0	0	0	0	0	0											FAN_icon19359185.1.g00001.1
FAN_icon19359357.1.g00001.1	0	0	0	0	0	0	gi|764619099|ref|XP_011468317.1|PREDICTED: uncharacterized protein LOC101310045 [Fragaria vesca subsp. vesca]	3e-11									FAN_icon19359357.1.g00001.1
FAN_icon19359429.1.g00001.1	0	0	0	0	0	0											FAN_icon19359429.1.g00001.1
FAN_icon19359555.1.g00001.1	0	0	0	0	0	0	gi|470118592|ref|XP_004295409.1|PREDICTED: protein NRT1/ PTR FAMILY 4.6-like [Fragaria vesca subsp. vesca]	6e-35	sp|Q05085|PTR7_ARATH	1e-10	Nitrate transporter 1.1 OS=Arabidopsis thaliana GN=NRT1.1 PE=1 SV=1	KOG1237	3e-11	H+/oligopeptide symporter			FAN_icon19359555.1.g00001.1	GO:0016021,GO:0005886,GO:0015112,GO:0015293,GO:0009734,GO:0042128,GO:0015706,GO:0006857,GO:0009635,GO:0010167,GO:0009414	integral component of membrane|plasma membrane|nitrate transmembrane transporter activity|symporter activity|auxin-activated signaling pathway|nitrate assimilation|nitrate transport|oligopeptide transport|response to herbicide|response to nitrate|response to water deprivation
FAN_icon19359573.1.g00001.1	9.24794	25.1917	20.6185	19.7229	18.659	25.4183	gi|470111854|ref|XP_004292157.1|PREDICTED: DBIRD complex subunit ZNF326 [Fragaria vesca subsp. vesca]	6e-44									FAN_icon19359573.1.g00001.1
FAN_icon19359579.1.g00001.1	0	0	0	0	0	0	gi|764578942|ref|XP_011463529.1|PREDICTED: uncharacterized protein LOC105351277 [Fragaria vesca subsp. vesca]	2e-26				KOG0017	1e-09	FOG: Transposon-encoded proteins with TYA, reverse transcriptase, integrase domains in various combinations			FAN_icon19359579.1.g00001.1
FAN_icon19359591.1.g00001.1	0	0	0	0	0	0	gi|470125563|ref|XP_004298771.1|PREDICTED: dehydration-responsive element-binding protein 1E [Fragaria vesca subsp. vesca]	3e-38	sp|Q9LN86|DRE1F_ARATH	1e-22	Dehydration-responsive element-binding protein 1F OS=Arabidopsis thaliana GN=DREB1F PE=2 SV=1						FAN_icon19359591.1.g00001.1	GO:0005634,GO:0043565,GO:0003700,GO:0044212,GO:0016049,GO:0010371,GO:0048510,GO:0050826,GO:0009408,GO:0009414,GO:0006351	nucleus|sequence-specific DNA binding|transcription factor activity, sequence-specific DNA binding|transcription regulatory region DNA binding|cell growth|regulation of gibberellin biosynthetic process|regulation of timing of transition from vegetative to reproductive phase|response to freezing|response to heat|response to water deprivation|transcription, DNA-templated
FAN_icon19359601.1.g00001.1	0	0	0	0	0	0											FAN_icon19359601.1.g00001.1
FAN_icon19359629.1.g00001.1	0	0	0	0	0	0											FAN_icon19359629.1.g00001.1
FAN_icon19359655.1.g00001.1	0	0	0	0	0	0	gi|470146045|ref|XP_004308640.1|PREDICTED: pentatricopeptide repeat-containing protein At3g03580 [Fragaria vesca subsp. vesca]	3e-55	sp|Q9SS60|PP210_ARATH	1e-29	Pentatricopeptide repeat-containing protein At3g03580 OS=Arabidopsis thaliana GN=PCMP-H23 PE=2 SV=1	KOG4197	3e-30	FOG: PPR repeat			FAN_icon19359655.1.g00001.1	GO:0008270	zinc ion binding
FAN_icon19359657.1.g00001.1	0	0	0	0	0	0	gi|470103337|ref|XP_004288096.1|PREDICTED: ABC transporter F family member 5-like [Fragaria vesca subsp. vesca]	6e-41									FAN_icon19359657.1.g00001.1
FAN_icon19359663.1.g00001.1	0	0	0	0	0	0	gi|764523097|ref|XP_011457681.1|PREDICTED: uncharacterized protein LOC105349532 [Fragaria vesca subsp. vesca]	5e-17									FAN_icon19359663.1.g00001.1
FAN_icon19359775.1.g00001.1	0	0	0	0	0	0	gi|108862311|gb|ABA96113.2|retrotransposon protein, putative, Ty1-copia subclass [Oryza sativa Japonica Group]	4e-06									FAN_icon19359775.1.g00001.1
FAN_icon19359793.1.g00001.1	0	0	0	0	0	0	gi|470105183|ref|XP_004288966.1|PREDICTED: threonine synthase 1, chloroplastic [Fragaria vesca subsp. vesca]	3e-38	sp|Q9MT28|THRC_SOLTU	1e-23	Threonine synthase, chloroplastic OS=Solanum tuberosum PE=2 SV=1						FAN_icon19359793.1.g00001.1	GO:0009507,GO:0030170,GO:0004795,GO:0009088	chloroplast|pyridoxal phosphate binding|threonine synthase activity|threonine biosynthetic process	path:ko00260,path:ko00750,path:ko01230	Glycine, serine and threonine metabolism|Vitamin B6 metabolism|Biosynthesis of amino acids
FAN_icon19359813.1.g00001.1	0	0	0	0	0	0	gi|470129688|ref|XP_004300741.1|PREDICTED: protein FIZZY-RELATED 2 [Fragaria vesca subsp. vesca]	4e-07									FAN_icon19359813.1.g00001.1
FAN_icon19359827.1.g00001.1	0	6.10219	2.56831	17.7095	17.8514	0	gi|470137513|ref|XP_004304508.1|PREDICTED: pyridoxal 5'-phosphate synthase-like subunit PDX1.2 [Fragaria vesca subsp. vesca]	2e-50	sp|Q9ZNR6|PDX12_ARATH	1e-40	Probable pyridoxal biosynthesis protein PDX1.2 OS=Arabidopsis thaliana GN=PDX12 PE=1 SV=1	KOG1606	3e-41	Stationary phase-induced protein, SOR/SNZ family			FAN_icon19359827.1.g00001.1	GO:0005829,GO:0003824,GO:0046982,GO:0042823,GO:0042819	cytosol|catalytic activity|protein heterodimerization activity|pyridoxal phosphate biosynthetic process|vitamin B6 biosynthetic process	path:ko00750	Vitamin B6 metabolism
FAN_icon19359885.1.g00001.1	0	0	0	0	0	0											FAN_icon19359885.1.g00001.1
FAN_icon19359951.1.g00001.1	0	0	0	0	0	0	gi|470133143|ref|XP_004302432.1|PREDICTED: mitochondrial Rho GTPase 1-like [Fragaria vesca subsp. vesca]	1e-21	sp|Q8RXF8|MIRO1_ARATH	7e-14		KOG1707	2e-14	Predicted Ras related/Rac-GTP binding protein			FAN_icon19359951.1.g00001.1	GO:0031307,GO:0005739,GO:0005509,GO:0005525,GO:0003924,GO:0009793,GO:0007005,GO:0009860,GO:0007264	integral component of mitochondrial outer membrane|mitochondrion|calcium ion binding|GTP binding|GTPase activity|embryo development ending in seed dormancy|mitochondrion organization|pollen tube growth|small GTPase mediated signal transduction	path:ko04214	Apoptosis - fly
FAN_icon19360041.1.g00001.1	0	0	0	0	0	0											FAN_icon19360041.1.g00001.1
FAN_icon19360073.1.g00001.1	0	0	0	0	32.2155	0											FAN_icon19360073.1.g00001.1
FAN_icon19360157.1.g00001.1	46.9431	44.2968	89.7383	122.847	153.424	13.8635	gi|470112233|ref|XP_004292341.1|PREDICTED: auxin-induced in root cultures protein 12 [Fragaria vesca subsp. vesca]	3e-25									FAN_icon19360157.1.g00001.1
FAN_icon19360161.1.g00001.1	0	0	0	0	0	0											FAN_icon19360161.1.g00001.1
FAN_icon19360207.1.g00001.1	0	0	0	0	0	0											FAN_icon19360207.1.g00001.1
FAN_icon19360257.1.g00001.1	0	0	0	0	0	0											FAN_icon19360257.1.g00001.1
FAN_icon19360291.1.g00001.1	0	0	0	0	0	0	gi|764586804|ref|XP_004301389.2|PREDICTED: microtubule-associated protein TORTIFOLIA1 [Fragaria vesca subsp. vesca]	3e-19	sp|Q9T041|MAPT_ARATH	2e-06	Microtubule-associated protein TORTIFOLIA1 OS=Arabidopsis thaliana GN=TOR1 PE=1 SV=2						FAN_icon19360291.1.g00001.1	GO:0010005,GO:0008017,GO:0010031,GO:0007275,GO:0009826	cortical microtubule, transverse to long axis|microtubule binding|circumnutation|multicellular organism development|unidimensional cell growth
FAN_icon19360405.1.g00001.1	0	0	0	0	0	0	gi|764641353|ref|XP_011470851.1|PREDICTED: trihelix transcription factor GTL1 isoform X2 [Fragaria vesca subsp. vesca]	2e-47	sp|Q9LZS0|PTL_ARATH	2e-10	Trihelix transcription factor PTL OS=Arabidopsis thaliana GN=PTL PE=2 SV=1	KOG4282	5e-11	Transcription factor GT-2 and related proteins, contains trihelix DNA-binding/SANT domain			FAN_icon19360405.1.g00001.1	GO:0005634,GO:0003677,GO:0042803,GO:0003700,GO:0048498,GO:0046621,GO:0090428,GO:0048441,GO:0009909,GO:0006355,GO:0010200,GO:0048442,GO:0006351	nucleus|DNA binding|protein homodimerization activity|transcription factor activity, sequence-specific DNA binding|establishment of petal orientation|negative regulation of organ growth|perianth development|petal development|regulation of flower development|regulation of transcription, DNA-templated|response to chitin|sepal development|transcription, DNA-templated
FAN_icon19360519.1.g00001.1	0	0	0	0	0	0											FAN_icon19360519.1.g00001.1
FAN_icon19360693.1.g00001.1	0	0	0	0	0	0	gi|764641940|ref|XP_004309590.2|PREDICTED: uncharacterized protein LOC101296828 [Fragaria vesca subsp. vesca]	2e-52	sp|Q7LHG5|YI31B_YEAST	2e-13	Transposon Ty3-I Gag-Pol polyprotein OS=Saccharomyces cerevisiae (strain ATCC 204508 / S288c) GN=TY3B-I PE=3 SV=2	KOG0017	1e-23	FOG: Transposon-encoded proteins with TYA, reverse transcriptase, integrase domains in various combinations			FAN_icon19360693.1.g00001.1	GO:0005737,GO:0005634,GO:0000943,GO:0004190,GO:0005524,GO:0003677,GO:0003887,GO:0008233,GO:0004540,GO:0003723,GO:0003964,GO:0004523,GO:0008270,GO:0071897,GO:0015074,GO:0006310,GO:0090501,GO:0006278,GO:0032197,GO:0019076	cytoplasm|nucleus|retrotransposon nucleocapsid|aspartic-type endopeptidase activity|ATP binding|DNA binding|DNA-directed DNA polymerase activity|peptidase activity|ribonuclease activity|RNA binding|RNA-directed DNA polymerase activity|RNA-DNA hybrid ribonuclease activity|zinc ion binding|DNA biosynthetic process|DNA integration|DNA recombination|RNA phosphodiester bond hydrolysis|RNA-dependent DN…
FAN_icon19360749.1.g00001.1	0	0	0	0	0	0	gi|764578942|ref|XP_011463529.1|PREDICTED: uncharacterized protein LOC105351277 [Fragaria vesca subsp. vesca]	9e-26									FAN_icon19360749.1.g00001.1
FAN_icon19360817.1.g00001.1	0	0	0	0	0	0	gi|694394662|ref|XP_009372714.1|PREDICTED: cytochrome P450 CYP736A12-like [Pyrus x bretschneideri]	2e-44	sp|H2DH18|C7A12_PANGI	1e-26		KOG0156	4e-20	Cytochrome P450 CYP2 subfamily			FAN_icon19360817.1.g00001.1	GO:0016021,GO:0020037,GO:0005506,GO:0004497,GO:0016705	integral component of membrane|heme binding|iron ion binding|monooxygenase activity|oxidoreductase activity, acting on paired donors, with incorporation or reduction of molecular oxygen	path:ko00941,path:ko00944	Flavonoid biosynthesis|Flavone and flavonol biosynthesis
FAN_icon19360953.1.g00001.1	6624.05	6303.33	29130.3	36969.5	22065.2	23565.3	gi|470117001|ref|XP_004294659.1|PREDICTED: ribulose bisphosphate carboxylase/oxygenase activase, chloroplastic-like [Fragaria vesca subsp. vesca]	5e-31	sp|P10896|RCA_ARATH	2e-27	Ribulose bisphosphate carboxylase/oxygenase activase, chloroplastic OS=Arabidopsis thaliana GN=RCA PE=1 SV=2	KOG0651	2e-28	26S proteasome regulatory complex, ATPase RPT4			FAN_icon19360953.1.g00001.1	GO:0048046,GO:0005618,GO:0009507,GO:0009941,GO:0009570,GO:0009535,GO:0016020,GO:0005634,GO:0010287,GO:0010319,GO:0009579,GO:0043531,GO:0005524,GO:0030234,GO:0046863,GO:0042742,GO:0010150,GO:0043085,GO:0050790,GO:0009409,GO:0009753,GO:0009416	apoplast|cell wall|chloroplast|chloroplast envelope|chloroplast stroma|chloroplast thylakoid membrane|membrane|nucleus|plastoglobule|stromule|thylakoid|ADP binding|ATP binding|enzyme regulator activity|ribulose-1,5-bisphosphate carboxylase/oxygenase activator activity|defense response to bacterium|leaf senescence|positive regulation of catalytic activity|regulation of catalytic activity|response …
FAN_icon19361007.1.g00001.1	0	0	0	0	0	0	gi|764624493|ref|XP_011468960.1|PREDICTED: uncharacterized protein LOC105352835 [Fragaria vesca subsp. vesca]	1e-33									FAN_icon19361007.1.g00001.1
FAN_icon19361025.1.g00001.1	65.5568	104.457	48.0827	68.9178	59.1638	150.618	gi|764507023|ref|XP_011471033.1|PREDICTED: NEDD8 ultimate buster 1 isoform X2 [Fragaria vesca subsp. vesca]	2e-44									FAN_icon19361025.1.g00001.1
FAN_icon19361099.1.g00001.1	0	0	0	0	1.07212	0	gi|764555878|ref|XP_004295589.2|PREDICTED: metacaspase-1-like [Fragaria vesca subsp. vesca]	1e-46	sp|Q7XJE5|MCA2_ARATH	1e-13	Metacaspase-2 OS=Arabidopsis thaliana GN=AMC2 PE=1 SV=1	KOG1546	6e-11	Metacaspase involved in regulation of apoptosis			FAN_icon19361099.1.g00001.1	GO:0008234,GO:0006952,GO:0043069	cysteine-type peptidase activity|defense response|negative regulation of programmed cell death
FAN_icon19361199.1.g00001.1	0	0	0	0	0	0	gi|848859232|ref|XP_012830522.1|PREDICTED: uncharacterized protein LOC105951618 isoform X2 [Erythranthe guttata]	2e-10									FAN_icon19361199.1.g00001.1
FAN_icon19361251.1.g00001.1	0	0	0	0	0	0	gi|764644466|ref|XP_011457360.1|PREDICTED: uncharacterized protein LOC105349411 [Fragaria vesca subsp. vesca]	1e-44				KOG0017	5e-19	FOG: Transposon-encoded proteins with TYA, reverse transcriptase, integrase domains in various combinations			FAN_icon19361251.1.g00001.1
FAN_icon19361279.1.g00001.1	0	0	0	0	0	0	gi|470105703|ref|XP_004289221.1|PREDICTED: ethylene-responsive transcription factor ERF109-like [Fragaria vesca subsp. vesca]	1e-11									FAN_icon19361279.1.g00001.1
FAN_icon19361287.1.g00001.1	1.08685	5.93847	4.30794	4.58517	1.77338	5.18771	gi|470147191|ref|XP_004309199.1|PREDICTED: uncharacterized protein At3g49055 [Fragaria vesca subsp. vesca]	6e-39									FAN_icon19361287.1.g00001.1
FAN_icon19361293.1.g00001.1	0	0	0	0	0	0	gi|470147612|ref|XP_004309383.1|PREDICTED: uncharacterized protein LOC101292758 [Fragaria vesca subsp. vesca]	1e-31									FAN_icon19361293.1.g00001.1
FAN_icon19361403.1.g00001.1	0	0	0	0	0	0											FAN_icon19361403.1.g00001.1
FAN_icon19361443.1.g00001.1	0	0	0	0	0	0	gi|764579228|ref|XP_011463608.1|PREDICTED: uncharacterized protein LOC105351324 [Fragaria vesca subsp. vesca]	3e-43				KOG0017	1e-16	FOG: Transposon-encoded proteins with TYA, reverse transcriptase, integrase domains in various combinations			FAN_icon19361443.1.g00001.1
FAN_icon19361499.1.g00001.1	260.123	114.047	117.347	111.668	123.032	180.949	gi|470122786|ref|XP_004297419.1|PREDICTED: vacuolar iron transporter 1-like [Fragaria vesca subsp. vesca]	2e-33	sp|Q9ZUA5|VIT1_ARATH	2e-27	Vacuolar iron transporter 1 OS=Arabidopsis thaliana GN=VIT1 PE=2 SV=1	KOG4473	4e-28	Uncharacterized membrane protein			FAN_icon19361499.1.g00001.1	GO:0016021,GO:0005774,GO:0005384,GO:0030026,GO:0071281,GO:0006880,GO:0055072,GO:0071421	integral component of membrane|vacuolar membrane|manganese ion transmembrane transporter activity|cellular manganese ion homeostasis|cellular response to iron ion|intracellular sequestering of iron ion|iron ion homeostasis|manganese ion transmembrane transport
FAN_icon19361539.1.g00001.1	0	0	0	0	0	0	gi|764615518|ref|XP_011467977.1|PREDICTED: thyroid adenoma-associated protein homolog [Fragaria vesca subsp. vesca]	2e-22				KOG1810	7e-16	Cell cycle-associated protein			FAN_icon19361539.1.g00001.1
FAN_icon19361685.1.g00001.1	0	0	0	0	0	0											FAN_icon19361685.1.g00001.1
FAN_icon19361699.1.g00001.1	2.62562	146.393	7.3089	1.35495	3.46998	69.0872	gi|470133473|ref|XP_004302590.1|PREDICTED: cationic peroxidase 1-like [Fragaria vesca subsp. vesca]	1e-42	sp|P22195|PER1_ARAHY	9e-28	Cationic peroxidase 1 OS=Arachis hypogaea GN=PNC1 PE=1 SV=2						FAN_icon19361699.1.g00001.1	GO:0005576,GO:0020037,GO:0046872,GO:0004601,GO:0042744,GO:0006979	extracellular region|heme binding|metal ion binding|peroxidase activity|hydrogen peroxide catabolic process|response to oxidative stress	path:ko00940	Phenylpropanoid biosynthesis
FAN_icon19361795.1.g00001.1	0	0	0	0	0	0											FAN_icon19361795.1.g00001.1
FAN_icon19361985.1.g00001.1	0	0	0	0	0	0											FAN_icon19361985.1.g00001.1
FAN_icon19362067.1.g00001.1	51.2483	20.6703	57.9866	40.5648	16.5614	42.1514	gi|470109450|ref|XP_004291010.1|PREDICTED: vacuolar protein sorting-associated protein 32 homolog 2-like [Fragaria vesca subsp. vesca]	3e-14	sp|O82197|VP321_ARATH	2e-09	Vacuolar protein sorting-associated protein 32 homolog 1 OS=Arabidopsis thaliana GN=VPS32.1 PE=1 SV=1	KOG1656	5e-10	Protein involved in glucose derepression and pre-vacuolar endosome protein sorting			FAN_icon19362067.1.g00001.1	GO:0000815,GO:0005886,GO:0015031,GO:0007034	ESCRT III complex|plasma membrane|protein transport|vacuolar transport	path:ko04144	Endocytosis
FAN_icon19362183.1.g00001.1	0	0	0	0	0	0	gi|147778858|emb|CAN73696.1|hypothetical protein VITISV_038483 [Vitis vinifera]	3e-06									FAN_icon19362183.1.g00001.1
FAN_icon19362217.1.g00001.1	0	0	0	0	0	0	gi|764582442|ref|XP_011464122.1|PREDICTED: uncharacterized protein LOC105351477 [Fragaria vesca subsp. vesca]	3e-09									FAN_icon19362217.1.g00001.1
FAN_icon19362401.1.g00001.1	0	0	0	0	0	0	gi|470146327|ref|XP_004308778.1|PREDICTED: uncharacterized protein LOC101292648 [Fragaria vesca subsp. vesca]	3e-42									FAN_icon19362401.1.g00001.1
FAN_icon19362415.1.g00001.1	0	0	0	0	0	0	gi|764566302|ref|XP_011461949.1|PREDICTED: LOW QUALITY PROTEIN: exopolygalacturonase [Fragaria vesca subsp. vesca]	2e-28	sp|P49063|PGLR2_ARATH	1e-16	Exopolygalacturonase clone GBGA483 OS=Arabidopsis thaliana GN=At3g07850 PE=2 SV=2						FAN_icon19362415.1.g00001.1	GO:0005618,GO:0005576,GO:0047911,GO:0004650,GO:0005975,GO:0071555	cell wall|extracellular region|galacturan 1,4-alpha-galacturonidase activity|polygalacturonase activity|carbohydrate metabolic process|cell wall organization	path:ko00040,path:ko00500	Pentose and glucuronate interconversions|Starch and sucrose metabolism
FAN_icon19362427.1.g00001.1	0	0	0	0	0	0											FAN_icon19362427.1.g00001.1
FAN_icon19362431.1.g00001.1	0	0	0	0	0	0	gi|764557507|ref|XP_004294100.2|PREDICTED: rab3 GTPase-activating protein non-catalytic subunit [Fragaria vesca subsp. vesca]	3e-24				KOG2727	2e-15	Rab3 GTPase-activating protein, non-catalytic subunit			FAN_icon19362431.1.g00001.1
FAN_icon19362475.1.g00001.1	0	0	0	0	0	0	gi|848878073|ref|XP_012839467.1|PREDICTED: uncharacterized protein LOC105959852 [Erythranthe guttata]	3e-14									FAN_icon19362475.1.g00001.1
FAN_icon19362565.1.g00001.1	0	0	0	0	0	0	gi|694422065|ref|XP_009338862.1|PREDICTED: uncharacterized protein LOC103931166 [Pyrus x bretschneideri]	7e-26									FAN_icon19362565.1.g00001.1
FAN_icon19362629.1.g00001.1	0	0	0	0	0	0	gi|764513921|ref|XP_011463959.1|PREDICTED: uncharacterized protein LOC105351439 [Fragaria vesca subsp. vesca]	2e-10									FAN_icon19362629.1.g00001.1
FAN_icon19362649.1.g00001.1	0	0	0	0	0	0	gi|470135884|ref|XP_004303736.1|PREDICTED: GDSL esterase/lipase 1-like [Fragaria vesca subsp. vesca]	2e-58	sp|Q9FLN0|GLIP1_ARATH	1e-14	GDSL esterase/lipase 1 OS=Arabidopsis thaliana GN=GLIP1 PE=1 SV=1						FAN_icon19362649.1.g00001.1	GO:0005615,GO:0005622,GO:0016298,GO:0042742,GO:0050832,GO:0009817,GO:0009866,GO:0009871,GO:0016042,GO:0009620,GO:0009751,GO:0009627	extracellular space|intracellular|lipase activity|defense response to bacterium|defense response to fungus|defense response to fungus, incompatible interaction|induced systemic resistance, ethylene mediated signaling pathway|jasmonic acid and ethylene-dependent systemic resistance, ethylene mediated signaling pathway|lipid catabolic process|response to fungus|response to salicylic acid|systemic a…
FAN_icon19362737.1.g00001.1	0	0	0	0	0	0	gi|764548020|ref|XP_011459745.1|PREDICTED: uncharacterized protein LOC105350074 [Fragaria vesca subsp. vesca]	6e-43									FAN_icon19362737.1.g00001.1
FAN_icon19362757.1.g00001.1	0	0	0	0	0	0	gi|56407681|gb|AAV88069.1|hypothetical retrotransposon [Ipomoea batatas]	5e-26	sp|P10978|POLX_TOBAC	3e-07	Retrovirus-related Pol polyprotein from transposon TNT 1-94 OS=Nicotiana tabacum PE=2 SV=1						FAN_icon19362757.1.g00001.1	GO:0004190,GO:0004519,GO:0003676,GO:0003964,GO:0008270,GO:0015074	aspartic-type endopeptidase activity|endonuclease activity|nucleic acid binding|RNA-directed DNA polymerase activity|zinc ion binding|DNA integration
FAN_icon19362829.1.g00001.1	0	0	0	0	0	0	gi|764527977|ref|XP_004292291.2|PREDICTED: uncharacterized protein LOC101305139 [Fragaria vesca subsp. vesca]	3e-47									FAN_icon19362829.1.g00001.1
FAN_icon19362891.1.g00001.1	0	0	0	0	0	0											FAN_icon19362891.1.g00001.1
FAN_icon19362927.1.g00001.1	29.5175	88.1828	23.9838	72.5361	152.4	126.624											FAN_icon19362927.1.g00001.1
FAN_icon19362949.1.g00001.1	0	0	0	0	0	0	gi|764582091|ref|XP_011464083.1|PREDICTED: elongator complex protein 2 [Fragaria vesca subsp. vesca]	1e-20	sp|F4I1S7|ELP2_ARATH	6e-08	Elongator complex protein 2 OS=Arabidopsis thaliana GN=ELP2 PE=1 SV=1	KOG1063	1e-08	RNA polymerase II elongator complex, subunit ELP2, WD repeat superfamily			FAN_icon19362949.1.g00001.1	GO:0005737,GO:0033588,GO:0005634,GO:0016746,GO:0009738,GO:0006952,GO:0031538,GO:0008284,GO:0031349,GO:2000024,GO:0006355,GO:0009737,GO:0006979,GO:0006351	cytoplasm|Elongator holoenzyme complex|nucleus|transferase activity, transferring acyl groups|abscisic acid-activated signaling pathway|defense response|negative regulation of anthocyanin metabolic process|positive regulation of cell proliferation|positive regulation of defense response|regulation of leaf development|regulation of transcription, DNA-templated|response to abscisic acid|response to…
FAN_icon19362961.1.g00001.1	0	0	0	0	0	0											FAN_icon19362961.1.g00001.1
FAN_icon19362967.1.g00001.1	0	0	0	0	0	0	gi|147820839|emb|CAN65188.1|hypothetical protein VITISV_004365 [Vitis vinifera]	5e-31	sp|P10978|POLX_TOBAC	6e-15	Retrovirus-related Pol polyprotein from transposon TNT 1-94 OS=Nicotiana tabacum PE=2 SV=1	KOG0017	3e-32	FOG: Transposon-encoded proteins with TYA, reverse transcriptase, integrase domains in various combinations			FAN_icon19362967.1.g00001.1	GO:0004190,GO:0004519,GO:0003676,GO:0003964,GO:0008270,GO:0015074	aspartic-type endopeptidase activity|endonuclease activity|nucleic acid binding|RNA-directed DNA polymerase activity|zinc ion binding|DNA integration
FAN_icon19362993.1.g00001.1	72.62	59.6708	34.3066	38.7533	63.5845	51.4905	gi|470129604|ref|XP_004300699.1|PREDICTED: F-box/kelch-repeat protein At1g22040-like [Fragaria vesca subsp. vesca]	5e-65	sp|Q9LM55|FBK8_ARATH	2e-30	F-box/kelch-repeat protein At1g22040 OS=Arabidopsis thaliana GN=At1g22040 PE=2 SV=1	KOG1072	4e-31	FOG: Kelch repeat			FAN_icon19362993.1.g00001.1
FAN_icon19363007.1.g00001.1	0	0	0	0	0	0											FAN_icon19363007.1.g00001.1
FAN_icon19363035.1.g00001.1	0	0	0	0	0	0	gi|470104500|ref|XP_004288637.1|PREDICTED: ammonium transporter 3 member 1-like [Fragaria vesca subsp. vesca]	1e-39	sp|Q84KJ6|AMT31_ORYSJ	9e-36	Ammonium transporter 3 member 1 OS=Oryza sativa subsp. japonica GN=AMT3-1 PE=2 SV=1	KOG0682	2e-31	Ammonia permease			FAN_icon19363035.1.g00001.1	GO:0005887,GO:0008519,GO:0072488,GO:0006995,GO:0019740,GO:0015695	integral component of plasma membrane|ammonium transmembrane transporter activity|ammonium transmembrane transport|cellular response to nitrogen starvation|nitrogen utilization|organic cation transport
FAN_icon19363041.1.g00001.1	0	0	0	0	0	0											FAN_icon19363041.1.g00001.1
FAN_icon19363089.1.g00001.1	16.2407	0	0	8.38838	31.465	0	gi|470137380|ref|XP_004304444.1|PREDICTED: adenosine kinase 2-like [Fragaria vesca subsp. vesca]	2e-21	sp|Q9SF85|ADK1_ARATH	2e-15	Adenosine kinase 1 OS=Arabidopsis thaliana GN=ADK1 PE=1 SV=1	KOG2854	4e-16	Possible pfkB family carbohydrate kinase			FAN_icon19363089.1.g00001.1	GO:0048046,GO:0009507,GO:0005829,GO:0016020,GO:0005886,GO:0009506,GO:0004001,GO:0005524,GO:0005507,GO:0006169,GO:0044209,GO:0046686,GO:0080094,GO:0016032	apoplast|chloroplast|cytosol|membrane|plasma membrane|plasmodesma|adenosine kinase activity|ATP binding|copper ion binding|adenosine salvage|AMP salvage|response to cadmium ion|response to trehalose-6-phosphate|viral process	path:ko00230	Purine metabolism
FAN_icon19363123.1.g00001.1	0	0	0	0	0	0	gi|764528621|ref|XP_011458135.1|PREDICTED: linoleate 9S-lipoxygenase 6-like [Fragaria vesca subsp. vesca]	4e-30	sp|P09918|LOX3_PEA	7e-13	Seed linoleate 9S-lipoxygenase-3 OS=Pisum sativum GN=LOX1.3 PE=1 SV=1						FAN_icon19363123.1.g00001.1	GO:0005737,GO:0046872,GO:0016702,GO:0031408	cytoplasm|metal ion binding|oxidoreductase activity, acting on single donors with incorporation of molecular oxygen, incorporation of two atoms of oxygen|oxylipin biosynthetic process	path:ko00591,path:ko00592	Linoleic acid metabolism|alpha-Linolenic acid metabolism
FAN_icon19363133.1.g00001.1	0	0	0	0	0	0	gi|595851774|ref|XP_007210182.1|hypothetical protein PRUPE_ppa020166mg [Prunus persica]	2e-14	sp|Q9FIF7|PP435_ARATH	5e-07	Putative pentatricopeptide repeat-containing protein At5g59200, chloroplastic OS=Arabidopsis thaliana GN=PCMP-E41 PE=3 SV=1	KOG4197	1e-07	FOG: PPR repeat			FAN_icon19363133.1.g00001.1	GO:0009507,GO:1900865,GO:0006397	chloroplast|chloroplast RNA modification|mRNA processing
FAN_icon19363289.1.g00001.1	0	0	0	0	0	0	gi|147775782|emb|CAN78192.1|hypothetical protein VITISV_036909 [Vitis vinifera]	4e-28	sp|P10978|POLX_TOBAC	2e-13	Retrovirus-related Pol polyprotein from transposon TNT 1-94 OS=Nicotiana tabacum PE=2 SV=1	KOG0017	2e-13	FOG: Transposon-encoded proteins with TYA, reverse transcriptase, integrase domains in various combinations			FAN_icon19363289.1.g00001.1	GO:0004190,GO:0004519,GO:0003676,GO:0003964,GO:0008270,GO:0015074	aspartic-type endopeptidase activity|endonuclease activity|nucleic acid binding|RNA-directed DNA polymerase activity|zinc ion binding|DNA integration
FAN_icon19363317.1.g00001.1	0	0	0	0	0	0	gi|764642941|ref|XP_004309748.2|PREDICTED: transcription factor bHLH95 [Fragaria vesca subsp. vesca]	1e-45	sp|Q9FXA3|BH095_ARATH	1e-12	Transcription factor bHLH95 OS=Arabidopsis thaliana GN=BHLH95 PE=2 SV=2						FAN_icon19363317.1.g00001.1	GO:0005634,GO:0003677,GO:0003700,GO:0009793,GO:0006355,GO:0006351	nucleus|DNA binding|transcription factor activity, sequence-specific DNA binding|embryo development ending in seed dormancy|regulation of transcription, DNA-templated|transcription, DNA-templated
FAN_icon19363395.1.g00001.1	0	0	0	0	0	0	gi|764522356|ref|XP_011457323.1|PREDICTED: uncharacterized protein LOC105349394 [Fragaria vesca subsp. vesca]	7e-51				KOG0017	6e-06	FOG: Transposon-encoded proteins with TYA, reverse transcriptase, integrase domains in various combinations			FAN_icon19363395.1.g00001.1
FAN_icon19363441.1.g00001.1	0	0	0	0	0	0	gi|470113037|ref|XP_004292734.1|PREDICTED: 4-hydroxycoumarin synthase 1-like [Fragaria vesca subsp. vesca]	2e-62	sp|P48390|CHS1_GERHY	1e-51	Chalcone synthase 1 OS=Gerbera hybrida GN=CHS1 PE=2 SV=1						FAN_icon19363441.1.g00001.1	GO:0016210,GO:0009813	naringenin-chalcone synthase activity|flavonoid biosynthetic process	path:ko00941,path:ko04712	Flavonoid biosynthesis|Circadian rhythm - plant
FAN_icon19363505.1.g00001.1	0	0	0	0	0	0											FAN_icon19363505.1.g00001.1
FAN_icon19363511.1.g00001.1	0	0	0	0	0	0											FAN_icon19363511.1.g00001.1
FAN_icon19363553.1.g00001.1	0	0	0	0	0	0											FAN_icon19363553.1.g00001.1
FAN_icon19363643.1.g00001.1	0	0	0	0	0	0	gi|470108591|ref|XP_004290596.1|PREDICTED: E3 ubiquitin-protein ligase MBR2 [Fragaria vesca subsp. vesca]	2e-54	sp|O49500|MBR2_ARATH	2e-12		KOG0800	4e-13	FOG: Predicted E3 ubiquitin ligase			FAN_icon19363643.1.g00001.1	GO:0016874,GO:0008270,GO:0009908,GO:0043161,GO:0016567,GO:0040008,GO:0010228	ligase activity|zinc ion binding|flower development|proteasome-mediated ubiquitin-dependent protein catabolic process|protein ubiquitination|regulation of growth|vegetative to reproductive phase transition of meristem
FAN_icon19363683.1.g00001.1	3.32116	1.71276	3.04693	0	0	3.39787	gi|470137039|ref|XP_004304286.1|PREDICTED: NAC domain-containing protein 100 [Fragaria vesca subsp. vesca]	7e-38									FAN_icon19363683.1.g00001.1
FAN_icon19363817.1.g00001.1	0	0	0	0	0	0											FAN_icon19363817.1.g00001.1
FAN_icon19363853.1.g00001.1	0	0	0	0	0	0	gi|764615905|ref|XP_011468015.1|PREDICTED: uncharacterized protein LOC105352474 isoform X2 [Fragaria vesca subsp. vesca]	2e-36									FAN_icon19363853.1.g00001.1
FAN_icon19363919.1.g00001.1	0	0	0	0	0	0											FAN_icon19363919.1.g00001.1
FAN_icon19364023.1.g00001.1	8.47994	10.5234	6.56119	14.4887	13.5764	7.37689	gi|470111374|ref|XP_004291923.1|PREDICTED: allene oxide synthase [Fragaria vesca subsp. vesca]	6e-60	sp|P48417|CP74_LINUS	4e-33	Allene oxide synthase, chloroplastic OS=Linum usitatissimum GN=CYP74A PE=1 SV=1						FAN_icon19364023.1.g00001.1	GO:0009507,GO:0020037,GO:0047987,GO:0005506,GO:0004497,GO:0016705,GO:0031408	chloroplast|heme binding|hydroperoxide dehydratase activity|iron ion binding|monooxygenase activity|oxidoreductase activity, acting on paired donors, with incorporation or reduction of molecular oxygen|oxylipin biosynthetic process	path:ko00592	alpha-Linolenic acid metabolism
FAN_icon19364049.1.g00001.1	0	0	0	0	0	0	gi|764560324|ref|XP_011461177.1|PREDICTED: uncharacterized protein LOC105350556 [Fragaria vesca subsp. vesca]	9e-14									FAN_icon19364049.1.g00001.1
FAN_icon19364193.1.g00001.1	18.3504	22.0857	13.5487	39.0773	2.55693	12.3471	gi|470142093|ref|XP_004306753.1|PREDICTED: RING-H2 zinc finger protein RHA1a [Fragaria vesca subsp. vesca]	4e-41				KOG0800	8e-17	FOG: Predicted E3 ubiquitin ligase			FAN_icon19364193.1.g00001.1
FAN_icon19364243.1.g00001.1	0	0	0	0	0	0	gi|470144909|ref|XP_004308089.1|PREDICTED: pentatricopeptide repeat-containing protein At3g60050-like [Fragaria vesca subsp. vesca]	6e-09									FAN_icon19364243.1.g00001.1
FAN_icon19364253.1.g00001.1	0	0	0	0	0	0	gi|764560009|ref|XP_011461127.1|PREDICTED: uncharacterized protein LOC105350547 [Fragaria vesca subsp. vesca]	3e-31									FAN_icon19364253.1.g00001.1
FAN_icon19364407.1.g00001.1	0	0	0	0	0	0											FAN_icon19364407.1.g00001.1
FAN_icon19364487.1.g00001.1	29.4022	33.9618	24.3669	14.7464	14.1064	18.3986	gi|470111161|ref|XP_004291818.1|PREDICTED: protein ACCUMULATION AND REPLICATION OF CHLOROPLASTS 6, chloroplastic [Fragaria vesca subsp. vesca]	2e-56									FAN_icon19364487.1.g00001.1
FAN_icon19364495.1.g00001.1	0	0	0	0	0	0											FAN_icon19364495.1.g00001.1
FAN_icon19364503.1.g00001.1	0	0	0	0	0	0											FAN_icon19364503.1.g00001.1
FAN_icon19364513.1.g00001.1	0	0	0	0	0	0											FAN_icon19364513.1.g00001.1
FAN_icon19364585.1.g00001.1	0	0	0	0	0	0	gi|470111218|ref|XP_004291846.1|PREDICTED: AP-4 complex subunit mu-like isoform X1 [Fragaria vesca subsp. vesca]	2e-16	sp|Q9SB50|AP4M_ARATH	3e-09	AP-4 complex subunit mu OS=Arabidopsis thaliana GN=AP4M PE=1 SV=1	KOG0937	8e-10	Adaptor complexes medium subunit family			FAN_icon19364585.1.g00001.1	GO:0030131,GO:0005905,GO:0005829,GO:0005794,GO:0006886,GO:0016192	clathrin adaptor complex|coated pit|cytosol|Golgi apparatus|intracellular protein transport|vesicle-mediated transport	path:ko04142	Lysosome
FAN_icon19364591.1.g00001.1	0	0	0	0	0	0	gi|470129271|ref|XP_004300547.1|PREDICTED: reticulon-like protein B13 [Fragaria vesca subsp. vesca]	1e-25									FAN_icon19364591.1.g00001.1
FAN_icon19364609.1.g00001.1	0	0	0	0	0	0	gi|764567136|ref|XP_011462120.1|PREDICTED: uncharacterized protein LOC105350849 [Fragaria vesca subsp. vesca]	1e-48	sp|P04323|POL3_DROME	1e-08	Retrovirus-related Pol polyprotein from transposon 17.6 OS=Drosophila melanogaster GN=pol PE=4 SV=1	KOG0017	3e-24	FOG: Transposon-encoded proteins with TYA, reverse transcriptase, integrase domains in various combinations			FAN_icon19364609.1.g00001.1	GO:0004190,GO:0004519,GO:0003676,GO:0003964,GO:0015074	aspartic-type endopeptidase activity|endonuclease activity|nucleic acid binding|RNA-directed DNA polymerase activity|DNA integration
FAN_icon19364653.1.g00001.1	0	31.1225	0	15.2306	0	0	gi|470105982|ref|XP_004289356.1|PREDICTED: uncharacterized protein LOC101294803 [Fragaria vesca subsp. vesca]	5e-37									FAN_icon19364653.1.g00001.1
FAN_icon19364671.1.g00001.1	0	0	0	0	0	0											FAN_icon19364671.1.g00001.1
FAN_icon19364703.1.g00001.1	0	0	0	0	0	0											FAN_icon19364703.1.g00001.1
FAN_icon19364705.1.g00001.1	0	0	0	0	0	0	gi|731423400|ref|XP_010662484.1|PREDICTED: uncharacterized protein LOC104882143 [Vitis vinifera]	3e-22									FAN_icon19364705.1.g00001.1
FAN_icon19364745.1.g00001.1	0	0	0	0	0	0	gi|470140577|ref|XP_004306016.1|PREDICTED: uncharacterized protein LOC101304797 [Fragaria vesca subsp. vesca]	2e-48	sp|Q9UR07|TF211_SCHPO	2e-09	Transposon Tf2-11 polyprotein OS=Schizosaccharomyces pombe (strain 972 / ATCC 24843) GN=Tf2-11 PE=3 SV=1	KOG0017	3e-25	FOG: Transposon-encoded proteins with TYA, reverse transcriptase, integrase domains in various combinations			FAN_icon19364745.1.g00001.1	GO:0005634,GO:0004190,GO:0003677,GO:0003887,GO:0004519,GO:0046872,GO:0003723,GO:0003964,GO:0015074,GO:0006310	nucleus|aspartic-type endopeptidase activity|DNA binding|DNA-directed DNA polymerase activity|endonuclease activity|metal ion binding|RNA binding|RNA-directed DNA polymerase activity|DNA integration|DNA recombination
FAN_icon19364753.1.g00001.1	0	0	0	0	0	0	gi|470124939|ref|XP_004298466.1|PREDICTED: serine carboxypeptidase-like 50 [Fragaria vesca subsp. vesca]	7e-64	sp|Q9M9Q6|SCP50_ARATH	9e-32	Serine carboxypeptidase-like 50 OS=Arabidopsis thaliana GN=SCPL50 PE=2 SV=1	KOG1282	2e-32	Serine carboxypeptidases (lysosomal cathepsin A)			FAN_icon19364753.1.g00001.1	GO:0005576,GO:0005773,GO:0004185	extracellular region|vacuole|serine-type carboxypeptidase activity
FAN_icon19364789.1.g00001.1	0	0	0	0	0	0											FAN_icon19364789.1.g00001.1
FAN_icon19364813.1.g00001.1	33.4948	38.2066	10.6744	31.8288	25.2098	33.8215	gi|470110933|ref|XP_004291713.1|PREDICTED: CASP-like protein 5A2 [Fragaria vesca subsp. vesca]	4e-30	sp|Q9SKN3|CSPL6_ARATH	2e-16	CASP-like protein At2g28370 OS=Arabidopsis thaliana GN=At2g28370 PE=2 SV=1						FAN_icon19364813.1.g00001.1	GO:0016021,GO:0005886	integral component of membrane|plasma membrane
FAN_icon19364845.1.g00001.1	1.44413	41.4207	12.2081	11.9556	3.95742	43.0151	gi|470105758|ref|XP_004289247.1|PREDICTED: G-type lectin S-receptor-like serine/threonine-protein kinase RLK1 [Fragaria vesca subsp. vesca]	1e-53	sp|Q39086|SD17_ARATH	5e-16	Receptor-like serine/threonine-protein kinase SD1-7 OS=Arabidopsis thaliana GN=SD17 PE=1 SV=1				PRGDB00190345		FAN_icon19364845.1.g00001.1	GO:0016021,GO:0005634,GO:0005886,GO:0009506,GO:0005524,GO:0030246,GO:0004672,GO:0004674,GO:0031625,GO:0009738,GO:0071215,GO:0006952,GO:0046777,GO:0006468,GO:0048544	integral component of membrane|nucleus|plasma membrane|plasmodesma|ATP binding|carbohydrate binding|protein kinase activity|protein serine/threonine kinase activity|ubiquitin protein ligase binding|abscisic acid-activated signaling pathway|cellular response to abscisic acid stimulus|defense response|protein autophosphorylation|protein phosphorylation|recognition of pollen
FAN_icon19364873.1.g00001.1	0	0	0	0	0	0											FAN_icon19364873.1.g00001.1
FAN_icon19364883.1.g00001.1	0	0	0	0	0	0	gi|470103126|ref|XP_004287995.1|PREDICTED: microtubule-associated protein RP/EB family member 1C [Fragaria vesca subsp. vesca]	2e-17	sp|Q9FGQ6|EB1C_ARATH	8e-16	Microtubule-associated protein RP/EB family member 1C OS=Arabidopsis thaliana GN=EB1C PE=1 SV=1	KOG3000	2e-16	Microtubule-binding protein involved in cell cycle control			FAN_icon19364883.1.g00001.1	GO:0005618,GO:0005874,GO:0005730,GO:0005634,GO:0009524,GO:0005819,GO:0008017,GO:0051301,GO:0030865,GO:0007067,GO:0009652	cell wall|microtubule|nucleolus|nucleus|phragmoplast|spindle|microtubule binding|cell division|cortical cytoskeleton organization|mitotic nuclear division|thigmotropism
FAN_icon19364933.1.g00001.1	0	0	0	0	0	0											FAN_icon19364933.1.g00001.1
FAN_icon19364959.1.g00001.1	43.5294	6.37412	26.7197	6.56527	25.9397	56.8486	gi|764598971|ref|XP_004302462.2|PREDICTED: glutathione synthetase, chloroplastic [Fragaria vesca subsp. vesca]	2e-38	sp|P46416|GSHB_ARATH	1e-07	Glutathione synthetase, chloroplastic OS=Arabidopsis thaliana GN=GSH2 PE=2 SV=3	KOG0021	4e-08	Glutathione synthetase			FAN_icon19364959.1.g00001.1	GO:0009507,GO:0005829,GO:0005524,GO:0043295,GO:0004363,GO:0000287,GO:0042803,GO:0006750,GO:0009753	chloroplast|cytosol|ATP binding|glutathione binding|glutathione synthase activity|magnesium ion binding|protein homodimerization activity|glutathione biosynthetic process|response to jasmonic acid	path:ko00270,path:ko00480	Cysteine and methionine metabolism|Glutathione metabolism
FAN_icon19365129.1.g00001.1	0	0	0	0	0	0	gi|764585554|ref|XP_011464538.1|PREDICTED: uncharacterized protein DDB_G0283697-like [Fragaria vesca subsp. vesca]	2e-27									FAN_icon19365129.1.g00001.1
FAN_icon19365131.1.g00001.1	0	0	0	0	0	0	gi|764567136|ref|XP_011462120.1|PREDICTED: uncharacterized protein LOC105350849 [Fragaria vesca subsp. vesca]	1e-43				KOG0017	4e-21	FOG: Transposon-encoded proteins with TYA, reverse transcriptase, integrase domains in various combinations			FAN_icon19365131.1.g00001.1
FAN_icon19365149.1.g00001.1	0	0	0	0	0	0											FAN_icon19365149.1.g00001.1
FAN_icon19365157.1.g00001.1	0	0	0	0	0	0											FAN_icon19365157.1.g00001.1
FAN_icon19365169.1.g00001.1	17.1185	19.9134	26.5413	53.6304	59.8157	4.89454	gi|764544539|ref|XP_011459409.1|PREDICTED: serine/threonine-protein kinase Nek5 [Fragaria vesca subsp. vesca]	1e-41									FAN_icon19365169.1.g00001.1
FAN_icon19365197.1.g00001.1	0	0	0	0	0	0	gi|764603887|ref|XP_011466832.1|PREDICTED: uncharacterized protein LOC101307140 isoform X2 [Fragaria vesca subsp. vesca]	6e-15									FAN_icon19365197.1.g00001.1
FAN_icon19365259.1.g00001.1	0	0	0	0	0	0	gi|764641944|ref|XP_011470919.1|PREDICTED: uncharacterized protein LOC101297108 [Fragaria vesca subsp. vesca]	3e-28									FAN_icon19365259.1.g00001.1
FAN_icon19365387.1.g00001.1	4.42091	0	0	0	0	0	gi|470110159|ref|XP_004291354.1|PREDICTED: uncharacterized protein LOC101304935 [Fragaria vesca subsp. vesca]	3e-15									FAN_icon19365387.1.g00001.1
FAN_icon19365391.1.g00001.1	2.10667	2.38845	3.20311	2.28421	5.90372	4.87876	gi|764594494|ref|XP_011465635.1|PREDICTED: trichohyalin-like [Fragaria vesca subsp. vesca]	1e-31									FAN_icon19365391.1.g00001.1
FAN_icon19365403.1.g00001.1	0	0	0	0	0	0	gi|470106266|ref|XP_004289494.1|PREDICTED: subtilisin-like protease [Fragaria vesca subsp. vesca]	3e-58	sp|O49607|SBT16_ARATH	4e-22							FAN_icon19365403.1.g00001.1	GO:0005618,GO:0016020,GO:0004252,GO:0008236,GO:0009827	cell wall|membrane|serine-type endopeptidase activity|serine-type peptidase activity|plant-type cell wall modification
FAN_icon19365453.1.g00001.1	68.4749	12.0722	4.18362	76.5065	213.978	0	gi|470141598|ref|XP_004306517.1|PREDICTED: DNA-damage-repair/toleration protein DRT100 [Fragaria vesca subsp. vesca]	8e-60	sp|Q00874|DR100_ARATH	9e-35	DNA-damage-repair/toleration protein DRT100 OS=Arabidopsis thaliana GN=DRT100 PE=2 SV=2	KOG0619	2e-35	FOG: Leucine rich repeat			FAN_icon19365453.1.g00001.1	GO:0009507,GO:0000166,GO:0006281	chloroplast|nucleotide binding|DNA repair
FAN_icon19365455.1.g00001.1	2.34421	0	0	0	0.984511	1.11193	gi|470149142|ref|XP_004310101.1|PREDICTED: sphingosine-1-phosphate lyase [Fragaria vesca subsp. vesca]	2e-25	sp|Q52RG7|SGPL_ORYSJ	2e-12	Sphingosine-1-phosphate lyase OS=Oryza sativa subsp. japonica GN=SPL PE=2 SV=2	KOG1383	4e-11	Glutamate decarboxylase/sphingosine phosphate lyase			FAN_icon19365455.1.g00001.1	GO:0005789,GO:0016021,GO:0016831,GO:0030170,GO:0008117,GO:0006915,GO:0019752,GO:0006665	endoplasmic reticulum membrane|integral component of membrane|carboxy-lyase activity|pyridoxal phosphate binding|sphinganine-1-phosphate aldolase activity|apoptotic process|carboxylic acid metabolic process|sphingolipid metabolic process	path:ko04071,path:ko00600	Sphingolipid signaling pathway|Sphingolipid metabolism
FAN_icon19365467.1.g00001.1	0	0	0	0	0	0											FAN_icon19365467.1.g00001.1
FAN_icon19365493.1.g00001.1	0	0	0	0	0	0											FAN_icon19365493.1.g00001.1
FAN_icon19365617.1.g00001.1	130.004	65.2924	53.8723	91.4159	85.353	16.1575	gi|470134209|ref|XP_004302948.1|PREDICTED: root phototropism protein 3-like [Fragaria vesca subsp. vesca]	1e-64	sp|Q5KS50|NPH3_ORYSJ	1e-14	Coleoptile phototropism protein 1 OS=Oryza sativa subsp. japonica GN=CPT1 PE=2 SV=1						FAN_icon19365617.1.g00001.1	GO:0043481,GO:0009785,GO:0009932,GO:0009825,GO:0009638,GO:0009832,GO:0009664,GO:0000271,GO:0046777,GO:0016567,GO:0010817,GO:0010155,GO:0048767	anthocyanin accumulation in tissues in response to UV light|blue light signaling pathway|cell tip growth|multidimensional cell growth|phototropism|plant-type cell wall biogenesis|plant-type cell wall organization|polysaccharide biosynthetic process|protein autophosphorylation|protein ubiquitination|regulation of hormone levels|regulation of proton transport|root hair elongation
FAN_icon19365625.1.g00001.1	0	0	0	0	0	0											FAN_icon19365625.1.g00001.1
FAN_icon19365625.1.g00002.1	0	0	0	0	0	0											FAN_icon19365625.1.g00002.1
FAN_icon19365641.1.g00001.1	0	0	0	0	0	0											FAN_icon19365641.1.g00001.1
FAN_icon19365699.1.g00001.1	0	0	0	0	0	0	gi|764595020|ref|XP_011465752.1|PREDICTED: uncharacterized protein LOC105351877 [Fragaria vesca subsp. vesca]	6e-38									FAN_icon19365699.1.g00001.1
FAN_icon19365783.1.g00001.1	0	0	0	0	0	0	gi|764548259|ref|XP_011459783.1|PREDICTED: serine/arginine repetitive matrix protein 1-like [Fragaria vesca subsp. vesca]	3e-07									FAN_icon19365783.1.g00001.1
FAN_icon19366047.1.g00001.1	0	0	0	0	0	0											FAN_icon19366047.1.g00001.1
FAN_icon19366069.1.g00001.1	0	0	0	0	0	0											FAN_icon19366069.1.g00001.1
FAN_icon19366103.1.g00001.1	0	0	0	0	0	0											FAN_icon19366103.1.g00001.1
FAN_icon19366113.1.g00001.1	0	0	0	0	0	0	gi|764641944|ref|XP_011470919.1|PREDICTED: uncharacterized protein LOC101297108 [Fragaria vesca subsp. vesca]	3e-55									FAN_icon19366113.1.g00001.1
FAN_icon19366127.1.g00001.1	0	0	0	0	0	0	gi|470135838|ref|XP_004303714.1|PREDICTED: nuclear pore complex protein NUP107 [Fragaria vesca subsp. vesca]	5e-15	sp|Q8L748|NU107_ARATH	5e-10		KOG1964	1e-10	Nuclear pore complex, rNup107 component (sc Nup84)			FAN_icon19366127.1.g00001.1	GO:0005635,GO:0005643,GO:0051028,GO:0015031	nuclear envelope|nuclear pore|mRNA transport|protein transport	path:ko03013	RNA transport
FAN_icon19366191.1.g00001.1	0	0	0	0	0	0											FAN_icon19366191.1.g00001.1
FAN_icon19366219.1.g00001.1	0	0	0	0	0	0	gi|269314090|gb|ACZ36939.1|reverse transcriptase, partial [Prunus mume]	4e-55	sp|Q7LHG5|YI31B_YEAST	2e-16	Transposon Ty3-I Gag-Pol polyprotein OS=Saccharomyces cerevisiae (strain ATCC 204508 / S288c) GN=TY3B-I PE=3 SV=2	KOG0017	1e-26	FOG: Transposon-encoded proteins with TYA, reverse transcriptase, integrase domains in various combinations			FAN_icon19366219.1.g00001.1	GO:0005737,GO:0005634,GO:0000943,GO:0004190,GO:0005524,GO:0003677,GO:0003887,GO:0008233,GO:0004540,GO:0003723,GO:0003964,GO:0004523,GO:0008270,GO:0071897,GO:0015074,GO:0006310,GO:0090501,GO:0006278,GO:0032197,GO:0019076	cytoplasm|nucleus|retrotransposon nucleocapsid|aspartic-type endopeptidase activity|ATP binding|DNA binding|DNA-directed DNA polymerase activity|peptidase activity|ribonuclease activity|RNA binding|RNA-directed DNA polymerase activity|RNA-DNA hybrid ribonuclease activity|zinc ion binding|DNA biosynthetic process|DNA integration|DNA recombination|RNA phosphodiester bond hydrolysis|RNA-dependent DN…
FAN_icon19366235.1.g00001.1	0	0	0	0	0	0											FAN_icon19366235.1.g00001.1
FAN_icon19366343.1.g00001.1	0	0	0	0	0	0	gi|764522346|ref|XP_011457309.1|PREDICTED: uncharacterized protein LOC105349391 [Fragaria vesca subsp. vesca]	4e-26									FAN_icon19366343.1.g00001.1
FAN_icon19366345.1.g00001.1	0	0	0	0	0	0	gi|764522346|ref|XP_011457309.1|PREDICTED: uncharacterized protein LOC105349391 [Fragaria vesca subsp. vesca]	4e-27									FAN_icon19366345.1.g00001.1
FAN_icon19366363.1.g00001.1	0	0	0	0	0	0	gi|764566857|ref|XP_011462059.1|PREDICTED: uncharacterized protein LOC105350815 [Fragaria vesca subsp. vesca]	5e-20									FAN_icon19366363.1.g00001.1
FAN_icon19366387.1.g00001.1	0	0	0	6.78438	3.01293	9.02325	gi|470144819|ref|XP_004308045.1|PREDICTED: uncharacterized protein P11E10.01 [Fragaria vesca subsp. vesca]	7e-60	sp|Q485R8|PY2CR_COLP3	5e-16		KOG3007	5e-35	Mu-crystallin			FAN_icon19366387.1.g00001.1	GO:0008473,GO:0016491,GO:0019466	ornithine cyclodeaminase activity|oxidoreductase activity|ornithine catabolic process via proline
FAN_icon19366407.1.g00001.1	0	0	0	0	0	0	gi|764522346|ref|XP_011457309.1|PREDICTED: uncharacterized protein LOC105349391 [Fragaria vesca subsp. vesca]	9e-49									FAN_icon19366407.1.g00001.1
FAN_icon19366447.1.g00001.1	1211.97	945.584	457.207	564.572	283.258	1850.16	gi|764639999|ref|XP_011470695.1|PREDICTED: sorbitol dehydrogenase-like [Fragaria vesca subsp. vesca]	8e-36	sp|Q1PSI9|IDND_VITVI	1e-32	L-idonate 5-dehydrogenase OS=Vitis vinifera GN=VIT_16s0100g00290 PE=1 SV=2	KOG0024	2e-31	Sorbitol dehydrogenase			FAN_icon19366447.1.g00001.1	GO:0016491,GO:0008270,GO:0046183	oxidoreductase activity|zinc ion binding|L-idonate catabolic process	path:ko00040,path:ko00051	Pentose and glucuronate interconversions|Fructose and mannose metabolism
FAN_icon19366507.1.g00001.1	0	0	0	0	0	0	gi|764624229|ref|XP_011468937.1|PREDICTED: cytochrome c oxidase assembly protein COX11, mitochondrial [Fragaria vesca subsp. vesca]	7e-38	sp|Q8GWR0|COX11_ARATH	1e-33	Cytochrome c oxidase assembly protein COX11, mitochondrial OS=Arabidopsis thaliana GN=COX11 PE=2 SV=1	KOG2540	3e-34	Cytochrome oxidase assembly factor COX11			FAN_icon19366507.1.g00001.1	GO:0032592,GO:0005743,GO:0005739,GO:0005507,GO:0043621,GO:0009846,GO:1904960,GO:0010101	integral component of mitochondrial membrane|mitochondrial inner membrane|mitochondrion|copper ion binding|protein self-association|pollen germination|positive regulation of cytochrome-c oxidase activity|post-embryonic root morphogenesis	path:ko00190	Oxidative phosphorylation
FAN_icon19366541.1.g00001.1	0	0	0	0	0	0											FAN_icon19366541.1.g00001.1
FAN_icon19366633.1.g00001.1	0	0	0	0	0	0	gi|90399263|emb|CAJ86032.1|H0105C05.3 [Oryza sativa Indica Group]	1e-26				KOG0017	4e-22	FOG: Transposon-encoded proteins with TYA, reverse transcriptase, integrase domains in various combinations			FAN_icon19366633.1.g00001.1
FAN_icon19366647.1.g00001.1	0	0	0	0	0	0	gi|595975482|ref|XP_007217848.1|hypothetical protein PRUPE_ppa024192mg [Prunus persica]	7e-12									FAN_icon19366647.1.g00001.1
FAN_icon19366651.1.g00001.1	0	0	0	0	0	0											FAN_icon19366651.1.g00001.1
FAN_icon19366667.1.g00001.1	0	0	0	0	1.13421	0	gi|470102469|ref|XP_004287676.1|PREDICTED: uncharacterized protein LOC101308411 [Fragaria vesca subsp. vesca]	3e-48	sp|B8XCH5|QKY_ARATH	5e-07							FAN_icon19366667.1.g00001.1	GO:0016021,GO:0005886,GO:0009506,GO:0005509,GO:0005544,GO:0016757,GO:0048513	integral component of membrane|plasma membrane|plasmodesma|calcium ion binding|calcium-dependent phospholipid binding|transferase activity, transferring glycosyl groups|animal organ development
FAN_icon19366783.1.g00001.1	22.5568	38.6225	19.2482	178.116	0	16.2737	gi|470128629|ref|XP_004300239.1|PREDICTED: transcription factor MYC2-like [Fragaria vesca subsp. vesca]	2e-57	sp|O49687|MYC4_ARATH	2e-15	Transcription factor MYC4 OS=Arabidopsis thaliana GN=MYC4 PE=1 SV=1						FAN_icon19366783.1.g00001.1	GO:0005634,GO:0043425,GO:0003677,GO:0003700,GO:0009718,GO:0006952,GO:0045893,GO:0006355,GO:0006351	nucleus|bHLH transcription factor binding|DNA binding|transcription factor activity, sequence-specific DNA binding|anthocyanin-containing compound biosynthetic process|defense response|positive regulation of transcription, DNA-templated|regulation of transcription, DNA-templated|transcription, DNA-templated	path:ko04075	Plant hormone signal transduction
FAN_icon19366807.1.g00001.1	0	0	0	0	0	0											FAN_icon19366807.1.g00001.1
FAN_icon19366871.1.g00001.1	0	0	0	0	0	0											FAN_icon19366871.1.g00001.1
FAN_icon19366975.1.g00001.1	19.2448	16.4622	5.69524	12.2355	6.08627	11.8936	gi|470141855|ref|XP_004306641.1|PREDICTED: calcium-binding protein KIC [Fragaria vesca subsp. vesca]	1e-22	sp|Q9ZPX9|KIC_ARATH	9e-20	Calcium-binding protein KIC OS=Arabidopsis thaliana GN=KIC PE=1 SV=2	KOG0028	3e-20	Ca2+-binding protein (centrin/caltractin), EF-Hand superfamily protein			FAN_icon19366975.1.g00001.1	GO:0005509,GO:0010091	calcium ion binding|trichome branching
FAN_icon19367053.1.g00001.1	0	0	0	0	0	0											FAN_icon19367053.1.g00001.1
FAN_icon19367089.1.g00001.1	0	0	0	0	0	0											FAN_icon19367089.1.g00001.1
FAN_icon19367119.1.g00001.1	0	0	0	0	0	0											FAN_icon19367119.1.g00001.1
FAN_icon19367255.1.g00001.1	0	0	0	0	0	0											FAN_icon19367255.1.g00001.1
FAN_icon19367261.1.g00001.1	35.5983	9.11154	18.3763	40.7891	45.834	4.87722	gi|470119635|ref|XP_004295916.1|PREDICTED: fasciclin-like arabinogalactan protein 4 [Fragaria vesca subsp. vesca]	4e-60	sp|Q9SNC3|FLA4_ARATH	2e-40	Fasciclin-like arabinogalactan protein 4 OS=Arabidopsis thaliana GN=FLA4 PE=1 SV=1						FAN_icon19367261.1.g00001.1	GO:0031225,GO:0046658,GO:0009897,GO:0005886,GO:0030247,GO:0007155,GO:0010192,GO:0048354,GO:0009825,GO:0009651	anchored component of membrane|anchored component of plasma membrane|external side of plasma membrane|plasma membrane|polysaccharide binding|cell adhesion|mucilage biosynthetic process|mucilage biosynthetic process involved in seed coat development|multidimensional cell growth|response to salt stress
FAN_icon19367341.1.g00001.1	0	0	0	0	0	0											FAN_icon19367341.1.g00001.1
FAN_icon19367381.1.g00001.1	0	0	0	0	0	0	gi|470124058|ref|XP_004298034.1|PREDICTED: 60S ribosomal protein L5-like [Fragaria vesca subsp. vesca]	3e-12	sp|Q6UNT2|RL5_CUCSA	8e-09	60S ribosomal protein L5 OS=Cucumis sativus GN=RPL5 PE=2 SV=1	KOG0875	5e-09	60S ribosomal protein L5			FAN_icon19367381.1.g00001.1	GO:0005840,GO:0008097,GO:0003735,GO:0006412	ribosome|5S rRNA binding|structural constituent of ribosome|translation	path:ko03010	Ribosome
FAN_icon19367407.1.g00001.1	0	0	0	0	0	0											FAN_icon19367407.1.g00001.1
FAN_icon19367563.1.g00001.1	0	0	0	0	0	0	gi|764539425|ref|XP_011458993.1|PREDICTED: myosin heavy chain kinase B-like [Fragaria vesca subsp. vesca]	7e-41									FAN_icon19367563.1.g00001.1	path:ko00565	Ether lipid metabolism
FAN_icon19367581.1.g00001.1	0	0	0	0	0	0	gi|470119705|ref|XP_004295951.1|PREDICTED: licodione synthase-like [Fragaria vesca subsp. vesca]	3e-44	sp|Q42798|C93A1_SOYBN	3e-24	Cytochrome P450 93A1 OS=Glycine max GN=CYP93A1 PE=2 SV=1	KOG0156	1e-22	Cytochrome P450 CYP2 subfamily			FAN_icon19367581.1.g00001.1	GO:0016020,GO:0047082,GO:0020037,GO:0005506,GO:0016709,GO:0006952,GO:0044550	membrane|3,9-dihydroxypterocarpan 6a-monooxygenase activity|heme binding|iron ion binding|oxidoreductase activity, acting on paired donors, with incorporation or reduction of molecular oxygen, NAD(P)H as one donor, and incorporation of one atom of oxygen|defense response|secondary metabolite biosynthetic process	path:ko00140,path:ko04913,path:ko04917	Steroid hormone biosynthesis|Ovarian Steroidogenesis|Prolactin signaling pathway
FAN_icon19367605.1.g00001.1	8.32845	4.41341	5.90371	4.40948	3.7051	4.20224	gi|470102420|ref|XP_004287652.1|PREDICTED: uncharacterized protein LOC101301327 [Fragaria vesca subsp. vesca]	7e-23									FAN_icon19367605.1.g00001.1
FAN_icon19367609.1.g00001.1	0	0	0	0	0	0											FAN_icon19367609.1.g00001.1
FAN_icon19367635.1.g00001.1	0	0	0	0	0	0											FAN_icon19367635.1.g00001.1
FAN_icon19367679.1.g00001.1	0	0	0	0	0	0	gi|764565859|ref|XP_011461879.1|PREDICTED: E3 ubiquitin-protein ligase UPL1 isoform X2 [Fragaria vesca subsp. vesca]	2e-57	sp|Q8H0T4|UPL2_ARATH	9e-19	E3 ubiquitin-protein ligase UPL2 OS=Arabidopsis thaliana GN=UPL2 PE=1 SV=3	KOG0939	2e-19	E3 ubiquitin-protein ligase/Putative upstream regulatory element binding protein			FAN_icon19367679.1.g00001.1	GO:0005829,GO:0005739,GO:0005634,GO:0016874,GO:0004842,GO:0042787	cytosol|mitochondrion|nucleus|ligase activity|ubiquitin-protein transferase activity|protein ubiquitination involved in ubiquitin-dependent protein catabolic process	path:ko04120	Ubiquitin mediated proteolysis
FAN_icon19367683.1.g00001.1	167.433	0	211.563	345.329	544.326	44.5439	gi|470110217|ref|XP_004291382.1|PREDICTED: auxin-induced protein 15A [Fragaria vesca subsp. vesca]	3e-14	sp|P33082|AXX15_SOYBN	6e-09	Auxin-induced protein X15 OS=Glycine max PE=2 SV=1						FAN_icon19367683.1.g00001.1	GO:0009734	auxin-activated signaling pathway	path:ko04075	Plant hormone signal transduction
FAN_icon19367801.1.g00001.1	205.288	99.5061	153.252	304.129	114.282	303.83	gi|470108426|ref|XP_004290519.1|PREDICTED: trihelix transcription factor GT-2-like [Fragaria vesca subsp. vesca]	7e-49	sp|Q39117|TGT2_ARATH	3e-21	Trihelix transcription factor GT-2 OS=Arabidopsis thaliana GN=GT-2 PE=2 SV=1	KOG4282	3e-23	Transcription factor GT-2 and related proteins, contains trihelix DNA-binding/SANT domain			FAN_icon19367801.1.g00001.1	GO:0005634,GO:0003677,GO:0003700,GO:0006351	nucleus|DNA binding|transcription factor activity, sequence-specific DNA binding|transcription, DNA-templated
FAN_icon19367841.1.g00001.1	0	0	0	0	0	0											FAN_icon19367841.1.g00001.1
FAN_icon19367903.1.g00001.1	0	0	0	0	0	0	gi|764631560|ref|XP_011469660.1|PREDICTED: WPP domain-associated protein [Fragaria vesca subsp. vesca]	3e-45									FAN_icon19367903.1.g00001.1
FAN_icon19368019.1.g00001.1	0	0	0	0	0	0											FAN_icon19368019.1.g00001.1
FAN_icon19368031.1.g00001.1	0	0	0	0	3.49999	0	gi|764513410|ref|XP_011463467.1|PREDICTED: LOW QUALITY PROTEIN: putative pentatricopeptide repeat-containing protein At1g10330 [Fragaria vesca subsp. vesca]	8e-31	sp|Q9FG16|PP367_ARATH	7e-09	Pentatricopeptide repeat-containing protein At5g06540 OS=Arabidopsis thaliana GN=PCMP-H88 PE=3 SV=1	KOG4197	2e-09	FOG: PPR repeat			FAN_icon19368031.1.g00001.1	GO:0008270	zinc ion binding
FAN_icon19368077.1.g00001.1	13.4951	10.9722	18.9495	8.77991	11.2379	6.53353	gi|470127223|ref|XP_004299575.1|PREDICTED: uncharacterized protein LOC101296103 [Fragaria vesca subsp. vesca]	1e-52				KOG1886	3e-27	BAH domain proteins			FAN_icon19368077.1.g00001.1
FAN_icon19368127.1.g00001.1	23.7313	10.4933	35.3299	44.5801	24.4208	10.9711	gi|470105677|ref|XP_004289208.1|PREDICTED: uncharacterized acetyltransferase At3g50280-like [Fragaria vesca subsp. vesca]	7e-57	sp|Q9SND9|Y3028_ARATH	6e-13	Uncharacterized acetyltransferase At3g50280 OS=Arabidopsis thaliana GN=At3g50280 PE=1 SV=1						FAN_icon19368127.1.g00001.1	GO:0016747	transferase activity, transferring acyl groups other than amino-acyl groups
FAN_icon19368163.1.g00001.1	0	0	0	0	0	0											FAN_icon19368163.1.g00001.1
FAN_icon19368253.1.g00001.1	0	0	0	0	0	0	gi|764523097|ref|XP_011457681.1|PREDICTED: uncharacterized protein LOC105349532 [Fragaria vesca subsp. vesca]	1e-09									FAN_icon19368253.1.g00001.1
FAN_icon19368307.1.g00001.1	0	0	0	0	0	0	gi|764567807|ref|XP_011462263.1|PREDICTED: uncharacterized protein LOC105350921 isoform X2 [Fragaria vesca subsp. vesca]	9e-35									FAN_icon19368307.1.g00001.1
FAN_icon19368345.1.g00001.1	0	0	0	0	0	0											FAN_icon19368345.1.g00001.1
FAN_icon19368527.1.g00001.1	0	0	0	0	0	0											FAN_icon19368527.1.g00001.1
FAN_icon19368665.1.g00001.1	0	0	1.27942	14.0252	0	0	gi|470102440|ref|XP_004287662.1|PREDICTED: ethylene-responsive transcription factor ERF017 [Fragaria vesca subsp. vesca]	2e-50	sp|Q84QC2|ERF17_ARATH	1e-42	Ethylene-responsive transcription factor ERF017 OS=Arabidopsis thaliana GN=ERF017 PE=2 SV=1						FAN_icon19368665.1.g00001.1	GO:0005634,GO:0003677,GO:0003700,GO:0009873,GO:0006351	nucleus|DNA binding|transcription factor activity, sequence-specific DNA binding|ethylene-activated signaling pathway|transcription, DNA-templated
FAN_icon19368811.1.g00001.1	3.08168	6.25323	0	0	0	0	gi|764566797|ref|XP_004295623.2|PREDICTED: protein RALF-like 19 [Fragaria vesca subsp. vesca]	8e-53	sp|Q6NME6|RLF19_ARATH	4e-13	Protein RALF-like 19 OS=Arabidopsis thaliana GN=RALFL19 PE=3 SV=1						FAN_icon19368811.1.g00001.1	GO:0048046,GO:0005622,GO:0005179,GO:0004871,GO:0019722,GO:0007267	apoplast|intracellular|hormone activity|signal transducer activity|calcium-mediated signaling|cell-cell signaling
FAN_icon19368839.1.g00001.1	0	0	0	44.0526	0	57.2445	gi|764598259|ref|XP_011466260.1|PREDICTED: paired amphipathic helix protein Sin3-like 2 isoform X1 [Fragaria vesca subsp. vesca]	6e-13	sp|Q9LFQ3|SNL2_ARATH	5e-11	Paired amphipathic helix protein Sin3-like 2 OS=Arabidopsis thaliana GN=SNL2 PE=1 SV=2	KOG4204	3e-12	Histone deacetylase complex, SIN3 component			FAN_icon19368839.1.g00001.1	GO:0000785,GO:0005829,GO:0000118,GO:0001106,GO:0016575,GO:0000122,GO:0006351	chromatin|cytosol|histone deacetylase complex|RNA polymerase II transcription corepressor activity|histone deacetylation|negative regulation of transcription from RNA polymerase II promoter|transcription, DNA-templated	path:ko04139,path:ko05202,path:ko05016,path:ko04919	Regulation of mitophagy - yeast|Transcriptional misregulation in cancers|Huntington's disease|Thyroid hormone signaling pathway
FAN_icon19368857.1.g00001.1	0	0	0	0	0	0	gi|764590431|ref|XP_011465143.1|PREDICTED: uncharacterized protein LOC101299390 [Fragaria vesca subsp. vesca]	3e-11									FAN_icon19368857.1.g00001.1
FAN_icon19368871.1.g00001.1	0	0	0	0	0	0	gi|764521961|ref|XP_011470720.1|PREDICTED: uncharacterized protein LOC105353356 [Fragaria vesca subsp. vesca]	6e-48									FAN_icon19368871.1.g00001.1
FAN_icon19368881.1.g00001.1	0	0	0	0	0	0											FAN_icon19368881.1.g00001.1
FAN_icon19368941.1.g00001.1	0	0	0	0	0	0	gi|764600735|ref|XP_011466510.1|PREDICTED: uncharacterized protein LOC101299605 isoform X3 [Fragaria vesca subsp. vesca]	7e-16									FAN_icon19368941.1.g00001.1
FAN_icon19368949.1.g00001.1	0	0	0	0	0	0											FAN_icon19368949.1.g00001.1
FAN_icon19368991.1.g00001.1	0	0	0	0	0	0	gi|565445548|ref|XP_006284445.1|hypothetical protein CARUB_v10005626mg [Capsella rubella]	4e-06	sp|O23300|ECI3_ARATH	6e-07							FAN_icon19368991.1.g00001.1	GO:0005829,GO:0005634,GO:0004165,GO:0006635,GO:0009062,GO:0080167	cytosol|nucleus|dodecenoyl-CoA delta-isomerase activity|fatty acid beta-oxidation|fatty acid catabolic process|response to karrikin
FAN_icon19369011.1.g00001.1	0	0	0	0	0	0											FAN_icon19369011.1.g00001.1
FAN_icon19369029.1.g00001.1	0	0	0	0	0	0											FAN_icon19369029.1.g00001.1
FAN_icon19369035.1.g00001.1	0	0	0	0	0	0	gi|764579183|ref|XP_011463595.1|PREDICTED: uncharacterized protein LOC105351315 [Fragaria vesca subsp. vesca]	1e-48				KOG0017	2e-14	FOG: Transposon-encoded proteins with TYA, reverse transcriptase, integrase domains in various combinations			FAN_icon19369035.1.g00001.1
FAN_icon19369041.1.g00001.1	0	0	0	0	0	0	gi|470147379|ref|XP_004309292.1|PREDICTED: uncharacterized protein LOC101304635, partial [Fragaria vesca subsp. vesca]	4e-36				KOG0017	2e-23	FOG: Transposon-encoded proteins with TYA, reverse transcriptase, integrase domains in various combinations			FAN_icon19369041.1.g00001.1
FAN_icon19369119.1.g00001.1	0	0	0	0	0	0											FAN_icon19369119.1.g00001.1
FAN_icon19369175.1.g00001.1	0	0	3.67205	6.61007	2.04412	0	gi|470147151|ref|XP_004309179.1|PREDICTED: uncharacterized protein LOC101305230 isoform X2 [Fragaria vesca subsp. vesca]	4e-32									FAN_icon19369175.1.g00001.1
FAN_icon19369177.1.g00001.1	0	0	0	0	0	0	gi|764637185|ref|XP_011470315.1|PREDICTED: uncharacterized protein LOC101305230 isoform X1 [Fragaria vesca subsp. vesca]	2e-30									FAN_icon19369177.1.g00001.1
FAN_icon19369231.1.g00001.1	0	0	0	0	0	0	gi|764641944|ref|XP_011470919.1|PREDICTED: uncharacterized protein LOC101297108 [Fragaria vesca subsp. vesca]	3e-25									FAN_icon19369231.1.g00001.1
FAN_icon19369243.1.g00001.1	0	0	0	0	0	0											FAN_icon19369243.1.g00001.1
FAN_icon19369311.1.g00001.1	0	0	0	0	0	0											FAN_icon19369311.1.g00001.1
FAN_icon19369445.1.g00001.1	7.69447	9.92751	4.99459	6.63178	5.25827	10.9411	gi|470136468|ref|XP_004304014.1|PREDICTED: trihelix transcription factor GT-1-like [Fragaria vesca subsp. vesca]	4e-28	sp|Q9FX53|TGT1_ARATH	6e-11	Trihelix transcription factor GT-1 OS=Arabidopsis thaliana GN=GT-1 PE=1 SV=1	KOG4282	2e-11	Transcription factor GT-2 and related proteins, contains trihelix DNA-binding/SANT domain			FAN_icon19369445.1.g00001.1	GO:0005634,GO:0042802,GO:0043565,GO:0003700,GO:0006355,GO:0006351	nucleus|identical protein binding|sequence-specific DNA binding|transcription factor activity, sequence-specific DNA binding|regulation of transcription, DNA-templated|transcription, DNA-templated
FAN_icon19369447.1.g00001.1	0	0	0	0	0	0											FAN_icon19369447.1.g00001.1
FAN_icon19369457.1.g00001.1	0	0	0	0	0	0	gi|470124363|ref|XP_004298184.1|PREDICTED: uncharacterized protein LOC101290856 [Fragaria vesca subsp. vesca]	2e-53									FAN_icon19369457.1.g00001.1
FAN_icon19369575.1.g00001.1	0	0	0	0	0	0											FAN_icon19369575.1.g00001.1
FAN_icon19369715.1.g00001.1	0	0	0	0	0	0											FAN_icon19369715.1.g00001.1
FAN_icon19369743.1.g00001.1	0	0	0	0	0	0	gi|658036134|ref|XP_008353612.1|PREDICTED: uncharacterized protein LOC103417199 [Malus domestica]	4e-26	sp|P92519|M810_ARATH	1e-10	Uncharacterized mitochondrial protein AtMg00810 OS=Arabidopsis thaliana GN=AtMg00810 PE=4 SV=1	KOG0017	1e-17	FOG: Transposon-encoded proteins with TYA, reverse transcriptase, integrase domains in various combinations			FAN_icon19369743.1.g00001.1	GO:0005739	mitochondrion
FAN_icon19369899.1.g00001.1	0	0	0	0	0	0	gi|470138409|ref|XP_004304949.1|PREDICTED: pleiotropic drug resistance protein 3-like [Fragaria vesca subsp. vesca]	5e-36	sp|Q8GU83|AB41G_ORYSJ	5e-22		KOG0065	2e-21	Pleiotropic drug resistance proteins (PDR1-15), ABC superfamily	PRGDB00148189	clementine0.9_033245m	FAN_icon19369899.1.g00001.1	GO:0016021,GO:0005886,GO:0005524,GO:0042626,GO:0055085	integral component of membrane|plasma membrane|ATP binding|ATPase activity, coupled to transmembrane movement of substances|transmembrane transport
FAN_icon19369915.1.g00001.1	0	0	0	0	0	0											FAN_icon19369915.1.g00001.1
FAN_icon19370025.1.g00001.1	0	0	0	0	0	0	gi|764523097|ref|XP_011457681.1|PREDICTED: uncharacterized protein LOC105349532 [Fragaria vesca subsp. vesca]	4e-16									FAN_icon19370025.1.g00001.1
FAN_icon19370057.1.g00001.1	0	0	0	0	0.929319	0	gi|470136072|ref|XP_004303825.1|PREDICTED: B-box zinc finger protein 32 [Fragaria vesca subsp. vesca]	1e-29									FAN_icon19370057.1.g00001.1
FAN_icon19370059.1.g00001.1	0	0	0	0	0	0	gi|470136072|ref|XP_004303825.1|PREDICTED: B-box zinc finger protein 32 [Fragaria vesca subsp. vesca]	4e-43									FAN_icon19370059.1.g00001.1
FAN_icon19370089.1.g00001.1	0	1.63968	0	0	4.28176	1.76774	gi|470125979|ref|XP_004298973.1|PREDICTED: probable LRR receptor-like serine/threonine-protein kinase At4g26540 [Fragaria vesca subsp. vesca]	2e-27	sp|C0LGR3|Y4265_ARATH	3e-13	Probable LRR receptor-like serine/threonine-protein kinase At4g26540 OS=Arabidopsis thaliana GN=At4g26540 PE=1 SV=1						FAN_icon19370089.1.g00001.1	GO:0016021,GO:0005886,GO:0005524,GO:0004674	integral component of membrane|plasma membrane|ATP binding|protein serine/threonine kinase activity
FAN_icon19370093.1.g00001.1	0	0	0	0	0	0	gi|641839001|gb|KDO57936.1|hypothetical protein CISIN_1g0418211mg, partial [Citrus sinensis]	2e-48	sp|P17801|KPRO_MAIZE	6e-27	Putative receptor protein kinase ZmPK1 OS=Zea mays GN=PK1 PE=2 SV=2	KOG1187	6e-13	Serine/threonine protein kinase	PRGDB00205673		FAN_icon19370093.1.g00001.1	GO:0016021,GO:0005524,GO:0004674,GO:0048544	integral component of membrane|ATP binding|protein serine/threonine kinase activity|recognition of pollen
FAN_icon19370097.1.g00001.1	36.3447	52.4963	16.5901	4.64336	6.05498	137.318	gi|470128660|ref|XP_004300254.1|PREDICTED: plant intracellular Ras-group-related LRR protein 5-like [Fragaria vesca subsp. vesca]	2e-56	sp|Q5G5E0|PIRL5_ARATH	4e-09	Plant intracellular Ras-group-related LRR protein 5 OS=Arabidopsis thaliana GN=PIRL5 PE=2 SV=1	KOG0619	9e-10	FOG: Leucine rich repeat			FAN_icon19370097.1.g00001.1	GO:0005886	plasma membrane
FAN_icon19370139.1.g00001.1	423.262	344.821	152.391	278.825	199.544	597.804	gi|470123574|ref|XP_004297798.1|PREDICTED: protein NRT1/ PTR FAMILY 8.3-like [Fragaria vesca subsp. vesca]	2e-35	sp|P46032|PTR2_ARATH	2e-29	Peptide transporter PTR2 OS=Arabidopsis thaliana GN=PTR2 PE=1 SV=1	KOG1237	6e-30	H+/oligopeptide symporter			FAN_icon19370139.1.g00001.1	GO:0005794,GO:0016021,GO:0000325,GO:0009705,GO:0005774,GO:0005773,GO:0042936,GO:0015334,GO:0015197,GO:0042937,GO:0042938,GO:0015833,GO:0015031,GO:0042939	Golgi apparatus|integral component of membrane|plant-type vacuole|plant-type vacuole membrane|vacuolar membrane|vacuole|dipeptide transporter activity|high-affinity oligopeptide transporter activity|peptide transporter activity|tripeptide transporter activity|dipeptide transport|peptide transport|protein transport|tripeptide transport
FAN_icon19370199.1.g00001.1	0	0	0	0	0	0	gi|470130214|ref|XP_004301000.1|PREDICTED: uncharacterized protein LOC101306143 [Fragaria vesca subsp. vesca]	2e-26				KOG0017	4e-12	FOG: Transposon-encoded proteins with TYA, reverse transcriptase, integrase domains in various combinations			FAN_icon19370199.1.g00001.1
FAN_icon19370293.1.g00001.1	0	0	0	0	0	0											FAN_icon19370293.1.g00001.1
FAN_icon19370365.1.g00001.1	0	0	0	0	0	0	gi|764579080|ref|XP_011463566.1|PREDICTED: uncharacterized protein LOC105351298 [Fragaria vesca subsp. vesca]	3e-23				KOG0017	5e-06	FOG: Transposon-encoded proteins with TYA, reverse transcriptase, integrase domains in various combinations			FAN_icon19370365.1.g00001.1
FAN_icon19370369.1.g00001.1	0	0	0	0	0	0	gi|764590509|ref|XP_011465154.1|PREDICTED: uncharacterized protein LOC105351684 [Fragaria vesca subsp. vesca]	9e-11									FAN_icon19370369.1.g00001.1
FAN_icon19370375.1.g00001.1	2.62307	1.45229	1.26526	0	0	0	gi|470123491|ref|XP_004297759.1|PREDICTED: BTB/POZ domain-containing protein At3g19850-like [Fragaria vesca subsp. vesca]	5e-45	sp|Q9LT24|Y3985_ARATH	3e-19	BTB/POZ domain-containing protein At3g19850 OS=Arabidopsis thaliana GN=At3g19850 PE=2 SV=1						FAN_icon19370375.1.g00001.1	GO:0016567	protein ubiquitination
FAN_icon19370377.1.g00001.1	0	0	0	0	0	0											FAN_icon19370377.1.g00001.1
FAN_icon19370557.1.g00001.1	10.1526	2.75489	2.47168	0	0	0											FAN_icon19370557.1.g00001.1
FAN_icon19370593.1.g00001.1	0	0	0	0	0	0											FAN_icon19370593.1.g00001.1
FAN_icon19370623.1.g00001.1	0	0	0	0	0	0											FAN_icon19370623.1.g00001.1
FAN_icon19370625.1.g00001.1	0	0	0	0	0	0	gi|764547465|ref|XP_011459670.1|PREDICTED: uncharacterized protein LOC105350030 [Fragaria vesca subsp. vesca]	9e-63				KOG0017	4e-06	FOG: Transposon-encoded proteins with TYA, reverse transcriptase, integrase domains in various combinations			FAN_icon19370625.1.g00001.1
FAN_icon19370633.1.g00001.1	0	0	0	0	0	0	gi|470133282|ref|XP_004302496.1|PREDICTED: serine/threonine-protein kinase At5g01020 [Fragaria vesca subsp. vesca]	9e-64	sp|Q8GXZ3|Y5102_ARATH	2e-47	Serine/threonine-protein kinase At5g01020 OS=Arabidopsis thaliana GN=At5g01020 PE=1 SV=1	KOG1187	4e-48	Serine/threonine protein kinase	PRGDB00173928		FAN_icon19370633.1.g00001.1	GO:0005886,GO:0005524,GO:0004674	plasma membrane|ATP binding|protein serine/threonine kinase activity
FAN_icon19370723.1.g00001.1	348.982	186.796	156.676	150.271	255.576	265.144	gi|595847372|ref|XP_007209310.1|hypothetical protein PRUPE_ppa008104mg [Prunus persica]	2e-32				KOG2345	7e-29	Serine/threonine protein kinase/TGF-beta stimulated factor			FAN_icon19370723.1.g00001.1
FAN_icon19370871.1.g00001.1	0	0	0	0	0	0	gi|470131832|ref|XP_004301794.1|PREDICTED: DELLA protein RGL1-like [Fragaria vesca subsp. vesca]	2e-48	sp|Q5NE24|NSP2_MEDTR	3e-09	Nodulation-signaling pathway 2 protein OS=Medicago truncatula GN=NSP2 PE=1 SV=1						FAN_icon19370871.1.g00001.1	GO:0005783,GO:0031965,GO:0009877,GO:0006355,GO:0006351	endoplasmic reticulum|nuclear membrane|nodulation|regulation of transcription, DNA-templated|transcription, DNA-templated
FAN_icon19370873.1.g00001.1	0	0	0	0	0	0	gi|470131832|ref|XP_004301794.1|PREDICTED: DELLA protein RGL1-like [Fragaria vesca subsp. vesca]	1e-47	sp|Q5NE24|NSP2_MEDTR	3e-08	Nodulation-signaling pathway 2 protein OS=Medicago truncatula GN=NSP2 PE=1 SV=1						FAN_icon19370873.1.g00001.1	GO:0005783,GO:0031965,GO:0009877,GO:0006355,GO:0006351	endoplasmic reticulum|nuclear membrane|nodulation|regulation of transcription, DNA-templated|transcription, DNA-templated
FAN_icon19370909.1.g00001.1	0	0	0	0	0	30.9235	gi|470136088|ref|XP_004303833.1|PREDICTED: GPN-loop GTPase 3-like [Fragaria vesca subsp. vesca]	2e-09	sp|Q750Q9|GPN3_ASHGO	8e-08	GPN-loop GTPase 3 homolog AGL117C OS=Ashbya gossypii (strain ATCC 10895 / CBS 109.51 / FGSC 9923 / NRRL Y-1056) GN=AGL117C PE=3 SV=1	KOG1534	2e-10	Putative transcription factor FET5			FAN_icon19370909.1.g00001.1	GO:0005829,GO:0005634,GO:0005525,GO:0016787	cytosol|nucleus|GTP binding|hydrolase activity
FAN_icon19370913.1.g00001.1	0	0	0	0	0	0	gi|470112940|ref|XP_004292687.1|PREDICTED: aminoacylase-1 [Fragaria vesca subsp. vesca]	4e-61	sp|Q6AYS7|ACY1A_RAT	2e-27	Aminoacylase-1A OS=Rattus norvegicus GN=Acy1a PE=1 SV=1	KOG2275	2e-47	Aminoacylase ACY1 and related metalloexopeptidases			FAN_icon19370913.1.g00001.1	GO:0005737,GO:0004046,GO:0046872,GO:0008237,GO:0006520,GO:0030163	cytoplasm|aminoacylase activity|metal ion binding|metallopeptidase activity|cellular amino acid metabolic process|protein catabolic process	path:ko00220,path:ko01210,path:ko01230	Arginine biosynthesis|2-Oxocarboxylic acid metabolism|Biosynthesis of amino acids
FAN_icon19370983.1.g00001.1	0	0	0	0	0	0											FAN_icon19370983.1.g00001.1
FAN_icon19371015.1.g00001.1	0	0	0	0	0	0											FAN_icon19371015.1.g00001.1
FAN_icon19371053.1.g00001.1	0	0	0	0	0	0	gi|645230789|ref|XP_008222092.1|PREDICTED: uncharacterized protein LOC103322015 [Prunus mume]	1e-34				KOG0017	9e-17	FOG: Transposon-encoded proteins with TYA, reverse transcriptase, integrase domains in various combinations			FAN_icon19371053.1.g00001.1
FAN_icon19371085.1.g00001.1	0	0	0	0	0	0	gi|470136523|ref|XP_004304040.1|PREDICTED: D-3-phosphoglycerate dehydrogenase 1, chloroplastic [Fragaria vesca subsp. vesca]	3e-07									FAN_icon19371085.1.g00001.1
FAN_icon19371103.1.g00001.1	0	0	0	0	0	0											FAN_icon19371103.1.g00001.1
FAN_icon19371237.1.g00001.1	0	0	0	0	0	0											FAN_icon19371237.1.g00001.1
FAN_icon19371287.1.g00001.1	0	0	0	0	0	0	gi|955362635|ref|XP_014622121.1|PREDICTED: uncharacterized protein LOC102661556 [Glycine max]	2e-08									FAN_icon19371287.1.g00001.1
FAN_icon19371299.1.g00001.1	0	0	0	0	0	0	gi|764555450|ref|XP_011460590.1|PREDICTED: anthocyanidin 3-O-glucoside 2''-O-glucosyltransferase-like [Fragaria vesca subsp. vesca]	2e-30	sp|Q53UH5|DUSKY_IPOPU	2e-16	Anthocyanidin 3-O-glucoside 2''-O-glucosyltransferase OS=Ipomoea purpurea GN=3GGT PE=2 SV=1	KOG1192	7e-11	UDP-glucuronosyl and UDP-glucosyl transferase			FAN_icon19371299.1.g00001.1	GO:0016758,GO:0009718	transferase activity, transferring hexosyl groups|anthocyanin-containing compound biosynthetic process
FAN_icon19371381.1.g00001.1	44.3139	18.4368	37.96	66.1034	21.8858	51.6129	gi|470108551|ref|XP_004290579.1|PREDICTED: ribosome maturation protein SBDS [Fragaria vesca subsp. vesca]	2e-41	sp|Q5RAZ2|SBDS_PONAB	2e-26	Ribosome maturation protein SBDS OS=Pongo abelii GN=SBDS PE=2 SV=1	KOG2917	5e-37	Predicted exosome subunit			FAN_icon19371381.1.g00001.1	GO:0005737,GO:0005730,GO:0005654,GO:0000922,GO:0008017,GO:0044822,GO:0043022,GO:0019843,GO:0048539,GO:0030282,GO:0008283,GO:0001833,GO:0030595,GO:0042256,GO:0043148,GO:0006364	cytoplasm|nucleolus|nucleoplasm|spindle pole|microtubule binding|poly(A) RNA binding|ribosome binding|rRNA binding|bone marrow development|bone mineralization|cell proliferation|inner cell mass cell proliferation|leukocyte chemotaxis|mature ribosome assembly|mitotic spindle stabilization|rRNA processing	path:ko03008	Ribosome biogenesis in eukaryotes
FAN_icon19371405.1.g00001.1	0	5.58801	9.22484	5.46756	5.09327	6.80468	gi|470142063|ref|XP_004306738.1|PREDICTED: C-terminal binding protein AN [Fragaria vesca subsp. vesca]	2e-40	sp|Q8GUH2|Y1015_ARATH	6e-15	Uncharacterized protein At1g01500 OS=Arabidopsis thaliana GN=At1g01500 PE=2 SV=1						FAN_icon19371405.1.g00001.1	GO:0016021	integral component of membrane
FAN_icon19371671.1.g00001.1	0	0	0	0	0	0											FAN_icon19371671.1.g00001.1
FAN_icon19371765.1.g00001.1	0	0	0	0	0	0											FAN_icon19371765.1.g00001.1
FAN_icon19371767.1.g00001.1	0	0	0	0	0	0											FAN_icon19371767.1.g00001.1
FAN_icon19371863.1.g00001.1	0	0	0	0	0	0											FAN_icon19371863.1.g00001.1
FAN_icon19371891.1.g00001.1	0	0	0	0	0	0											FAN_icon19371891.1.g00001.1
FAN_icon19371921.1.g00001.1	0	0	0	0	0	0											FAN_icon19371921.1.g00001.1
FAN_icon19371959.1.g00001.1	0	0	0	0	0	0											FAN_icon19371959.1.g00001.1
FAN_icon19372043.1.g00001.1	0	0	0	0	0	0											FAN_icon19372043.1.g00001.1
FAN_icon19372101.1.g00001.1	0	0	0	0	0	0											FAN_icon19372101.1.g00001.1
FAN_icon19372169.1.g00001.1	0	0	0	0	0	0											FAN_icon19372169.1.g00001.1
FAN_icon19372207.1.g00001.1	0	0	0	0	0	0	gi|764632499|ref|XP_011469767.1|PREDICTED: protein kinase APK1A, chloroplastic-like isoform X2 [Fragaria vesca subsp. vesca]	8e-53	sp|Q9FM85|Y5564_ARATH	2e-33	Probable receptor-like protein kinase At5g56460 OS=Arabidopsis thaliana GN=At5g56460 PE=1 SV=1	KOG1187	5e-34	Serine/threonine protein kinase			FAN_icon19372207.1.g00001.1	GO:0005886,GO:0009506,GO:0005524,GO:0004674	plasma membrane|plasmodesma|ATP binding|protein serine/threonine kinase activity
FAN_icon19372217.1.g00001.1	1.271	5.55185	3.6636	0	0	0	gi|470146726|ref|XP_004308973.1|PREDICTED: putative disease resistance RPP13-like protein 1 [Fragaria vesca subsp. vesca]	4e-57	sp|Q7XA40|RGA3_SOLBU	1e-18	Putative disease resistance protein RGA3 OS=Solanum bulbocastanum GN=RGA3 PE=2 SV=2	KOG4658	1e-17	Apoptotic ATPase			FAN_icon19372217.1.g00001.1	GO:0043531,GO:0005524,GO:0006952	ADP binding|ATP binding|defense response
FAN_icon19372239.1.g00001.1	0	0	0	0	0	0											FAN_icon19372239.1.g00001.1
FAN_icon19372273.1.g00001.1	0	0	0	0	0	0											FAN_icon19372273.1.g00001.1
FAN_icon19372351.1.g00001.1	0	0	0	0	0	0											FAN_icon19372351.1.g00001.1
FAN_icon19372373.1.g00001.1	0	0	0	0	0	0	gi|727460167|ref|XP_010511928.1|PREDICTED: transcription factor BIM2 isoform X3 [Camelina sativa]	8e-10	sp|Q9CAA4|BIM2_ARATH	5e-10	Transcription factor BIM2 OS=Arabidopsis thaliana GN=BIM2 PE=1 SV=1						FAN_icon19372373.1.g00001.1	GO:0005634,GO:0003677,GO:0003700,GO:0006351	nucleus|DNA binding|transcription factor activity, sequence-specific DNA binding|transcription, DNA-templated
FAN_icon19372377.1.g00001.1	0	0	0	0	0	0	gi|764578942|ref|XP_011463529.1|PREDICTED: uncharacterized protein LOC105351277 [Fragaria vesca subsp. vesca]	2e-10									FAN_icon19372377.1.g00001.1
FAN_icon19372417.1.g00001.1	0	0	0	0	0	0	gi|375173402|gb|AFA42324.1|LEAFY like protein 2 [Fragaria x ananassa]	3e-28	sp|O22621|ALF_PETHY	5e-15	Protein ALF OS=Petunia hybrida GN=ALF PE=2 SV=1						FAN_icon19372417.1.g00001.1	GO:0005634,GO:0003677,GO:0007275,GO:0006355,GO:0006351	nucleus|DNA binding|multicellular organism development|regulation of transcription, DNA-templated|transcription, DNA-templated
FAN_icon19372429.1.g00001.1	4.96425	1.33786	3.5914	3.92278	13.7305	0	gi|470127361|ref|XP_004299639.1|PREDICTED: TPR repeat-containing thioredoxin TTL1 [Fragaria vesca subsp. vesca]	3e-50	sp|Q9SIN1|TTL3_ARATH	2e-10	Inactive TPR repeat-containing thioredoxin TTL3 OS=Arabidopsis thaliana GN=TTL3 PE=1 SV=2	KOG1124	6e-16	FOG: TPR repeat			FAN_icon19372429.1.g00001.1	GO:0005623,GO:0009734,GO:0009742,GO:0045454,GO:0010305,GO:0006970	cell|auxin-activated signaling pathway|brassinosteroid mediated signaling pathway|cell redox homeostasis|leaf vascular tissue pattern formation|response to osmotic stress
FAN_icon19372431.1.g00001.1	0	0	0	0	0	0	gi|425778337|gb|EKV16468.1|hypothetical protein PDIG_20610 [Penicillium digitatum PHI26]	1e-10									FAN_icon19372431.1.g00001.1
FAN_icon19372443.1.g00001.1	0	0	0	0	0	0	gi|764594744|ref|XP_004301186.2|PREDICTED: uncharacterized protein LOC101297155 [Fragaria vesca subsp. vesca]	7e-55									FAN_icon19372443.1.g00001.1
FAN_icon19372461.1.g00001.1	0	0	0	0	0	0											FAN_icon19372461.1.g00001.1
FAN_icon19372475.1.g00001.1	0	0	0	0	0	0											FAN_icon19372475.1.g00001.1
FAN_icon19372521.1.g00001.1	0	0	0	0	0	0											FAN_icon19372521.1.g00001.1
FAN_icon19372579.1.g00001.1	0	0	0	0	0	0	gi|764566857|ref|XP_011462059.1|PREDICTED: uncharacterized protein LOC105350815 [Fragaria vesca subsp. vesca]	4e-16									FAN_icon19372579.1.g00001.1
FAN_icon19372593.1.g00001.1	0	0	0	0	0	0	gi|764620053|ref|XP_011468443.1|PREDICTED: uncharacterized protein LOC105352616 [Fragaria vesca subsp. vesca]	1e-21									FAN_icon19372593.1.g00001.1
FAN_icon19372615.1.g00001.1	82.0182	108.295	41.364	10.4486	9.12752	160.565	gi|470133507|ref|XP_004302607.1|PREDICTED: CASP-like protein 4B1 [Fragaria vesca subsp. vesca]	2e-07									FAN_icon19372615.1.g00001.1
FAN_icon19372627.1.g00001.1	0	0	0	0	0	0	gi|54306598|gb|AAV33453.1|putative integrase [Fragaria x ananassa]	2e-46	sp|Q7LHG5|YI31B_YEAST	2e-08	Transposon Ty3-I Gag-Pol polyprotein OS=Saccharomyces cerevisiae (strain ATCC 204508 / S288c) GN=TY3B-I PE=3 SV=2	KOG0017	1e-25	FOG: Transposon-encoded proteins with TYA, reverse transcriptase, integrase domains in various combinations			FAN_icon19372627.1.g00001.1	GO:0005737,GO:0005634,GO:0000943,GO:0004190,GO:0005524,GO:0003677,GO:0003887,GO:0008233,GO:0004540,GO:0003723,GO:0003964,GO:0004523,GO:0008270,GO:0071897,GO:0015074,GO:0006310,GO:0090501,GO:0006278,GO:0032197,GO:0019076	cytoplasm|nucleus|retrotransposon nucleocapsid|aspartic-type endopeptidase activity|ATP binding|DNA binding|DNA-directed DNA polymerase activity|peptidase activity|ribonuclease activity|RNA binding|RNA-directed DNA polymerase activity|RNA-DNA hybrid ribonuclease activity|zinc ion binding|DNA biosynthetic process|DNA integration|DNA recombination|RNA phosphodiester bond hydrolysis|RNA-dependent DN…
FAN_icon19372635.1.g00001.1	0	0	0	0	0	0											FAN_icon19372635.1.g00001.1
FAN_icon19372687.1.g00001.1	0	0	0	0	0	0	gi|764578942|ref|XP_011463529.1|PREDICTED: uncharacterized protein LOC105351277 [Fragaria vesca subsp. vesca]	1e-10									FAN_icon19372687.1.g00001.1
FAN_icon19372755.1.g00001.1	0	0	0	0	0	0											FAN_icon19372755.1.g00001.1
FAN_icon19372765.1.g00001.1	0	0	0	0	0	0											FAN_icon19372765.1.g00001.1
FAN_icon19372777.1.g00001.1	968.7	661.511	457.917	782.368	542.649	1163.73	gi|470116285|ref|XP_004294313.1|PREDICTED: probable NAD(P)H dehydrogenase (quinone) FQR1-like 1 [Fragaria vesca subsp. vesca]	4e-41	sp|Q6NQE2|FQRL1_ARATH	2e-39		KOG3135	5e-40	1,4-benzoquinone reductase-like; Trp repressor binding protein-like/protoplast-secreted protein			FAN_icon19372777.1.g00001.1	GO:0005886,GO:0009506,GO:0010181,GO:0003955,GO:0045892	plasma membrane|plasmodesma|FMN binding|NAD(P)H dehydrogenase (quinone) activity|negative regulation of transcription, DNA-templated	path:ko00130	Ubiquinone and other terpenoid-quinone biosynthesis
FAN_icon19372785.1.g00001.1	0	0	0	0	0	0											FAN_icon19372785.1.g00001.1
FAN_icon19372825.1.g00001.1	0	0	0	0	0	0	gi|470139465|ref|XP_004305469.1|PREDICTED: AP2-like ethylene-responsive transcription factor At1g16060 [Fragaria vesca subsp. vesca]	4e-41									FAN_icon19372825.1.g00001.1
FAN_icon19372847.1.g00001.1	0	0	0	0	0	0	gi|764641944|ref|XP_011470919.1|PREDICTED: uncharacterized protein LOC101297108 [Fragaria vesca subsp. vesca]	4e-26									FAN_icon19372847.1.g00001.1
FAN_icon19372863.1.g00001.1	0	0	0	0	0	0	gi|470124889|ref|XP_004298441.1|PREDICTED: uncharacterized protein LOC101308572 [Fragaria vesca subsp. vesca]	4e-23									FAN_icon19372863.1.g00001.1
FAN_icon19372873.1.g00001.1	1.17803	0	0	0	0	0	gi|965617375|dbj|BAU02525.1|hypothetical protein VIGAN_11207300, partial [Vigna angularis var. angularis]	5e-29				KOG0017	2e-20	FOG: Transposon-encoded proteins with TYA, reverse transcriptase, integrase domains in various combinations			FAN_icon19372873.1.g00001.1
FAN_icon19372939.1.g00001.1	0	0	0	0	0	0											FAN_icon19372939.1.g00001.1
FAN_icon19373007.1.g00001.1	0	0	0	0	0	0											FAN_icon19373007.1.g00001.1
FAN_icon19373023.1.g00001.1	16.9015	27.7419	6.04943	23.34	14.8169	36.2289	gi|470127426|ref|XP_004299670.1|PREDICTED: proline-rich protein 36 [Fragaria vesca subsp. vesca]	2e-43									FAN_icon19373023.1.g00001.1
FAN_icon19373025.1.g00001.1	0	0	0	0	0	0	gi|764582442|ref|XP_011464122.1|PREDICTED: uncharacterized protein LOC105351477 [Fragaria vesca subsp. vesca]	3e-10									FAN_icon19373025.1.g00001.1
FAN_icon19373069.1.g00001.1	141.671	156.024	26.4107	67.1587	52.0253	107.718	gi|764576960|ref|XP_011463264.1|PREDICTED: protein SHOOT GRAVITROPISM 5 [Fragaria vesca subsp. vesca]	4e-40									FAN_icon19373069.1.g00001.1
FAN_icon19373083.1.g00001.1	0	0	0	0	0	0											FAN_icon19373083.1.g00001.1
FAN_icon19373131.1.g00001.1	0	0	0	0	6.70722	2.65878											FAN_icon19373131.1.g00001.1
FAN_icon19373259.1.g00001.1	0	0	0	0	0	0	gi|764635556|ref|XP_011470119.1|PREDICTED: uncharacterized protein LOC101314703 isoform X3 [Fragaria vesca subsp. vesca]	2e-08									FAN_icon19373259.1.g00001.1
FAN_icon19373351.1.g00001.1	7.51319	8.18424	4.68375	7.95604	2.11263	7.70433	gi|470123511|ref|XP_004297768.1|PREDICTED: uncharacterized protein LOC101300338 [Fragaria vesca subsp. vesca]	1e-43									FAN_icon19373351.1.g00001.1
FAN_icon19373369.1.g00001.1	0	0	0	0	0	0	gi|470114083|ref|XP_004293247.1|PREDICTED: pentatricopeptide repeat-containing protein At3g29230-like [Fragaria vesca subsp. vesca]	1e-47	sp|Q9SIL5|PP165_ARATH	7e-14	Pentatricopeptide repeat-containing protein At2g20540 OS=Arabidopsis thaliana GN=PCMP-E78 PE=2 SV=1	KOG4197	2e-14	FOG: PPR repeat			FAN_icon19373369.1.g00001.1	GO:0005739,GO:0080156	mitochondrion|mitochondrial mRNA modification
FAN_icon19373375.1.g00001.1	14.6345	14.8771	14.5533	15.6266	15.0001	2.6071	gi|470135610|ref|XP_004303606.1|PREDICTED: pyrroline-5-carboxylate reductase [Fragaria vesca subsp. vesca]	5e-24	sp|Q04708|P5CR_PEA	3e-23	Pyrroline-5-carboxylate reductase OS=Pisum sativum GN=PROC PE=2 SV=1	KOG3124	2e-22	Pyrroline-5-carboxylate reductase			FAN_icon19373375.1.g00001.1	GO:0005737,GO:0004735,GO:0055129	cytoplasm|pyrroline-5-carboxylate reductase activity|L-proline biosynthetic process	path:ko00330,path:ko01230	Arginine and proline metabolism|Biosynthesis of amino acids
FAN_icon19373397.1.g00001.1	0	0	0	0	0	0	gi|764547465|ref|XP_011459670.1|PREDICTED: uncharacterized protein LOC105350030 [Fragaria vesca subsp. vesca]	3e-57				KOG0017	2e-06	FOG: Transposon-encoded proteins with TYA, reverse transcriptase, integrase domains in various combinations			FAN_icon19373397.1.g00001.1
FAN_icon19373403.1.g00001.1	0	0	0	0	0	0											FAN_icon19373403.1.g00001.1
FAN_icon19373407.1.g00001.1	0	0	0	0	0	0	gi|764579002|ref|XP_004297909.2|PREDICTED: uncharacterized protein LOC101304378 [Fragaria vesca subsp. vesca]	4e-13									FAN_icon19373407.1.g00001.1
FAN_icon19373433.1.g00001.1	18.1667	28.6287	7.03795	4.67907	9.81328	11.7101	gi|470136504|ref|XP_004304031.1|PREDICTED: zinc finger protein VAR3, chloroplastic [Fragaria vesca subsp. vesca]	4e-62	sp|Q8S9K3|VAR3_ARATH	7e-18	Zinc finger protein VAR3, chloroplastic OS=Arabidopsis thaliana GN=VAR3 PE=1 SV=2	KOG4198	2e-18	RNA-binding Ran Zn-finger protein and related proteins			FAN_icon19373433.1.g00001.1	GO:0009507,GO:0009570,GO:0008270,GO:1900871,GO:0009658	chloroplast|chloroplast stroma|zinc ion binding|chloroplast mRNA modification|chloroplast organization
FAN_icon19373525.1.g00001.1	0	0	0	0	0	0	gi|659068885|ref|XP_008446938.1|PREDICTED: uncharacterized protein LOC103489499 [Cucumis melo]	6e-33	sp|P0CT43|TF28_SCHPO	7e-06	Transposon Tf2-8 polyprotein OS=Schizosaccharomyces pombe (strain 972 / ATCC 24843) GN=Tf2-8 PE=3 SV=1	KOG0017	3e-19	FOG: Transposon-encoded proteins with TYA, reverse transcriptase, integrase domains in various combinations			FAN_icon19373525.1.g00001.1	GO:0004190,GO:0003677,GO:0003887,GO:0004519,GO:0046872,GO:0003723,GO:0003964,GO:0015074,GO:0006310	aspartic-type endopeptidase activity|DNA binding|DNA-directed DNA polymerase activity|endonuclease activity|metal ion binding|RNA binding|RNA-directed DNA polymerase activity|DNA integration|DNA recombination
FAN_icon19373535.1.g00001.1	0	0	0	0	0	0	gi|764522758|ref|XP_011457633.1|PREDICTED: uncharacterized protein LOC105349508 [Fragaria vesca subsp. vesca]	3e-16									FAN_icon19373535.1.g00001.1
FAN_icon19373541.1.g00001.1	132.927	29.1835	60.8347	134.463	65.1055	78.348	gi|571455674|ref|XP_006580152.1|PREDICTED: stress response protein NST1-like isoform X1 [Glycine max]	2e-12									FAN_icon19373541.1.g00001.1
FAN_icon19373591.1.g00001.1	0	0	0	0	0	0	gi|470145190|ref|XP_004308225.1|PREDICTED: zingipain-2-like [Fragaria vesca subsp. vesca]	2e-19	sp|Q7XWK5|SAG39_ORYSJ	7e-06							FAN_icon19373591.1.g00001.1	GO:0005615,GO:0005764,GO:0010282,GO:0004197,GO:0007568,GO:0010623,GO:0010150,GO:0051603,GO:0009737,GO:0009723,GO:0009739	extracellular space|lysosome|senescence-associated vacuole|cysteine-type endopeptidase activity|aging|developmental programmed cell death|leaf senescence|proteolysis involved in cellular protein catabolic process|response to abscisic acid|response to ethylene|response to gibberellin	path:ko04210,path:ko04142,path:ko04145,path:ko05205,path:ko05323,path:ko04612	Apoptosis|Lysosome|Phagosome|Proteoglycans in cancer|Rheumatoid arthritis|Antigen processing and presentation
FAN_icon19373597.1.g00001.1	2.5741	0	0	0	4.11072	0	gi|470147817|ref|XP_004309474.1|PREDICTED: putative disease resistance protein At4g19050 [Fragaria vesca subsp. vesca]	9e-52	sp|P0CB16|DRL25_ARATH	9e-08	Putative disease resistance protein At4g19050 OS=Arabidopsis thaliana GN=At4g19050 PE=3 SV=2						FAN_icon19373597.1.g00001.1	GO:0043531,GO:0005524,GO:0006952	ADP binding|ATP binding|defense response
FAN_icon19373619.1.g00001.1	0	0	0	0	0	0											FAN_icon19373619.1.g00001.1
FAN_icon19373651.1.g00001.1	0	0	0	0	0	0	gi|764574385|ref|XP_011462964.1|PREDICTED: protein PHYLLO, chloroplastic isoform X1 [Fragaria vesca subsp. vesca]	1e-12									FAN_icon19373651.1.g00001.1	path:ko00130	Ubiquinone and other terpenoid-quinone biosynthesis
FAN_icon19373655.1.g00001.1	42.4603	88.0964	45.1011	35.1199	45.7465	84.9391	gi|764625535|ref|XP_004306809.2|PREDICTED: LOW QUALITY PROTEIN: K(+) efflux antiporter 2, chloroplastic [Fragaria vesca subsp. vesca]	1e-52	sp|Q9ZTZ7|KEA1_ARATH	3e-06	K(+) efflux antiporter 1, chloroplastic OS=Arabidopsis thaliana GN=KEA1 PE=1 SV=2						FAN_icon19373655.1.g00001.1	GO:0009507,GO:0009941,GO:0031969,GO:0016021,GO:0015299,GO:0006813	chloroplast|chloroplast envelope|chloroplast membrane|integral component of membrane|solute:proton antiporter activity|potassium ion transport
FAN_icon19373707.1.g00001.1	0	0	0	0	0	0											FAN_icon19373707.1.g00001.1
FAN_icon19373725.1.g00001.1	3.40662	1.82	3.21518	0	0	3.23827	gi|764598225|ref|XP_011466255.1|PREDICTED: uncharacterized protein LOC101304885 [Fragaria vesca subsp. vesca]	3e-58									FAN_icon19373725.1.g00001.1
FAN_icon19373807.1.g00001.1	95.1252	37.0292	15.5424	38.1075	94.4682	19.0505	gi|470122476|ref|XP_004297267.1|PREDICTED: cell division topological specificity factor homolog, chloroplastic [Fragaria vesca subsp. vesca]	3e-37	sp|Q9C4Z7|MINE1_ARATH	2e-33	Cell division topological specificity factor homolog, chloroplastic OS=Arabidopsis thaliana GN=MINE1 PE=1 SV=1						FAN_icon19373807.1.g00001.1	GO:0009507,GO:0051117,GO:0042802,GO:0051301,GO:0010020,GO:0032955	chloroplast|ATPase binding|identical protein binding|cell division|chloroplast fission|regulation of barrier septum assembly
FAN_icon19373837.1.g00001.1	0	0	0	0	0	0											FAN_icon19373837.1.g00001.1
FAN_icon19373857.1.g00001.1	2.05035	0	0	0	0	0											FAN_icon19373857.1.g00001.1
FAN_icon19373905.1.g00001.1	0	0	0	0	0	0											FAN_icon19373905.1.g00001.1
FAN_icon19373983.1.g00001.1	3.91947	6.72761	4.79048	3.11419	3.21484	0											FAN_icon19373983.1.g00001.1
FAN_icon19374047.1.g00001.1	0	0	0	0	0	0	gi|470125345|ref|XP_004298663.1|PREDICTED: protein YABBY 4-like [Fragaria vesca subsp. vesca]	2e-07									FAN_icon19374047.1.g00001.1
FAN_icon19374071.1.g00001.1	15.7476	0	0	0	13.4445	0	gi|470146603|ref|XP_004308912.1|PREDICTED: uncharacterized protein LOC101290708 [Fragaria vesca subsp. vesca]	6e-37									FAN_icon19374071.1.g00001.1
FAN_icon19374079.1.g00001.1	0	62.57	0	0	0	0											FAN_icon19374079.1.g00001.1
FAN_icon19374117.1.g00001.1	0	0	0	0	0	0											FAN_icon19374117.1.g00001.1
FAN_icon19374267.1.g00001.1	111.874	151.09	163.617	339.914	24.5823	36.0944											FAN_icon19374267.1.g00001.1
FAN_icon19374323.1.g00001.1	0	6.46826	2.33904	0	0	0	gi|764633376|ref|XP_011469874.1|PREDICTED: 18.1 kDa class I heat shock protein-like [Fragaria vesca subsp. vesca]	5e-29	sp|Q84Q77|HS17A_ORYSJ	3e-26	17.9 kDa class I heat shock protein OS=Oryza sativa subsp. japonica GN=HSP17.9A PE=2 SV=1	KOG0710	2e-26	Molecular chaperone (small heat-shock protein Hsp26/Hsp42)			FAN_icon19374323.1.g00001.1	GO:0005634,GO:0009408	nucleus|response to heat	path:ko04141	Protein processing in endoplasmic reticulum
FAN_icon19374335.1.g00001.1	0	0	0	0	0	0											FAN_icon19374335.1.g00001.1
FAN_icon19374389.1.g00001.1	0	0	0	0	0	0	gi|764579002|ref|XP_004297909.2|PREDICTED: uncharacterized protein LOC101304378 [Fragaria vesca subsp. vesca]	2e-44				KOG0017	4e-07	FOG: Transposon-encoded proteins with TYA, reverse transcriptase, integrase domains in various combinations			FAN_icon19374389.1.g00001.1
FAN_icon19374465.1.g00001.1	0	0	0	0	0	0	gi|764621676|ref|XP_011468686.1|PREDICTED: protein NYNRIN-like [Fragaria vesca subsp. vesca]	6e-50	sp|P03360|POL_AVIRE	2e-09	Pol polyprotein (Fragment) OS=Avian reticuloendotheliosis virus GN=pol PE=3 SV=1	KOG0017	7e-16	FOG: Transposon-encoded proteins with TYA, reverse transcriptase, integrase domains in various combinations			FAN_icon19374465.1.g00001.1	GO:0003887,GO:0003676,GO:0003964,GO:0004523,GO:0015074,GO:0006310,GO:0075713,GO:0046718	DNA-directed DNA polymerase activity|nucleic acid binding|RNA-directed DNA polymerase activity|RNA-DNA hybrid ribonuclease activity|DNA integration|DNA recombination|establishment of integrated proviral latency|viral entry into host cell
FAN_icon19374491.1.g00001.1	23.8688	15.6745	15.3924	38.6523	145.231	167.792	gi|470110564|ref|XP_004291550.1|PREDICTED: uncharacterized protein At5g22580 [Fragaria vesca subsp. vesca]	1e-19	sp|Q9FK81|Y5258_ARATH	7e-07	Uncharacterized protein At5g22580 OS=Arabidopsis thaliana GN=At5g22580 PE=1 SV=1						FAN_icon19374491.1.g00001.1	GO:0009507,GO:0046872	chloroplast|metal ion binding
FAN_icon19374555.1.g00001.1	252.057	265.214	219.693	195.193	165.31	192.32	gi|470135922|ref|XP_004303754.1|PREDICTED: uncharacterized protein LOC101293611 [Fragaria vesca subsp. vesca]	2e-58									FAN_icon19374555.1.g00001.1
FAN_icon19374581.1.g00001.1	0	0	0	0	0	0											FAN_icon19374581.1.g00001.1
FAN_icon19374663.1.g00001.1	0	0	0	0	0	0											FAN_icon19374663.1.g00001.1
FAN_icon19374721.1.g00001.1	0	0	0	0	0	0											FAN_icon19374721.1.g00001.1
FAN_icon19374737.1.g00001.1	0	0	0	0	0	0											FAN_icon19374737.1.g00001.1
FAN_icon19374755.1.g00001.1	0	0	0	0	0	0	gi|698468031|ref|XP_009783263.1|PREDICTED: uncharacterized protein LOC104231895 [Nicotiana sylvestris]	2e-50									FAN_icon19374755.1.g00001.1
FAN_icon19374889.1.g00001.1	0	1.57157	0	2.97663	4.89392	0	gi|764621338|ref|XP_011468637.1|PREDICTED: serine/arginine repetitive matrix protein 1-like [Fragaria vesca subsp. vesca]	6e-34									FAN_icon19374889.1.g00001.1
FAN_icon19374905.1.g00001.1	0	0	0	0	0	0	gi|764547465|ref|XP_011459670.1|PREDICTED: uncharacterized protein LOC105350030 [Fragaria vesca subsp. vesca]	3e-38									FAN_icon19374905.1.g00001.1
FAN_icon19374919.1.g00001.1	0	0	0	0	25.5577	0	gi|470111955|ref|XP_004292205.1|PREDICTED: CDT1-like protein b [Fragaria vesca subsp. vesca]	1e-32	sp|Q9SJW9|CDT1A_ARATH	3e-18	CDT1-like protein a, chloroplastic OS=Arabidopsis thaliana GN=CDT1A PE=1 SV=1	KOG4762	6e-19	DNA replication factor			FAN_icon19374919.1.g00001.1	GO:0009507,GO:0005634,GO:0004693,GO:0070182,GO:0019901,GO:0007049,GO:0009658,GO:0051276,GO:0006260,GO:0048229,GO:0051726	chloroplast|nucleus|cyclin-dependent protein serine/threonine kinase activity|DNA polymerase binding|protein kinase binding|cell cycle|chloroplast organization|chromosome organization|DNA replication|gametophyte development|regulation of cell cycle
FAN_icon19374937.1.g00001.1	0	0	0	0	0	0											FAN_icon19374937.1.g00001.1
FAN_icon19374971.1.g00001.1	0	0	0	0	0	0	gi|764573203|ref|XP_011462839.1|PREDICTED: uncharacterized protein LOC105351091 [Fragaria vesca subsp. vesca]	2e-08									FAN_icon19374971.1.g00001.1
FAN_icon19374997.1.g00001.1	34.4039	87.3199	14.7101	18.0861	44.1275	17.3436	gi|470121532|ref|XP_004296819.1|PREDICTED: sucrose nonfermenting 4-like protein isoform X1 [Fragaria vesca subsp. vesca]	2e-36	sp|Q944A6|SNF4_ARATH	5e-19	Sucrose nonfermenting 4-like protein OS=Arabidopsis thaliana GN=SNF4 PE=1 SV=1						FAN_icon19374997.1.g00001.1	GO:0005737,GO:0005634,GO:0030295,GO:0019887,GO:0004674,GO:0032147,GO:0005975,GO:0042149,GO:0046777,GO:0045859	cytoplasm|nucleus|protein kinase activator activity|protein kinase regulator activity|protein serine/threonine kinase activity|activation of protein kinase activity|carbohydrate metabolic process|cellular response to glucose starvation|protein autophosphorylation|regulation of protein kinase activity
FAN_icon19375027.1.g00001.1	0	0	0	0	0	0	gi|764641940|ref|XP_004309590.2|PREDICTED: uncharacterized protein LOC101296828 [Fragaria vesca subsp. vesca]	3e-51	sp|Q7LHG5|YI31B_YEAST	7e-15	Transposon Ty3-I Gag-Pol polyprotein OS=Saccharomyces cerevisiae (strain ATCC 204508 / S288c) GN=TY3B-I PE=3 SV=2	KOG0017	3e-24	FOG: Transposon-encoded proteins with TYA, reverse transcriptase, integrase domains in various combinations			FAN_icon19375027.1.g00001.1	GO:0005737,GO:0005634,GO:0000943,GO:0004190,GO:0005524,GO:0003677,GO:0003887,GO:0008233,GO:0004540,GO:0003723,GO:0003964,GO:0004523,GO:0008270,GO:0071897,GO:0015074,GO:0006310,GO:0090501,GO:0006278,GO:0032197,GO:0019076	cytoplasm|nucleus|retrotransposon nucleocapsid|aspartic-type endopeptidase activity|ATP binding|DNA binding|DNA-directed DNA polymerase activity|peptidase activity|ribonuclease activity|RNA binding|RNA-directed DNA polymerase activity|RNA-DNA hybrid ribonuclease activity|zinc ion binding|DNA biosynthetic process|DNA integration|DNA recombination|RNA phosphodiester bond hydrolysis|RNA-dependent DN…
FAN_icon19375031.1.g00001.1	0	0	0	0	0	0											FAN_icon19375031.1.g00001.1
FAN_icon19375033.1.g00001.1	2.75871	7.33057	0	1.42146	1.20024	1.37719	gi|764645969|ref|XP_011457510.1|PREDICTED: putative pentatricopeptide repeat-containing protein At5g13230, mitochondrial [Fragaria vesca subsp. vesca]	1e-62	sp|Q9LYV3|PP377_ARATH	9e-34	Putative pentatricopeptide repeat-containing protein At5g13230, mitochondrial OS=Arabidopsis thaliana GN=PCMP-H89 PE=3 SV=1	KOG4197	2e-34	FOG: PPR repeat			FAN_icon19375033.1.g00001.1	GO:0005739,GO:0008270	mitochondrion|zinc ion binding
FAN_icon19375057.1.g00001.1	0	0	0	0	0	0											FAN_icon19375057.1.g00001.1
FAN_icon19375093.1.g00001.1	43.4737	31.1248	24.7632	32.5311	37.4241	66.4973	gi|470102010|ref|XP_004287452.1|PREDICTED: ninja-family protein mc410 [Fragaria vesca subsp. vesca]	4e-34	sp|Q9SV55|NINJA_ARATH	2e-08	AFP homolog 2 OS=Arabidopsis thaliana GN=AFPH2 PE=1 SV=1						FAN_icon19375093.1.g00001.1	GO:0005634,GO:0006952,GO:0009867,GO:0045892,GO:0009753,GO:0006351	nucleus|defense response|jasmonic acid mediated signaling pathway|negative regulation of transcription, DNA-templated|response to jasmonic acid|transcription, DNA-templated
FAN_icon19375127.1.g00001.1	0	0	0	0	0	0	gi|470143417|ref|XP_004307373.1|PREDICTED: lysM domain receptor-like kinase 3 [Fragaria vesca subsp. vesca]	4e-47	sp|O64825|LYK4_ARATH	6e-15	LysM domain receptor-like kinase 4 OS=Arabidopsis thaliana GN=LYK4 PE=1 SV=1	KOG1187	1e-25	Serine/threonine protein kinase			FAN_icon19375127.1.g00001.1	GO:0016021,GO:0005886,GO:0005524,GO:0008061,GO:0004672,GO:0071323,GO:0071219,GO:0045087	integral component of membrane|plasma membrane|ATP binding|chitin binding|protein kinase activity|cellular response to chitin|cellular response to molecule of bacterial origin|innate immune response
FAN_icon19375189.1.g00001.1	0	0	0	0	0	0	gi|764643899|ref|XP_011457295.1|PREDICTED: uncharacterized protein LOC105349383 isoform X1 [Fragaria vesca subsp. vesca]	2e-50				KOG0017	5e-08	FOG: Transposon-encoded proteins with TYA, reverse transcriptase, integrase domains in various combinations			FAN_icon19375189.1.g00001.1
FAN_icon19375209.1.g00001.1	0	0	0	0	0	0											FAN_icon19375209.1.g00001.1
FAN_icon19375217.1.g00001.1	0	0	0	0	0	0											FAN_icon19375217.1.g00001.1
FAN_icon19375273.1.g00001.1	24.4904	24.7145	21.5783	68.0431	186.097	41.0264	gi|470147912|ref|XP_004309521.1|PREDICTED: granule-bound starch synthase 1, chloroplastic/amyloplastic [Fragaria vesca subsp. vesca]	6e-59	sp|O82627|SSG1_ANTMA	1e-17	Granule-bound starch synthase 1, chloroplastic/amyloplastic OS=Antirrhinum majus GN=WAXY PE=2 SV=1						FAN_icon19375273.1.g00001.1	GO:0009501,GO:0009507,GO:0033201,GO:0004373,GO:0009011,GO:0019252	amyloplast|chloroplast|alpha-1,4-glucan synthase activity|glycogen (starch) synthase activity|starch synthase activity|starch biosynthetic process
FAN_icon19375303.1.g00001.1	18.9982	8.5277	5.21364	11.1623	10.2929	12.2403	gi|470108135|ref|XP_004290386.1|PREDICTED: DNA repair protein XRCC4 [Fragaria vesca subsp. vesca]	3e-37									FAN_icon19375303.1.g00001.1	path:ko03450	Non-homologous end-joining
FAN_icon19375377.1.g00001.1	0	0	0	0	0	0	gi|764585554|ref|XP_011464538.1|PREDICTED: uncharacterized protein DDB_G0283697-like [Fragaria vesca subsp. vesca]	9e-13									FAN_icon19375377.1.g00001.1
FAN_icon19375399.1.g00001.1	0	0	0	0	0	0	gi|764639744|ref|XP_011470652.1|PREDICTED: uncharacterized protein LOC105353311 [Fragaria vesca subsp. vesca]	3e-08									FAN_icon19375399.1.g00001.1
FAN_icon19375415.1.g00001.1	0	0	0	0	0	0	gi|470137861|ref|XP_004304678.1|PREDICTED: ras-related protein RABB1b [Fragaria vesca subsp. vesca]	5e-10									FAN_icon19375415.1.g00001.1	path:ko04152	AMPK signaling pathway
FAN_icon19375419.1.g00001.1	0	0	0	0	0	0											FAN_icon19375419.1.g00001.1
FAN_icon19375453.1.g00001.1	15.1718	23.6886	20.0321	17.3577	21.7523	28.2586	gi|764548700|ref|XP_011459843.1|PREDICTED: pentatricopeptide repeat-containing protein At5g11310, mitochondrial [Fragaria vesca subsp. vesca]	3e-62	sp|Q9LFM6|PP375_ARATH	1e-33	Pentatricopeptide repeat-containing protein At5g11310, mitochondrial OS=Arabidopsis thaliana GN=At5g11310 PE=2 SV=1	KOG4197	3e-34	FOG: PPR repeat			FAN_icon19375453.1.g00001.1	GO:0005829,GO:0005739,GO:0005634,GO:0009788,GO:0010029,GO:0009845	cytosol|mitochondrion|nucleus|negative regulation of abscisic acid-activated signaling pathway|regulation of seed germination|seed germination
FAN_icon19375519.1.g00001.1	9.08711	18.3919	0	28.1514	115.649	8.47844	gi|470132804|ref|XP_004302265.1|PREDICTED: uncharacterized protein LOC101297066 [Fragaria vesca subsp. vesca]	4e-42									FAN_icon19375519.1.g00001.1
FAN_icon19375655.1.g00001.1	0	0	0	0	0	0	gi|470137217|ref|XP_004304366.1|PREDICTED: omega-6 fatty acid desaturase, endoplasmic reticulum isozyme 2-like [Fragaria vesca subsp. vesca]	1e-13									FAN_icon19375655.1.g00001.1	path:ko01040,path:ko01212	Biosynthesis of unsaturated fatty acids|Fatty acid metabolism
FAN_icon19375675.1.g00001.1	0	0	0	0	0	0	gi|470104077|ref|XP_004288441.1|PREDICTED: transcription factor bHLH92 [Fragaria vesca subsp. vesca]	2e-48	sp|Q9FIX5|BH092_ARATH	5e-16	Transcription factor bHLH92 OS=Arabidopsis thaliana GN=BHLH92 PE=2 SV=1						FAN_icon19375675.1.g00001.1	GO:0005634,GO:0003677,GO:0003700,GO:0006355,GO:0006351	nucleus|DNA binding|transcription factor activity, sequence-specific DNA binding|regulation of transcription, DNA-templated|transcription, DNA-templated
FAN_icon19375771.1.g00001.1	0	0	0	0	0	0											FAN_icon19375771.1.g00001.1
FAN_icon19375773.1.g00001.1	0	0	0	0	0	0	gi|470118508|ref|XP_004295370.1|PREDICTED: F-box/LRR-repeat protein At3g26922-like [Fragaria vesca subsp. vesca]	8e-40									FAN_icon19375773.1.g00001.1
FAN_icon19375773.1.g00002.1	0	0	0	0	0	0	gi|470118508|ref|XP_004295370.1|PREDICTED: F-box/LRR-repeat protein At3g26922-like [Fragaria vesca subsp. vesca]	8e-40									FAN_icon19375773.1.g00002.1
FAN_icon19375775.1.g00001.1	0	0	0	0	0	0	gi|764595261|ref|XP_011465810.1|PREDICTED: protein NYNRIN-like [Fragaria vesca subsp. vesca]	4e-42	sp|Q9TTC1|POL_KORV	2e-07	Pro-Pol polyprotein OS=Koala retrovirus GN=pro-pol PE=3 SV=1	KOG0017	1e-16	FOG: Transposon-encoded proteins with TYA, reverse transcriptase, integrase domains in various combinations			FAN_icon19375775.1.g00001.1	GO:0030430,GO:0042025,GO:0019012,GO:0004190,GO:0003887,GO:0046872,GO:0003723,GO:0003964,GO:0004523,GO:0015074,GO:0006310,GO:0075713,GO:0046718	host cell cytoplasm|host cell nucleus|virion|aspartic-type endopeptidase activity|DNA-directed DNA polymerase activity|metal ion binding|RNA binding|RNA-directed DNA polymerase activity|RNA-DNA hybrid ribonuclease activity|DNA integration|DNA recombination|establishment of integrated proviral latency|viral entry into host cell
FAN_icon19375855.1.g00001.1	0	0	0	0	0	0	gi|682436954|gb|KFZ01442.1|hypothetical protein V500_00766 [Pseudogymnoascus sp. VKM F-4518 (FW-2643)]	6e-15									FAN_icon19375855.1.g00001.1
FAN_icon19375889.1.g00001.1	0	0	0	0	0	0											FAN_icon19375889.1.g00001.1
FAN_icon19375897.1.g00001.1	16.1386	13.2431	4.84408	0	0	0	gi|674228884|gb|KFK22669.1|hypothetical protein AALP_AAs71412U000100 [Arabis alpina]	3e-29	sp|P0CG89|H4_SOYBN	4e-30	Histone H4 OS=Glycine max PE=3 SV=1	KOG3467	1e-30	Histone H4			FAN_icon19375897.1.g00001.1	GO:0009507,GO:0005829,GO:0005730,GO:0000786,GO:0005886,GO:0009506,GO:0009579,GO:0005774,GO:0003677,GO:0006334	chloroplast|cytosol|nucleolus|nucleosome|plasma membrane|plasmodesma|thylakoid|vacuolar membrane|DNA binding|nucleosome assembly	path:ko05203,path:ko05322,path:ko05034	Viral carcinogenesis|Systemic lupus erythematosus|Alcoholism
FAN_icon19375913.1.g00001.1	0	0	0	0	0	0	gi|764578942|ref|XP_011463529.1|PREDICTED: uncharacterized protein LOC105351277 [Fragaria vesca subsp. vesca]	4e-16				KOG0017	5e-09	FOG: Transposon-encoded proteins with TYA, reverse transcriptase, integrase domains in various combinations			FAN_icon19375913.1.g00001.1
FAN_icon19376061.1.g00001.1	0	1.69059	1.51385	0	1.50873	0											FAN_icon19376061.1.g00001.1
FAN_icon19376069.1.g00001.1	0	0	0	0	0	0	gi|470132014|ref|XP_004301882.1|PREDICTED: lysM domain receptor-like kinase 4 [Fragaria vesca subsp. vesca]	5e-26							PRGDB00172530		FAN_icon19376069.1.g00001.1
FAN_icon19376139.1.g00001.1	0	0	0	0	0	0	gi|470119390|ref|XP_004295797.1|PREDICTED: COBRA-like protein 10 [Fragaria vesca subsp. vesca]	2e-55	sp|Q9LJU0|CBL10_ARATH	6e-33	COBRA-like protein 10 OS=Arabidopsis thaliana GN=COBL10 PE=2 SV=1						FAN_icon19376139.1.g00001.1	GO:0031225,GO:0005886,GO:0016049,GO:0010215	anchored component of membrane|plasma membrane|cell growth|cellulose microfibril organization
FAN_icon19376167.1.g00001.1	0	0	0	0	0	0											FAN_icon19376167.1.g00001.1
FAN_icon19376169.1.g00001.1	0	0	0	0	0	0											FAN_icon19376169.1.g00001.1
FAN_icon19376179.1.g00001.1	23.6414	24.6785	10.4982	30.353	21.8661	19.7761	gi|470101311|ref|XP_004287118.1|PREDICTED: protein RTF2 homolog [Fragaria vesca subsp. vesca]	3e-64	sp|Q54IS6|RTF2_DICDI	1e-10	Protein RTF2 homolog OS=Dictyostelium discoideum GN=rtfdc1 PE=3 SV=1	KOG3113	3e-41	Uncharacterized conserved protein			FAN_icon19376179.1.g00001.1
FAN_icon19376195.1.g00001.1	21.7606	30.8325	14.9665	20.8755	18.9746	19.2105	gi|470112167|ref|XP_004292309.1|PREDICTED: homoserine kinase-like [Fragaria vesca subsp. vesca]	8e-60	sp|Q8L7R2|KHSE_ARATH	4e-44		KOG1537	1e-44	Homoserine kinase			FAN_icon19376195.1.g00001.1	GO:0009507,GO:0009570,GO:0005524,GO:0004413,GO:0006952,GO:0009086,GO:0009617,GO:0009620,GO:0009088	chloroplast|chloroplast stroma|ATP binding|homoserine kinase activity|defense response|methionine biosynthetic process|response to bacterium|response to fungus|threonine biosynthetic process	path:ko00260,path:ko01230	Glycine, serine and threonine metabolism|Biosynthesis of amino acids
FAN_icon19376199.1.g00001.1	0	0	0	0	0	0	gi|470104382|ref|XP_004288584.1|PREDICTED: NADH dehydrogenase [ubiquinone] iron-sulfur protein 1, mitochondrial [Fragaria vesca subsp. vesca]	3e-57	sp|Q43644|NDUS1_SOLTU	4e-41	NADH dehydrogenase [ubiquinone] iron-sulfur protein 1, mitochondrial OS=Solanum tuberosum PE=1 SV=1	KOG2282	1e-38	NADH-ubiquinone oxidoreductase, NDUFS1/75 kDa subunit			FAN_icon19376199.1.g00001.1	GO:0005743,GO:0070469,GO:0051537,GO:0051539,GO:0009055,GO:0046872,GO:0008137,GO:0042773	mitochondrial inner membrane|respiratory chain|2 iron, 2 sulfur cluster binding|4 iron, 4 sulfur cluster binding|electron carrier activity|metal ion binding|NADH dehydrogenase (ubiquinone) activity|ATP synthesis coupled electron transport	path:ko04932,path:ko05010,path:ko05012,path:ko05016,path:ko00190	Non-alcoholic fatty liver disease (NAFLD)|Alzheimer's disease|Parkinson's disease|Huntington's disease|Oxidative phosphorylation
FAN_icon19376271.1.g00001.1	0	0	0	0	0	0											FAN_icon19376271.1.g00001.1
FAN_icon19376319.1.g00001.1	0	0	0	0	0	0											FAN_icon19376319.1.g00001.1
FAN_icon19376371.1.g00001.1	0	0	0	0	46.1953	382.492	gi|470137322|ref|XP_004304416.1|PREDICTED: zinc finger protein JACKDAW [Fragaria vesca subsp. vesca]	6e-23									FAN_icon19376371.1.g00001.1
FAN_icon19376395.1.g00001.1	0	0	0	0	26.2934	0	gi|764510587|ref|XP_011460886.1|PREDICTED: transmembrane protein 184C isoform X4 [Fragaria vesca subsp. vesca]	1e-30	sp|Q5BPZ5|LAZH2_ARATH	6e-17		KOG2641	1e-17	Predicted seven transmembrane receptor - rhodopsin family			FAN_icon19376395.1.g00001.1	GO:0016021,GO:0009626	integral component of membrane|plant-type hypersensitive response
FAN_icon19376419.1.g00001.1	0	0	0	0	0	0	gi|470102040|ref|XP_004287467.1|PREDICTED: golgin candidate 1 [Fragaria vesca subsp. vesca]	2e-11	sp|Q8S8N9|GOGC1_ARATH	5e-08	Golgin candidate 1 OS=Arabidopsis thaliana GN=GC1 PE=2 SV=2						FAN_icon19376419.1.g00001.1	GO:0000139,GO:0016021	Golgi membrane|integral component of membrane
FAN_icon19376485.1.g00001.1	2547.71	2688.48	3379.29	3507.88	4324.19	2158.17	gi|596187519|ref|XP_007223415.1|hypothetical protein PRUPE_ppa011277mg [Prunus persica]	1e-24	sp|P59229|VATL4_ARATH	3e-24	V-type proton ATPase 16 kDa proteolipid subunit c4 OS=Arabidopsis thaliana GN=VHA-C4 PE=2 SV=1	KOG0232	8e-25	Vacuolar H+-ATPase V0 sector, subunits c/c'			FAN_icon19376485.1.g00001.1	GO:0016021,GO:0033179,GO:0005774,GO:0015078,GO:0015991	integral component of membrane|proton-transporting V-type ATPase, V0 domain|vacuolar membrane|hydrogen ion transmembrane transporter activity|ATP hydrolysis coupled proton transport	path:ko04142,path:ko04145,path:ko05323,path:ko05110,path:ko05120,path:ko05152,path:ko00190,path:ko04966,path:ko04721	Lysosome|Phagosome|Rheumatoid arthritis|Vibrio cholerae infection|Epithelial cell signaling in Helicobacter pylori infection|Tuberculosis|Oxidative phosphorylation|Collecting duct acid secretion|Synaptic vesicle cycle
FAN_icon19376489.1.g00001.1	4.54436	3.27277	2.84912	12.4398	1.30424	0											FAN_icon19376489.1.g00001.1
FAN_icon19376529.1.g00001.1	0	0	0	0	0	0											FAN_icon19376529.1.g00001.1
FAN_icon19376601.1.g00001.1	0	0	0	0	0	0											FAN_icon19376601.1.g00001.1
FAN_icon19376611.1.g00001.1	0	0	0	0	0	0	gi|470145532|ref|XP_004308391.1|PREDICTED: stachyose synthase-like [Fragaria vesca subsp. vesca]	1e-43	sp|Q93XK2|STSYN_PEA	5e-13	Stachyose synthase OS=Pisum sativum GN=STS1 PE=1 SV=1						FAN_icon19376611.1.g00001.1	GO:0005737,GO:0047268,GO:0009312,GO:0033532	cytoplasm|galactinol-raffinose galactosyltransferase activity|oligosaccharide biosynthetic process|stachyose biosynthetic process	path:ko00052	Galactose metabolism
FAN_icon19376625.1.g00001.1	0	0	0	0	0	0	gi|470146652|ref|XP_004308936.1|PREDICTED: putative serine/threonine-protein kinase-like protein CCR3 [Fragaria vesca subsp. vesca]	7e-45	sp|Q9LY50|ACCR3_ARATH	1e-09	Putative serine/threonine-protein kinase-like protein CCR3 OS=Arabidopsis thaliana GN=CCR3 PE=2 SV=1	KOG1187	2e-10	Serine/threonine protein kinase			FAN_icon19376625.1.g00001.1	GO:0016021,GO:0005524,GO:0042803,GO:0004674	integral component of membrane|ATP binding|protein homodimerization activity|protein serine/threonine kinase activity
FAN_icon19376631.1.g00001.1	0	0	0	0	0	0											FAN_icon19376631.1.g00001.1
FAN_icon19376697.1.g00001.1	502.673	731.123	239.857	394.962	748.585	470.42	gi|764514791|ref|XP_011464645.1|PREDICTED: bifunctional 3-dehydroquinate dehydratase/shikimate dehydrogenase, chloroplastic-like isoform X1 [Fragaria vesca subsp. vesca]	4e-41	sp|Q9SQT8|DHQSD_ARATH	5e-31	Bifunctional 3-dehydroquinate dehydratase/shikimate dehydrogenase, chloroplastic OS=Arabidopsis thaliana GN=EMB3004 PE=1 SV=1	KOG0692	1e-31	Pentafunctional AROM protein			FAN_icon19376697.1.g00001.1	GO:0009507,GO:0009570,GO:0003855,GO:0050661,GO:0004764,GO:0009073,GO:0009423,GO:0009793,GO:0019632	chloroplast|chloroplast stroma|3-dehydroquinate dehydratase activity|NADP binding|shikimate 3-dehydrogenase (NADP+) activity|aromatic amino acid family biosynthetic process|chorismate biosynthetic process|embryo development ending in seed dormancy|shikimate metabolic process	path:ko00400,path:ko01230	Phenylalanine, tyrosine and tryptophan biosynthesis|Biosynthesis of amino acids
FAN_icon19376701.1.g00001.1	0	0	0	0	0	0											FAN_icon19376701.1.g00001.1
FAN_icon19376741.1.g00001.1	0	0	0	0	0	0											FAN_icon19376741.1.g00001.1
FAN_icon19376819.1.g00001.1	0	0	0	0	0	0											FAN_icon19376819.1.g00001.1
FAN_icon19376823.1.g00001.1	9.99202	29.9344	47.4428	55.622	99.3339	345.897	gi|470148826|ref|XP_004309949.1|PREDICTED: 4-coumarate--CoA ligase 2-like [Fragaria vesca subsp. vesca]	3e-47	sp|O24145|4CL1_TOBAC	1e-32	4-coumarate--CoA ligase 1 OS=Nicotiana tabacum GN=4CL1 PE=2 SV=1	KOG1176	8e-22	Acyl-CoA synthetase			FAN_icon19376823.1.g00001.1	GO:0016207,GO:0005524,GO:0009698	4-coumarate-CoA ligase activity|ATP binding|phenylpropanoid metabolic process	path:ko00360,path:ko00940,path:ko00130	Phenylalanine metabolism|Phenylpropanoid biosynthesis|Ubiquinone and other terpenoid-quinone biosynthesis
FAN_icon19376857.1.g00001.1	0	0	0	0	0	0	gi|470147379|ref|XP_004309292.1|PREDICTED: uncharacterized protein LOC101304635, partial [Fragaria vesca subsp. vesca]	6e-43									FAN_icon19376857.1.g00001.1
FAN_icon19376877.1.g00001.1	0	0	0	0	0	0	gi|470114962|ref|XP_004293673.1|PREDICTED: putative germin-like protein 2-1 [Fragaria vesca subsp. vesca]	7e-40	sp|Q6K5Q0|GL21_ORYSJ	3e-34	Putative germin-like protein 2-1 OS=Oryza sativa subsp. japonica GN=Os02g0491600 PE=3 SV=1						FAN_icon19376877.1.g00001.1	GO:0048046,GO:0005618,GO:0030145,GO:0045735,GO:0046564,GO:0033609	apoplast|cell wall|manganese ion binding|nutrient reservoir activity|oxalate decarboxylase activity|oxalate metabolic process
FAN_icon19376943.1.g00001.1	0	0	0	0	0	0	gi|764566857|ref|XP_011462059.1|PREDICTED: uncharacterized protein LOC105350815 [Fragaria vesca subsp. vesca]	1e-11									FAN_icon19376943.1.g00001.1
FAN_icon19376979.1.g00001.1	0	0	0	0	0	0											FAN_icon19376979.1.g00001.1
FAN_icon19377027.1.g00001.1	0	0	0	0	0	0											FAN_icon19377027.1.g00001.1
FAN_icon19377029.1.g00001.1	0	0	0	0	0	0	gi|764620888|ref|XP_011468568.1|PREDICTED: uncharacterized protein LOC105352690 [Fragaria vesca subsp. vesca]	3e-07									FAN_icon19377029.1.g00001.1
FAN_icon19377039.1.g00001.1	0	0	0	0	0	0	gi|764584585|ref|XP_011464422.1|PREDICTED: probable pectinesterase 68 [Fragaria vesca subsp. vesca]	5e-23									FAN_icon19377039.1.g00001.1
FAN_icon19377063.1.g00001.1	49.8589	85.1862	80.229	0	1.24856	7.39391	gi|645228303|ref|XP_008220932.1|PREDICTED: G-type lectin S-receptor-like serine/threonine-protein kinase At5g24080 [Prunus mume]	1e-56							PRGDB00215936		FAN_icon19377063.1.g00001.1
FAN_icon19377067.1.g00001.1	100.316	145.383	94.7496	94.4146	132.481	195.806	gi|470149068|ref|XP_004310065.1|PREDICTED: F-box/kelch-repeat protein At1g67480 [Fragaria vesca subsp. vesca]	1e-57	sp|Q9CAG8|FBK28_ARATH	7e-40	F-box/kelch-repeat protein At1g67480 OS=Arabidopsis thaliana GN=At1g67480 PE=2 SV=1	KOG1072	2e-40	FOG: Kelch repeat			FAN_icon19377067.1.g00001.1
FAN_icon19377087.1.g00001.1	0	0	0	0	0	0											FAN_icon19377087.1.g00001.1
FAN_icon19377107.1.g00001.1	0	0	0	0	0	0	gi|764578942|ref|XP_011463529.1|PREDICTED: uncharacterized protein LOC105351277 [Fragaria vesca subsp. vesca]	2e-38									FAN_icon19377107.1.g00001.1
FAN_icon19377229.1.g00001.1	0	0	0	0	0	0	gi|470107557|ref|XP_004290111.1|PREDICTED: probably inactive leucine-rich repeat receptor-like protein kinase At5g48380 [Fragaria vesca subsp. vesca]	7e-23	sp|Q9ASS4|Y5838_ARATH	2e-07	Probably inactive leucine-rich repeat receptor-like protein kinase At5g48380 OS=Arabidopsis thaliana GN=At5g48380 PE=1 SV=1				PRGDB00173866	ppa002865m	FAN_icon19377229.1.g00001.1	GO:0016021,GO:0005886,GO:0009506,GO:0005524,GO:0016301,GO:0004672,GO:0033612,GO:0042742,GO:0060548,GO:0031348	integral component of membrane|plasma membrane|plasmodesma|ATP binding|kinase activity|protein kinase activity|receptor serine/threonine kinase binding|defense response to bacterium|negative regulation of cell death|negative regulation of defense response
FAN_icon19377419.1.g00001.1	20.859	4.72674	23.8547	35.7565	13.2552	9.09824	gi|470115634|ref|XP_004294000.1|PREDICTED: BTB/POZ domain-containing protein At1g30440 [Fragaria vesca subsp. vesca]	3e-62	sp|Q9S9Q9|Y1044_ARATH	3e-43	BTB/POZ domain-containing protein At1g30440 OS=Arabidopsis thaliana GN=At1g30440 PE=1 SV=2						FAN_icon19377419.1.g00001.1	GO:0005886,GO:0016567	plasma membrane|protein ubiquitination
FAN_icon19377443.1.g00001.1	7.87631	1.44541	1.22124	0	0	0	gi|470101239|ref|XP_004287084.1|PREDICTED: leucine-rich repeat extensin-like protein 4 [Fragaria vesca subsp. vesca]	3e-62	sp|Q9LHF1|LRX4_ARATH	2e-45	Leucine-rich repeat extensin-like protein 4 OS=Arabidopsis thaliana GN=LRX4 PE=1 SV=1	KOG0619	3e-16	FOG: Leucine rich repeat	PRGDB00165640		FAN_icon19377443.1.g00001.1	GO:0005618,GO:0005576,GO:0009505,GO:0009506,GO:0005199,GO:0071555	cell wall|extracellular region|plant-type cell wall|plasmodesma|structural constituent of cell wall|cell wall organization
FAN_icon19377511.1.g00001.1	0	0	0	0	0	0	gi|764542477|ref|XP_011459231.1|PREDICTED: cysteine-rich receptor-like protein kinase 29 [Fragaria vesca subsp. vesca]	2e-60	sp|Q8S9L6|CRK29_ARATH	4e-14	Cysteine-rich receptor-like protein kinase 29 OS=Arabidopsis thaliana GN=CRK29 PE=2 SV=1						FAN_icon19377511.1.g00001.1	GO:0016021,GO:0005886,GO:0009506,GO:0005773,GO:0005524,GO:0004674,GO:0006952,GO:0006468,GO:0009737	integral component of membrane|plasma membrane|plasmodesma|vacuole|ATP binding|protein serine/threonine kinase activity|defense response|protein phosphorylation|response to abscisic acid
FAN_icon19377521.1.g00001.1	0	0	0	0	0	0	gi|470127462|ref|XP_004299688.1|PREDICTED: protein TRANSPARENT TESTA 12-like [Fragaria vesca subsp. vesca]	3e-15				KOG1347	6e-12	Uncharacterized membrane protein, predicted efflux pump			FAN_icon19377521.1.g00001.1
FAN_icon19377689.1.g00001.1	0	3.40891	9.0164	4.95234	0	0	gi|764598724|ref|XP_011466305.1|PREDICTED: mitogen-activated protein kinase kinase kinase ANP1 [Fragaria vesca subsp. vesca]	5e-18	sp|O22042|M3K3_ARATH	9e-18	Mitogen-activated protein kinase kinase kinase 3 OS=Arabidopsis thaliana GN=ANP3 PE=1 SV=1	KOG0198	2e-18	MEKK and related serine/threonine protein kinases	PRGDB00174057		FAN_icon19377689.1.g00001.1	GO:0048046,GO:0005737,GO:0005874,GO:0005524,GO:0004709,GO:0004674,GO:0032147,GO:0043622,GO:0046777,GO:0007346,GO:0023014,GO:0031098	apoplast|cytoplasm|microtubule|ATP binding|MAP kinase kinase kinase activity|protein serine/threonine kinase activity|activation of protein kinase activity|cortical microtubule organization|protein autophosphorylation|regulation of mitotic cell cycle|signal transduction by protein phosphorylation|stress-activated protein kinase signaling cascade
FAN_icon19377695.1.g00001.1	2917.2	6446.55	3148.4	3315.66	6213.34	6635.85	gi|470110155|ref|XP_004291352.1|PREDICTED: endoplasmin homolog [Fragaria vesca subsp. vesca]	5e-28	sp|Q9STX5|ENPL_ARATH	6e-22	Endoplasmin homolog OS=Arabidopsis thaliana GN=SHD PE=1 SV=1	KOG0020	1e-22	Endoplasmic reticulum glucose-regulated protein (GRP94/endoplasmin), HSP90 family			FAN_icon19377695.1.g00001.1	GO:0048046,GO:0009507,GO:0005783,GO:0005788,GO:0016020,GO:0005739,GO:0005634,GO:0005886,GO:0009506,GO:0005774,GO:0005773,GO:0005524,GO:0006457,GO:0009306,GO:0010075,GO:0009934,GO:0046686,GO:0009409,GO:0009651,GO:0009414	apoplast|chloroplast|endoplasmic reticulum|endoplasmic reticulum lumen|membrane|mitochondrion|nucleus|plasma membrane|plasmodesma|vacuolar membrane|vacuole|ATP binding|protein folding|protein secretion|regulation of meristem growth|regulation of meristem structural organization|response to cadmium ion|response to cold|response to salt stress|response to water deprivation	path:ko04151,path:ko04141,path:ko05200,path:ko05215,path:ko04915,path:ko04918,path:ko04626,path:ko04621	PI3K-Akt signaling pathway|Protein processing in endoplasmic reticulum|Pathways in cancer|Prostate cancer|Estrogen signaling pathway|Thyroid hormone synthesis|Plant-pathogen interaction|NOD-like receptor signaling pathway
FAN_icon19377741.1.g00001.1	0	0	0	0	0	0											FAN_icon19377741.1.g00001.1
FAN_icon19377855.1.g00001.1	0	0	0	0	0	0	gi|147840936|emb|CAN77732.1|hypothetical protein VITISV_036461 [Vitis vinifera]	2e-06									FAN_icon19377855.1.g00001.1
FAN_icon19377873.1.g00001.1	0	0	0	0	0	0											FAN_icon19377873.1.g00001.1
FAN_icon19377877.1.g00001.1	0	0	0	0	0	0	gi|802739144|ref|XP_012086891.1|PREDICTED: GMP synthase [glutamine-hydrolyzing] [Jatropha curcas]	5e-07									FAN_icon19377877.1.g00001.1
FAN_icon19377907.1.g00001.1	0	0	0	0	0	0	gi|470104812|ref|XP_004288787.1|PREDICTED: putative clathrin assembly protein At2g25430 [Fragaria vesca subsp. vesca]	1e-30	sp|Q8LF20|CAP2_ARATH	1e-10	Putative clathrin assembly protein At2g25430 OS=Arabidopsis thaliana GN=At2g25430 PE=1 SV=2	KOG0251	2e-11	Clathrin assembly protein AP180 and related proteins, contain ENTH domain			FAN_icon19377907.1.g00001.1	GO:0030136,GO:0005905,GO:0005794,GO:0005634,GO:0005886,GO:0005545,GO:0048268,GO:0006897	clathrin-coated vesicle|coated pit|Golgi apparatus|nucleus|plasma membrane|1-phosphatidylinositol binding|clathrin coat assembly|endocytosis
FAN_icon19377959.1.g00001.1	0	0	0	0	0	0											FAN_icon19377959.1.g00001.1
FAN_icon19378103.1.g00001.1	0	0	0	0	0	0	gi|470147887|ref|XP_004309509.1|PREDICTED: uncharacterized protein LOC101295292 [Fragaria vesca subsp. vesca]	2e-17									FAN_icon19378103.1.g00001.1
FAN_icon19378111.1.g00001.1	0	1.52993	0	0	0	0	gi|764621271|ref|XP_011468629.1|PREDICTED: serine/threonine-protein kinase WNK8-like [Fragaria vesca subsp. vesca]	1e-38									FAN_icon19378111.1.g00001.1
FAN_icon19378149.1.g00001.1	0	0	0	0	0	0	gi|764512554|ref|XP_011462736.1|PREDICTED: uncharacterized protein LOC101293131 [Fragaria vesca subsp. vesca]	2e-13	sp|Q893M2|Y1794_CLOTE	2e-08	UPF0261 protein CTC_01794 OS=Clostridium tetani (strain Massachusetts / E88) GN=CTC_01794 PE=3 SV=2						FAN_icon19378149.1.g00001.1
FAN_icon19378219.1.g00001.1	0	0	0	0	0	0											FAN_icon19378219.1.g00001.1
FAN_icon19378253.1.g00001.1	0	0	0	0	0	0											FAN_icon19378253.1.g00001.1
FAN_icon19378257.1.g00001.1	0	0	0	0	0	0	gi|645248740|ref|XP_008230434.1|PREDICTED: uncharacterized protein LOC103329714 [Prunus mume]	1e-11									FAN_icon19378257.1.g00001.1
FAN_icon19378287.1.g00001.1	0	0	0	0	0	0											FAN_icon19378287.1.g00001.1
FAN_icon19378335.1.g00001.1	0	0	0	0	0	0											FAN_icon19378335.1.g00001.1
FAN_icon19378473.1.g00001.1	50.9598	50.0498	41.2162	0	0	0	gi|764519266|ref|XP_011468379.1|PREDICTED: shootin-1-like [Fragaria vesca subsp. vesca]	8e-07									FAN_icon19378473.1.g00001.1
FAN_icon19378501.1.g00001.1	0	0	0	0	0	0											FAN_icon19378501.1.g00001.1
FAN_icon19378569.1.g00001.1	0	0	0	0	0	0											FAN_icon19378569.1.g00001.1
FAN_icon19378607.1.g00001.1	18.5561	33.4893	12.9319	22.6793	34.0963	32.2412	gi|764551937|ref|XP_011460216.1|PREDICTED: KH domain-containing protein At4g18375-like [Fragaria vesca subsp. vesca]	2e-21									FAN_icon19378607.1.g00001.1
FAN_icon19378613.1.g00001.1	0	0	0	0	0	0	gi|915127417|ref|XP_013323132.1|hypothetical protein T310_9866 [Rasamsonia emersonii CBS 393.64]	1e-20									FAN_icon19378613.1.g00001.1
FAN_icon19378643.1.g00001.1	0	0	0	0	0	0	gi|470102548|ref|XP_004287714.1|PREDICTED: exosome complex exonuclease RRP44 [Fragaria vesca subsp. vesca]	2e-10				KOG2102	1e-06	Exosomal 3'-5' exoribonuclease complex, subunit Rrp44/Dis3			FAN_icon19378643.1.g00001.1	path:ko03018	RNA degradation
FAN_icon19378657.1.g00001.1	0	0	0	0	1.1213	2.55766	gi|764610620|ref|XP_011467523.1|PREDICTED: uncharacterized protein LOC101303927 [Fragaria vesca subsp. vesca]	2e-60				KOG1801	9e-19	tRNA-splicing endonuclease positive effector (SEN1)			FAN_icon19378657.1.g00001.1
FAN_icon19378667.1.g00001.1	0	0	0	0	0	0											FAN_icon19378667.1.g00001.1
FAN_icon19378689.1.g00001.1	0	0	0	0	0	0	gi|764568748|ref|XP_011462354.1|PREDICTED: pentatricopeptide repeat-containing protein At2g34400 [Fragaria vesca subsp. vesca]	2e-55	sp|O64705|PP184_ARATH	1e-16	Pentatricopeptide repeat-containing protein At2g34400 OS=Arabidopsis thaliana GN=PCMP-E23 PE=3 SV=2	KOG4197	3e-17	FOG: PPR repeat			FAN_icon19378689.1.g00001.1
FAN_icon19378723.1.g00001.1	0	0	0	0	0	0											FAN_icon19378723.1.g00001.1
FAN_icon19378801.1.g00001.1	0	0	0	0	0	0											FAN_icon19378801.1.g00001.1
FAN_icon19378841.1.g00001.1	0	0	0	0	0	0											FAN_icon19378841.1.g00001.1
FAN_icon19378871.1.g00001.1	0	0	0	0	0	0	gi|764621261|ref|XP_011468628.1|PREDICTED: uncharacterized protein LOC105352716 [Fragaria vesca subsp. vesca]	8e-08									FAN_icon19378871.1.g00001.1
FAN_icon19378897.1.g00001.1	0	0	0	0	0	0	gi|470129710|ref|XP_004300752.1|PREDICTED: protein HOTHEAD [Fragaria vesca subsp. vesca]	4e-11				KOG1238	2e-06	Glucose dehydrogenase/choline dehydrogenase/mandelonitrile lyase (GMC oxidoreductase family)			FAN_icon19378897.1.g00001.1
FAN_icon19379031.1.g00001.1	0	0	0	0	0	0											FAN_icon19379031.1.g00001.1
FAN_icon19379141.1.g00001.1	0	0	0	0	0	0	gi|764522346|ref|XP_011457309.1|PREDICTED: uncharacterized protein LOC105349391 [Fragaria vesca subsp. vesca]	7e-14									FAN_icon19379141.1.g00001.1
FAN_icon19379219.1.g00001.1	0	0	0	0	0	0											FAN_icon19379219.1.g00001.1
FAN_icon19379241.1.g00001.1	0	0	0	0	0	0	gi|764615303|ref|XP_004306136.2|PREDICTED: exopolygalacturonase-like [Fragaria vesca subsp. vesca]	4e-31	sp|Q6H9K0|PGLR2_PLAAC	5e-10	Exopolygalacturonase (Fragment) OS=Platanus acerifolia GN=plaa2 PE=1 SV=1						FAN_icon19379241.1.g00001.1	GO:0005618,GO:0005576,GO:0047911,GO:0019863,GO:0004650,GO:0071555,GO:0045490	cell wall|extracellular region|galacturan 1,4-alpha-galacturonidase activity|IgE binding|polygalacturonase activity|cell wall organization|pectin catabolic process
FAN_icon19379251.1.g00001.1	0	0	0	0	0	0											FAN_icon19379251.1.g00001.1
FAN_icon19379317.1.g00001.1	0	5.05839	0	0	0	0											FAN_icon19379317.1.g00001.1
FAN_icon19379347.1.g00001.1	0	0	0	0	0	0	gi|764566857|ref|XP_011462059.1|PREDICTED: uncharacterized protein LOC105350815 [Fragaria vesca subsp. vesca]	1e-06									FAN_icon19379347.1.g00001.1
FAN_icon19379367.1.g00001.1	0	0	0	0	0	0	gi|470107153|ref|XP_004289914.1|PREDICTED: cytochrome P450 94A1-like [Fragaria vesca subsp. vesca]	9e-65	sp|P98188|C94A2_VICSA	9e-46	Cytochrome P450 94A2 OS=Vicia sativa GN=CYP94A2 PE=2 SV=1	KOG0157	9e-36	Cytochrome P450 CYP4/CYP19/CYP26 subfamilies			FAN_icon19379367.1.g00001.1	GO:0005789,GO:0016021,GO:0020037,GO:0005506,GO:0004497,GO:0016705	endoplasmic reticulum membrane|integral component of membrane|heme binding|iron ion binding|monooxygenase activity|oxidoreductase activity, acting on paired donors, with incorporation or reduction of molecular oxygen	path:ko00073	Cutin, suberine and wax biosynthesis
FAN_icon19379403.1.g00001.1	0	0	0	0	0	0	gi|764573992|ref|XP_011462927.1|PREDICTED: uncharacterized protein LOC105351113 [Fragaria vesca subsp. vesca]	3e-14									FAN_icon19379403.1.g00001.1
FAN_icon19379419.1.g00001.1	0	0	0	0	0	0	gi|764621676|ref|XP_011468686.1|PREDICTED: protein NYNRIN-like [Fragaria vesca subsp. vesca]	8e-40				KOG0017	2e-11	FOG: Transposon-encoded proteins with TYA, reverse transcriptase, integrase domains in various combinations			FAN_icon19379419.1.g00001.1
FAN_icon19379427.1.g00001.1	138.78	135.351	87.983	80.584	92.5205	108.708	gi|470142294|ref|XP_004306846.1|PREDICTED: RING-H2 finger protein ATL7-like [Fragaria vesca subsp. vesca]	2e-13									FAN_icon19379427.1.g00001.1
FAN_icon19379583.1.g00001.1	0	0	3.28624	1.85311	0	0	gi|470139357|ref|XP_004305416.1|PREDICTED: callose synthase 12 [Fragaria vesca subsp. vesca]	1e-56	sp|Q9ZT82|CALSC_ARATH	1e-42	Callose synthase 12 OS=Arabidopsis thaliana GN=CALS12 PE=1 SV=1	KOG0916	3e-43	1,3-beta-glucan synthase/callose synthase catalytic subunit			FAN_icon19379583.1.g00001.1	GO:0000148,GO:0005794,GO:0016021,GO:0005886,GO:0009506,GO:0003843,GO:0006075,GO:0006952,GO:0052542,GO:0052544,GO:0009870,GO:0042742,GO:0050832,GO:0009965,GO:0010150,GO:0009555,GO:0008360,GO:0000003,GO:0009620,GO:0009863	1,3-beta-D-glucan synthase complex|Golgi apparatus|integral component of membrane|plasma membrane|plasmodesma|1,3-beta-D-glucan synthase activity|(1->3)-beta-D-glucan biosynthetic process|defense response|defense response by callose deposition|defense response by callose deposition in cell wall|defense response signaling pathway, resistance gene-dependent|defense response to bacterium|defense res…
FAN_icon19379603.1.g00001.1	3.08875	5.20639	4.59818	0	1.32058	1.50272	gi|764508421|ref|XP_004288861.2|PREDICTED: pentatricopeptide repeat-containing protein At2g03880, mitochondrial-like [Fragaria vesca subsp. vesca]	1e-48	sp|Q9FXA9|PPR83_ARATH	3e-11	Putative pentatricopeptide repeat-containing protein At1g56570 OS=Arabidopsis thaliana GN=PCMP-E64 PE=3 SV=1	KOG4197	9e-23	FOG: PPR repeat			FAN_icon19379603.1.g00001.1	GO:0005739,GO:0050832,GO:0009737,GO:0009749,GO:0009651	mitochondrion|defense response to fungus|response to abscisic acid|response to glucose|response to salt stress
FAN_icon19379663.1.g00001.1	0	0	0	0	6.37538	0	gi|470104618|ref|XP_004288695.1|PREDICTED: DNA mismatch repair protein MSH7 isoform X2 [Fragaria vesca subsp. vesca]	7e-30									FAN_icon19379663.1.g00001.1	path:ko03430,path:ko05200,path:ko05210	Mismatch repair|Pathways in cancer|Colorectal cancer
FAN_icon19379683.1.g00001.1	0	0	0	0	0	0	gi|675895268|ref|YP_009049742.1|hypothetical protein (mitochondrion) [Capsicum annuum]	3e-37									FAN_icon19379683.1.g00001.1
FAN_icon19379829.1.g00001.1	0	0	0	0	0	0	gi|764616058|ref|XP_011468021.1|PREDICTED: uncharacterized protein LOC105352478 [Fragaria vesca subsp. vesca]	1e-54									FAN_icon19379829.1.g00001.1
FAN_icon19379837.1.g00001.1	0	0	0	0	0	0	gi|645281382|ref|XP_008245593.1|PREDICTED: uncharacterized protein LOC103343731 [Prunus mume]	8e-09				KOG0017	8e-07	FOG: Transposon-encoded proteins with TYA, reverse transcriptase, integrase domains in various combinations			FAN_icon19379837.1.g00001.1
FAN_icon19379907.1.g00001.1	16.3155	2.45156	15.1671	28.5566	17.9377	2.44041	gi|764557404|ref|XP_011460778.1|PREDICTED: TPR repeat-containing thioredoxin TTL1 [Fragaria vesca subsp. vesca]	1e-40	sp|Q9MAH1|TTL1_ARATH	4e-15	TPR repeat-containing thioredoxin TTL1 OS=Arabidopsis thaliana GN=TTL1 PE=1 SV=1	KOG1124	7e-16	FOG: TPR repeat			FAN_icon19379907.1.g00001.1	GO:0005623,GO:0009738,GO:0045454,GO:0009789,GO:0009737,GO:0006970,GO:0009651	cell|abscisic acid-activated signaling pathway|cell redox homeostasis|positive regulation of abscisic acid-activated signaling pathway|response to abscisic acid|response to osmotic stress|response to salt stress
FAN_icon19379981.1.g00001.1	0	0	0	0	0	0	gi|764567418|ref|XP_011462184.1|PREDICTED: uncharacterized protein LOC105350889 [Fragaria vesca subsp. vesca]	9e-43									FAN_icon19379981.1.g00001.1
FAN_icon19380071.1.g00001.1	59.2369	110.498	37.1383	12.7091	52.3637	30.3979	gi|470101196|ref|XP_004287064.1|PREDICTED: 40S ribosomal protein Sa-2-like [Fragaria vesca subsp. vesca]	2e-10									FAN_icon19380071.1.g00001.1	path:ko03010	Ribosome
FAN_icon19380115.1.g00001.1	0	0	0	0	0	0											FAN_icon19380115.1.g00001.1
FAN_icon19380335.1.g00001.1	0	0	0	0	0	0	gi|645255374|ref|XP_008233476.1|PREDICTED: uncharacterized protein LOC103332515 [Prunus mume]	2e-08									FAN_icon19380335.1.g00001.1
FAN_icon19380359.1.g00001.1	0	0	0	0	0	0											FAN_icon19380359.1.g00001.1
FAN_icon19380363.1.g00001.1	0	0	0	0	0	0											FAN_icon19380363.1.g00001.1
FAN_icon19380369.1.g00001.1	0	0	0	0	0	0											FAN_icon19380369.1.g00001.1
FAN_icon19380493.1.g00001.1	368.601	311.094	178.312	498.363	661.366	422.304	gi|764567889|ref|XP_011462272.1|PREDICTED: probable methyltransferase PMT3 [Fragaria vesca subsp. vesca]	3e-44	sp|Q940J9|PMT8_ARATH	8e-35	Probable methyltransferase PMT8 OS=Arabidopsis thaliana GN=At1g04430 PE=1 SV=1						FAN_icon19380493.1.g00001.1	GO:0005768,GO:0005794,GO:0000139,GO:0016021,GO:0005802,GO:0005774,GO:0008168	endosome|Golgi apparatus|Golgi membrane|integral component of membrane|trans-Golgi network|vacuolar membrane|methyltransferase activity
FAN_icon19380549.1.g00001.1	0	0	0	0	0	0											FAN_icon19380549.1.g00001.1
FAN_icon19380631.1.g00001.1	0	0	0	0	0	0											FAN_icon19380631.1.g00001.1
FAN_icon19380701.1.g00001.1	179.73	234.4	95.2389	69.6071	0	21.8159	gi|470108906|ref|XP_004290743.1|PREDICTED: dnaJ homolog subfamily C member 17 [Fragaria vesca subsp. vesca]	3e-20				KOG0691	4e-09	Molecular chaperone (DnaJ superfamily)			FAN_icon19380701.1.g00001.1
FAN_icon19380797.1.g00001.1	0	0	0	0	0	0											FAN_icon19380797.1.g00001.1
FAN_icon19380799.1.g00001.1	0	0	0	0	0	0	gi|764593127|ref|XP_004300567.2|PREDICTED: pentatricopeptide repeat-containing protein At5g15010, mitochondrial-like [Fragaria vesca subsp. vesca]	4e-15									FAN_icon19380799.1.g00001.1
FAN_icon19380905.1.g00001.1	0	0	0	0	0	0											FAN_icon19380905.1.g00001.1
FAN_icon19380991.1.g00001.1	0	0	0	0	0	0											FAN_icon19380991.1.g00001.1
FAN_icon19381023.1.g00001.1	0	0	0	0	0	0	gi|764606468|ref|XP_004305507.2|PREDICTED: SNF1-related protein kinase regulatory subunit gamma-like PV42a [Fragaria vesca subsp. vesca]	9e-63	sp|Q9XI37|PV42A_ARATH	1e-36	SNF1-related protein kinase regulatory subunit gamma-like PV42a OS=Arabidopsis thaliana GN=PV42A PE=2 SV=1	KOG1764	3e-37	5'-AMP-activated protein kinase, gamma subunit			FAN_icon19381023.1.g00001.1	GO:0003006,GO:0009553,GO:0009555,GO:0010183,GO:0048443	developmental process involved in reproduction|embryo sac development|pollen development|pollen tube guidance|stamen development
FAN_icon19381037.1.g00001.1	0	0	0	0	0	0	gi|470108972|ref|XP_004290776.1|PREDICTED: bifunctional epoxide hydrolase 2-like [Fragaria vesca subsp. vesca]	1e-63	sp|Q6Q2C2|HYES_PIG	4e-12	Bifunctional epoxide hydrolase 2 OS=Sus scrofa GN=EPHX2 PE=2 SV=1	KOG4178	1e-36	Soluble epoxide hydrolase			FAN_icon19381037.1.g00001.1	GO:0005777,GO:0033885,GO:0004301,GO:0016787,GO:0042577,GO:0000287,GO:0019439,GO:0046839,GO:0009636	peroxisome|10-hydroxy-9-(phosphonooxy)octadecanoate phosphatase activity|epoxide hydrolase activity|hydrolase activity|lipid phosphatase activity|magnesium ion binding|aromatic compound catabolic process|phospholipid dephosphorylation|response to toxic substance
FAN_icon19381047.1.g00001.1	0	0	0	0	0	0	gi|658001316|ref|XP_008393120.1|PREDICTED: RING-H2 finger protein ATL56-like [Malus domestica]	2e-33	sp|Q7X843|ATL48_ARATH	1e-13	RING-H2 finger protein ATL48 OS=Arabidopsis thaliana GN=ATL48 PE=2 SV=2	KOG0800	8e-14	FOG: Predicted E3 ubiquitin ligase			FAN_icon19381047.1.g00001.1	GO:0016021,GO:0008270,GO:0016567	integral component of membrane|zinc ion binding|protein ubiquitination
FAN_icon19381059.1.g00001.1	0	0	0	0	0	0											FAN_icon19381059.1.g00001.1
FAN_icon19381081.1.g00001.1	0	0	0	0	2.09536	0	gi|764559917|ref|XP_011461113.1|PREDICTED: uncharacterized protein LOC101292985 [Fragaria vesca subsp. vesca]	2e-50									FAN_icon19381081.1.g00001.1
FAN_icon19381169.1.g00001.1	0	0	0	0	0	0	gi|694422065|ref|XP_009338862.1|PREDICTED: uncharacterized protein LOC103931166 [Pyrus x bretschneideri]	4e-54	sp|Q7LHG5|YI31B_YEAST	9e-15	Transposon Ty3-I Gag-Pol polyprotein OS=Saccharomyces cerevisiae (strain ATCC 204508 / S288c) GN=TY3B-I PE=3 SV=2	KOG0017	9e-22	FOG: Transposon-encoded proteins with TYA, reverse transcriptase, integrase domains in various combinations			FAN_icon19381169.1.g00001.1	GO:0005737,GO:0005634,GO:0000943,GO:0004190,GO:0005524,GO:0003677,GO:0003887,GO:0008233,GO:0004540,GO:0003723,GO:0003964,GO:0004523,GO:0008270,GO:0071897,GO:0015074,GO:0006310,GO:0090501,GO:0006278,GO:0032197,GO:0019076	cytoplasm|nucleus|retrotransposon nucleocapsid|aspartic-type endopeptidase activity|ATP binding|DNA binding|DNA-directed DNA polymerase activity|peptidase activity|ribonuclease activity|RNA binding|RNA-directed DNA polymerase activity|RNA-DNA hybrid ribonuclease activity|zinc ion binding|DNA biosynthetic process|DNA integration|DNA recombination|RNA phosphodiester bond hydrolysis|RNA-dependent DN…
FAN_icon19381209.1.g00001.1	0	0	0	0	0	0	gi|764590431|ref|XP_011465143.1|PREDICTED: uncharacterized protein LOC101299390 [Fragaria vesca subsp. vesca]	2e-46				KOG0017	8e-17	FOG: Transposon-encoded proteins with TYA, reverse transcriptase, integrase domains in various combinations			FAN_icon19381209.1.g00001.1
FAN_icon19381215.1.g00001.1	0	0	0	0	0	0	gi|764527909|ref|XP_011458077.1|PREDICTED: uncharacterized protein LOC105349641 isoform X2 [Fragaria vesca subsp. vesca]	2e-40									FAN_icon19381215.1.g00001.1
FAN_icon19381219.1.g00001.1	0	1.47779	0	1.42642	1.18395	1.35553	gi|242094840|ref|XP_002437910.1|hypothetical protein SORBIDRAFT_10g004685, partial [Sorghum bicolor]	1e-51	sp|P34369|PRP8_CAEEL	2e-44	Pre-mRNA-splicing factor 8 homolog OS=Caenorhabditis elegans GN=prp-8 PE=1 SV=1	KOG1795	1e-47	U5 snRNP spliceosome subunit			FAN_icon19381219.1.g00001.1	GO:0005681,GO:0030623,GO:0017070,GO:0000398	spliceosomal complex|U5 snRNA binding|U6 snRNA binding|mRNA splicing, via spliceosome	path:ko03040	Spliceosome
FAN_icon19381247.1.g00001.1	52.5917	60.5536	12.6541	8.78026	36.3436	21.9897	gi|764556079|ref|XP_011460644.1|PREDICTED: probable receptor-like protein kinase At1g30570 [Fragaria vesca subsp. vesca]	9e-63	sp|Q9SA72|Y1357_ARATH	3e-44	Probable receptor-like protein kinase At1g30570 OS=Arabidopsis thaliana GN=At1g30570 PE=1 SV=1	KOG1187	8e-45	Serine/threonine protein kinase	PRGDB00217002		FAN_icon19381247.1.g00001.1	GO:0016021,GO:0005886,GO:0005524,GO:0004674,GO:0009741,GO:0009826	integral component of membrane|plasma membrane|ATP binding|protein serine/threonine kinase activity|response to brassinosteroid|unidimensional cell growth
FAN_icon19381261.1.g00001.1	0	0	0	0	0	0	gi|470138801|ref|XP_004305142.1|PREDICTED: BTB/POZ domain-containing protein At3g09030 [Fragaria vesca subsp. vesca]	2e-46	sp|Q9S7R7|Y3903_ARATH	3e-21	BTB/POZ domain-containing protein At3g09030 OS=Arabidopsis thaliana GN=At3g09030 PE=2 SV=1	KOG2714	7e-22	SETA binding protein SB1 and related proteins, contain BTB/POZ domain			FAN_icon19381261.1.g00001.1	GO:0051260,GO:0016567	protein homooligomerization|protein ubiquitination
FAN_icon19381327.1.g00001.1	16.5172	3.24022	2.82889	29.7733	19.2062	0	gi|470115001|ref|XP_004293692.1|PREDICTED: cannabidiolic acid synthase-like 1 [Fragaria vesca subsp. vesca]	3e-54	sp|A6P6W1|CASL2_CANSA	6e-31	Cannabidiolic acid synthase-like 2 OS=Cannabis sativa GN=CBDAS3 PE=2 SV=1						FAN_icon19381327.1.g00001.1	GO:0005576,GO:0050660,GO:0016614	extracellular region|flavin adenine dinucleotide binding|oxidoreductase activity, acting on CH-OH group of donors
FAN_icon19381367.1.g00001.1	0	0	0	0	0	0											FAN_icon19381367.1.g00001.1
FAN_icon19381435.1.g00001.1	0	0	0	0	0	0	gi|764533914|ref|XP_011458567.1|PREDICTED: uncharacterized protein LOC105349750 [Fragaria vesca subsp. vesca]	4e-28									FAN_icon19381435.1.g00001.1
FAN_icon19381445.1.g00001.1	0	0	0	0	0	0	gi|470131000|ref|XP_004301388.1|PREDICTED: transcription factor bHLH85-like [Fragaria vesca subsp. vesca]	4e-10									FAN_icon19381445.1.g00001.1
FAN_icon19381447.1.g00001.1	0	0	0	0	0	0											FAN_icon19381447.1.g00001.1
FAN_icon19381495.1.g00001.1	0	0	0	0	0	0											FAN_icon19381495.1.g00001.1
FAN_icon19381499.1.g00001.1	0	0	0	0	0	0											FAN_icon19381499.1.g00001.1
FAN_icon19381557.1.g00001.1	0	0	0	0	0	0											FAN_icon19381557.1.g00001.1
FAN_icon19381593.1.g00001.1	0	0	0	0	0	0	gi|399920189|gb|AFP55536.1|retrotransposon polyprotein [Rosa rugosa]	5e-27	sp|P04146|COPIA_DROME	1e-11	Copia protein OS=Drosophila melanogaster GN=GIP PE=1 SV=3	KOG0017	9e-21	FOG: Transposon-encoded proteins with TYA, reverse transcriptase, integrase domains in various combinations			FAN_icon19381593.1.g00001.1	GO:0004190,GO:0005524,GO:0003676,GO:0008270,GO:0015074	aspartic-type endopeptidase activity|ATP binding|nucleic acid binding|zinc ion binding|DNA integration
FAN_icon19381691.1.g00001.1	0	0	0	0	0	0											FAN_icon19381691.1.g00001.1
FAN_icon19381747.1.g00001.1	0	0	0	0	0	0											FAN_icon19381747.1.g00001.1
FAN_icon19381749.1.g00001.1	0	0	0	0	0	0											FAN_icon19381749.1.g00001.1
FAN_icon19381833.1.g00001.1	0	0	0	0	0	0	gi|470124665|ref|XP_004298331.1|PREDICTED: fe(2+) transport protein 1-like [Fragaria vesca subsp. vesca]	2e-46	sp|Q75HB1|IRT1_ORYSJ	4e-32	Fe(2+) transport protein 1 OS=Oryza sativa subsp. japonica GN=IRT1 PE=2 SV=1	KOG1558	2e-31	Fe2+/Zn2+ regulated transporter			FAN_icon19381833.1.g00001.1	GO:0016021,GO:0005886,GO:0005385,GO:0015691,GO:0055072,GO:0006826,GO:0071577,GO:0006829	integral component of membrane|plasma membrane|zinc ion transmembrane transporter activity|cadmium ion transport|iron ion homeostasis|iron ion transport|zinc II ion transmembrane transport|zinc II ion transport
FAN_icon19381869.1.g00001.1	0	0	0	0	0	0											FAN_icon19381869.1.g00001.1
FAN_icon19381875.1.g00001.1	6.36566	6.99041	0	0	0	12.053											FAN_icon19381875.1.g00001.1
FAN_icon19381879.1.g00001.1	0	0	0	0	0	0											FAN_icon19381879.1.g00001.1
FAN_icon19381881.1.g00001.1	0	0	0	27.1378	29.9348	47.0617	gi|764505763|ref|XP_011460616.1|PREDICTED: glycerophosphodiester phosphodiesterase GDPDL7-like [Fragaria vesca subsp. vesca]	3e-11									FAN_icon19381881.1.g00001.1
FAN_icon19381931.1.g00001.1	0	0	0	0	0	0											FAN_icon19381931.1.g00001.1
FAN_icon19381941.1.g00001.1	84.6724	155.771	94.2817	78.9073	200.901	209.139	gi|470109266|ref|XP_004290921.1|PREDICTED: UDP-sugar pyrophosphorylase [Fragaria vesca subsp. vesca]	3e-36	sp|Q0GZS3|USP_CUCME	6e-22	UDP-sugar pyrophosphorylase OS=Cucumis melo GN=USP PE=1 SV=1	KOG2388	2e-13	UDP-N-acetylglucosamine pyrophosphorylase			FAN_icon19381941.1.g00001.1	GO:0051748	UTP-monosaccharide-1-phosphate uridylyltransferase activity	path:ko00040,path:ko00052,path:ko00053,path:ko00520	Pentose and glucuronate interconversions|Galactose metabolism|Ascorbate and aldarate metabolism|Amino sugar and nucleotide sugar metabolism
FAN_icon19381953.1.g00001.1	0	0	0	0	0	0											FAN_icon19381953.1.g00001.1
FAN_icon19381973.1.g00001.1	0	0	0	0	0	0	gi|399920226|gb|AFP55573.1|retrotransposon protein [Rosa rugosa]	1e-17				KOG0017	8e-07	FOG: Transposon-encoded proteins with TYA, reverse transcriptase, integrase domains in various combinations			FAN_icon19381973.1.g00001.1
FAN_icon19381995.1.g00001.1	12.3175	5.87449	5.19889	0	0	1.43102	gi|764596341|ref|XP_011466031.1|PREDICTED: ammonium transporter 1 member 2 [Fragaria vesca subsp. vesca]	4e-45	sp|O04161|AMT12_SOLLC	6e-37	Ammonium transporter 1 member 2 OS=Solanum lycopersicum GN=AMT1-2 PE=2 SV=1	KOG0682	2e-36	Ammonia permease			FAN_icon19381995.1.g00001.1	GO:0005887,GO:0008519,GO:0072488,GO:0015696,GO:0006995,GO:0019740,GO:0015695	integral component of plasma membrane|ammonium transmembrane transporter activity|ammonium transmembrane transport|ammonium transport|cellular response to nitrogen starvation|nitrogen utilization|organic cation transport
FAN_icon19382035.1.g00001.1	0	0	0	0	0	0											FAN_icon19382035.1.g00001.1
FAN_icon19382041.1.g00001.1	7.20247	0	0	0	0	0	gi|470143913|ref|XP_004307611.1|PREDICTED: sedoheptulose-1,7-bisphosphatase, chloroplastic [Fragaria vesca subsp. vesca]	1e-39	sp|P46283|S17P_ARATH	6e-35	Sedoheptulose-1,7-bisphosphatase, chloroplastic OS=Arabidopsis thaliana GN=At3g55800 PE=1 SV=1	KOG1458	1e-35	Fructose-1,6-bisphosphatase			FAN_icon19382041.1.g00001.1	GO:0048046,GO:0009507,GO:0009941,GO:0009570,GO:0009579,GO:0042132,GO:0046872,GO:0050278,GO:0016051,GO:0042742,GO:0016311,GO:0019253,GO:0019252,GO:0005986	apoplast|chloroplast|chloroplast envelope|chloroplast stroma|thylakoid|fructose 1,6-bisphosphate 1-phosphatase activity|metal ion binding|sedoheptulose-bisphosphatase activity|carbohydrate biosynthetic process|defense response to bacterium|dephosphorylation|reductive pentose-phosphate cycle|starch biosynthetic process|sucrose biosynthetic process	path:ko00710,path:ko01200	Carbon fixation in photosynthetic organisms|Carbon metabolism
FAN_icon19382045.1.g00001.1	0	3.51066	2.98178	6.90575	0	3.32174	gi|470144426|ref|XP_004307858.1|PREDICTED: probable calcium-binding protein CML18 [Fragaria vesca subsp. vesca]	2e-17									FAN_icon19382045.1.g00001.1	path:ko04626	Plant-pathogen interaction
FAN_icon19382081.1.g00001.1	0	0	0	0	0	0											FAN_icon19382081.1.g00001.1
FAN_icon19382133.1.g00001.1	0	0	0	0	0	0											FAN_icon19382133.1.g00001.1
FAN_icon19382137.1.g00001.1	512.608	682.428	280.825	149.689	499.788	413.673	gi|764631494|ref|XP_011469655.1|PREDICTED: uncharacterized protein LOC101296039 isoform X2 [Fragaria vesca subsp. vesca]	6e-35				KOG1220	3e-25	Phosphoglucomutase/phosphomannomutase			FAN_icon19382137.1.g00001.1
FAN_icon19382317.1.g00001.1	12.6233	32.3019	13.3382	26.017	6.25507	23.0632	gi|764553580|ref|XP_004293693.2|PREDICTED: reticuline oxidase-like protein [Fragaria vesca subsp. vesca]	4e-60	sp|A6P6V9|CBDAS_CANSA	2e-28	Cannabidiolic acid synthase OS=Cannabis sativa GN=CBDAS PE=1 SV=1						FAN_icon19382317.1.g00001.1	GO:0048046,GO:0050660,GO:0016614	apoplast|flavin adenine dinucleotide binding|oxidoreductase activity, acting on CH-OH group of donors
FAN_icon19382391.1.g00001.1	219.528	198.556	81.3607	55.2929	116.942	107.461	gi|470105600|ref|XP_004289170.1|PREDICTED: autophagy-related protein 8C-like [Fragaria vesca subsp. vesca]	2e-40	sp|Q6Z1D5|ATG8C_ORYSJ	1e-32	Autophagy-related protein 8C OS=Oryza sativa subsp. japonica GN=ATG8C PE=2 SV=1	KOG1654	9e-33	Microtubule-associated anchor protein involved in autophagy and membrane trafficking			FAN_icon19382391.1.g00001.1	GO:0000421,GO:0033110,GO:0005874,GO:0006914,GO:0006995,GO:0015031	autophagosome membrane|Cvt vesicle membrane|microtubule|autophagy|cellular response to nitrogen starvation|protein transport	path:ko04139,path:ko04140,path:ko04068,path:ko04212,path:ko04727	Regulation of mitophagy - yeast|Regulation of autophagy|FoxO signaling pathway|Longevity regulating pathway - worm|GABAergic synapse
FAN_icon19382469.1.g00001.1	0	0	0	0	0	0	gi|764574728|ref|XP_004298364.2|PREDICTED: glucan endo-1,3-beta-glucosidase 14-like [Fragaria vesca subsp. vesca]	9e-06									FAN_icon19382469.1.g00001.1
FAN_icon19382487.1.g00001.1	0	0	0	0	0	0											FAN_icon19382487.1.g00001.1
FAN_icon19382509.1.g00001.1	0	0	0	0	0	0											FAN_icon19382509.1.g00001.1
FAN_icon19382675.1.g00001.1	62.9668	65.8738	44.5141	48.6431	26.8106	106.252	gi|470133771|ref|XP_004302733.1|PREDICTED: uncharacterized protein LOC101291934 [Fragaria vesca subsp. vesca]	2e-48									FAN_icon19382675.1.g00001.1
FAN_icon19382719.1.g00001.1	2.95313	9.62804	11.0641	3.10041	14.2282	6.19579	gi|764586988|ref|XP_011464717.1|PREDICTED: uncharacterized protein LOC101311764 isoform X3 [Fragaria vesca subsp. vesca]	1e-10									FAN_icon19382719.1.g00001.1
FAN_icon19382787.1.g00001.1	0	0	0	0	0	0											FAN_icon19382787.1.g00001.1
FAN_icon19382805.1.g00001.1	2.80121	0	0	0	0	0											FAN_icon19382805.1.g00001.1
FAN_icon19382847.1.g00001.1	4.5822	0	0	0	4.00332	4.66252	gi|764583921|ref|XP_011464349.1|PREDICTED: formin-like protein 20 isoform X1 [Fragaria vesca subsp. vesca]	5e-14									FAN_icon19382847.1.g00001.1	path:ko04320	Dorso-ventral axis formation
FAN_icon19382891.1.g00001.1	0	0	0	0	0	0	gi|158534856|gb|ABW72074.1|TE3 [Blumeria graminis f. sp. hordei]	2e-35				KOG0017	1e-09	FOG: Transposon-encoded proteins with TYA, reverse transcriptase, integrase domains in various combinations			FAN_icon19382891.1.g00001.1
FAN_icon19382979.1.g00001.1	0	0	0	0	0	0	gi|764578942|ref|XP_011463529.1|PREDICTED: uncharacterized protein LOC105351277 [Fragaria vesca subsp. vesca]	1e-19									FAN_icon19382979.1.g00001.1
FAN_icon19383001.1.g00001.1	0	0	0	0	0	0	gi|764639618|ref|XP_011470633.1|PREDICTED: protein NYNRIN-like [Fragaria vesca subsp. vesca]	2e-43				KOG0017	1e-07	FOG: Transposon-encoded proteins with TYA, reverse transcriptase, integrase domains in various combinations			FAN_icon19383001.1.g00001.1
FAN_icon19383181.1.g00001.1	361.972	52.9455	42.4206	106.003	167.599	50.9485	gi|764530257|ref|XP_011458273.1|PREDICTED: uncharacterized protein LOC101302040 isoform X1 [Fragaria vesca subsp. vesca]	8e-31									FAN_icon19383181.1.g00001.1
FAN_icon19383201.1.g00001.1	0	0	0	0	0	0											FAN_icon19383201.1.g00001.1
FAN_icon19383209.1.g00001.1	0	0	0	0	0	0											FAN_icon19383209.1.g00001.1
FAN_icon19383227.1.g00001.1	0	0	0	0	0	0											FAN_icon19383227.1.g00001.1
FAN_icon19383267.1.g00001.1	0	0	0	0	0	0											FAN_icon19383267.1.g00001.1
FAN_icon19383281.1.g00001.1	0	0	0	0	0	0											FAN_icon19383281.1.g00001.1
FAN_icon19383329.1.g00001.1	6.5439	33.593	67.2178	20.1727	5.35908	23.7302	gi|764632127|ref|XP_011469725.1|PREDICTED: U4/U6 small nuclear ribonucleoprotein Prp3 [Fragaria vesca subsp. vesca]	1e-31									FAN_icon19383329.1.g00001.1	path:ko03040	Spliceosome
FAN_icon19383377.1.g00001.1	0	0	0	0	0	0	gi|764567415|ref|XP_011462183.1|PREDICTED: serine/arginine repetitive matrix protein 1-like [Fragaria vesca subsp. vesca]	4e-12									FAN_icon19383377.1.g00001.1
FAN_icon19383525.1.g00001.1	0	0	0	0	0	0	gi|657959910|ref|XP_008371512.1|PREDICTED: BES1/BZR1 homolog protein 4-like [Malus domestica]	5e-30	sp|Q0JPT4|BZR2_ORYSJ	1e-12							FAN_icon19383525.1.g00001.1	GO:0003677,GO:0009742,GO:0040008,GO:0006355,GO:0006351	DNA binding|brassinosteroid mediated signaling pathway|regulation of growth|regulation of transcription, DNA-templated|transcription, DNA-templated
FAN_icon19383607.1.g00001.1	0	0	0	0	0	0	gi|764615905|ref|XP_011468015.1|PREDICTED: uncharacterized protein LOC105352474 isoform X2 [Fragaria vesca subsp. vesca]	8e-42									FAN_icon19383607.1.g00001.1
FAN_icon19383645.1.g00001.1	0	0	0	0	0	0											FAN_icon19383645.1.g00001.1
FAN_icon19383705.1.g00001.1	0	0	0	0	0	0											FAN_icon19383705.1.g00001.1
FAN_icon19383731.1.g00001.1	0	0	0	0	0	0											FAN_icon19383731.1.g00001.1
FAN_icon19383815.1.g00001.1	0	0	0	0	0	0	gi|470147513|ref|XP_004309338.1|PREDICTED: uncharacterized protein LOC101291586, partial [Fragaria vesca subsp. vesca]	3e-20									FAN_icon19383815.1.g00001.1
FAN_icon19383859.1.g00001.1	0	0	0	0	0	0	gi|764579746|ref|XP_011463731.1|PREDICTED: protein NRT1/ PTR FAMILY 6.3 isoform X2 [Fragaria vesca subsp. vesca]	9e-17	sp|Q05085|PTR7_ARATH	6e-10	Nitrate transporter 1.1 OS=Arabidopsis thaliana GN=NRT1.1 PE=1 SV=1	KOG1237	1e-10	H+/oligopeptide symporter			FAN_icon19383859.1.g00001.1	GO:0016021,GO:0005886,GO:0015112,GO:0015293,GO:0009734,GO:0042128,GO:0015706,GO:0006857,GO:0009635,GO:0010167,GO:0009414	integral component of membrane|plasma membrane|nitrate transmembrane transporter activity|symporter activity|auxin-activated signaling pathway|nitrate assimilation|nitrate transport|oligopeptide transport|response to herbicide|response to nitrate|response to water deprivation
FAN_icon19383901.1.g00001.1	0	0	0	0	0	0	gi|764567415|ref|XP_011462183.1|PREDICTED: serine/arginine repetitive matrix protein 1-like [Fragaria vesca subsp. vesca]	6e-17									FAN_icon19383901.1.g00001.1
FAN_icon19383939.1.g00001.1	0	0	0	0	0	0	gi|470119390|ref|XP_004295797.1|PREDICTED: COBRA-like protein 10 [Fragaria vesca subsp. vesca]	2e-50	sp|Q9LIB6|COBL8_ARATH	2e-21	COBRA-like protein 8 OS=Arabidopsis thaliana GN=COBL8 PE=2 SV=1						FAN_icon19383939.1.g00001.1	GO:0031225,GO:0005886,GO:0016049,GO:0010215	anchored component of membrane|plasma membrane|cell growth|cellulose microfibril organization
FAN_icon19383953.1.g00001.1	85.2913	59.9207	101.506	110.193	143.156	75.105	gi|470141572|ref|XP_004306504.1|PREDICTED: uroporphyrinogen-III C-methyltransferase [Fragaria vesca subsp. vesca]	3e-34				KOG1527	9e-16	Uroporphyrin III methyltransferase			FAN_icon19383953.1.g00001.1
FAN_icon19384001.1.g00001.1	0	0	0	0	0	0											FAN_icon19384001.1.g00001.1
FAN_icon19384075.1.g00001.1	0	0	0	0	0	0											FAN_icon19384075.1.g00001.1
FAN_icon19384093.1.g00001.1	0	0	1.9437	0	5.31836	7.78905	gi|764577936|ref|XP_011463395.1|PREDICTED: probable disease resistance protein At4g27220 isoform X1 [Fragaria vesca subsp. vesca]	1e-46									FAN_icon19384093.1.g00001.1
FAN_icon19384123.1.g00001.1	0	0	0	0	0	0	gi|470111731|ref|XP_004292098.1|PREDICTED: G2/mitotic-specific cyclin S13-7-like isoform X1 [Fragaria vesca subsp. vesca]	6e-20	sp|Q39067|CCB12_ARATH	1e-15	Cyclin-B1-2 OS=Arabidopsis thaliana GN=CYCB1-2 PE=1 SV=2	KOG0653	3e-16	Cyclin B and related kinase-activating proteins			FAN_icon19384123.1.g00001.1	GO:0005737,GO:0005634,GO:0051301,GO:0007067,GO:0010332	cytoplasm|nucleus|cell division|mitotic nuclear division|response to gamma radiation	path:ko04110,path:ko04115,path:ko04068,path:ko04914	Cell cycle|p53 signaling pathway|FoxO signaling pathway|Progesterone-mediated oocyte maturation
FAN_icon19384131.1.g00001.1	0	0	0	0	0	0											FAN_icon19384131.1.g00001.1
FAN_icon19384133.1.g00001.1	0	0	0	0	0	0	gi|764579002|ref|XP_004297909.2|PREDICTED: uncharacterized protein LOC101304378 [Fragaria vesca subsp. vesca]	4e-19				KOG0017	7e-07	FOG: Transposon-encoded proteins with TYA, reverse transcriptase, integrase domains in various combinations			FAN_icon19384133.1.g00001.1
FAN_icon19384249.1.g00001.1	0	0	0	0	0	0	gi|764567418|ref|XP_011462184.1|PREDICTED: uncharacterized protein LOC105350889 [Fragaria vesca subsp. vesca]	1e-42									FAN_icon19384249.1.g00001.1
FAN_icon19384291.1.g00001.1	0	0	0	0	0	0	gi|130582|sp|P10978.1|POLX_TOBACRecName: Full=Retrovirus-related Pol polyprotein from transposon TNT 1-94; Includes: RecName: Full=Protease; Includes: RecName: Full=Reverse transcriptase; Includes: RecName: Full=Endonuclease	1e-26	sp|P10978|POLX_TOBAC	7e-28	Retrovirus-related Pol polyprotein from transposon TNT 1-94 OS=Nicotiana tabacum PE=2 SV=1	KOG0017	2e-19	FOG: Transposon-encoded proteins with TYA, reverse transcriptase, integrase domains in various combinations			FAN_icon19384291.1.g00001.1	GO:0004190,GO:0004519,GO:0003676,GO:0003964,GO:0008270,GO:0015074	aspartic-type endopeptidase activity|endonuclease activity|nucleic acid binding|RNA-directed DNA polymerase activity|zinc ion binding|DNA integration
FAN_icon19384405.1.g00001.1	1.27457	8.42281	6.16555	6.66956	7.31548	2.39533	gi|470126846|ref|XP_004299393.1|PREDICTED: uncharacterized protein LOC101314950 [Fragaria vesca subsp. vesca]	2e-41									FAN_icon19384405.1.g00001.1
FAN_icon19384457.1.g00001.1	0	0	0	0	0	0											FAN_icon19384457.1.g00001.1
FAN_icon19384513.1.g00001.1	0	0	0	0	0	0	gi|470112373|ref|XP_004292410.1|PREDICTED: uncharacterized protein LOC101297116 [Fragaria vesca subsp. vesca]	1e-30				KOG0017	3e-06	FOG: Transposon-encoded proteins with TYA, reverse transcriptase, integrase domains in various combinations			FAN_icon19384513.1.g00001.1
FAN_icon19384673.1.g00001.1	0	0	0	0	0	0	gi|595936010|ref|XP_007215520.1|hypothetical protein PRUPE_ppa003753mg [Prunus persica]	7e-51	sp|Q9FL17|PUB40_ARATH	8e-39	U-box domain-containing protein 40 OS=Arabidopsis thaliana GN=PUB40 PE=2 SV=2	KOG0167	6e-20	FOG: Armadillo/beta-catenin-like repeats			FAN_icon19384673.1.g00001.1	GO:0016874,GO:0004842	ligase activity|ubiquitin-protein transferase activity
FAN_icon19384697.1.g00001.1	0	0	0	0	0	0											FAN_icon19384697.1.g00001.1
FAN_icon19384717.1.g00001.1	0	0	0	18.9928	14.726	17.263	gi|470104976|ref|XP_004288865.1|PREDICTED: kinesin-like protein KIF3C [Fragaria vesca subsp. vesca]	3e-41				KOG0239	2e-19	Kinesin (KAR3 subfamily)			FAN_icon19384717.1.g00001.1
FAN_icon19384787.1.g00001.1	0	0	0	0	0	0	gi|764643251|ref|XP_011471074.1|PREDICTED: retrovirus-related Pol polyprotein from transposon gypsy [Fragaria vesca subsp. vesca]	3e-37	sp|Q8I7P9|POL5_DROME	3e-06	Retrovirus-related Pol polyprotein from transposon opus OS=Drosophila melanogaster GN=pol PE=4 SV=1	KOG0017	5e-15	FOG: Transposon-encoded proteins with TYA, reverse transcriptase, integrase domains in various combinations			FAN_icon19384787.1.g00001.1	GO:0005634,GO:0004519,GO:0003676,GO:0008233,GO:0003964,GO:0015074,GO:0006278,GO:0006313	nucleus|endonuclease activity|nucleic acid binding|peptidase activity|RNA-directed DNA polymerase activity|DNA integration|RNA-dependent DNA replication|transposition, DNA-mediated
FAN_icon19384817.1.g00001.1	0	0	0	0	0	0	gi|470132722|ref|XP_004302225.1|PREDICTED: protein MIZU-KUSSEI 1 [Fragaria vesca subsp. vesca]	3e-08									FAN_icon19384817.1.g00001.1
FAN_icon19384849.1.g00001.1	177.473	615.083	437.001	0	0	0											FAN_icon19384849.1.g00001.1
FAN_icon19384901.1.g00001.1	0	0	0	0	0	0	gi|470145621|ref|XP_004308434.1|PREDICTED: uncharacterized protein LOC101315290 [Fragaria vesca subsp. vesca]	5e-58				KOG0017	3e-06	FOG: Transposon-encoded proteins with TYA, reverse transcriptase, integrase domains in various combinations			FAN_icon19384901.1.g00001.1
FAN_icon19384917.1.g00001.1	0	0	0	283.11	464.603	1673.59	gi|470121857|ref|XP_004296973.1|PREDICTED: glutamic acid-rich protein-like [Fragaria vesca subsp. vesca]	1e-11									FAN_icon19384917.1.g00001.1
FAN_icon19384929.1.g00001.1	0	0	0	0	0	0	gi|694414152|ref|XP_009335308.1|PREDICTED: uncharacterized protein PB18E9.04c-like [Pyrus x bretschneideri]	8e-09									FAN_icon19384929.1.g00001.1
FAN_icon19385085.1.g00001.1	0	0	0	0	51.5182	0											FAN_icon19385085.1.g00001.1
FAN_icon19385087.1.g00001.1	0	0	0	0	0	0	gi|595907666|ref|XP_007214193.1|hypothetical protein PRUPE_ppa021406mg [Prunus persica]	6e-17				KOG0017	6e-10	FOG: Transposon-encoded proteins with TYA, reverse transcriptase, integrase domains in various combinations			FAN_icon19385087.1.g00001.1
FAN_icon19385093.1.g00001.1	5.55084	11.1874	4.75852	17.0726	4.71148	29.7544	gi|764589383|ref|XP_011464990.1|PREDICTED: tetratricopeptide repeat protein 37 [Fragaria vesca subsp. vesca]	3e-42	sp|F4I3Z5|SKI3_ARATH	7e-11		KOG1127	2e-11	TPR repeat-containing protein			FAN_icon19385093.1.g00001.1	GO:0005737,GO:0055087,GO:0003677,GO:0070478,GO:0006355,GO:0006351	cytoplasm|Ski complex|DNA binding|nuclear-transcribed mRNA catabolic process, 3'-5' exonucleolytic nonsense-mediated decay|regulation of transcription, DNA-templated|transcription, DNA-templated	path:ko03018	RNA degradation
FAN_icon19385123.1.g00001.1	0	0	0	0	0	0											FAN_icon19385123.1.g00001.1
FAN_icon19385157.1.g00001.1	28.7949	117.191	0	86.4404	175.953	123.6											FAN_icon19385157.1.g00001.1
FAN_icon19385193.1.g00001.1	0	0	0	0	0	0	gi|764615900|ref|XP_011468014.1|PREDICTED: uncharacterized protein LOC105352474 isoform X1 [Fragaria vesca subsp. vesca]	9e-08									FAN_icon19385193.1.g00001.1
FAN_icon19385221.1.g00001.1	0	0	0	0	0	0	gi|470135145|ref|XP_004303384.1|PREDICTED: eukaryotic translation initiation factor 3 subunit C-like [Fragaria vesca subsp. vesca]	5e-39									FAN_icon19385221.1.g00001.1	path:ko03013	RNA transport
FAN_icon19385257.1.g00001.1	21.2664	38.1254	20.7207	14.4609	25.1877	20.1745	gi|470116412|ref|XP_004294376.1|PREDICTED: heat shock 70 kDa protein 16 [Fragaria vesca subsp. vesca]	1e-59	sp|Q9SAB1|HSP7Q_ARATH	7e-40	Heat shock 70 kDa protein 16 OS=Arabidopsis thaliana GN=HSP70-16 PE=2 SV=1	KOG0103	2e-40	Molecular chaperones HSP105/HSP110/SSE1, HSP70 superfamily			FAN_icon19385257.1.g00001.1	GO:0005524	ATP binding	path:ko04612	Antigen processing and presentation
FAN_icon19385365.1.g00001.1	0	0	0	0	0	0											FAN_icon19385365.1.g00001.1
FAN_icon19385411.1.g00001.1	0	0	0	0	0	0	gi|470143027|ref|XP_004307189.1|PREDICTED: MACPF domain-containing protein CAD1 [Fragaria vesca subsp. vesca]	4e-19	sp|Q9C7N2|CAD1_ARATH	2e-13	MACPF domain-containing protein CAD1 OS=Arabidopsis thaliana GN=CAD1 PE=2 SV=1						FAN_icon19385411.1.g00001.1	GO:0008219,GO:0006955,GO:0009626,GO:0010337	cell death|immune response|plant-type hypersensitive response|regulation of salicylic acid metabolic process
FAN_icon19385421.1.g00001.1	0	0	0	0	0	0	gi|764579002|ref|XP_004297909.2|PREDICTED: uncharacterized protein LOC101304378 [Fragaria vesca subsp. vesca]	6e-22				KOG0017	8e-06	FOG: Transposon-encoded proteins with TYA, reverse transcriptase, integrase domains in various combinations			FAN_icon19385421.1.g00001.1
FAN_icon19385443.1.g00001.1	0	0	0	0	0	0	gi|470125816|ref|XP_004298894.1|PREDICTED: probable polygalacturonase [Fragaria vesca subsp. vesca]	2e-14									FAN_icon19385443.1.g00001.1
FAN_icon19385445.1.g00001.1	0	0	0	0	0	0											FAN_icon19385445.1.g00001.1
FAN_icon19385493.1.g00001.1	110.436	123.757	131.965	60.8749	46.8574	179.221	gi|401782498|dbj|BAM36552.1|cryptochrome1 [Fragaria x ananassa]	6e-41	sp|Q43125|CRY1_ARATH	1e-19	Cryptochrome-1 OS=Arabidopsis thaliana GN=CRY1 PE=1 SV=2	KOG0133	3e-20	Deoxyribodipyrimidine photolyase/cryptochrome			FAN_icon19385493.1.g00001.1	GO:0005737,GO:0016604,GO:0005634,GO:0005524,GO:0009882,GO:0071949,GO:0042802,GO:0016301,GO:0046872,GO:0004672,GO:0046283,GO:0006915,GO:0060918,GO:0009785,GO:0010617,GO:0007623,GO:0006952,GO:0009583,GO:0072387,GO:1901332,GO:0055114,GO:0009640,GO:0010117,GO:0009638,GO:0099402,GO:1901529,GO:1900426,GO:1902448,GO:1901672,GO:0046777,GO:0018298,GO:0042752,GO:0010310,GO:1901371,GO:0010075,GO:2000377,GO:…	cytoplasm|nuclear body|nucleus|ATP binding|blue light photoreceptor activity|FAD binding|identical protein binding|kinase activity|metal ion binding|protein kinase activity|anthocyanin-containing compound metabolic process|apoptotic process|auxin transport|blue light signaling pathway|circadian regulation of calcium ion oscillation|circadian rhythm|defense response|detection of light stimulus|fla…	path:ko04712	Circadian rhythm - plant
FAN_icon19385559.1.g00001.1	149.568	99.5588	165.402	67.6905	119.077	174.753											FAN_icon19385559.1.g00001.1
FAN_icon19385575.1.g00001.1	1.13674	2.41762	1.08377	2.34039	0.949435	0	gi|645254421|ref|XP_008233031.1|PREDICTED: uncharacterized protein LOC103332112 [Prunus mume]	3e-65	sp|Q94II3|PMTL_ARATH	2e-06	Probable methyltransferase PMT21 OS=Arabidopsis thaliana GN=ERD3 PE=2 SV=1	KOG0890	9e-14	Protein kinase of the PI-3 kinase family involved in mitotic growth, DNA repair and meiotic recombination			FAN_icon19385575.1.g00001.1	GO:0005789,GO:0005768,GO:0005794,GO:0016021,GO:0005802,GO:0008757,GO:0032259	endoplasmic reticulum membrane|endosome|Golgi apparatus|integral component of membrane|trans-Golgi network|S-adenosylmethionine-dependent methyltransferase activity|methylation
FAN_icon19385577.1.g00001.1	0	0	0	0	0	0											FAN_icon19385577.1.g00001.1
FAN_icon19385581.1.g00001.1	13.9372	0	0	6.95465	5.80625	14.5189	gi|764592890|ref|XP_011465415.1|PREDICTED: pentatricopeptide repeat-containing protein At1g19720 [Fragaria vesca subsp. vesca]	3e-44	sp|Q9FXH1|PPR52_ARATH	2e-29	Pentatricopeptide repeat-containing protein At1g19720 OS=Arabidopsis thaliana GN=DYW7 PE=2 SV=1	KOG4197	4e-30	FOG: PPR repeat			FAN_icon19385581.1.g00001.1	GO:0009507,GO:0005737,GO:0005634,GO:0008270	chloroplast|cytoplasm|nucleus|zinc ion binding
FAN_icon19385603.1.g00001.1	0	0	0	0	0	0	gi|764612544|ref|XP_004305911.2|PREDICTED: uncharacterized protein LOC101291855 [Fragaria vesca subsp. vesca]	7e-18									FAN_icon19385603.1.g00001.1
FAN_icon19385627.1.g00001.1	0	0	0	0	0	0	gi|470131140|ref|XP_004301456.1|PREDICTED: pentatricopeptide repeat-containing protein At5g16860 [Fragaria vesca subsp. vesca]	1e-44	sp|Q9LFL5|PP390_ARATH	9e-26	Pentatricopeptide repeat-containing protein At5g16860 OS=Arabidopsis thaliana GN=PCMP-H92 PE=2 SV=1	KOG4197	2e-26	FOG: PPR repeat			FAN_icon19385627.1.g00001.1	GO:0008270	zinc ion binding
FAN_icon19385671.1.g00001.1	0	0	0	0	0	0											FAN_icon19385671.1.g00001.1
FAN_icon19385709.1.g00001.1	0	0	0	0	0	0	gi|764582442|ref|XP_011464122.1|PREDICTED: uncharacterized protein LOC105351477 [Fragaria vesca subsp. vesca]	2e-23									FAN_icon19385709.1.g00001.1
FAN_icon19385739.1.g00001.1	0	2.05882	1.83014	4.15907	5.41158	2.11959											FAN_icon19385739.1.g00001.1
FAN_icon19385799.1.g00001.1	0	0	0	0	0	0	gi|764615900|ref|XP_011468014.1|PREDICTED: uncharacterized protein LOC105352474 isoform X1 [Fragaria vesca subsp. vesca]	5e-13									FAN_icon19385799.1.g00001.1
FAN_icon19385835.1.g00001.1	0	0	0	0	0	0	gi|764582442|ref|XP_011464122.1|PREDICTED: uncharacterized protein LOC105351477 [Fragaria vesca subsp. vesca]	5e-10									FAN_icon19385835.1.g00001.1
FAN_icon19385851.1.g00001.1	98.8544	48.4807	52.8473	84.8361	56.3694	24.0759	gi|764602541|ref|XP_004302951.2|PREDICTED: extradiol ring-cleavage dioxygenase-like [Fragaria vesca subsp. vesca]	4e-57	sp|Q949R4|DIOXL_ARATH	5e-29	Extradiol ring-cleavage dioxygenase OS=Arabidopsis thaliana GN=LIGB PE=2 SV=1						FAN_icon19385851.1.g00001.1	GO:0051213,GO:0008198,GO:0016701,GO:0008270,GO:0006725	dioxygenase activity|ferrous iron binding|oxidoreductase activity, acting on single donors with incorporation of molecular oxygen|zinc ion binding|cellular aromatic compound metabolic process	path:ko00965	Betalain biosynthesis
FAN_icon19385943.1.g00001.1	0	0	0	0	0	0											FAN_icon19385943.1.g00001.1
FAN_icon19386015.1.g00001.1	0	0	0	0	0	0	gi|764639187|ref|XP_011470560.1|PREDICTED: uncharacterized protein LOC101303284 [Fragaria vesca subsp. vesca]	2e-44	sp|P92519|M810_ARATH	2e-21	Uncharacterized mitochondrial protein AtMg00810 OS=Arabidopsis thaliana GN=AtMg00810 PE=4 SV=1	KOG0017	2e-27	FOG: Transposon-encoded proteins with TYA, reverse transcriptase, integrase domains in various combinations			FAN_icon19386015.1.g00001.1	GO:0005739	mitochondrion
FAN_icon19386017.1.g00001.1	0	0	0	0	0	0											FAN_icon19386017.1.g00001.1
FAN_icon19386107.1.g00001.1	62.0328	97.2412	124.235	190.866	313.76	147.738											FAN_icon19386107.1.g00001.1
FAN_icon19386125.1.g00001.1	0	0	0	0	0	0	gi|764595915|ref|XP_011465953.1|PREDICTED: perakine reductase-like isoform X2 [Fragaria vesca subsp. vesca]	2e-11									FAN_icon19386125.1.g00001.1
FAN_icon19386141.1.g00001.1	0	1.48577	0	0	1.20792	0	gi|470121969|ref|XP_004297028.1|PREDICTED: S-adenosylmethionine decarboxylase proenzyme 4 [Fragaria vesca subsp. vesca]	5e-53	sp|Q3E9D5|DCAM4_ARATH	2e-39		KOG0788	4e-40	S-adenosylmethionine decarboxylase			FAN_icon19386141.1.g00001.1	GO:0005829,GO:0004014,GO:0048513,GO:0006557,GO:0008295,GO:0006597	cytosol|adenosylmethionine decarboxylase activity|animal organ development|S-adenosylmethioninamine biosynthetic process|spermidine biosynthetic process|spermine biosynthetic process	path:ko00270,path:ko00330	Cysteine and methionine metabolism|Arginine and proline metabolism
FAN_icon19386215.1.g00001.1	0	0	0	0	0	0	gi|764550272|ref|XP_011460027.1|PREDICTED: keratin-associated protein 5-6 [Fragaria vesca subsp. vesca]	1e-15									FAN_icon19386215.1.g00001.1
FAN_icon19386233.1.g00001.1	0	0	0	0	0	0	gi|764567688|ref|XP_011462240.1|PREDICTED: GATA zinc finger domain-containing protein 10-like [Fragaria vesca subsp. vesca]	1e-21	sp|Q9LT45|GAT29_ARATH	7e-14	GATA transcription factor 29 OS=Arabidopsis thaliana GN=GATA29 PE=2 SV=1	KOG1601	2e-14	GATA-4/5/6 transcription factors			FAN_icon19386233.1.g00001.1	GO:0005634,GO:0005667,GO:0003682,GO:0000977,GO:0001085,GO:0001228,GO:0008270,GO:0030154,GO:0045944,GO:0006366	nucleus|transcription factor complex|chromatin binding|RNA polymerase II regulatory region sequence-specific DNA binding|RNA polymerase II transcription factor binding|transcriptional activator activity, RNA polymerase II transcription regulatory region sequence-specific binding|zinc ion binding|cell differentiation|positive regulation of transcription from RNA polymerase II promoter|transcriptio…
FAN_icon19386259.1.g00001.1	0	0	0	0	0	0	gi|470131578|ref|XP_004301670.1|PREDICTED: uncharacterized protein LOC101298522 [Fragaria vesca subsp. vesca]	2e-52				KOG0017	6e-07	FOG: Transposon-encoded proteins with TYA, reverse transcriptase, integrase domains in various combinations			FAN_icon19386259.1.g00001.1
FAN_icon19386279.1.g00001.1	80.5331	50.5594	27.2629	78.19	223.623	129.113	gi|764613773|ref|XP_004306019.2|PREDICTED: uncharacterized protein LOC101305687 [Fragaria vesca subsp. vesca]	2e-36									FAN_icon19386279.1.g00001.1
FAN_icon19386483.1.g00001.1	3075.75	2622.84	3257.06	1941.89	2468.92	2828.68	gi|764626575|ref|XP_011469144.1|PREDICTED: transketolase, chloroplastic [Fragaria vesca subsp. vesca]	2e-60	sp|Q8RWV0|TKTC1_ARATH	2e-57	Transketolase-1, chloroplastic OS=Arabidopsis thaliana GN=TKL-1 PE=1 SV=1	KOG0523	4e-58	Transketolase			FAN_icon19386483.1.g00001.1	GO:0009507,GO:0009941,GO:0009570,GO:0009535,GO:0009536,GO:0046872,GO:0004802,GO:0019253,GO:0046686,GO:0009651	chloroplast|chloroplast envelope|chloroplast stroma|chloroplast thylakoid membrane|plastid|metal ion binding|transketolase activity|reductive pentose-phosphate cycle|response to cadmium ion|response to salt stress	path:ko00030,path:ko00710,path:ko01051,path:ko01200,path:ko01230	Pentose phosphate pathway|Carbon fixation in photosynthetic organisms|Biosynthesis of ansamycins|Carbon metabolism|Biosynthesis of amino acids
FAN_icon19386585.1.g00001.1	0	0	0	0	0	0											FAN_icon19386585.1.g00001.1
FAN_icon19386597.1.g00001.1	0	0	0	0	0	0	gi|764639744|ref|XP_011470652.1|PREDICTED: uncharacterized protein LOC105353311 [Fragaria vesca subsp. vesca]	3e-21									FAN_icon19386597.1.g00001.1
FAN_icon19386623.1.g00001.1	0	0	0	0	0	0	gi|764619917|ref|XP_011468419.1|PREDICTED: proline-rich receptor-like protein kinase PERK4 [Fragaria vesca subsp. vesca]	6e-30	sp|C0LGI2|Y1677_ARATH	7e-13	Probable LRR receptor-like serine/threonine-protein kinase At1g67720 OS=Arabidopsis thaliana GN=At1g67720 PE=2 SV=1	KOG1187	9e-22	Serine/threonine protein kinase	PRGDB00174225		FAN_icon19386623.1.g00001.1	GO:0016021,GO:0005524,GO:0004674	integral component of membrane|ATP binding|protein serine/threonine kinase activity
FAN_icon19386625.1.g00001.1	0	0	0	0	0	0	gi|470105854|ref|XP_004289293.1|PREDICTED: uncharacterized protein LOC101295465 [Fragaria vesca subsp. vesca]	1e-28									FAN_icon19386625.1.g00001.1
FAN_icon19386627.1.g00001.1	4.63311	9.57992	0	9.62213	0	14.7801											FAN_icon19386627.1.g00001.1
FAN_icon19386669.1.g00001.1	0	0	0	0	0	0	gi|694373242|ref|XP_009363803.1|PREDICTED: potassium transporter 2-like isoform X1 [Pyrus x bretschneideri]	2e-13	sp|Q8VXB5|HAK8_ORYSJ	8e-12	Putative potassium transporter 8 OS=Oryza sativa subsp. japonica GN=HAK8 PE=3 SV=2						FAN_icon19386669.1.g00001.1	GO:0016021,GO:0005886,GO:0015079	integral component of membrane|plasma membrane|potassium ion transmembrane transporter activity
FAN_icon19386673.1.g00001.1	0	2.71562	0	1.31905	0	0	gi|470112365|ref|XP_004292406.1|PREDICTED: plant intracellular Ras-group-related LRR protein 9-like [Fragaria vesca subsp. vesca]	3e-61	sp|Q8VYG9|PIRL9_ARATH	5e-20	Plant intracellular Ras-group-related LRR protein 9 OS=Arabidopsis thaliana GN=PIRL9 PE=2 SV=1	KOG0619	2e-20	FOG: Leucine rich repeat	PRGDB00172515		FAN_icon19386673.1.g00001.1	GO:0055046,GO:0009555	microgametogenesis|pollen development
FAN_icon19386895.1.g00001.1	0	0	0	0	0	0	gi|764561613|ref|XP_011461356.1|PREDICTED: B3 domain-containing protein At2g33720-like [Fragaria vesca subsp. vesca]	6e-44	sp|Q9SYL8|Y1786_ARATH	7e-07	Putative B3 domain-containing protein At1g78640 OS=Arabidopsis thaliana GN=At1g78640 PE=3 SV=1						FAN_icon19386895.1.g00001.1	GO:0005634,GO:0003677,GO:0006355,GO:0006351	nucleus|DNA binding|regulation of transcription, DNA-templated|transcription, DNA-templated
FAN_icon19386925.1.g00001.1	39.9919	80.9691	55.2859	40.2953	16.4352	74.1053	gi|470133771|ref|XP_004302733.1|PREDICTED: uncharacterized protein LOC101291934 [Fragaria vesca subsp. vesca]	5e-44									FAN_icon19386925.1.g00001.1
FAN_icon19386971.1.g00001.1	0	0	0	0	0	0											FAN_icon19386971.1.g00001.1
FAN_icon19387105.1.g00001.1	12.1215	12.3144	3.13073	22.6061	3.35321	0	gi|596192871|ref|XP_007223525.1|hypothetical protein PRUPE_ppa013663mg [Prunus persica]	2e-07									FAN_icon19387105.1.g00001.1
FAN_icon19387167.1.g00001.1	0	0	0	0	0	0											FAN_icon19387167.1.g00001.1
FAN_icon19387179.1.g00001.1	0	0	0	0	0	0											FAN_icon19387179.1.g00001.1
FAN_icon19387201.1.g00001.1	0	0	0	0	0	0	gi|764619857|ref|XP_011468411.1|PREDICTED: uncharacterized protein LOC105352598 [Fragaria vesca subsp. vesca]	1e-51	sp|Q8I7P9|POL5_DROME	1e-08	Retrovirus-related Pol polyprotein from transposon opus OS=Drosophila melanogaster GN=pol PE=4 SV=1	KOG0017	2e-19	FOG: Transposon-encoded proteins with TYA, reverse transcriptase, integrase domains in various combinations			FAN_icon19387201.1.g00001.1	GO:0005634,GO:0004519,GO:0003676,GO:0008233,GO:0003964,GO:0015074,GO:0006278,GO:0006313	nucleus|endonuclease activity|nucleic acid binding|peptidase activity|RNA-directed DNA polymerase activity|DNA integration|RNA-dependent DNA replication|transposition, DNA-mediated
FAN_icon19387229.1.g00001.1	190.584	180.569	181.101	152.529	127.279	447.764	gi|470133771|ref|XP_004302733.1|PREDICTED: uncharacterized protein LOC101291934 [Fragaria vesca subsp. vesca]	6e-63									FAN_icon19387229.1.g00001.1
FAN_icon19387247.1.g00001.1	0	0	0	0	0	0											FAN_icon19387247.1.g00001.1
FAN_icon19387257.1.g00001.1	0	0	0	0	0	0	gi|306811366|gb|ADN05762.1|putative PR10 [Fragaria chiloensis]	1e-26	sp|Q40280|MAL12_MALDO	2e-14	Major allergen Mal d 1 OS=Malus domestica PE=1 SV=3						FAN_icon19387257.1.g00001.1	GO:0006952,GO:0009607	defense response|response to biotic stimulus
FAN_icon19387269.1.g00001.1	0	11.9967	10.0223	11.9025	27.7116	0	gi|470108410|ref|XP_004290511.1|PREDICTED: G-box-binding factor 4-like [Fragaria vesca subsp. vesca]	3e-29									FAN_icon19387269.1.g00001.1	path:ko04075	Plant hormone signal transduction
FAN_icon19387367.1.g00001.1	44.4416	61.8103	45.4055	63.1422	32.0776	101.755	gi|470119203|ref|XP_004295705.1|PREDICTED: leucine-rich repeat receptor-like serine/threonine-protein kinase At1g17230 [Fragaria vesca subsp. vesca]	2e-41	sp|Q9SHI2|Y1723_ARATH	1e-23	Leucine-rich repeat receptor-like serine/threonine-protein kinase At1g17230 OS=Arabidopsis thaliana GN=At1g17230 PE=2 SV=2				PRGDB00214003	MDP0000634241	FAN_icon19387367.1.g00001.1	GO:0016021,GO:0005886,GO:0005524,GO:0004674	integral component of membrane|plasma membrane|ATP binding|protein serine/threonine kinase activity
FAN_icon19387411.1.g00001.1	0	0	0	0	0	0	gi|470140930|ref|XP_004306189.1|PREDICTED: uncharacterized protein LOC101314403 [Fragaria vesca subsp. vesca]	2e-43									FAN_icon19387411.1.g00001.1
FAN_icon19387433.1.g00001.1	0	0	0	0	0	0	gi|470105136|ref|XP_004288943.1|PREDICTED: receptor-like protein kinase HSL1 [Fragaria vesca subsp. vesca]	1e-55	sp|C0LGV1|RCH1_ARATH	2e-15	LRR receptor-like serine/threonine-protein kinase RCH1 OS=Arabidopsis thaliana GN=RCH1 PE=2 SV=1	KOG1187	3e-08	Serine/threonine protein kinase			FAN_icon19387433.1.g00001.1	GO:0016021,GO:0005524,GO:0004674	integral component of membrane|ATP binding|protein serine/threonine kinase activity
FAN_icon19387483.1.g00001.1	0	0	0	0	0	0	gi|764567136|ref|XP_011462120.1|PREDICTED: uncharacterized protein LOC105350849 [Fragaria vesca subsp. vesca]	4e-42	sp|P10401|POLY_DROME	3e-11	Retrovirus-related Pol polyprotein from transposon gypsy OS=Drosophila melanogaster GN=pol PE=4 SV=1	KOG0017	2e-23	FOG: Transposon-encoded proteins with TYA, reverse transcriptase, integrase domains in various combinations			FAN_icon19387483.1.g00001.1	GO:0004519,GO:0003676,GO:0003964,GO:0015074	endonuclease activity|nucleic acid binding|RNA-directed DNA polymerase activity|DNA integration
FAN_icon19387597.1.g00001.1	0	0	0	0	0	0											FAN_icon19387597.1.g00001.1
FAN_icon19387697.1.g00001.1	0	0	0	0	0	0	gi|764561981|ref|XP_004296017.2|PREDICTED: transcription factor RF2b-like [Fragaria vesca subsp. vesca]	3e-06									FAN_icon19387697.1.g00001.1
FAN_icon19387737.1.g00001.1	0	0	0	0	0	0	gi|764615905|ref|XP_011468015.1|PREDICTED: uncharacterized protein LOC105352474 isoform X2 [Fragaria vesca subsp. vesca]	3e-18									FAN_icon19387737.1.g00001.1
FAN_icon19387739.1.g00001.1	0	0	0	0	0	0	gi|764615900|ref|XP_011468014.1|PREDICTED: uncharacterized protein LOC105352474 isoform X1 [Fragaria vesca subsp. vesca]	2e-13									FAN_icon19387739.1.g00001.1
FAN_icon19387825.1.g00001.1	2.46233	2.69725	0	1.2638	0	3.74637	gi|470144166|ref|XP_004307733.1|PREDICTED: transcription factor RF2b [Fragaria vesca subsp. vesca]	1e-19	sp|Q6S4P4|RF2B_ORYSJ	9e-10	Transcription factor RF2b OS=Oryza sativa subsp. japonica GN=RF2b PE=1 SV=1						FAN_icon19387825.1.g00001.1	GO:0005634,GO:0043565,GO:0003700,GO:0006351	nucleus|sequence-specific DNA binding|transcription factor activity, sequence-specific DNA binding|transcription, DNA-templated
FAN_icon19387865.1.g00001.1	0	0	0	0	0	0	gi|764641008|ref|XP_011470810.1|PREDICTED: UBA and UBX domain-containing protein At4g15410 [Fragaria vesca subsp. vesca]	4e-16									FAN_icon19387865.1.g00001.1	path:ko04141	Protein processing in endoplasmic reticulum
FAN_icon19387899.1.g00001.1	0	0	0	0	0	0	gi|596252256|ref|XP_007224673.1|hypothetical protein PRUPE_ppa025899mg [Prunus persica]	3e-16									FAN_icon19387899.1.g00001.1
FAN_icon19387901.1.g00001.1	0	0	0	0	0	0	gi|922492634|ref|XP_013585487.1|PREDICTED: uncharacterized protein LOC106294472 [Brassica oleracea var. oleracea]	7e-10									FAN_icon19387901.1.g00001.1
FAN_icon19387929.1.g00001.1	7.22936	10.2998	8.94862	5.23232	7.09134	11.911	gi|470130727|ref|XP_004301254.1|PREDICTED: golgin candidate 2 [Fragaria vesca subsp. vesca]	3e-55	sp|B0F9L7|GOGC2_ARATH	5e-06	Golgin candidate 2 OS=Arabidopsis thaliana GN=GC2 PE=1 SV=1						FAN_icon19387929.1.g00001.1	GO:0005794,GO:0031985,GO:0000139,GO:0016021,GO:0007030,GO:0000301	Golgi apparatus|Golgi cisterna|Golgi membrane|integral component of membrane|Golgi organization|retrograde transport, vesicle recycling within Golgi
FAN_icon19387945.1.g00001.1	0	0	0	0	0	0											FAN_icon19387945.1.g00001.1
FAN_icon19388105.1.g00001.1	0	0	0	0	0	0											FAN_icon19388105.1.g00001.1
FAN_icon19388239.1.g00001.1	0	0	0	0	0	0											FAN_icon19388239.1.g00001.1
FAN_icon19388375.1.g00001.1	0	0	0	0	0	0	gi|764639415|ref|XP_011470597.1|PREDICTED: SNF2 domain-containing protein CLASSY 3-like [Fragaria vesca subsp. vesca]	2e-43									FAN_icon19388375.1.g00001.1	path:ko03440	Homologous recombination
FAN_icon19388389.1.g00001.1	0	0	0	0	0	0	gi|764548423|ref|XP_011459807.1|PREDICTED: uncharacterized protein LOC101310670 [Fragaria vesca subsp. vesca]	6e-23									FAN_icon19388389.1.g00001.1
FAN_icon19388401.1.g00001.1	78.162	43.465	36.1428	26.9407	28.9254	16.7902	gi|470137439|ref|XP_004304472.1|PREDICTED: dual specificity phosphatase Cdc25 [Fragaria vesca subsp. vesca]	2e-28	sp|Q8GY31|CDC25_ARATH	1e-21	Dual specificity phosphatase Cdc25 OS=Arabidopsis thaliana GN=CDC25 PE=1 SV=1	KOG3772	3e-19	M-phase inducer phosphatase			FAN_icon19388401.1.g00001.1	GO:0009507,GO:0005739,GO:0005634,GO:0046872,GO:0016491,GO:0004725,GO:0051301,GO:0007067,GO:0035335,GO:0006468,GO:0046685	chloroplast|mitochondrion|nucleus|metal ion binding|oxidoreductase activity|protein tyrosine phosphatase activity|cell division|mitotic nuclear division|peptidyl-tyrosine dephosphorylation|protein phosphorylation|response to arsenic-containing substance
FAN_icon19388485.1.g00001.1	0	0	0	0	0	0											FAN_icon19388485.1.g00001.1
FAN_icon19388585.1.g00001.1	0	0	0	0	0	0											FAN_icon19388585.1.g00001.1
FAN_icon19388585.1.g00002.1	0	0	0	0	0	0											FAN_icon19388585.1.g00002.1
FAN_icon19388635.1.g00001.1	0	0	0	0	0	0	gi|764641944|ref|XP_011470919.1|PREDICTED: uncharacterized protein LOC101297108 [Fragaria vesca subsp. vesca]	2e-40									FAN_icon19388635.1.g00001.1
FAN_icon19388651.1.g00001.1	0	0	0	0	0	0	gi|470141026|ref|XP_004306236.1|PREDICTED: pentatricopeptide repeat-containing protein At3g53360, mitochondrial [Fragaria vesca subsp. vesca]	4e-33	sp|Q9LFI1|PP280_ARATH	1e-24	Pentatricopeptide repeat-containing protein At3g53360, mitochondrial OS=Arabidopsis thaliana GN=PCMP-E86 PE=2 SV=1	KOG4197	3e-25	FOG: PPR repeat			FAN_icon19388651.1.g00001.1	GO:0005739	mitochondrion
FAN_icon19388659.1.g00001.1	5.85256	22.5974	4.29815	1.556	8.65317	19.4341	gi|470130566|ref|XP_004301174.1|PREDICTED: probable phosphoribosylformylglycinamidine synthase, chloroplastic/mitochondrial [Fragaria vesca subsp. vesca]	1e-43	sp|Q9M8D3|PUR4_ARATH	1e-12	Probable phosphoribosylformylglycinamidine synthase, chloroplastic/mitochondrial OS=Arabidopsis thaliana GN=At1g74260 PE=2 SV=3	KOG1907	2e-11	Phosphoribosylformylglycinamidine synthase			FAN_icon19388659.1.g00001.1	GO:0009507,GO:0005739,GO:0005524,GO:0046872,GO:0004642,GO:0006189,GO:0006541	chloroplast|mitochondrion|ATP binding|metal ion binding|phosphoribosylformylglycinamidine synthase activity|'de novo' IMP biosynthetic process|glutamine metabolic process	path:ko00230	Purine metabolism
FAN_icon19388717.1.g00001.1	0	0	0	0	0	0	gi|764641944|ref|XP_011470919.1|PREDICTED: uncharacterized protein LOC101297108 [Fragaria vesca subsp. vesca]	9e-11									FAN_icon19388717.1.g00001.1
FAN_icon19388731.1.g00001.1	27.9452	6.96204	0	0	5.64194	0	gi|470130859|ref|XP_004301319.1|PREDICTED: uncharacterized protein LOC101291731 [Fragaria vesca subsp. vesca]	1e-30									FAN_icon19388731.1.g00001.1
FAN_icon19388797.1.g00001.1	0	0	0	0	0	0	gi|399920204|gb|AFP55551.1|mutator-like transposase [Rosa rugosa]	2e-11									FAN_icon19388797.1.g00001.1
FAN_icon19388817.1.g00001.1	0	0	0	0	0	0	gi|764541095|ref|XP_011459113.1|PREDICTED: interaptin [Fragaria vesca subsp. vesca]	6e-19									FAN_icon19388817.1.g00001.1
FAN_icon19388827.1.g00001.1	0	0	0	0	0	0	gi|764548053|ref|XP_011459751.1|PREDICTED: uncharacterized protein LOC105350077 [Fragaria vesca subsp. vesca]	4e-09									FAN_icon19388827.1.g00001.1
FAN_icon19388833.1.g00001.1	8.43046	0	3.59906	0	0	0	gi|57471060|gb|AAW50848.1|plasma membrane H+-ATPase [Aegiceras corniculatum]	4e-44	sp|Q7XPY2|PMA1_ORYSJ	5e-43	Plasma membrane ATPase OS=Oryza sativa subsp. japonica GN=Os04g0656100 PE=2 SV=1	KOG0205	2e-42	Plasma membrane H+-transporting ATPase			FAN_icon19388833.1.g00001.1	GO:0005887,GO:0043231,GO:0005524,GO:0008553,GO:0046872,GO:0006754,GO:1902600,GO:0051453	integral component of plasma membrane|intracellular membrane-bounded organelle|ATP binding|hydrogen-exporting ATPase activity, phosphorylative mechanism|metal ion binding|ATP biosynthetic process|hydrogen ion transmembrane transport|regulation of intracellular pH	path:ko00190	Oxidative phosphorylation
FAN_icon19388839.1.g00001.1	4.07975	4.49715	2.57268	5.57762	15.6761	2.64648	gi|470138698|ref|XP_004305092.1|PREDICTED: WEB family protein At2g38370 [Fragaria vesca subsp. vesca]	3e-45	sp|Q5XVC7|Y2048_ARATH	6e-07	WEB family protein At2g40480 OS=Arabidopsis thaliana GN=At2g40480 PE=2 SV=1						FAN_icon19388839.1.g00001.1
FAN_icon19388883.1.g00001.1	2368.47	3983.07	1213.42	0	0	0											FAN_icon19388883.1.g00001.1
FAN_icon19388899.1.g00001.1	4.76582	3.22531	5.70002	48.2592	2.84991	1.78449	gi|764546563|ref|XP_011459577.1|PREDICTED: elongation of fatty acids protein 3-like [Fragaria vesca subsp. vesca]	3e-48	sp|Q9SYY4|ELO3L_ARATH	3e-37		KOG3071	1e-38	Fatty acyl-CoA elongase/Polyunsaturated fatty acid specific elongation enzyme			FAN_icon19388899.1.g00001.1	GO:0016021,GO:0009922,GO:0071215,GO:0030497,GO:0042761	integral component of membrane|fatty acid elongase activity|cellular response to abscisic acid stimulus|fatty acid elongation|very long-chain fatty acid biosynthetic process
FAN_icon19388979.1.g00001.1	0	0	0	0	0	0	gi|764639195|ref|XP_004308671.2|PREDICTED: uncharacterized protein LOC101304721 [Fragaria vesca subsp. vesca]	5e-06									FAN_icon19388979.1.g00001.1
FAN_icon19388979.1.g00002.1	0	0	0	0	0	0	gi|764639195|ref|XP_004308671.2|PREDICTED: uncharacterized protein LOC101304721 [Fragaria vesca subsp. vesca]	2e-06									FAN_icon19388979.1.g00002.1
FAN_icon19389021.1.g00001.1	66.2718	72.3228	26.8513	22.5275	44.1139	22.1875	gi|470111994|ref|XP_004292224.1|PREDICTED: uncharacterized protein LOC101304940 [Fragaria vesca subsp. vesca]	3e-53									FAN_icon19389021.1.g00001.1
FAN_icon19389029.1.g00001.1	28.2376	0	0	0	47.5275	0	gi|470108823|ref|XP_004290708.1|PREDICTED: aldo-keto reductase-like [Fragaria vesca subsp. vesca]	9e-34				KOG1575	1e-06	Voltage-gated shaker-like K+ channel, subunit beta/KCNAB			FAN_icon19389029.1.g00001.1
FAN_icon19389045.1.g00001.1	0	0	0	0	0	0	gi|694422065|ref|XP_009338862.1|PREDICTED: uncharacterized protein LOC103931166 [Pyrus x bretschneideri]	5e-14									FAN_icon19389045.1.g00001.1
FAN_icon19389141.1.g00001.1	0	0	0	0	0	0	gi|764595856|ref|XP_011465942.1|PREDICTED: dnaJ homolog subfamily C member 17-like [Fragaria vesca subsp. vesca]	2e-06									FAN_icon19389141.1.g00001.1
FAN_icon19389159.1.g00001.1	0	0	0	0	0	0											FAN_icon19389159.1.g00001.1
FAN_icon19389171.1.g00001.1	0	0	0	0	0	0											FAN_icon19389171.1.g00001.1
FAN_icon19389187.1.g00001.1	0	0	0	0	0	0											FAN_icon19389187.1.g00001.1
FAN_icon19389203.1.g00001.1	0	0	0	0	0	0											FAN_icon19389203.1.g00001.1
FAN_icon19389219.1.g00001.1	0	0	0	0	0	0	gi|764595537|ref|XP_011465875.1|PREDICTED: glutamic acid-rich protein-like [Fragaria vesca subsp. vesca]	9e-06									FAN_icon19389219.1.g00001.1
FAN_icon19389337.1.g00001.1	0	0	0	0	0	0											FAN_icon19389337.1.g00001.1
FAN_icon19389349.1.g00001.1	0	0	0	0	0	0	gi|764567467|ref|XP_011462193.1|PREDICTED: uncharacterized protein LOC105350894 [Fragaria vesca subsp. vesca]	3e-35	sp|P10978|POLX_TOBAC	1e-12	Retrovirus-related Pol polyprotein from transposon TNT 1-94 OS=Nicotiana tabacum PE=2 SV=1	KOG0017	2e-23	FOG: Transposon-encoded proteins with TYA, reverse transcriptase, integrase domains in various combinations			FAN_icon19389349.1.g00001.1	GO:0004190,GO:0004519,GO:0003676,GO:0003964,GO:0008270,GO:0015074	aspartic-type endopeptidase activity|endonuclease activity|nucleic acid binding|RNA-directed DNA polymerase activity|zinc ion binding|DNA integration
FAN_icon19389383.1.g00001.1	0	0	0	0	0	0	gi|764572035|ref|XP_011462732.1|PREDICTED: putative E3 ubiquitin-protein ligase LIN-1 isoform X3 [Fragaria vesca subsp. vesca]	2e-53	sp|D1FP53|LIN_MEDTR	8e-10	Putative E3 ubiquitin-protein ligase LIN OS=Medicago truncatula GN=LIN PE=2 SV=1						FAN_icon19389383.1.g00001.1	GO:0016874,GO:0004842,GO:0009877	ligase activity|ubiquitin-protein transferase activity|nodulation
FAN_icon19389419.1.g00001.1	0	0	0	0	0	0	gi|764551741|ref|XP_011460194.1|PREDICTED: uncharacterized protein LOC105350246 [Fragaria vesca subsp. vesca]	4e-39									FAN_icon19389419.1.g00001.1
FAN_icon19389455.1.g00001.1	0	0	0	0	0	0											FAN_icon19389455.1.g00001.1
FAN_icon19389465.1.g00001.1	0	0	0	0	0	0											FAN_icon19389465.1.g00001.1
FAN_icon19389471.1.g00001.1	0	0	0	0	0	0	gi|470143456|ref|XP_004307391.1|PREDICTED: caffeoylshikimate esterase [Fragaria vesca subsp. vesca]	3e-63				KOG1455	8e-49	Lysophospholipase			FAN_icon19389471.1.g00001.1
FAN_icon19389511.1.g00001.1	0	0	0	0	0	0											FAN_icon19389511.1.g00001.1
FAN_icon19389539.1.g00001.1	0	0	0	0	0	0											FAN_icon19389539.1.g00001.1
FAN_icon19389579.1.g00001.1	0	0	0	0	0	0											FAN_icon19389579.1.g00001.1
FAN_icon19389585.1.g00001.1	67.1026	91.6315	38.0125	65.2925	39.4072	70.2565	gi|470126073|ref|XP_004299018.1|PREDICTED: uncharacterized protein LOC101299380 [Fragaria vesca subsp. vesca]	1e-32	sp|O22208|BZP17_ARATH	2e-21							FAN_icon19389585.1.g00001.1	GO:0005783,GO:0005789,GO:0000139,GO:0016021,GO:0005634,GO:0043565,GO:0003700,GO:0042538,GO:0045893,GO:0006355,GO:0006351	endoplasmic reticulum|endoplasmic reticulum membrane|Golgi membrane|integral component of membrane|nucleus|sequence-specific DNA binding|transcription factor activity, sequence-specific DNA binding|hyperosmotic salinity response|positive regulation of transcription, DNA-templated|regulation of transcription, DNA-templated|transcription, DNA-templated
FAN_icon19389641.1.g00001.1	0	0	0	0	0	0	gi|764567136|ref|XP_011462120.1|PREDICTED: uncharacterized protein LOC105350849 [Fragaria vesca subsp. vesca]	2e-25				KOG0017	1e-12	FOG: Transposon-encoded proteins with TYA, reverse transcriptase, integrase domains in various combinations			FAN_icon19389641.1.g00001.1
FAN_icon19389745.1.g00001.1	0	0	0	0	0	0	gi|764619869|ref|XP_011468413.1|PREDICTED: uncharacterized protein LOC101305392 [Fragaria vesca subsp. vesca]	2e-23									FAN_icon19389745.1.g00001.1
FAN_icon19389833.1.g00001.1	0	0	0	0	0	0	gi|764574642|ref|XP_011462996.1|PREDICTED: uncharacterized protein LOC101305752 isoform X3 [Fragaria vesca subsp. vesca]	2e-32									FAN_icon19389833.1.g00001.1
FAN_icon19389859.1.g00001.1	0	0	0	0	0	0	gi|764534196|ref|XP_011458590.1|PREDICTED: BI1-like protein [Fragaria vesca subsp. vesca]	4e-33	sp|Q94A20|BI1L_ARATH	5e-13	BI1-like protein OS=Arabidopsis thaliana GN=At4g15470 PE=2 SV=1	KOG2322	8e-16	N-methyl-D-aspartate receptor glutamate-binding subunit			FAN_icon19389859.1.g00001.1	GO:0016021	integral component of membrane
FAN_icon19389953.1.g00001.1	0	0	0	0	0	0											FAN_icon19389953.1.g00001.1
FAN_icon19390011.1.g00001.1	0	0	0	0	0	0											FAN_icon19390011.1.g00001.1
FAN_icon19390051.1.g00001.1	0	0	0	0	0	0	gi|470112373|ref|XP_004292410.1|PREDICTED: uncharacterized protein LOC101297116 [Fragaria vesca subsp. vesca]	3e-43				KOG0017	1e-20	FOG: Transposon-encoded proteins with TYA, reverse transcriptase, integrase domains in various combinations			FAN_icon19390051.1.g00001.1
FAN_icon19390115.1.g00001.1	0	0	0	0	0	0											FAN_icon19390115.1.g00001.1
FAN_icon19390121.1.g00001.1	0	7.23552	0	0	0	0											FAN_icon19390121.1.g00001.1
FAN_icon19390175.1.g00001.1	0	0	0	0	0	0	gi|764512594|ref|XP_011462756.1|PREDICTED: ankyrin repeat-containing protein At3g12360-like [Fragaria vesca subsp. vesca]	4e-17									FAN_icon19390175.1.g00001.1
FAN_icon19390199.1.g00001.1	0	0	0	0	0	0											FAN_icon19390199.1.g00001.1
FAN_icon19390229.1.g00001.1	0	0	0	0	0	0											FAN_icon19390229.1.g00001.1
FAN_icon19390269.1.g00001.1	0	0	0	0	0	0	gi|764588160|ref|XP_011464863.1|PREDICTED: fasciclin-like arabinogalactan protein 19 [Fragaria vesca subsp. vesca]	7e-17									FAN_icon19390269.1.g00001.1
FAN_icon19390409.1.g00001.1	0	0	0	0	0	0											FAN_icon19390409.1.g00001.1
FAN_icon19390439.1.g00001.1	0	0	0	0	0	0	gi|470140406|ref|XP_004305931.1|PREDICTED: lysine histidine transporter 1-like [Fragaria vesca subsp. vesca]	1e-49	sp|Q9SR44|LHTL2_ARATH	9e-43	Lysine histidine transporter-like 2 OS=Arabidopsis thaliana GN=At1g67640 PE=2 SV=1	KOG1303	2e-43	Amino acid transporters			FAN_icon19390439.1.g00001.1	GO:0016021,GO:0005886,GO:0006865	integral component of membrane|plasma membrane|amino acid transport
FAN_icon19390463.1.g00001.1	0	0	0	0	0	0	gi|764619857|ref|XP_011468411.1|PREDICTED: uncharacterized protein LOC105352598 [Fragaria vesca subsp. vesca]	5e-56	sp|Q7LHG5|YI31B_YEAST	1e-14	Transposon Ty3-I Gag-Pol polyprotein OS=Saccharomyces cerevisiae (strain ATCC 204508 / S288c) GN=TY3B-I PE=3 SV=2	KOG0017	3e-24	FOG: Transposon-encoded proteins with TYA, reverse transcriptase, integrase domains in various combinations			FAN_icon19390463.1.g00001.1	GO:0005737,GO:0005634,GO:0000943,GO:0004190,GO:0005524,GO:0003677,GO:0003887,GO:0008233,GO:0004540,GO:0003723,GO:0003964,GO:0004523,GO:0008270,GO:0071897,GO:0015074,GO:0006310,GO:0090501,GO:0006278,GO:0032197,GO:0019076	cytoplasm|nucleus|retrotransposon nucleocapsid|aspartic-type endopeptidase activity|ATP binding|DNA binding|DNA-directed DNA polymerase activity|peptidase activity|ribonuclease activity|RNA binding|RNA-directed DNA polymerase activity|RNA-DNA hybrid ribonuclease activity|zinc ion binding|DNA biosynthetic process|DNA integration|DNA recombination|RNA phosphodiester bond hydrolysis|RNA-dependent DN…
FAN_icon19390529.1.g00001.1	0	0	0	0	0	0	gi|764582442|ref|XP_011464122.1|PREDICTED: uncharacterized protein LOC105351477 [Fragaria vesca subsp. vesca]	7e-35									FAN_icon19390529.1.g00001.1
FAN_icon19390571.1.g00001.1	0	0	0	0	0	0	gi|596024107|ref|XP_007219137.1|hypothetical protein PRUPE_ppa015965mg [Prunus persica]	5e-40	sp|Q99315|YG31B_YEAST	2e-08	Transposon Ty3-G Gag-Pol polyprotein OS=Saccharomyces cerevisiae (strain ATCC 204508 / S288c) GN=TY3B-G PE=1 SV=3	KOG0017	4e-10	FOG: Transposon-encoded proteins with TYA, reverse transcriptase, integrase domains in various combinations			FAN_icon19390571.1.g00001.1	GO:0005737,GO:0005634,GO:0000943,GO:0004190,GO:0005524,GO:0003677,GO:0003887,GO:0008233,GO:0004540,GO:0003723,GO:0003964,GO:0004523,GO:0008270,GO:0071897,GO:0015074,GO:0006310,GO:0090501,GO:0006278,GO:0032197,GO:0019076	cytoplasm|nucleus|retrotransposon nucleocapsid|aspartic-type endopeptidase activity|ATP binding|DNA binding|DNA-directed DNA polymerase activity|peptidase activity|ribonuclease activity|RNA binding|RNA-directed DNA polymerase activity|RNA-DNA hybrid ribonuclease activity|zinc ion binding|DNA biosynthetic process|DNA integration|DNA recombination|RNA phosphodiester bond hydrolysis|RNA-dependent DN…
FAN_icon19390651.1.g00001.1	0	0	0	0	0	0	gi|470124786|ref|XP_004298390.1|PREDICTED: putative SNAP25 homologous protein SNAP30 [Fragaria vesca subsp. vesca]	5e-64	sp|Q9S7P9|SNP33_ARATH	8e-33	SNAP25 homologous protein SNAP33 OS=Arabidopsis thaliana GN=SNAP33 PE=1 SV=1	KOG3065	2e-33	SNAP-25 (synaptosome-associated protein) component of SNARE complex			FAN_icon19390651.1.g00001.1	GO:0009504,GO:0009507,GO:0016021,GO:0005886,GO:0005484,GO:0000911,GO:0061025,GO:0015031,GO:0009737,GO:0009612,GO:0051707,GO:0016192	cell plate|chloroplast|integral component of membrane|plasma membrane|SNAP receptor activity|cytokinesis by cell plate formation|membrane fusion|protein transport|response to abscisic acid|response to mechanical stimulus|response to other organism|vesicle-mediated transport	path:ko04911,path:ko04721	Insulin secretion|Synaptic vesicle cycle
FAN_icon19390695.1.g00001.1	0	0	0	0	0	0	gi|764567136|ref|XP_011462120.1|PREDICTED: uncharacterized protein LOC105350849 [Fragaria vesca subsp. vesca]	4e-54	sp|P04323|POL3_DROME	1e-09	Retrovirus-related Pol polyprotein from transposon 17.6 OS=Drosophila melanogaster GN=pol PE=4 SV=1	KOG0017	1e-30	FOG: Transposon-encoded proteins with TYA, reverse transcriptase, integrase domains in various combinations			FAN_icon19390695.1.g00001.1	GO:0004190,GO:0004519,GO:0003676,GO:0003964,GO:0015074	aspartic-type endopeptidase activity|endonuclease activity|nucleic acid binding|RNA-directed DNA polymerase activity|DNA integration
FAN_icon19390721.1.g00001.1	0	0	0	0	0	0	gi|764521961|ref|XP_011470720.1|PREDICTED: uncharacterized protein LOC105353356 [Fragaria vesca subsp. vesca]	3e-38									FAN_icon19390721.1.g00001.1
FAN_icon19390783.1.g00001.1	0	0	0	0	0	0											FAN_icon19390783.1.g00001.1
FAN_icon19390807.1.g00001.1	0	17.885	1.13996	0	0	1.19936	gi|470101369|ref|XP_004287145.1|PREDICTED: heat shock 70 kDa protein [Fragaria vesca subsp. vesca]	1e-61	sp|P26413|HSP70_SOYBN	5e-62	Heat shock 70 kDa protein OS=Glycine max GN=HSP70 PE=1 SV=1	KOG0101	2e-58	Molecular chaperones HSP70/HSC70, HSP70 superfamily			FAN_icon19390807.1.g00001.1	GO:0005524	ATP binding	path:ko04144,path:ko04010,path:ko04141,path:ko03040,path:ko05134,path:ko05145,path:ko05162,path:ko05164,path:ko05169,path:ko04213,path:ko04915,path:ko04612	Endocytosis|MAPK signaling pathway|Protein processing in endoplasmic reticulum|Spliceosome|Legionellosis|Toxoplasmosis|Measles|Influenza A|Epstein-Barr virus infection|Longevity regulating pathway - multiple species|Estrogen signaling pathway|Antigen processing and presentation
FAN_icon19390863.1.g00001.1	0	0	0	0	0	0											FAN_icon19390863.1.g00001.1
FAN_icon19390943.1.g00001.1	0	0	0	0	0	0											FAN_icon19390943.1.g00001.1
FAN_icon19390965.1.g00001.1	0	0	0	0	0	0											FAN_icon19390965.1.g00001.1
FAN_icon19391039.1.g00001.1	0	0	0	0	0	0											FAN_icon19391039.1.g00001.1
FAN_icon19391059.1.g00001.1	0	0	0	0	0	0											FAN_icon19391059.1.g00001.1
FAN_icon19391079.1.g00001.1	0	0	0	0	0	0	gi|470147853|ref|XP_004309492.1|PREDICTED: chaperone protein ClpD, chloroplastic [Fragaria vesca subsp. vesca]	7e-28	sp|P42762|CLPD_ARATH	2e-16	Chaperone protein ClpD, chloroplastic OS=Arabidopsis thaliana GN=CLPD PE=1 SV=1	KOG1051	4e-17	Chaperone HSP104 and related ATP-dependent Clp proteases			FAN_icon19391079.1.g00001.1	GO:0009507,GO:0009941,GO:0009570,GO:0005524,GO:0016887,GO:0042803,GO:0034214,GO:0019538	chloroplast|chloroplast envelope|chloroplast stroma|ATP binding|ATPase activity|protein homodimerization activity|protein hexamerization|protein metabolic process
FAN_icon19391107.1.g00001.1	0	0	0	0	0	0	gi|764641944|ref|XP_011470919.1|PREDICTED: uncharacterized protein LOC101297108 [Fragaria vesca subsp. vesca]	9e-20									FAN_icon19391107.1.g00001.1
FAN_icon19391139.1.g00001.1	0	0	0	0	0	0											FAN_icon19391139.1.g00001.1
FAN_icon19391159.1.g00001.1	0	0	0	0	0	0	gi|764641944|ref|XP_011470919.1|PREDICTED: uncharacterized protein LOC101297108 [Fragaria vesca subsp. vesca]	5e-46									FAN_icon19391159.1.g00001.1
FAN_icon19391285.1.g00001.1	0	0	0	0	0	0											FAN_icon19391285.1.g00001.1
FAN_icon19391349.1.g00001.1	0	0	0	0	0	0	gi|470141092|ref|XP_004306269.1|PREDICTED: expansin-A9-like [Fragaria vesca subsp. vesca]	2e-39	sp|Q38866|EXPA2_ARATH	6e-22	Expansin-A2 OS=Arabidopsis thaliana GN=EXPA2 PE=2 SV=2						FAN_icon19391349.1.g00001.1	GO:0005618,GO:0005576,GO:0016020,GO:0009664	cell wall|extracellular region|membrane|plant-type cell wall organization
FAN_icon19391353.1.g00001.1	5.34351	38.3141	6.38769	2.80555	14.7108	3.89779	gi|470101930|ref|XP_004287419.1|PREDICTED: uncharacterized protein LOC101302100 [Fragaria vesca subsp. vesca]	8e-27									FAN_icon19391353.1.g00001.1
FAN_icon19391359.1.g00001.1	0	0	0	0	0	0	gi|764506786|ref|XP_011468536.1|PREDICTED: acidic mammalian chitinase-like [Fragaria vesca subsp. vesca]	4e-28				KOG2806	1e-11	Chitinase			FAN_icon19391359.1.g00001.1	path:ko00520	Amino sugar and nucleotide sugar metabolism
FAN_icon19391371.1.g00001.1	0	0	0	0	0	0	gi|730181187|gb|KHJ33534.1|putative eka-like protein [Erysiphe necator]	4e-18				KOG0017	1e-10	FOG: Transposon-encoded proteins with TYA, reverse transcriptase, integrase domains in various combinations			FAN_icon19391371.1.g00001.1
FAN_icon19391379.1.g00001.1	0	0	0	0	0	0											FAN_icon19391379.1.g00001.1
FAN_icon19391381.1.g00001.1	26.052	81.4606	62.0161	58.15	43.4686	71.7528	gi|470113997|ref|XP_004293205.1|PREDICTED: 3-ketoacyl-CoA synthase 4 [Fragaria vesca subsp. vesca]	6e-55	sp|Q9LN49|KCS4_ARATH	3e-51	3-ketoacyl-CoA synthase 4 OS=Arabidopsis thaliana GN=KCS4 PE=2 SV=1						FAN_icon19391381.1.g00001.1	GO:0016021,GO:0016747,GO:0006633	integral component of membrane|transferase activity, transferring acyl groups other than amino-acyl groups|fatty acid biosynthetic process	path:ko00062	Fatty acid elongation
FAN_icon19391383.1.g00001.1	0	0	0	0	49.7507	31.9964	gi|470120651|ref|XP_004296411.1|PREDICTED: uncharacterized protein LOC101314740 [Fragaria vesca subsp. vesca]	1e-33									FAN_icon19391383.1.g00001.1
FAN_icon19391509.1.g00001.1	0	0	0	0	0	0											FAN_icon19391509.1.g00001.1
FAN_icon19391535.1.g00001.1	0	0	0	0	0	0	gi|658025635|ref|XP_008348224.1|PREDICTED: ABC transporter B family member 19-like [Malus domestica]	4e-24	sp|Q9LJX0|AB19B_ARATH	2e-20	ABC transporter B family member 19 OS=Arabidopsis thaliana GN=ABCB19 PE=1 SV=1	KOG0055	4e-21	Multidrug/pheromone exporter, ABC superfamily			FAN_icon19391535.1.g00001.1	GO:0016021,GO:0005886,GO:0005524,GO:0042626,GO:0010329,GO:0010541,GO:0043481,GO:0010315,GO:0009926,GO:0060918,GO:0009734,GO:0010540,GO:0010160,GO:0048527,GO:0009640,GO:0009958,GO:0008361,GO:0009733,GO:0009637,GO:0010218,GO:0009639,GO:0048364,GO:0048443	integral component of membrane|plasma membrane|ATP binding|ATPase activity, coupled to transmembrane movement of substances|auxin efflux transmembrane transporter activity|acropetal auxin transport|anthocyanin accumulation in tissues in response to UV light|auxin efflux|auxin polar transport|auxin transport|auxin-activated signaling pathway|basipetal auxin transport|formation of organ boundary|la…	path:ko02010,path:ko05206,path:ko04976	ABC transporters|MicroRNAs in cancer|Bile secretion
FAN_icon19391625.1.g00001.1	0	0	0	0	0	0											FAN_icon19391625.1.g00001.1
FAN_icon19391643.1.g00001.1	0	0	0	0	0	0											FAN_icon19391643.1.g00001.1
FAN_icon19391683.1.g00001.1	0	0	0	0	0	0	gi|470116430|ref|XP_004294385.1|PREDICTED: calcium-dependent protein kinase 2-like [Fragaria vesca subsp. vesca]	3e-52	sp|P53683|CDPK2_ORYSJ	1e-46	Calcium-dependent protein kinase isoform 2 OS=Oryza sativa subsp. japonica GN=CPK2 PE=2 SV=2	KOG0032	3e-46	Ca2+/calmodulin-dependent protein kinase, EF-Hand protein superfamily			FAN_icon19391683.1.g00001.1	GO:0005737,GO:0016020,GO:0005524,GO:0005509,GO:0009931,GO:0005516,GO:0004683,GO:0009738,GO:0035556,GO:0018105,GO:0046777	cytoplasm|membrane|ATP binding|calcium ion binding|calcium-dependent protein serine/threonine kinase activity|calmodulin binding|calmodulin-dependent protein kinase activity|abscisic acid-activated signaling pathway|intracellular signal transduction|peptidyl-serine phosphorylation|protein autophosphorylation	path:ko05145,path:ko04626	Toxoplasmosis|Plant-pathogen interaction
FAN_icon19391719.1.g00001.1	0	0	0	0	0	0											FAN_icon19391719.1.g00001.1
FAN_icon19391975.1.g00001.1	64.9639	98.2571	12.3638	32.4523	5.51126	15.3737	gi|764539920|ref|XP_004291285.2|PREDICTED: probable sarcosine oxidase [Fragaria vesca subsp. vesca]	2e-36	sp|Q9SJA7|SOX_ARATH	6e-23	Probable sarcosine oxidase OS=Arabidopsis thaliana GN=At2g24580 PE=2 SV=1	KOG2820	1e-23	FAD-dependent oxidoreductase			FAN_icon19391975.1.g00001.1	GO:0008115,GO:0046653	sarcosine oxidase activity|tetrahydrofolate metabolic process	path:ko04146,path:ko00260,path:ko00310	Peroxisome|Glycine, serine and threonine metabolism|Lysine degradation
FAN_icon19392037.1.g00001.1	0	0	0	0	0	0	gi|470142429|ref|XP_004306910.1|PREDICTED: brefeldin A-inhibited guanine nucleotide-exchange protein 2-like [Fragaria vesca subsp. vesca]	2e-09	sp|Q9LZX8|BIG2_ARATH	4e-08	Brefeldin A-inhibited guanine nucleotide-exchange protein 2 OS=Arabidopsis thaliana GN=BIG2 PE=2 SV=1	KOG0929	9e-09	Guanine nucleotide exchange factor			FAN_icon19392037.1.g00001.1	GO:0005829,GO:0016020,GO:0005802,GO:0005086,GO:0043547,GO:0015031,GO:0032012,GO:0016192	cytosol|membrane|trans-Golgi network|ARF guanyl-nucleotide exchange factor activity|positive regulation of GTPase activity|protein transport|regulation of ARF protein signal transduction|vesicle-mediated transport	path:ko04144	Endocytosis
FAN_icon19392057.1.g00001.1	0	0	0	0	0	0											FAN_icon19392057.1.g00001.1
FAN_icon19392063.1.g00001.1	3.62499	6.67621	5.8929	5.15423	4.04265	4.51677	gi|470144699|ref|XP_004307985.1|PREDICTED: phosphatidylinositol 4-kinase gamma 3 [Fragaria vesca subsp. vesca]	3e-42	sp|Q9ZPY9|P4KG4_ARATH	4e-25	Phosphatidylinositol 4-kinase gamma 4 OS=Arabidopsis thaliana GN=PI4KG4 PE=1 SV=1	KOG0001	2e-26	Ubiquitin and ubiquitin-like proteins			FAN_icon19392063.1.g00001.1	GO:0005829,GO:0016020,GO:0004430,GO:0005524,GO:0004674,GO:0046854,GO:0046777,GO:0009651	cytosol|membrane|1-phosphatidylinositol 4-kinase activity|ATP binding|protein serine/threonine kinase activity|phosphatidylinositol phosphorylation|protein autophosphorylation|response to salt stress
FAN_icon19392127.1.g00001.1	0	0	0	0	0	0											FAN_icon19392127.1.g00001.1
FAN_icon19392153.1.g00001.1	3.95324	8.77965	11.7065	4.1713	3.58937	1.40598	gi|470133349|ref|XP_004302529.1|PREDICTED: AMP deaminase [Fragaria vesca subsp. vesca]	1e-16									FAN_icon19392153.1.g00001.1	path:ko00230	Purine metabolism
FAN_icon19392213.1.g00001.1	0	0	0	0	0	0	gi|764567729|ref|XP_004296332.2|PREDICTED: probable L-type lectin-domain containing receptor kinase S.7 [Fragaria vesca subsp. vesca]	2e-47	sp|Q9FHG4|LRKS7_ARATH	8e-26	Probable L-type lectin-domain containing receptor kinase S.7 OS=Arabidopsis thaliana GN=LECRKS7 PE=2 SV=1	KOG1187	3e-15	Serine/threonine protein kinase			FAN_icon19392213.1.g00001.1	GO:0016021,GO:0005886,GO:0005524,GO:0030246,GO:0004674	integral component of membrane|plasma membrane|ATP binding|carbohydrate binding|protein serine/threonine kinase activity
FAN_icon19392231.1.g00001.1	0	0	0	0	0	0	gi|764567136|ref|XP_011462120.1|PREDICTED: uncharacterized protein LOC105350849 [Fragaria vesca subsp. vesca]	4e-46	sp|P04323|POL3_DROME	3e-08	Retrovirus-related Pol polyprotein from transposon 17.6 OS=Drosophila melanogaster GN=pol PE=4 SV=1	KOG0017	7e-26	FOG: Transposon-encoded proteins with TYA, reverse transcriptase, integrase domains in various combinations			FAN_icon19392231.1.g00001.1	GO:0004190,GO:0004519,GO:0003676,GO:0003964,GO:0015074	aspartic-type endopeptidase activity|endonuclease activity|nucleic acid binding|RNA-directed DNA polymerase activity|DNA integration
FAN_icon19392297.1.g00001.1	0	0	0	0	0	0	gi|595792453|ref|XP_007199975.1|hypothetical protein PRUPE_ppa025301mg, partial [Prunus persica]	6e-09									FAN_icon19392297.1.g00001.1
FAN_icon19392321.1.g00001.1	0	0	0	0	0	0											FAN_icon19392321.1.g00001.1
FAN_icon19392559.1.g00001.1	1.72137	5.56709	0	1.8357	3.06146	3.3818	gi|470125883|ref|XP_004298927.1|PREDICTED: RNA-dependent RNA polymerase 2 [Fragaria vesca subsp. vesca]	7e-52	sp|O82504|RDR2_ARATH	4e-18	RNA-dependent RNA polymerase 2 OS=Arabidopsis thaliana GN=RDR2 PE=1 SV=1	KOG0988	9e-19	RNA-directed RNA polymerase QDE-1 required for posttranscriptional gene silencing and RNA interference			FAN_icon19392559.1.g00001.1	GO:0005730,GO:0005654,GO:0005634,GO:0003723,GO:0003968,GO:0007267,GO:0050832,GO:0016458,GO:0010495,GO:0070919,GO:0030422,GO:0016246	nucleolus|nucleoplasm|nucleus|RNA binding|RNA-directed RNA polymerase activity|cell-cell signaling|defense response to fungus|gene silencing|long-distance posttranscriptional gene silencing|production of siRNA involved in chromatin silencing by small RNA|production of siRNA involved in RNA interference|RNA interference
FAN_icon19392573.1.g00001.1	74.2716	156.041	24.8168	31.8599	37.6109	49.6739	gi|470116228|ref|XP_004294287.1|PREDICTED: 17.8 kDa class I heat shock protein-like [Fragaria vesca subsp. vesca]	1e-47	sp|P04793|HSP13_SOYBN	2e-20	17.5 kDa class I heat shock protein OS=Glycine max GN=HSP17.5-M PE=3 SV=1	KOG0710	6e-18	Molecular chaperone (small heat-shock protein Hsp26/Hsp42)			FAN_icon19392573.1.g00001.1	GO:0005737	cytoplasm	path:ko04141	Protein processing in endoplasmic reticulum
FAN_icon19392575.1.g00001.1	0	0	0	0	0	0	gi|470112373|ref|XP_004292410.1|PREDICTED: uncharacterized protein LOC101297116 [Fragaria vesca subsp. vesca]	4e-18									FAN_icon19392575.1.g00001.1
FAN_icon19392631.1.g00001.1	0	0	0	0	0	0											FAN_icon19392631.1.g00001.1
FAN_icon19392749.1.g00001.1	0	0	0	0	0	0											FAN_icon19392749.1.g00001.1
FAN_icon19392913.1.g00001.1	0	0	0	0	0	0											FAN_icon19392913.1.g00001.1
FAN_icon19392945.1.g00001.1	0	0	0	0	0	0	gi|470107618|ref|XP_004290141.1|PREDICTED: embryonic stem cell-specific 5-hydroxymethylcytosine-binding protein isoform X2 [Fragaria vesca subsp. vesca]	7e-39				KOG2618	1e-15	Uncharacterized conserved protein			FAN_icon19392945.1.g00001.1
FAN_icon19393057.1.g00001.1	1.38783	0	2.7786	1.51952	3.63581	1.34443	gi|764548409|ref|XP_011459806.1|PREDICTED: uncharacterized protein LOC105350103 [Fragaria vesca subsp. vesca]	2e-31									FAN_icon19393057.1.g00001.1
FAN_icon19393115.1.g00001.1	0	0	0	0	0	0											FAN_icon19393115.1.g00001.1
FAN_icon19393121.1.g00001.1	0	0	0	0	0	0											FAN_icon19393121.1.g00001.1
FAN_icon19393161.1.g00001.1	0	0	0	0	0	0											FAN_icon19393161.1.g00001.1
FAN_icon19393213.1.g00001.1	0	0	0	0	0	0	gi|764522940|ref|XP_011457659.1|PREDICTED: histone-lysine N-methyltransferase ATX3-like [Fragaria vesca subsp. vesca]	5e-26									FAN_icon19393213.1.g00001.1
FAN_icon19393283.1.g00001.1	5.56211	14.6055	17.1034	20.3934	5.31739	8.30589	gi|470142046|ref|XP_004306733.1|PREDICTED: 3-methyl-2-oxobutanoate hydroxymethyltransferase 2, mitochondrial-like [Fragaria vesca subsp. vesca]	2e-45	sp|Q9M315|PANB2_ARATH	8e-41		KOG2949	2e-41	Ketopantoate hydroxymethyltransferase			FAN_icon19393283.1.g00001.1	GO:0005739,GO:0003864,GO:0050897,GO:0008168,GO:0008270,GO:0015940	mitochondrion|3-methyl-2-oxobutanoate hydroxymethyltransferase activity|cobalt ion binding|methyltransferase activity|zinc ion binding|pantothenate biosynthetic process	path:ko00770	Pantothenate and CoA biosynthesis
FAN_icon19393359.1.g00001.1	0	0	0	0	0	0	gi|470118829|ref|XP_004295524.1|PREDICTED: (S)-scoulerine 9-O-methyltransferase-like [Fragaria vesca subsp. vesca]	5e-17									FAN_icon19393359.1.g00001.1	path:ko00940	Phenylpropanoid biosynthesis
FAN_icon19393425.1.g00001.1	27.5869	4.82218	19.2033	7.33263	7.39141	4.18645	gi|470138882|ref|XP_004305182.1|PREDICTED: serine/threonine-protein kinase atg1-like [Fragaria vesca subsp. vesca]	1e-29							PRGDB00160558		FAN_icon19393425.1.g00001.1	path:ko04139,path:ko04140,path:ko04150,path:ko04211,path:ko04212	Regulation of mitophagy - yeast|Regulation of autophagy|mTOR signaling pathway|Longevity regulating pathway - mammal|Longevity regulating pathway - worm
FAN_icon19393495.1.g00001.1	0	0	0	0	0	0											FAN_icon19393495.1.g00001.1
FAN_icon19393547.1.g00001.1	0	0	0	0	0	0											FAN_icon19393547.1.g00001.1
FAN_icon19393559.1.g00001.1	0	0	0	0	0	0	gi|470136188|ref|XP_004303879.1|PREDICTED: uncharacterized protein LOC101310432 [Fragaria vesca subsp. vesca]	3e-40									FAN_icon19393559.1.g00001.1
FAN_icon19393709.1.g00001.1	31.6471	69.0984	33.4165	17.4669	50.7018	59.391	gi|764530147|ref|XP_011458263.1|PREDICTED: LOW QUALITY PROTEIN: ATP-dependent Clp protease ATP-binding subunit clpX-like, mitochondrial [Fragaria vesca subsp. vesca]	3e-48				KOG0745	2e-15	Putative ATP-dependent Clp-type protease (AAA+ ATPase superfamily)			FAN_icon19393709.1.g00001.1	path:ko04112	Cell cycle - Caulobacter
FAN_icon19393745.1.g00001.1	0	0	0	0	0	0	gi|641828971|gb|KDO48105.1|hypothetical protein CISIN_1g043702mg [Citrus sinensis]	3e-07	sp|Q9LFH9|LRK81_ARATH	1e-05	L-type lectin-domain containing receptor kinase VIII.1 OS=Arabidopsis thaliana GN=LECRK81 PE=1 SV=1						FAN_icon19393745.1.g00001.1	GO:0016021,GO:0005886,GO:0005524,GO:0030246,GO:0004674	integral component of membrane|plasma membrane|ATP binding|carbohydrate binding|protein serine/threonine kinase activity
FAN_icon19393799.1.g00001.1	0	0	0	0	0	0	gi|400131594|emb|CCH50993.1|T2.14 [Malus x robusta]	2e-07									FAN_icon19393799.1.g00001.1
FAN_icon19393817.1.g00001.1	0	0	0	0	0	0											FAN_icon19393817.1.g00001.1
FAN_icon19393863.1.g00001.1	0	0	0	0	0	0											FAN_icon19393863.1.g00001.1
FAN_icon19393903.1.g00001.1	106.9	91.6661	169.803	208.491	118.02	107.91	gi|764641353|ref|XP_011470851.1|PREDICTED: trihelix transcription factor GTL1 isoform X2 [Fragaria vesca subsp. vesca]	3e-62	sp|Q9C882|GTL1_ARATH	2e-35	Trihelix transcription factor GTL1 OS=Arabidopsis thaliana GN=GTL1 PE=1 SV=2	KOG4282	1e-39	Transcription factor GT-2 and related proteins, contains trihelix DNA-binding/SANT domain			FAN_icon19393903.1.g00001.1	GO:0005634,GO:0003677,GO:0043565,GO:0003700,GO:0042631,GO:0030308,GO:0032876,GO:0045892,GO:0008361,GO:2000038,GO:2000037,GO:0006355,GO:0009414,GO:0006351,GO:0010090	nucleus|DNA binding|sequence-specific DNA binding|transcription factor activity, sequence-specific DNA binding|cellular response to water deprivation|negative regulation of cell growth|negative regulation of DNA endoreduplication|negative regulation of transcription, DNA-templated|regulation of cell size|regulation of stomatal complex development|regulation of stomatal complex patterning|regulati…
FAN_icon19393911.1.g00001.1	0	0	0	0	0	0	gi|764598102|ref|XP_004304947.2|PREDICTED: pentatricopeptide repeat-containing protein At3g28660-like [Fragaria vesca subsp. vesca]	3e-35	sp|Q9LJI9|PP260_ARATH	1e-09	Pentatricopeptide repeat-containing protein At3g28660 OS=Arabidopsis thaliana GN=PCMP-E80 PE=2 SV=1	KOG4197	3e-08	FOG: PPR repeat			FAN_icon19393911.1.g00001.1
FAN_icon19393919.1.g00001.1	0	0	10.8163	26.4611	48.7686	59.6084	gi|470125359|ref|XP_004298670.1|PREDICTED: hsp70-Hsp90 organizing protein 3 [Fragaria vesca subsp. vesca]	2e-09	sp|Q9STH1|HSOP3_ARATH	4e-06		KOG0548	1e-06	Molecular co-chaperone STI1			FAN_icon19393919.1.g00001.1	GO:0005737,GO:0005634,GO:0051879,GO:0070678,GO:0051131,GO:0010286,GO:0009408,GO:0009644,GO:0042542	cytoplasm|nucleus|Hsp90 protein binding|preprotein binding|chaperone-mediated protein complex assembly|heat acclimation|response to heat|response to high light intensity|response to hydrogen peroxide	path:ko05020	Prion diseases
FAN_icon19393955.1.g00001.1	0	0	0	0	0	0											FAN_icon19393955.1.g00001.1
FAN_icon19393957.1.g00001.1	0	0	0	0	0	0	gi|408384444|gb|AFU61907.1|sucrose transporter 1 [Fragaria x ananassa]	9e-08									FAN_icon19393957.1.g00001.1
FAN_icon19393983.1.g00001.1	0	0	0	0	0	0	gi|764622990|ref|XP_011468833.1|PREDICTED: probable leucine-rich repeat receptor-like protein kinase At1g35710 [Fragaria vesca subsp. vesca]	6e-25	sp|Q9LYN8|EMS1_ARATH	3e-06		KOG0619	9e-08	FOG: Leucine rich repeat			FAN_icon19393983.1.g00001.1	GO:0016021,GO:0016020,GO:0005886,GO:0005524,GO:0004674,GO:0019199,GO:0010234,GO:0009556,GO:0007165	integral component of membrane|membrane|plasma membrane|ATP binding|protein serine/threonine kinase activity|transmembrane receptor protein kinase activity|anther wall tapetum cell fate specification|microsporogenesis|signal transduction
FAN_icon19394001.1.g00001.1	0	0	0	0	0	0											FAN_icon19394001.1.g00001.1
FAN_icon19394139.1.g00001.1	0	0	0	0	0	0											FAN_icon19394139.1.g00001.1
FAN_icon19394155.1.g00001.1	0	0	0	0	0	0	gi|764513980|ref|XP_011464009.1|PREDICTED: G-type lectin S-receptor-like serine/threonine-protein kinase At1g61550 isoform X3 [Fragaria vesca subsp. vesca]	6e-42	sp|Q9SXB8|Y1133_ARATH	9e-22	G-type lectin S-receptor-like serine/threonine-protein kinase At1g11330 OS=Arabidopsis thaliana GN=At1g11330 PE=1 SV=3						FAN_icon19394155.1.g00001.1	GO:0016021,GO:0005886,GO:0005524,GO:0005516,GO:0030246,GO:0004674,GO:0048544	integral component of membrane|plasma membrane|ATP binding|calmodulin binding|carbohydrate binding|protein serine/threonine kinase activity|recognition of pollen
FAN_icon19394239.1.g00001.1	0	0	0	0	0	0	gi|470103762|ref|XP_004288299.1|PREDICTED: leucine-rich repeat receptor-like serine/threonine-protein kinase BAM1 [Fragaria vesca subsp. vesca]	3e-13	sp|O49545|BAME1_ARATH	1e-06	Leucine-rich repeat receptor-like serine/threonine-protein kinase BAM1 OS=Arabidopsis thaliana GN=BAM1 PE=1 SV=1				PRGDB00180443	Si034070m	FAN_icon19394239.1.g00001.1	GO:0016021,GO:0005886,GO:0005524,GO:0043621,GO:0004674,GO:0033612,GO:0030154,GO:0048437,GO:0048229,GO:0010075	integral component of membrane|plasma membrane|ATP binding|protein self-association|protein serine/threonine kinase activity|receptor serine/threonine kinase binding|cell differentiation|floral organ development|gametophyte development|regulation of meristem growth
FAN_icon19394243.1.g00001.1	0	0	0	0	0	0	gi|764621676|ref|XP_011468686.1|PREDICTED: protein NYNRIN-like [Fragaria vesca subsp. vesca]	2e-42	sp|P27401|POL_SFV3L	1e-07	Pro-Pol polyprotein OS=Simian foamy virus type 3 (strain LK3) GN=pol PE=3 SV=2	KOG0017	5e-23	FOG: Transposon-encoded proteins with TYA, reverse transcriptase, integrase domains in various combinations			FAN_icon19394243.1.g00001.1	GO:0030430,GO:0042025,GO:0005622,GO:0019012,GO:0004190,GO:0003887,GO:0046872,GO:0003723,GO:0003964,GO:0004523,GO:0015074,GO:0006310,GO:0075713,GO:0046718,GO:0075732	host cell cytoplasm|host cell nucleus|intracellular|virion|aspartic-type endopeptidase activity|DNA-directed DNA polymerase activity|metal ion binding|RNA binding|RNA-directed DNA polymerase activity|RNA-DNA hybrid ribonuclease activity|DNA integration|DNA recombination|establishment of integrated proviral latency|viral entry into host cell|viral penetration into host nucleus
FAN_icon19394289.1.g00001.1	1.12637	3.71247	2.14596	0	0	12.1037	gi|470127954|ref|XP_004299922.1|PREDICTED: U-box domain-containing protein 16 [Fragaria vesca subsp. vesca]	2e-65	sp|Q9LZW3|PUB16_ARATH	7e-41	U-box domain-containing protein 16 OS=Arabidopsis thaliana GN=PUB16 PE=2 SV=1	KOG0167	2e-41	FOG: Armadillo/beta-catenin-like repeats			FAN_icon19394289.1.g00001.1	GO:0016874,GO:0004842,GO:0010200	ligase activity|ubiquitin-protein transferase activity|response to chitin
FAN_icon19394317.1.g00001.1	0	0	0	0	0	0											FAN_icon19394317.1.g00001.1
FAN_icon19394339.1.g00001.1	0	0	0	0	0	0											FAN_icon19394339.1.g00001.1
FAN_icon19394469.1.g00001.1	0	0	0	0	0	0											FAN_icon19394469.1.g00001.1
FAN_icon19394479.1.g00001.1	0	0	0	0	0	0	gi|470126115|ref|XP_004299039.1|PREDICTED: uncharacterized protein LOC101305373 [Fragaria vesca subsp. vesca]	2e-29									FAN_icon19394479.1.g00001.1
FAN_icon19394509.1.g00001.1	0	0	0	0	0	0	gi|470147379|ref|XP_004309292.1|PREDICTED: uncharacterized protein LOC101304635, partial [Fragaria vesca subsp. vesca]	9e-37									FAN_icon19394509.1.g00001.1
FAN_icon19394519.1.g00001.1	37140.1	74879.4	0	18929.7	42073.7	0	gi|470122613|ref|XP_004297335.1|PREDICTED: mitochondrial outer membrane protein porin of 36 kDa-like [Fragaria vesca subsp. vesca]	2e-26	sp|P42056|VDAC2_SOLTU	1e-21	Mitochondrial outer membrane protein porin of 36 kDa OS=Solanum tuberosum PE=1 SV=2	KOG3126	3e-19	Porin/voltage-dependent anion-selective channel protein			FAN_icon19394519.1.g00001.1	GO:0005741,GO:0046930,GO:0015288,GO:0008308	mitochondrial outer membrane|pore complex|porin activity|voltage-gated anion channel activity	path:ko04020,path:ko04022,path:ko05166,path:ko05012,path:ko05016	Calcium signaling pathway|cGMP - PKG signaling pathway|HTLV-I infection|Parkinson's disease|Huntington's disease
FAN_icon19394523.1.g00001.1	0	0	0	0	0	0											FAN_icon19394523.1.g00001.1
FAN_icon19394537.1.g00001.1	0	0	0	0	0	0	gi|470130206|ref|XP_004300996.1|PREDICTED: probable F-box protein At5g04010 [Fragaria vesca subsp. vesca]	6e-47									FAN_icon19394537.1.g00001.1
FAN_icon19394541.1.g00001.1	0	0	0	0	0	0											FAN_icon19394541.1.g00001.1
FAN_icon19394593.1.g00001.1	0	0	0	0	0	0			sp|O61309|NOS_LYMST	2e-10	Nitric oxide synthase OS=Lymnaea stagnalis GN=NOS PE=2 SV=1						FAN_icon19394593.1.g00001.1	GO:0050660,GO:0010181,GO:0020037,GO:0005506,GO:0050661,GO:0004517,GO:0006809	flavin adenine dinucleotide binding|FMN binding|heme binding|iron ion binding|NADP binding|nitric-oxide synthase activity|nitric oxide biosynthetic process
FAN_icon19394757.1.g00001.1	85.4816	92.8545	66.7926	41.416	25.5286	124.248	gi|470141192|ref|XP_004306319.1|PREDICTED: alpha-mannosidase [Fragaria vesca subsp. vesca]	1e-37	sp|C0HJB3|MANA_CANEN	3e-12		KOG1959	4e-19	Glycosyl hydrolase, family 38 - alpha-mannosidase			FAN_icon19394757.1.g00001.1	GO:0000326,GO:0004559,GO:0030246,GO:0008270,GO:0006013	protein storage vacuole|alpha-mannosidase activity|carbohydrate binding|zinc ion binding|mannose metabolic process	path:ko00511	Other glycan degradation
FAN_icon19394827.1.g00001.1	0	0	0	0	0	0	gi|408692404|gb|AFU82552.1|heat shock protein, partial [Artemisia tridentata]	3e-55	sp|Q6F2Y7|CLPB1_ORYSJ	1e-49	Chaperone protein ClpB1 OS=Oryza sativa subsp. japonica GN=CLPB1 PE=2 SV=1	KOG1051	9e-50	Chaperone HSP104 and related ATP-dependent Clp proteases			FAN_icon19394827.1.g00001.1	GO:0005829,GO:0005634,GO:0005524,GO:0034605,GO:0019538	cytosol|nucleus|ATP binding|cellular response to heat|protein metabolic process	path:ko04213	Longevity regulating pathway - multiple species
FAN_icon19394899.1.g00001.1	0	0	0	0	0	0											FAN_icon19394899.1.g00001.1
FAN_icon19394899.1.g00002.1	0	0	0	0	0	0											FAN_icon19394899.1.g00002.1
FAN_icon19394919.1.g00001.1	0	0	0	0	0	0	gi|470131762|ref|XP_004301760.1|PREDICTED: uncharacterized protein LOC101309743 [Fragaria vesca subsp. vesca]	1e-39				KOG0017	7e-10	FOG: Transposon-encoded proteins with TYA, reverse transcriptase, integrase domains in various combinations			FAN_icon19394919.1.g00001.1
FAN_icon19395017.1.g00001.1	0	0	0	0	0	0											FAN_icon19395017.1.g00001.1
FAN_icon19395035.1.g00001.1	27.6725	124.775	59.6589	787.931	2731.9	13.8768	gi|470112175|ref|XP_004292313.1|PREDICTED: xylem cysteine proteinase 1 [Fragaria vesca subsp. vesca]	6e-39	sp|Q9LM66|XCP2_ARATH	3e-29	Xylem cysteine proteinase 2 OS=Arabidopsis thaliana GN=XCP2 PE=2 SV=2	KOG1543	7e-30	Cysteine proteinase Cathepsin L			FAN_icon19395035.1.g00001.1	GO:0005618,GO:0005615,GO:0005764,GO:0005886,GO:0004197,GO:0010623,GO:0051603	cell wall|extracellular space|lysosome|plasma membrane|cysteine-type endopeptidase activity|developmental programmed cell death|proteolysis involved in cellular protein catabolic process
FAN_icon19395179.1.g00001.1	53.4404	126.506	59.4284	90.1694	14.3691	117.278	gi|470135814|ref|XP_004303702.1|PREDICTED: linoleate 13S-lipoxygenase 3-1, chloroplastic-like [Fragaria vesca subsp. vesca]	4e-58	sp|Q9FNX8|LOX4_ARATH	5e-33	Lipoxygenase 4, chloroplastic OS=Arabidopsis thaliana GN=LOX4 PE=2 SV=1						FAN_icon19395179.1.g00001.1	GO:0009507,GO:0016165,GO:0046872,GO:0009901,GO:0048653,GO:0034440,GO:0031408,GO:0009555,GO:0009617,GO:0010193,GO:0009611,GO:0080086	chloroplast|linoleate 13S-lipoxygenase activity|metal ion binding|anther dehiscence|anther development|lipid oxidation|oxylipin biosynthetic process|pollen development|response to bacterium|response to ozone|response to wounding|stamen filament development	path:ko00591,path:ko00592	Linoleic acid metabolism|alpha-Linolenic acid metabolism
FAN_icon19395225.1.g00001.1	0	0	1.44889	0	0	1.59777	gi|470146686|ref|XP_004308953.1|PREDICTED: uncharacterized protein At5g39865-like [Fragaria vesca subsp. vesca]	2e-57	sp|Q9FLE8|Y5986_ARATH	1e-09	Uncharacterized protein At5g39865 OS=Arabidopsis thaliana GN=At5g39865 PE=1 SV=1	KOG2824	7e-16	Glutaredoxin-related protein			FAN_icon19395225.1.g00001.1	GO:0005886,GO:0009055,GO:0015035,GO:0045454	plasma membrane|electron carrier activity|protein disulfide oxidoreductase activity|cell redox homeostasis
FAN_icon19395247.1.g00001.1	0	0	0	0	0	0	gi|764556833|ref|XP_011460708.1|PREDICTED: putative Peroxidase 48 [Fragaria vesca subsp. vesca]	3e-42	sp|O81755|PER48_ARATH	4e-14	Putative Peroxidase 48 OS=Arabidopsis thaliana GN=PER48 PE=3 SV=3						FAN_icon19395247.1.g00001.1	GO:0005576,GO:0020037,GO:0046872,GO:0004601,GO:0042744,GO:0006979	extracellular region|heme binding|metal ion binding|peroxidase activity|hydrogen peroxide catabolic process|response to oxidative stress	path:ko00940	Phenylpropanoid biosynthesis
FAN_icon19395271.1.g00001.1	0	0	0	0	0	0	gi|470111411|ref|XP_004291941.1|PREDICTED: uncharacterized protein LOC101293553 [Fragaria vesca subsp. vesca]	1e-14									FAN_icon19395271.1.g00001.1
FAN_icon19395297.1.g00001.1	0	0	0	0	0	0											FAN_icon19395297.1.g00001.1
FAN_icon19395309.1.g00001.1	0	0	0	0	0	0											FAN_icon19395309.1.g00001.1
FAN_icon19395357.1.g00001.1	0	0	0	0	0	0	gi|764641944|ref|XP_011470919.1|PREDICTED: uncharacterized protein LOC101297108 [Fragaria vesca subsp. vesca]	6e-34									FAN_icon19395357.1.g00001.1
FAN_icon19395547.1.g00001.1	0	0	0	0	0	0	gi|470116086|ref|XP_004294217.1|PREDICTED: DEAD-box ATP-dependent RNA helicase 35-like [Fragaria vesca subsp. vesca]	6e-29	sp|Q9LU46|RH35_ARATH	1e-07	DEAD-box ATP-dependent RNA helicase 35 OS=Arabidopsis thaliana GN=RH35 PE=2 SV=1	KOG0341	3e-08	DEAD-box protein abstrakt			FAN_icon19395547.1.g00001.1	GO:0005524,GO:0004386,GO:0003723,GO:0008270	ATP binding|helicase activity|RNA binding|zinc ion binding
FAN_icon19395597.1.g00001.1	0	0	0	0	0	0	gi|764594015|ref|XP_011465540.1|PREDICTED: uncharacterized protein LOC105351789 [Fragaria vesca subsp. vesca]	3e-40									FAN_icon19395597.1.g00001.1
FAN_icon19395695.1.g00001.1	0	0	0	0	2.6195	0	gi|470139932|ref|XP_004305699.1|PREDICTED: uncharacterized protein LOC101291556 [Fragaria vesca subsp. vesca]	4e-13									FAN_icon19395695.1.g00001.1
FAN_icon19395711.1.g00001.1	0	0	0	0	0	0											FAN_icon19395711.1.g00001.1
FAN_icon19395725.1.g00001.1	0	0	0	0	0	0											FAN_icon19395725.1.g00001.1
FAN_icon19395769.1.g00001.1	0	0	0	0	0	0	gi|470130788|ref|XP_004301284.1|PREDICTED: pentatricopeptide repeat-containing protein At1g74900, mitochondrial [Fragaria vesca subsp. vesca]	1e-44	sp|Q9S7R4|PP125_ARATH	5e-35	Pentatricopeptide repeat-containing protein At1g74900, mitochondrial OS=Arabidopsis thaliana GN=OTP43 PE=2 SV=1	KOG4197	1e-35	FOG: PPR repeat			FAN_icon19395769.1.g00001.1	GO:0005739,GO:0008380	mitochondrion|RNA splicing
FAN_icon19395847.1.g00001.1	0	0	0	0	0	0	gi|470145952|ref|XP_004308595.1|PREDICTED: uncharacterized protein LOC101301623 [Fragaria vesca subsp. vesca]	3e-37									FAN_icon19395847.1.g00001.1
FAN_icon19395899.1.g00001.1	0	0	0	0	0	0											FAN_icon19395899.1.g00001.1
FAN_icon19395931.1.g00001.1	0	0	0	0	0	0	gi|764579018|ref|XP_011463549.1|PREDICTED: uncharacterized protein LOC105351289 [Fragaria vesca subsp. vesca]	5e-26				KOG0017	7e-21	FOG: Transposon-encoded proteins with TYA, reverse transcriptase, integrase domains in various combinations			FAN_icon19395931.1.g00001.1
FAN_icon19395993.1.g00001.1	0	0	0	2.23322	0	0	gi|470119870|ref|XP_004296033.1|PREDICTED: endo-1,4-beta-xylanase D-like [Fragaria vesca subsp. vesca]	5e-54									FAN_icon19395993.1.g00001.1
FAN_icon19396107.1.g00001.1	0	0	0	0	0	0											FAN_icon19396107.1.g00001.1
FAN_icon19396109.1.g00001.1	0	0	0	0	0	0	gi|764578936|ref|XP_011463527.1|PREDICTED: uncharacterized protein LOC105351276 [Fragaria vesca subsp. vesca]	2e-33	sp|Q7LHG5|YI31B_YEAST	1e-07	Transposon Ty3-I Gag-Pol polyprotein OS=Saccharomyces cerevisiae (strain ATCC 204508 / S288c) GN=TY3B-I PE=3 SV=2	KOG0017	3e-26	FOG: Transposon-encoded proteins with TYA, reverse transcriptase, integrase domains in various combinations			FAN_icon19396109.1.g00001.1	GO:0005737,GO:0005634,GO:0000943,GO:0004190,GO:0005524,GO:0003677,GO:0003887,GO:0008233,GO:0004540,GO:0003723,GO:0003964,GO:0004523,GO:0008270,GO:0071897,GO:0015074,GO:0006310,GO:0090501,GO:0006278,GO:0032197,GO:0019076	cytoplasm|nucleus|retrotransposon nucleocapsid|aspartic-type endopeptidase activity|ATP binding|DNA binding|DNA-directed DNA polymerase activity|peptidase activity|ribonuclease activity|RNA binding|RNA-directed DNA polymerase activity|RNA-DNA hybrid ribonuclease activity|zinc ion binding|DNA biosynthetic process|DNA integration|DNA recombination|RNA phosphodiester bond hydrolysis|RNA-dependent DN…
FAN_icon19396117.1.g00001.1	0	0	0	0	0	0	gi|764565594|ref|XP_011461843.1|PREDICTED: callose synthase 3 [Fragaria vesca subsp. vesca]	1e-20	sp|Q9LXT9|CALS3_ARATH	1e-12	Callose synthase 3 OS=Arabidopsis thaliana GN=CALS3 PE=2 SV=3	KOG0916	4e-13	1,3-beta-glucan synthase/callose synthase catalytic subunit			FAN_icon19396117.1.g00001.1	GO:0000148,GO:0016021,GO:0003843,GO:0006075,GO:0071555,GO:0008360	1,3-beta-D-glucan synthase complex|integral component of membrane|1,3-beta-D-glucan synthase activity|(1->3)-beta-D-glucan biosynthetic process|cell wall organization|regulation of cell shape
FAN_icon19396119.1.g00001.1	32.657	53.9514	15.4675	29.5842	20.2508	11.8871	gi|764583052|ref|XP_011464215.1|PREDICTED: uncharacterized protein LOC101306042 [Fragaria vesca subsp. vesca]	2e-38							PRGDB00169268	Medtr6g074000.1	FAN_icon19396119.1.g00001.1
FAN_icon19396155.1.g00001.1	194.798	231.272	182.233	233.451	133.443	162.069	gi|470109893|ref|XP_004291222.1|PREDICTED: ATP-dependent zinc metalloprotease FTSH, chloroplastic [Fragaria vesca subsp. vesca]	1e-32	sp|Q9FH02|FTSH5_ARATH	8e-30	ATP-dependent zinc metalloprotease FTSH 5, chloroplastic OS=Arabidopsis thaliana GN=FTSH5 PE=1 SV=1	KOG0731	2e-30	AAA+-type ATPase containing the peptidase M41 domain			FAN_icon19396155.1.g00001.1	GO:0009507,GO:0009941,GO:0009534,GO:0009535,GO:0016021,GO:0009579,GO:0005524,GO:0004176,GO:0016887,GO:0046872,GO:0004222,GO:0008237,GO:0007275,GO:0010205,GO:0010206,GO:0030163,GO:0006508,GO:0010304,GO:0009735	chloroplast|chloroplast envelope|chloroplast thylakoid|chloroplast thylakoid membrane|integral component of membrane|thylakoid|ATP binding|ATP-dependent peptidase activity|ATPase activity|metal ion binding|metalloendopeptidase activity|metallopeptidase activity|multicellular organism development|photoinhibition|photosystem II repair|protein catabolic process|proteolysis|PSII associated light-harv…
FAN_icon19396303.1.g00001.1	0	0	0	0	0	0											FAN_icon19396303.1.g00001.1
FAN_icon19396315.1.g00001.1	0	0	0	0	0	0	gi|764549125|ref|XP_011459915.1|PREDICTED: serine/arginine repetitive matrix protein 1-like [Fragaria vesca subsp. vesca]	8e-16									FAN_icon19396315.1.g00001.1
FAN_icon19396331.1.g00001.1	0	0	0	0	0	0											FAN_icon19396331.1.g00001.1
FAN_icon19396339.1.g00001.1	0	0	0	0	0	0	gi|764579080|ref|XP_011463566.1|PREDICTED: uncharacterized protein LOC105351298 [Fragaria vesca subsp. vesca]	1e-29									FAN_icon19396339.1.g00001.1
FAN_icon19396345.1.g00001.1	0	0	0	0	0	0											FAN_icon19396345.1.g00001.1
FAN_icon19396419.1.g00001.1	0	0	0	0	0	0											FAN_icon19396419.1.g00001.1
FAN_icon19396453.1.g00001.1	0	0	0	0	0	0											FAN_icon19396453.1.g00001.1
FAN_icon19396497.1.g00001.1	0	0	0	0	0	0											FAN_icon19396497.1.g00001.1
FAN_icon19396567.1.g00001.1	0	0	0	0	0	0											FAN_icon19396567.1.g00001.1
FAN_icon19396685.1.g00001.1	0	0	0	0	0	0	gi|470112211|ref|XP_004292330.1|PREDICTED: putative disease resistance protein RGA3 [Fragaria vesca subsp. vesca]	9e-33	sp|Q7XA40|RGA3_SOLBU	3e-07	Putative disease resistance protein RGA3 OS=Solanum bulbocastanum GN=RGA3 PE=2 SV=2						FAN_icon19396685.1.g00001.1	GO:0043531,GO:0005524,GO:0006952	ADP binding|ATP binding|defense response
FAN_icon19396747.1.g00001.1	12.3114	10.877	1.21234	1.3301	6.63903	22.4062	gi|470125883|ref|XP_004298927.1|PREDICTED: RNA-dependent RNA polymerase 2 [Fragaria vesca subsp. vesca]	1e-45	sp|O82504|RDR2_ARATH	5e-28	RNA-dependent RNA polymerase 2 OS=Arabidopsis thaliana GN=RDR2 PE=1 SV=1	KOG0988	1e-28	RNA-directed RNA polymerase QDE-1 required for posttranscriptional gene silencing and RNA interference			FAN_icon19396747.1.g00001.1	GO:0005730,GO:0005654,GO:0005634,GO:0003723,GO:0003968,GO:0007267,GO:0050832,GO:0016458,GO:0010495,GO:0070919,GO:0030422,GO:0016246	nucleolus|nucleoplasm|nucleus|RNA binding|RNA-directed RNA polymerase activity|cell-cell signaling|defense response to fungus|gene silencing|long-distance posttranscriptional gene silencing|production of siRNA involved in chromatin silencing by small RNA|production of siRNA involved in RNA interference|RNA interference
FAN_icon19396997.1.g00001.1	0	0	0	0	0	0	gi|595833736|ref|XP_007206725.1|hypothetical protein PRUPE_ppa024702mg [Prunus persica]	3e-08									FAN_icon19396997.1.g00001.1
FAN_icon19397011.1.g00001.1	0	0	0	0	0	0											FAN_icon19397011.1.g00001.1
FAN_icon19397143.1.g00001.1	0	0	0	0	0	0	gi|764522940|ref|XP_011457659.1|PREDICTED: histone-lysine N-methyltransferase ATX3-like [Fragaria vesca subsp. vesca]	3e-33									FAN_icon19397143.1.g00001.1
FAN_icon19397209.1.g00001.1	0	0	0	0	0	0	gi|764512576|ref|XP_004289123.2|PREDICTED: putative pentatricopeptide repeat-containing protein At3g47840 [Fragaria vesca subsp. vesca]	2e-18									FAN_icon19397209.1.g00001.1
FAN_icon19397277.1.g00001.1	0	6.83246	0	14.8737	11.1927	0	gi|764527320|ref|XP_004292244.2|PREDICTED: leucine-rich repeat receptor-like protein kinase PXL2 [Fragaria vesca subsp. vesca]	1e-58	sp|Q9M0G7|PXL2_ARATH	9e-42	Leucine-rich repeat receptor-like protein kinase PXL2 OS=Arabidopsis thaliana GN=PXL2 PE=2 SV=1	KOG0619	9e-19	FOG: Leucine rich repeat	PRGDB00172722	ppa000726m	FAN_icon19397277.1.g00001.1	GO:0016021,GO:0005886,GO:0090406,GO:0005524,GO:0004672,GO:0004674,GO:0030154,GO:0010067,GO:0046777,GO:0006468,GO:0001944	integral component of membrane|plasma membrane|pollen tube|ATP binding|protein kinase activity|protein serine/threonine kinase activity|cell differentiation|procambium histogenesis|protein autophosphorylation|protein phosphorylation|vasculature development
FAN_icon19397281.1.g00001.1	0	0	0	0	0	0	gi|764619857|ref|XP_011468411.1|PREDICTED: uncharacterized protein LOC105352598 [Fragaria vesca subsp. vesca]	8e-57	sp|P0CT39|TF26_SCHPO	7e-12	Transposon Tf2-6 polyprotein OS=Schizosaccharomyces pombe (strain 972 / ATCC 24843) GN=Tf2-6 PE=3 SV=1	KOG0017	6e-20	FOG: Transposon-encoded proteins with TYA, reverse transcriptase, integrase domains in various combinations			FAN_icon19397281.1.g00001.1	GO:0004190,GO:0003677,GO:0003887,GO:0004519,GO:0046872,GO:0003723,GO:0003964,GO:0015074,GO:0006310	aspartic-type endopeptidase activity|DNA binding|DNA-directed DNA polymerase activity|endonuclease activity|metal ion binding|RNA binding|RNA-directed DNA polymerase activity|DNA integration|DNA recombination
FAN_icon19397317.1.g00001.1	0	0	0	0	0	0	gi|147804664|emb|CAN66637.1|hypothetical protein VITISV_011340 [Vitis vinifera]	2e-40	sp|P10978|POLX_TOBAC	9e-07	Retrovirus-related Pol polyprotein from transposon TNT 1-94 OS=Nicotiana tabacum PE=2 SV=1	KOG0017	2e-07	FOG: Transposon-encoded proteins with TYA, reverse transcriptase, integrase domains in various combinations			FAN_icon19397317.1.g00001.1	GO:0004190,GO:0004519,GO:0003676,GO:0003964,GO:0008270,GO:0015074	aspartic-type endopeptidase activity|endonuclease activity|nucleic acid binding|RNA-directed DNA polymerase activity|zinc ion binding|DNA integration
FAN_icon19397345.1.g00001.1	0	0	0	0	0	0											FAN_icon19397345.1.g00001.1
FAN_icon19397363.1.g00001.1	0	0	0	2.85265	9.68686	0	gi|470139311|ref|XP_004305394.1|PREDICTED: dirigent protein 22-like [Fragaria vesca subsp. vesca]	2e-17	sp|Q84TH6|DIR23_ARATH	2e-11	Dirigent protein 23 OS=Arabidopsis thaliana GN=DIR23 PE=2 SV=1						FAN_icon19397363.1.g00001.1	GO:0048046	apoplast
FAN_icon19397401.1.g00001.1	0	0	0	0	0	0	gi|470134613|ref|XP_004303142.1|PREDICTED: protein-lysine methyltransferase C42C1.13 [Fragaria vesca subsp. vesca]	2e-14				KOG2793	2e-09	Putative N2,N2-dimethylguanosine tRNA methyltransferase			FAN_icon19397401.1.g00001.1
FAN_icon19397451.1.g00001.1	0	0	0	0	0	0	gi|764610582|ref|XP_004305799.2|PREDICTED: receptor-like protein 2 isoform X1 [Fragaria vesca subsp. vesca]	9e-19							PRGDB00172562	ppa023693m	FAN_icon19397451.1.g00001.1
FAN_icon19397453.1.g00001.1	0	0	0	0	0	0	gi|764522758|ref|XP_011457633.1|PREDICTED: uncharacterized protein LOC105349508 [Fragaria vesca subsp. vesca]	4e-08									FAN_icon19397453.1.g00001.1
FAN_icon19397471.1.g00001.1	0	21.497	18.0585	0	0	0	gi|764635068|ref|XP_011470057.1|PREDICTED: probable LRR receptor-like serine/threonine-protein kinase At3g47570 [Fragaria vesca subsp. vesca]	1e-42	sp|C0LGP4|Y3475_ARATH	1e-23	Probable LRR receptor-like serine/threonine-protein kinase At3g47570 OS=Arabidopsis thaliana GN=At3g47570 PE=1 SV=1	KOG1187	4e-15	Serine/threonine protein kinase	PRGDB00216183	MDP0000472176	FAN_icon19397471.1.g00001.1	GO:0016021,GO:0005886,GO:0005524,GO:0004674	integral component of membrane|plasma membrane|ATP binding|protein serine/threonine kinase activity
FAN_icon19397473.1.g00001.1	0	0	0	0	0	0	gi|764548259|ref|XP_011459783.1|PREDICTED: serine/arginine repetitive matrix protein 1-like [Fragaria vesca subsp. vesca]	7e-23									FAN_icon19397473.1.g00001.1
FAN_icon19397573.1.g00001.1	0	0	0	0	0	0											FAN_icon19397573.1.g00001.1
FAN_icon19397603.1.g00001.1	0	0	0	0	0	0	gi|764641944|ref|XP_011470919.1|PREDICTED: uncharacterized protein LOC101297108 [Fragaria vesca subsp. vesca]	8e-13									FAN_icon19397603.1.g00001.1
FAN_icon19397635.1.g00001.1	0	0	0	0	0	0	gi|470147379|ref|XP_004309292.1|PREDICTED: uncharacterized protein LOC101304635, partial [Fragaria vesca subsp. vesca]	4e-21				KOG0017	1e-08	FOG: Transposon-encoded proteins with TYA, reverse transcriptase, integrase domains in various combinations			FAN_icon19397635.1.g00001.1
FAN_icon19397725.1.g00001.1	0	0	0	0	0	0	gi|470140262|ref|XP_004305860.1|PREDICTED: F-box/kelch-repeat protein At3g23880-like [Fragaria vesca subsp. vesca]	2e-27									FAN_icon19397725.1.g00001.1
FAN_icon19397737.1.g00001.1	0	0	0	0	0	0											FAN_icon19397737.1.g00001.1
FAN_icon19397759.1.g00001.1	0	0	0	0	0	0											FAN_icon19397759.1.g00001.1
FAN_icon19397759.1.g00002.1	0	0	0	0	0	0											FAN_icon19397759.1.g00002.1
FAN_icon19397839.1.g00001.1	0	0	0	0	0	0											FAN_icon19397839.1.g00001.1
FAN_icon19397895.1.g00001.1	0	0	0	0	0	0											FAN_icon19397895.1.g00001.1
FAN_icon19397901.1.g00001.1	0	0	0	0	0	0	gi|764629530|ref|XP_011469443.1|PREDICTED: B3 domain-containing protein Os12g0591400-like isoform X1 [Fragaria vesca subsp. vesca]	8e-13									FAN_icon19397901.1.g00001.1
FAN_icon19397949.1.g00001.1	0	0	0	0	0	0											FAN_icon19397949.1.g00001.1
FAN_icon19397999.1.g00001.1	0	2.66951	0	0	0	0	gi|470146666|ref|XP_004308943.1|PREDICTED: putative F-box protein At4g17565 [Fragaria vesca subsp. vesca]	3e-23									FAN_icon19397999.1.g00001.1
FAN_icon19398027.1.g00001.1	0	0	0	0	0	0											FAN_icon19398027.1.g00001.1
FAN_icon19398053.1.g00001.1	0	0	0	0	0	0	gi|764643954|ref|XP_011457304.1|PREDICTED: uncharacterized protein LOC105349388 [Fragaria vesca subsp. vesca]	1e-25				KOG0017	1e-19	FOG: Transposon-encoded proteins with TYA, reverse transcriptase, integrase domains in various combinations			FAN_icon19398053.1.g00001.1
FAN_icon19398089.1.g00001.1	0	0	0	0	0	0	gi|764523097|ref|XP_011457681.1|PREDICTED: uncharacterized protein LOC105349532 [Fragaria vesca subsp. vesca]	6e-07									FAN_icon19398089.1.g00001.1
FAN_icon19398137.1.g00001.1	62.8814	100.383	44.6236	31.3591	34.6446	67.1917	gi|470107557|ref|XP_004290111.1|PREDICTED: probably inactive leucine-rich repeat receptor-like protein kinase At5g48380 [Fragaria vesca subsp. vesca]	4e-46	sp|Q9ASS4|Y5838_ARATH	2e-17	Probably inactive leucine-rich repeat receptor-like protein kinase At5g48380 OS=Arabidopsis thaliana GN=At5g48380 PE=1 SV=1	KOG0619	6e-09	FOG: Leucine rich repeat	PRGDB00173866	ppa002865m	FAN_icon19398137.1.g00001.1	GO:0016021,GO:0005886,GO:0009506,GO:0005524,GO:0016301,GO:0004672,GO:0033612,GO:0042742,GO:0060548,GO:0031348	integral component of membrane|plasma membrane|plasmodesma|ATP binding|kinase activity|protein kinase activity|receptor serine/threonine kinase binding|defense response to bacterium|negative regulation of cell death|negative regulation of defense response
FAN_icon19398265.1.g00001.1	0	0	0	0	0	0											FAN_icon19398265.1.g00001.1
FAN_icon19398267.1.g00001.1	0	0	0	0	0	0	gi|658028550|ref|XP_008349707.1|PREDICTED: uncharacterized protein PFB0765w-like [Malus domestica]	2e-27									FAN_icon19398267.1.g00001.1
FAN_icon19398303.1.g00001.1	113.308	116.366	29.1115	71.2876	80.0026	163.587	gi|566171020|ref|XP_006383196.1|hypothetical protein POPTR_0005s12480g [Populus trichocarpa]	4e-33	sp|A8MR89|AEL1_ARATH	2e-27		KOG3381	7e-17	Uncharacterized conserved protein			FAN_icon19398303.1.g00001.1
FAN_icon19398363.1.g00001.1	0	0	0	0	0	0	gi|568872905|ref|XP_006489603.1|PREDICTED: uncharacterized protein LOC102619348 [Citrus sinensis]	1e-07									FAN_icon19398363.1.g00001.1
FAN_icon19398517.1.g00001.1	0	0	0	0	0	0											FAN_icon19398517.1.g00001.1
FAN_icon19398575.1.g00001.1	10.4271	16.8773	16.3367	16.0869	5.83516	15.195	gi|764582629|ref|XP_004299134.2|PREDICTED: uncharacterized protein LOC101310415 [Fragaria vesca subsp. vesca]	1e-46									FAN_icon19398575.1.g00001.1
FAN_icon19398759.1.g00001.1	0	5.27561	0	5.13747	1.40417	0	gi|470118666|ref|XP_004295443.1|PREDICTED: pentatricopeptide repeat-containing protein At4g20770 [Fragaria vesca subsp. vesca]	3e-57	sp|Q9SVH0|PP329_ARATH	3e-26	Pentatricopeptide repeat-containing protein At4g20770 OS=Arabidopsis thaliana GN=PCMP-E35 PE=3 SV=2	KOG4197	8e-27	FOG: PPR repeat			FAN_icon19398759.1.g00001.1
FAN_icon19398773.1.g00001.1	0	0	0	0	0	0											FAN_icon19398773.1.g00001.1
FAN_icon19398851.1.g00001.1	0	0	0	0	0	0											FAN_icon19398851.1.g00001.1
FAN_icon19398893.1.g00001.1	0	0	0	0	0	0											FAN_icon19398893.1.g00001.1
FAN_icon19398941.1.g00001.1	0	0	0	0	0	0	gi|645260179|ref|XP_008235711.1|PREDICTED: 1-aminocyclopropane-1-carboxylate oxidase homolog 1-like [Prunus mume]	2e-12									FAN_icon19398941.1.g00001.1
FAN_icon19398981.1.g00001.1	0	0	0	0	0	0	gi|242805997|ref|XP_002484650.1|polymerase, putative [Talaromyces stipitatus ATCC 10500]	6e-22									FAN_icon19398981.1.g00001.1
FAN_icon19399091.1.g00001.1	0	0	0	0	0	0	gi|641865752|gb|KDO84437.1|hypothetical protein CISIN_1g010901mg [Citrus sinensis]	3e-18				KOG2556	7e-19	Leishmanolysin-like peptidase (Peptidase M8 family)			FAN_icon19399091.1.g00001.1	path:ko05140,path:ko05143	Leishmaniasis|African trypanosomiasis
FAN_icon19399119.1.g00001.1	0	0	0	0	0	0											FAN_icon19399119.1.g00001.1
FAN_icon19399199.1.g00001.1	0	0	0	0	0	0											FAN_icon19399199.1.g00001.1
FAN_icon19399317.1.g00001.1	0	0	0	0	0	0											FAN_icon19399317.1.g00001.1
FAN_icon19399321.1.g00001.1	0	0	0	0	0	0											FAN_icon19399321.1.g00001.1
FAN_icon19399349.1.g00001.1	0	0	0	0	0	0	gi|764515064|ref|XP_004288107.2|PREDICTED: probable polygalacturonase [Fragaria vesca subsp. vesca]	8e-15									FAN_icon19399349.1.g00001.1
FAN_icon19399391.1.g00001.1	0	0	0	0	0	0											FAN_icon19399391.1.g00001.1
FAN_icon19399629.1.g00001.1	1.79146	0	0	5.66074	0	10.1421	gi|764594160|ref|XP_011465572.1|PREDICTED: protein NLP5-like isoform X1 [Fragaria vesca subsp. vesca]	4e-52									FAN_icon19399629.1.g00001.1
FAN_icon19399681.1.g00001.1	0	0	0	0	0	0											FAN_icon19399681.1.g00001.1
FAN_icon19399689.1.g00001.1	0	0	0	0	0	0	gi|764579183|ref|XP_011463595.1|PREDICTED: uncharacterized protein LOC105351315 [Fragaria vesca subsp. vesca]	6e-48				KOG0017	3e-12	FOG: Transposon-encoded proteins with TYA, reverse transcriptase, integrase domains in various combinations			FAN_icon19399689.1.g00001.1
FAN_icon19399697.1.g00001.1	3.85772	0	0	0	3.15789	0											FAN_icon19399697.1.g00001.1
FAN_icon19399783.1.g00001.1	20.9385	22.5763	13.0143	19.1634	26.8044	29.8305	gi|470143183|ref|XP_004307261.1|PREDICTED: eukaryotic translation initiation factor 4G [Fragaria vesca subsp. vesca]	2e-59	sp|G5CEW6|IF4G_WHEAT	7e-15	Eukaryotic translation initiation factor 4G OS=Triticum aestivum PE=1 SV=1	KOG0401	2e-10	Translation initiation factor 4F, ribosome/mRNA-bridging subunit (eIF-4G)			FAN_icon19399783.1.g00001.1	GO:0003743,GO:0006417	translation initiation factor activity|regulation of translation	path:ko03013,path:ko05416	RNA transport|Viral myocarditis
FAN_icon19399847.1.g00001.1	63.512	50.7406	82.4647	114.831	77.2323	92.5496	gi|645234750|ref|XP_008223954.1|PREDICTED: auxin response factor 19-like [Prunus mume]	2e-42	sp|Q0D9R7|ARFS_ORYSJ	2e-38	Auxin response factor 19 OS=Oryza sativa subsp. japonica GN=ARF19 PE=2 SV=2						FAN_icon19399847.1.g00001.1	GO:0005634,GO:0003677,GO:0009734,GO:0006355,GO:0006351	nucleus|DNA binding|auxin-activated signaling pathway|regulation of transcription, DNA-templated|transcription, DNA-templated
FAN_icon19399849.1.g00001.1	0	0	0	0	0	0	gi|764547465|ref|XP_011459670.1|PREDICTED: uncharacterized protein LOC105350030 [Fragaria vesca subsp. vesca]	3e-09									FAN_icon19399849.1.g00001.1
FAN_icon19399851.1.g00001.1	0	0	0	0	0	0	gi|764547465|ref|XP_011459670.1|PREDICTED: uncharacterized protein LOC105350030 [Fragaria vesca subsp. vesca]	3e-09									FAN_icon19399851.1.g00001.1
FAN_icon19400061.1.g00001.1	0	1.689	0	0	0	0											FAN_icon19400061.1.g00001.1
FAN_icon19400129.1.g00001.1	0	0	0	0	0	0	gi|764641944|ref|XP_011470919.1|PREDICTED: uncharacterized protein LOC101297108 [Fragaria vesca subsp. vesca]	7e-36									FAN_icon19400129.1.g00001.1
FAN_icon19400179.1.g00001.1	0	0	0	0	0	0	gi|528298623|emb|CCU76238.1|TE1b-like protein [Blumeria graminis f. sp. hordei DH14]	1e-29									FAN_icon19400179.1.g00001.1
FAN_icon19400263.1.g00001.1	0	0	0	0	0	0											FAN_icon19400263.1.g00001.1
FAN_icon19400311.1.g00001.1	0	0	0	0	0	0											FAN_icon19400311.1.g00001.1
FAN_icon19400389.1.g00001.1	10.2754	5.64495	4.83702	12.0686	0	20.6709	gi|470137235|ref|XP_004304375.1|PREDICTED: probable transcription factor KAN3 [Fragaria vesca subsp. vesca]	5e-65									FAN_icon19400389.1.g00001.1
FAN_icon19400465.1.g00001.1	0	0	0	0	0	0											FAN_icon19400465.1.g00001.1
FAN_icon19400473.1.g00001.1	0	0	0	0	0	0											FAN_icon19400473.1.g00001.1
FAN_icon19400501.1.g00001.1	0	0	0	0	0	0	gi|764548259|ref|XP_011459783.1|PREDICTED: serine/arginine repetitive matrix protein 1-like [Fragaria vesca subsp. vesca]	3e-32									FAN_icon19400501.1.g00001.1
FAN_icon19400545.1.g00001.1	35.1097	63.9299	40.8829	106.956	95.3854	176.766	gi|470136207|ref|XP_004303888.1|PREDICTED: 4-hydroxyphenylpyruvate dioxygenase [Fragaria vesca subsp. vesca]	1e-52	sp|P93836|HPPD_ARATH	3e-37	4-hydroxyphenylpyruvate dioxygenase OS=Arabidopsis thaliana GN=HPD PE=1 SV=2	KOG0638	7e-38	4-hydroxyphenylpyruvate dioxygenase			FAN_icon19400545.1.g00001.1	GO:0005737,GO:0003868,GO:0042802,GO:0046872,GO:0006559,GO:0006572	cytoplasm|4-hydroxyphenylpyruvate dioxygenase activity|identical protein binding|metal ion binding|L-phenylalanine catabolic process|tyrosine catabolic process	path:ko00350,path:ko00360,path:ko00130	Tyrosine metabolism|Phenylalanine metabolism|Ubiquinone and other terpenoid-quinone biosynthesis
FAN_icon19400601.1.g00001.1	0	0	0	0	0	0											FAN_icon19400601.1.g00001.1
FAN_icon19400651.1.g00001.1	0	0	0	0	0	0	gi|764643967|ref|XP_011457308.1|PREDICTED: uncharacterized protein LOC105349392 [Fragaria vesca subsp. vesca]	4e-12									FAN_icon19400651.1.g00001.1
FAN_icon19400767.1.g00001.1	0	0	0	0	0	0											FAN_icon19400767.1.g00001.1
FAN_icon19400835.1.g00001.1	0	1.44312	1.31623	0	2.10029	0	gi|764581190|ref|XP_011463966.1|PREDICTED: uncharacterized protein LOC101306720 [Fragaria vesca subsp. vesca]	3e-35									FAN_icon19400835.1.g00001.1
FAN_icon19400861.1.g00001.1	0	0	0	0	0	0	gi|470103762|ref|XP_004288299.1|PREDICTED: leucine-rich repeat receptor-like serine/threonine-protein kinase BAM1 [Fragaria vesca subsp. vesca]	2e-12									FAN_icon19400861.1.g00001.1
FAN_icon19400929.1.g00001.1	19.1706	13.3335	16.8624	3.34397	10.5583	22.7786	gi|470128676|ref|XP_004300262.1|PREDICTED: ATP-dependent RNA helicase DHX36 [Fragaria vesca subsp. vesca]	5e-47				KOG0920	5e-26	ATP-dependent RNA helicase A			FAN_icon19400929.1.g00001.1
FAN_icon19400951.1.g00001.1	0	0	0	0	0	0	gi|470147379|ref|XP_004309292.1|PREDICTED: uncharacterized protein LOC101304635, partial [Fragaria vesca subsp. vesca]	2e-45									FAN_icon19400951.1.g00001.1
FAN_icon19400987.1.g00001.1	0	6.68998	0	0	1.25589	1.42251	gi|658001797|ref|XP_008393372.1|PREDICTED: uncharacterized protein LOC103455563 [Malus domestica]	2e-29				KOG0017	9e-08	FOG: Transposon-encoded proteins with TYA, reverse transcriptase, integrase domains in various combinations			FAN_icon19400987.1.g00001.1
FAN_icon19400993.1.g00001.1	0	0	0	0	0	0											FAN_icon19400993.1.g00001.1
FAN_icon19400995.1.g00001.1	0	0	0	0	0	0											FAN_icon19400995.1.g00001.1
FAN_icon19401015.1.g00001.1	0	0	0	0	0	0	gi|764639744|ref|XP_011470652.1|PREDICTED: uncharacterized protein LOC105353311 [Fragaria vesca subsp. vesca]	3e-15									FAN_icon19401015.1.g00001.1
FAN_icon19401059.1.g00001.1	0	0	0	0	0	0	gi|645257150|ref|XP_008234281.1|PREDICTED: protein FAR1-RELATED SEQUENCE 5-like [Prunus mume]	2e-31	sp|Q5UBY2|FRS1_ARATH	4e-08	Protein FAR1-RELATED SEQUENCE 1 OS=Arabidopsis thaliana GN=FRS1 PE=1 SV=1						FAN_icon19401059.1.g00001.1	GO:0005634,GO:0008270,GO:0006355	nucleus|zinc ion binding|regulation of transcription, DNA-templated
FAN_icon19401071.1.g00001.1	0	0	0	0	0	0											FAN_icon19401071.1.g00001.1
FAN_icon19401073.1.g00001.1	0	0	0	0	0	0	gi|470112940|ref|XP_004292687.1|PREDICTED: aminoacylase-1 [Fragaria vesca subsp. vesca]	1e-07									FAN_icon19401073.1.g00001.1
FAN_icon19401095.1.g00001.1	12.058	31.0989	1.63045	8.99573	25.1269	25.7397	gi|764613989|ref|XP_011467834.1|PREDICTED: putative endo-1,3(4)-beta-glucanase 2 [Fragaria vesca subsp. vesca]	8e-17									FAN_icon19401095.1.g00001.1
FAN_icon19401163.1.g00001.1	0	0	0	0	0	0	gi|694314915|ref|XP_009373332.1|PREDICTED: uncharacterized protein LOC103962356 [Pyrus x bretschneideri]	2e-06									FAN_icon19401163.1.g00001.1
FAN_icon19401255.1.g00001.1	0	0	0	0	0	0	gi|171191321|gb|ACB45128.1|polyphenol oxidase [Fragaria x ananassa]	9e-66	sp|P43309|PPO_MALDO	3e-51	Polyphenol oxidase, chloroplastic OS=Malus domestica PE=2 SV=1						FAN_icon19401255.1.g00001.1	GO:0009543,GO:0004097,GO:0046872,GO:0046148	chloroplast thylakoid lumen|catechol oxidase activity|metal ion binding|pigment biosynthetic process	path:ko00350,path:ko00950	Tyrosine metabolism|Isoquinoline alkaloid biosynthesis
FAN_icon19401283.1.g00001.1	0	0	0	0	0	0	gi|764597475|ref|XP_011466178.1|PREDICTED: high mobility group B protein 9-like isoform X2 [Fragaria vesca subsp. vesca]	2e-30									FAN_icon19401283.1.g00001.1
FAN_icon19401293.1.g00001.1	11.4238	22.2422	8.61545	9.28912	15.6617	12.5489	gi|764603130|ref|XP_011466772.1|PREDICTED: LOW QUALITY PROTEIN: protein YIPF5 homolog [Fragaria vesca subsp. vesca]	2e-56	sp|Q54QY3|YIPF5_DICDI	6e-10	Protein YIPF5 homolog OS=Dictyostelium discoideum GN=yipf5 PE=3 SV=1	KOG3103	4e-45	Rab GTPase interacting factor, Golgi membrane protein			FAN_icon19401293.1.g00001.1	GO:0005789,GO:0000139,GO:0016021,GO:0015031,GO:0016192	endoplasmic reticulum membrane|Golgi membrane|integral component of membrane|protein transport|vesicle-mediated transport
FAN_icon19401347.1.g00001.1	0	0	0	0	0	0	gi|764641944|ref|XP_011470919.1|PREDICTED: uncharacterized protein LOC101297108 [Fragaria vesca subsp. vesca]	1e-54									FAN_icon19401347.1.g00001.1
FAN_icon19401355.1.g00001.1	0	0	0	0	0	0											FAN_icon19401355.1.g00001.1
FAN_icon19401369.1.g00001.1	0	0	0	0	0	0											FAN_icon19401369.1.g00001.1
FAN_icon19401441.1.g00001.1	1.1818	0	0	0	1.03258	0	gi|470110239|ref|XP_004291393.1|PREDICTED: uncharacterized protein LOC101291201 [Fragaria vesca subsp. vesca]	2e-36									FAN_icon19401441.1.g00001.1
FAN_icon19401453.1.g00001.1	0	0	0	0	0	1.58393	gi|645220640|ref|XP_008241127.1|PREDICTED: dof zinc finger protein DOF2.4-like [Prunus mume]	8e-43	sp|Q9LZ56|DOF51_ARATH	1e-38	Dof zinc finger protein DOF5.1 OS=Arabidopsis thaliana GN=DOF5.1 PE=2 SV=1						FAN_icon19401453.1.g00001.1	GO:0005634,GO:0003677,GO:0046872,GO:0003700,GO:0006355,GO:0006351	nucleus|DNA binding|metal ion binding|transcription factor activity, sequence-specific DNA binding|regulation of transcription, DNA-templated|transcription, DNA-templated
FAN_icon19401507.1.g00001.1	31.4354	25.5281	47.2897	44.638	130.055	32.0558	gi|195617694|gb|ACG30677.1|histone H4 [Zea mays]	5e-31	sp|P0CG89|H4_SOYBN	4e-31	Histone H4 OS=Glycine max PE=3 SV=1	KOG3467	9e-32	Histone H4			FAN_icon19401507.1.g00001.1	GO:0009507,GO:0005829,GO:0005730,GO:0000786,GO:0005886,GO:0009506,GO:0009579,GO:0005774,GO:0003677,GO:0006334	chloroplast|cytosol|nucleolus|nucleosome|plasma membrane|plasmodesma|thylakoid|vacuolar membrane|DNA binding|nucleosome assembly	path:ko05203,path:ko05322,path:ko05034	Viral carcinogenesis|Systemic lupus erythematosus|Alcoholism
FAN_icon19401583.1.g00001.1	0	0	0	0	3.88346	0	gi|470111955|ref|XP_004292205.1|PREDICTED: CDT1-like protein b [Fragaria vesca subsp. vesca]	6e-35									FAN_icon19401583.1.g00001.1
FAN_icon19401593.1.g00001.1	0	0	0	0	0	0											FAN_icon19401593.1.g00001.1
FAN_icon19401691.1.g00001.1	0	0	0	0	0	0	gi|764549125|ref|XP_011459915.1|PREDICTED: serine/arginine repetitive matrix protein 1-like [Fragaria vesca subsp. vesca]	4e-15									FAN_icon19401691.1.g00001.1
FAN_icon19401715.1.g00001.1	0	0	0	0	0	0											FAN_icon19401715.1.g00001.1
FAN_icon19401903.1.g00001.1	0	0	0	0	0	0											FAN_icon19401903.1.g00001.1
FAN_icon19401911.1.g00001.1	0	49.5666	0	0	126.689	0	gi|470126218|ref|XP_004299088.1|PREDICTED: ubiquitin receptor RAD23d-like isoform X2 [Fragaria vesca subsp. vesca]	2e-20	sp|Q84L31|RD23C_ARATH	6e-15	Ubiquitin receptor RAD23c OS=Arabidopsis thaliana GN=RAD23C PE=1 SV=2	KOG0011	1e-15	Nucleotide excision repair factor NEF2, RAD23 component			FAN_icon19401911.1.g00001.1	GO:0005737,GO:0005634,GO:0003684,GO:0031593,GO:0070628,GO:0043130,GO:0006289,GO:0043161	cytoplasm|nucleus|damaged DNA binding|polyubiquitin binding|proteasome binding|ubiquitin binding|nucleotide-excision repair|proteasome-mediated ubiquitin-dependent protein catabolic process	path:ko04141,path:ko03420	Protein processing in endoplasmic reticulum|Nucleotide excision repair
FAN_icon19401967.1.g00001.1	0	0	0	0	0	0											FAN_icon19401967.1.g00001.1
FAN_icon19402007.1.g00001.1	0	0	0	0	0	0	gi|764522346|ref|XP_011457309.1|PREDICTED: uncharacterized protein LOC105349391 [Fragaria vesca subsp. vesca]	8e-43									FAN_icon19402007.1.g00001.1
FAN_icon19402027.1.g00001.1	13.4367	58.0139	5.99357	17.3922	5.38256	6.67304											FAN_icon19402027.1.g00001.1
FAN_icon19402081.1.g00001.1	8.54069	8.7327	0	2.1598	1.89122	11.1972											FAN_icon19402081.1.g00001.1
FAN_icon19402155.1.g00001.1	0	0	0	0	0	0	gi|470123262|ref|XP_004297647.1|PREDICTED: probable alpha,alpha-trehalose-phosphate synthase [UDP-forming] 10 [Fragaria vesca subsp. vesca]	5e-40	sp|O80738|TPS10_ARATH	3e-31	Probable alpha,alpha-trehalose-phosphate synthase [UDP-forming] 10 OS=Arabidopsis thaliana GN=TPS10 PE=2 SV=1	KOG1050	8e-32	Trehalose-6-phosphate synthase component TPS1 and related subunits			FAN_icon19402155.1.g00001.1	GO:0016757,GO:0005992	transferase activity, transferring glycosyl groups|trehalose biosynthetic process	path:ko00500	Starch and sucrose metabolism
FAN_icon19402165.1.g00001.1	0	0	0	0	0	0	gi|470138934|ref|XP_004305208.1|PREDICTED: WD repeat-containing protein 44-like [Fragaria vesca subsp. vesca]	3e-45				KOG0283	3e-13	WD40 repeat-containing protein			FAN_icon19402165.1.g00001.1
FAN_icon19402175.1.g00001.1	0	0	0	0	0	0	gi|470121441|ref|XP_004296777.1|PREDICTED: sugar transporter ERD6-like 16 isoform X1 [Fragaria vesca subsp. vesca]	2e-14									FAN_icon19402175.1.g00001.1
FAN_icon19402221.1.g00001.1	0	0	0	0	0	0	gi|764544090|ref|XP_011459364.1|PREDICTED: uncharacterized protein LOC105349940 [Fragaria vesca subsp. vesca]	6e-18									FAN_icon19402221.1.g00001.1
FAN_icon19402223.1.g00001.1	0	0	0	0	0	0											FAN_icon19402223.1.g00001.1
FAN_icon19402227.1.g00001.1	0	0	0	0	0	0											FAN_icon19402227.1.g00001.1
FAN_icon19402229.1.g00001.1	0	0	0	0	0	0	gi|764639744|ref|XP_011470652.1|PREDICTED: uncharacterized protein LOC105353311 [Fragaria vesca subsp. vesca]	1e-38									FAN_icon19402229.1.g00001.1
FAN_icon19402233.1.g00001.1	0	0	0	0	0	0											FAN_icon19402233.1.g00001.1
FAN_icon19402349.1.g00001.1	0	0	0	0	0	0											FAN_icon19402349.1.g00001.1
FAN_icon19402389.1.g00001.1	0	4.81072	2.89566	0	0	0	gi|764629769|ref|XP_011469473.1|PREDICTED: pentatricopeptide repeat-containing protein At2g33680-like [Fragaria vesca subsp. vesca]	2e-46	sp|P93005|PP181_ARATH	1e-23	Pentatricopeptide repeat-containing protein At2g33680 OS=Arabidopsis thaliana GN=PCMP-E19 PE=3 SV=1	KOG4197	3e-24	FOG: PPR repeat			FAN_icon19402389.1.g00001.1
FAN_icon19402411.1.g00001.1	21.1941	28.0954	13.2799	8.10313	16.3976	37.3446	gi|470114696|ref|XP_004293546.1|PREDICTED: uncharacterized protein LOC101295895 [Fragaria vesca subsp. vesca]	3e-35									FAN_icon19402411.1.g00001.1
FAN_icon19402433.1.g00001.1	62.1796	44.7462	31.2088	46.6585	52.3608	42.5619	gi|470134946|ref|XP_004303297.1|PREDICTED: uncharacterized protein LOC101294191 [Fragaria vesca subsp. vesca]	5e-39									FAN_icon19402433.1.g00001.1
FAN_icon19402457.1.g00001.1	0	0	0	0	0	0	gi|764595537|ref|XP_011465875.1|PREDICTED: glutamic acid-rich protein-like [Fragaria vesca subsp. vesca]	7e-06									FAN_icon19402457.1.g00001.1
FAN_icon19402579.1.g00001.1	0	0	0	0	0	0											FAN_icon19402579.1.g00001.1
FAN_icon19402629.1.g00001.1	0	1.10241	0	0	0	0											FAN_icon19402629.1.g00001.1
FAN_icon19402641.1.g00001.1	2.23821	2.33227	2.00295	0	0	2.33646	gi|764606039|ref|XP_011467035.1|PREDICTED: uncharacterized protein LOC105352240 isoform X1 [Fragaria vesca subsp. vesca]	1e-16									FAN_icon19402641.1.g00001.1
FAN_icon19402771.1.g00001.1	0	0	0	0	0	0											FAN_icon19402771.1.g00001.1
FAN_icon19402799.1.g00001.1	0	0	0	0	0	0	gi|764641944|ref|XP_011470919.1|PREDICTED: uncharacterized protein LOC101297108 [Fragaria vesca subsp. vesca]	6e-55									FAN_icon19402799.1.g00001.1
FAN_icon19402819.1.g00001.1	0	0	0	0	0	0	gi|764520943|ref|XP_011469628.1|PREDICTED: condensin complex subunit 3 isoform X4 [Fragaria vesca subsp. vesca]	2e-39				KOG2025	1e-15	Chromosome condensation complex Condensin, subunit G			FAN_icon19402819.1.g00001.1	path:ko04111	Cell cycle - yeast
FAN_icon19402833.1.g00001.1	5.59058	1.2498	3.35595	0	0	0	gi|764628698|ref|XP_011469364.1|PREDICTED: LOW QUALITY PROTEIN: DNA-directed RNA polymerase V subunit 1 [Fragaria vesca subsp. vesca]	3e-45									FAN_icon19402833.1.g00001.1
FAN_icon19403003.1.g00001.1	0	0	0	0	0	0	gi|595812273|ref|XP_007203374.1|hypothetical protein PRUPE_ppa025932mg [Prunus persica]	3e-14				KOG0017	2e-09	FOG: Transposon-encoded proteins with TYA, reverse transcriptase, integrase domains in various combinations			FAN_icon19403003.1.g00001.1
FAN_icon19403099.1.g00001.1	0	0	0	0	0	0											FAN_icon19403099.1.g00001.1
FAN_icon19403105.1.g00001.1	0	0	0	0	0	0											FAN_icon19403105.1.g00001.1
FAN_icon19403187.1.g00001.1	0	0	0	0	0	0	gi|470112373|ref|XP_004292410.1|PREDICTED: uncharacterized protein LOC101297116 [Fragaria vesca subsp. vesca]	1e-30				KOG0017	8e-11	FOG: Transposon-encoded proteins with TYA, reverse transcriptase, integrase domains in various combinations			FAN_icon19403187.1.g00001.1
FAN_icon19403197.1.g00001.1	0	0	0	0	0	0	gi|764579228|ref|XP_011463608.1|PREDICTED: uncharacterized protein LOC105351324 [Fragaria vesca subsp. vesca]	2e-31				KOG0017	6e-14	FOG: Transposon-encoded proteins with TYA, reverse transcriptase, integrase domains in various combinations			FAN_icon19403197.1.g00001.1
FAN_icon19403217.1.g00001.1	0	0	0	0	0	0											FAN_icon19403217.1.g00001.1
FAN_icon19403229.1.g00001.1	0	0	0	0	0	0	gi|590673715|ref|XP_007038971.1|Regulatory components of ABA receptor 3 isoform 2 [Theobroma cacao]	2e-25	sp|Q9FGM1|PYL8_ARATH	5e-24	Abscisic acid receptor PYL8 OS=Arabidopsis thaliana GN=PYL8 PE=1 SV=1						FAN_icon19403229.1.g00001.1	GO:0005737,GO:0005634,GO:0005886,GO:0010427,GO:0042803,GO:0004864,GO:0004872,GO:0009738,GO:0043086,GO:0009789,GO:0080163,GO:0009737	cytoplasm|nucleus|plasma membrane|abscisic acid binding|protein homodimerization activity|protein phosphatase inhibitor activity|receptor activity|abscisic acid-activated signaling pathway|negative regulation of catalytic activity|positive regulation of abscisic acid-activated signaling pathway|regulation of protein serine/threonine phosphatase activity|response to abscisic acid	path:ko04075	Plant hormone signal transduction
FAN_icon19403241.1.g00001.1	0	0	0	0	0	0											FAN_icon19403241.1.g00001.1
FAN_icon19403243.1.g00001.1	0	0	0	0	0	0	gi|764567418|ref|XP_011462184.1|PREDICTED: uncharacterized protein LOC105350889 [Fragaria vesca subsp. vesca]	1e-20									FAN_icon19403243.1.g00001.1
FAN_icon19403259.1.g00001.1	0	0	0	0	0	0	gi|470147379|ref|XP_004309292.1|PREDICTED: uncharacterized protein LOC101304635, partial [Fragaria vesca subsp. vesca]	3e-32									FAN_icon19403259.1.g00001.1
FAN_icon19403259.1.g00002.1	0	0	0	0	0	0	gi|470147379|ref|XP_004309292.1|PREDICTED: uncharacterized protein LOC101304635, partial [Fragaria vesca subsp. vesca]	4e-32									FAN_icon19403259.1.g00002.1
FAN_icon19403269.1.g00001.1	0	0	0	0	0	0											FAN_icon19403269.1.g00001.1
FAN_icon19403289.1.g00001.1	0	0	0	0	0	0											FAN_icon19403289.1.g00001.1
FAN_icon19403307.1.g00001.1	0	0	0	0	0	0	gi|764547465|ref|XP_011459670.1|PREDICTED: uncharacterized protein LOC105350030 [Fragaria vesca subsp. vesca]	3e-45									FAN_icon19403307.1.g00001.1
FAN_icon19403431.1.g00001.1	89.1363	157.782	40.4418	10.2465	14.6835	44.1458	gi|470144777|ref|XP_004308024.1|PREDICTED: ABC transporter C family member 10-like [Fragaria vesca subsp. vesca]	1e-38	sp|Q9LYS2|AB10C_ARATH	3e-32	ABC transporter C family member 10 OS=Arabidopsis thaliana GN=ABCC10 PE=2 SV=2	KOG0054	7e-33	Multidrug resistance-associated protein/mitoxantrone resistance protein, ABC superfamily			FAN_icon19403431.1.g00001.1	GO:0016021,GO:0005774,GO:0005524,GO:0042626,GO:0008559	integral component of membrane|vacuolar membrane|ATP binding|ATPase activity, coupled to transmembrane movement of substances|xenobiotic-transporting ATPase activity	path:ko02010,path:ko04976	ABC transporters|Bile secretion
FAN_icon19403465.1.g00001.1	1.50482	4.90607	11.5891	15.7966	5.35062	2.9882	gi|764544370|ref|XP_011459395.1|PREDICTED: uncharacterized protein LOC101304646 isoform X2 [Fragaria vesca subsp. vesca]	7e-55	sp|A2SHB1|DER_METPP	3e-10	GTPase Der OS=Methylibium petroleiphilum (strain PM1) GN=der PE=3 SV=1	KOG1191	1e-35	Mitochondrial GTPase			FAN_icon19403465.1.g00001.1	GO:0005525,GO:0042254	GTP binding|ribosome biogenesis
FAN_icon19403579.1.g00001.1	1.61087	18.8491	10.163	4.93723	5.54039	9.54532	gi|764552936|ref|XP_011460352.1|PREDICTED: G-type lectin S-receptor-like serine/threonine-protein kinase At1g11410 [Fragaria vesca subsp. vesca]	3e-55	sp|Q9SXB5|Y1135_ARATH	1e-24	G-type lectin S-receptor-like serine/threonine-protein kinase At1g11305 OS=Arabidopsis thaliana GN=At1g11305 PE=3 SV=1				PRGDB00173605		FAN_icon19403579.1.g00001.1	GO:0016021,GO:0005886,GO:0005524,GO:0005516,GO:0030246,GO:0004674,GO:0048544	integral component of membrane|plasma membrane|ATP binding|calmodulin binding|carbohydrate binding|protein serine/threonine kinase activity|recognition of pollen
FAN_icon19403581.1.g00001.1	3.13298	13.3038	7.01883	6.39696	4.05306	1.55199	gi|764552936|ref|XP_011460352.1|PREDICTED: G-type lectin S-receptor-like serine/threonine-protein kinase At1g11410 [Fragaria vesca subsp. vesca]	2e-54	sp|Q9SXB5|Y1135_ARATH	2e-25	G-type lectin S-receptor-like serine/threonine-protein kinase At1g11305 OS=Arabidopsis thaliana GN=At1g11305 PE=3 SV=1				PRGDB00173605		FAN_icon19403581.1.g00001.1	GO:0016021,GO:0005886,GO:0005524,GO:0005516,GO:0030246,GO:0004674,GO:0048544	integral component of membrane|plasma membrane|ATP binding|calmodulin binding|carbohydrate binding|protein serine/threonine kinase activity|recognition of pollen
FAN_icon19403591.1.g00001.1	0	0	0	0	0	0	gi|470148532|ref|XP_004309811.1|PREDICTED: probable fructokinase-4 [Fragaria vesca subsp. vesca]	1e-21	sp|Q9M1B9|SCRK4_ARATH	1e-19	Probable fructokinase-4 OS=Arabidopsis thaliana GN=At3g59480 PE=2 SV=1	KOG2855	2e-20	Ribokinase			FAN_icon19403591.1.g00001.1	GO:0005524,GO:0008865,GO:0004747,GO:0006014,GO:0019252	ATP binding|fructokinase activity|ribokinase activity|D-ribose metabolic process|starch biosynthetic process	path:ko00051,path:ko00500,path:ko00520	Fructose and mannose metabolism|Starch and sucrose metabolism|Amino sugar and nucleotide sugar metabolism
FAN_icon19403645.1.g00001.1	0	0	0	0	0	0	gi|764522541|ref|XP_011457555.1|PREDICTED: phosphoglycerate mutase-like [Fragaria vesca subsp. vesca]	2e-27	sp|Q6MEW4|GPMA_PARUW	1e-16	2,3-bisphosphoglycerate-dependent phosphoglycerate mutase OS=Protochlamydia amoebophila (strain UWE25) GN=gpmA PE=3 SV=1	KOG0235	8e-26	Phosphoglycerate mutase			FAN_icon19403645.1.g00001.1	GO:0046538,GO:0006094,GO:0006096	2,3-bisphosphoglycerate-dependent phosphoglycerate mutase activity|gluconeogenesis|glycolytic process	path:ko05230,path:ko00260,path:ko00010,path:ko00680,path:ko01200,path:ko01230,path:ko04922	Central carbon metabolism in cancer|Glycine, serine and threonine metabolism|Glycolysis / Gluconeogenesis|Methane metabolism|Carbon metabolism|Biosynthesis of amino acids|Glucagon signaling pathway
FAN_icon19403659.1.g00001.1	0	0	0	0	0	0											FAN_icon19403659.1.g00001.1
FAN_icon19403659.1.g00002.1	0	0	0	0	0	0											FAN_icon19403659.1.g00002.1
FAN_icon19403697.1.g00001.1	0	0	0	0	0	0	gi|764567415|ref|XP_011462183.1|PREDICTED: serine/arginine repetitive matrix protein 1-like [Fragaria vesca subsp. vesca]	5e-22									FAN_icon19403697.1.g00001.1
FAN_icon19403747.1.g00001.1	1234.14	177.65	82.5964	200.346	456.54	29.5774	gi|14718281|gb|AAK72878.1|expansin 7 [Fragaria x ananassa]	5e-52	sp|O22874|EXPA8_ARATH	9e-42	Expansin-A8 OS=Arabidopsis thaliana GN=EXPA8 PE=2 SV=1						FAN_icon19403747.1.g00001.1	GO:0005618,GO:0005576,GO:0016020,GO:0009664,GO:0006949	cell wall|extracellular region|membrane|plant-type cell wall organization|syncytium formation
FAN_icon19403787.1.g00001.1	0	0	0	0	0	0	gi|764565460|ref|XP_011461816.1|PREDICTED: putative ubiquitin-conjugating enzyme E2 38 isoform X3 [Fragaria vesca subsp. vesca]	7e-39	sp|Q9C918|UBC38_ARATH	1e-15		KOG0895	1e-15	Ubiquitin-conjugating enzyme			FAN_icon19403787.1.g00001.1	GO:0005524,GO:0016740,GO:0016567	ATP binding|transferase activity|protein ubiquitination	path:ko04120	Ubiquitin mediated proteolysis
FAN_icon19403811.1.g00001.1	0	0	0	0	0	0											FAN_icon19403811.1.g00001.1
FAN_icon19403821.1.g00001.1	0	0	0	0	0	0											FAN_icon19403821.1.g00001.1
FAN_icon19403825.1.g00001.1	0	0	0	0	0	0											FAN_icon19403825.1.g00001.1
FAN_icon19403843.1.g00001.1	0	0	0	0	0	0	gi|470103138|ref|XP_004288001.1|PREDICTED: small RNA degrading nuclease 1 [Fragaria vesca subsp. vesca]	5e-19	sp|Q8RXK2|SDN3_ARATH	9e-12	Small RNA degrading nuclease 3 OS=Arabidopsis thaliana GN=SDN3 PE=1 SV=1	KOG2248	2e-12	3'-5' exonuclease			FAN_icon19403843.1.g00001.1	GO:0016592,GO:0004527,GO:0000166,GO:0003723,GO:0006355,GO:0006351	mediator complex|exonuclease activity|nucleotide binding|RNA binding|regulation of transcription, DNA-templated|transcription, DNA-templated	path:ko03008	Ribosome biogenesis in eukaryotes
FAN_icon19403909.1.g00001.1	51.5737	79.1246	14.7403	14.5078	6.00753	45.6021											FAN_icon19403909.1.g00001.1
FAN_icon19403943.1.g00001.1	0	0	0	0	0	0	gi|764619857|ref|XP_011468411.1|PREDICTED: uncharacterized protein LOC105352598 [Fragaria vesca subsp. vesca]	3e-55	sp|Q7LHG5|YI31B_YEAST	8e-19	Transposon Ty3-I Gag-Pol polyprotein OS=Saccharomyces cerevisiae (strain ATCC 204508 / S288c) GN=TY3B-I PE=3 SV=2	KOG0017	4e-26	FOG: Transposon-encoded proteins with TYA, reverse transcriptase, integrase domains in various combinations			FAN_icon19403943.1.g00001.1	GO:0005737,GO:0005634,GO:0000943,GO:0004190,GO:0005524,GO:0003677,GO:0003887,GO:0008233,GO:0004540,GO:0003723,GO:0003964,GO:0004523,GO:0008270,GO:0071897,GO:0015074,GO:0006310,GO:0090501,GO:0006278,GO:0032197,GO:0019076	cytoplasm|nucleus|retrotransposon nucleocapsid|aspartic-type endopeptidase activity|ATP binding|DNA binding|DNA-directed DNA polymerase activity|peptidase activity|ribonuclease activity|RNA binding|RNA-directed DNA polymerase activity|RNA-DNA hybrid ribonuclease activity|zinc ion binding|DNA biosynthetic process|DNA integration|DNA recombination|RNA phosphodiester bond hydrolysis|RNA-dependent DN…
FAN_icon19403959.1.g00001.1	0	0	0	0	0	0	gi|764579002|ref|XP_004297909.2|PREDICTED: uncharacterized protein LOC101304378 [Fragaria vesca subsp. vesca]	1e-15				KOG0017	7e-07	FOG: Transposon-encoded proteins with TYA, reverse transcriptase, integrase domains in various combinations			FAN_icon19403959.1.g00001.1
FAN_icon19403981.1.g00001.1	0	0	0	0	0	0	gi|470127589|ref|XP_004299750.1|PREDICTED: ubiquinol oxidase, mitochondrial-like [Fragaria vesca subsp. vesca]	2e-21	sp|Q40294|AOX1_MANIN	3e-20	Ubiquinol oxidase, mitochondrial OS=Mangifera indica GN=AOMI 1 PE=1 SV=2						FAN_icon19403981.1.g00001.1	GO:0016021,GO:0005743,GO:0070469,GO:0009916,GO:0046872	integral component of membrane|mitochondrial inner membrane|respiratory chain|alternative oxidase activity|metal ion binding
FAN_icon19403985.1.g00001.1	436.992	0	0	0	90.185	0	gi|764591490|ref|XP_011465262.1|PREDICTED: cullin-1-like isoform X2 [Fragaria vesca subsp. vesca]	2e-28	sp|Q94AH6|CUL1_ARATH	4e-10	Cullin-1 OS=Arabidopsis thaliana GN=CUL1 PE=1 SV=1	KOG2166	6e-11	Cullins			FAN_icon19403985.1.g00001.1	GO:0000794,GO:0031461,GO:0005737,GO:0005829,GO:0005634,GO:0009524,GO:0005819,GO:0031625,GO:0009734,GO:0007049,GO:0009793,GO:0009873,GO:0009867,GO:0048366,GO:0010087,GO:0042787,GO:0042752,GO:0009733,GO:0009753	condensed nuclear chromosome|cullin-RING ubiquitin ligase complex|cytoplasm|cytosol|nucleus|phragmoplast|spindle|ubiquitin protein ligase binding|auxin-activated signaling pathway|cell cycle|embryo development ending in seed dormancy|ethylene-activated signaling pathway|jasmonic acid mediated signaling pathway|leaf development|phloem or xylem histogenesis|protein ubiquitination involved in ubiqui…	path:ko04110,path:ko04111,path:ko04114,path:ko04310,path:ko04350,path:ko04120,path:ko04141,path:ko05168,path:ko04710	Cell cycle|Cell cycle - yeast|Oocyte meiosis|Wnt signaling pathway|TGF-beta signaling pathway|Ubiquitin mediated proteolysis|Protein processing in endoplasmic reticulum|Herpes simplex infection|Circadian rhythm
FAN_icon19403995.1.g00001.1	0	0	0	0	0	0											FAN_icon19403995.1.g00001.1
FAN_icon19404025.1.g00001.1	0	0	0	0	0	0	gi|922324089|ref|XP_013441437.1|TCP-1/cpn60 chaperonin family protein, partial [Medicago truncatula]	2e-34	sp|P08927|RUBB_PEA	3e-33	RuBisCO large subunit-binding protein subunit beta, chloroplastic OS=Pisum sativum PE=1 SV=2	KOG0356	3e-33	Mitochondrial chaperonin, Cpn60/Hsp60p			FAN_icon19404025.1.g00001.1	GO:0009507,GO:0005524,GO:0042026	chloroplast|ATP binding|protein refolding	path:ko03018,path:ko04940,path:ko05134,path:ko05152,path:ko04212	RNA degradation|Type I diabetes mellitus|Legionellosis|Tuberculosis|Longevity regulating pathway - worm
FAN_icon19404179.1.g00001.1	8.99416	6.31938	5.71311	3.11382	2.75256	10.9876	gi|470125288|ref|XP_004298636.1|PREDICTED: protein transport protein Sec24-like At4g32640 isoform X1 [Fragaria vesca subsp. vesca]	1e-37									FAN_icon19404179.1.g00001.1	path:ko04141	Protein processing in endoplasmic reticulum
FAN_icon19404201.1.g00001.1	12.3891	1.69581	6.03155	22.9581	32.886	3.03237	gi|596285383|ref|XP_007225446.1|hypothetical protein PRUPE_ppa000363mg [Prunus persica]	2e-49	sp|Q9C7F8|AB13B_ARATH	4e-41	ABC transporter B family member 13 OS=Arabidopsis thaliana GN=ABCB13 PE=3 SV=1	KOG0055	1e-41	Multidrug/pheromone exporter, ABC superfamily			FAN_icon19404201.1.g00001.1	GO:0016021,GO:0005524,GO:0042626,GO:0055085	integral component of membrane|ATP binding|ATPase activity, coupled to transmembrane movement of substances|transmembrane transport	path:ko02010,path:ko05206,path:ko04976	ABC transporters|MicroRNAs in cancer|Bile secretion
FAN_icon19404213.1.g00001.1	1.27352	5.45416	1.22758	0	0	3.71081	gi|764526981|ref|XP_011458017.1|PREDICTED: protein CHROMATIN REMODELING 8 [Fragaria vesca subsp. vesca]	4e-40	sp|Q9ZV43|CHR8_ARATH	4e-18		KOG0387	9e-19	Transcription-coupled repair protein CSB/RAD26 (contains SNF2 family DNA-dependent ATPase domain)			FAN_icon19404213.1.g00001.1	GO:0005634,GO:0005524,GO:0003677,GO:0004386,GO:0006974,GO:0006281,GO:0006355,GO:0010332,GO:0006351	nucleus|ATP binding|DNA binding|helicase activity|cellular response to DNA damage stimulus|DNA repair|regulation of transcription, DNA-templated|response to gamma radiation|transcription, DNA-templated	path:ko03420	Nucleotide excision repair
FAN_icon19404253.1.g00001.1	0	0	0	0	0	0											FAN_icon19404253.1.g00001.1
FAN_icon19404271.1.g00001.1	0	0	0	0	0	0	gi|764521549|ref|XP_011470282.1|PREDICTED: uncharacterized protein LOC105353166, partial [Fragaria vesca subsp. vesca]	3e-41									FAN_icon19404271.1.g00001.1
FAN_icon19404359.1.g00001.1	0	0	0	0	0	0	gi|764583202|ref|XP_004299223.2|PREDICTED: cytochrome P450 CYP736A12-like [Fragaria vesca subsp. vesca]	2e-22									FAN_icon19404359.1.g00001.1
FAN_icon19404379.1.g00001.1	0	0	0	0	0	0	gi|470142310|ref|XP_004306854.1|PREDICTED: UDP-galactose/UDP-glucose transporter 2-like [Fragaria vesca subsp. vesca]	5e-48	sp|Q9LDX3|UTR4_ARATH	9e-45	UDP-galactose/UDP-glucose transporter 4 OS=Arabidopsis thaliana GN=UTR4 PE=2 SV=1	KOG1582	2e-45	UDP-galactose transporter related protein			FAN_icon19404379.1.g00001.1	GO:0016021,GO:0008643,GO:0055085	integral component of membrane|carbohydrate transport|transmembrane transport
FAN_icon19404471.1.g00001.1	0	0	0	0	0	0	gi|764509611|ref|XP_011459932.1|PREDICTED: DNA ligase 1-like isoform X1 [Fragaria vesca subsp. vesca]	2e-22	sp|Q42572|DNLI1_ARATH	2e-15	DNA ligase 1 OS=Arabidopsis thaliana GN=LIG1 PE=2 SV=2	KOG0967	4e-16	ATP-dependent DNA ligase I			FAN_icon19404471.1.g00001.1	GO:0005739,GO:0005730,GO:0005634,GO:0005524,GO:0003677,GO:0003910,GO:0046872,GO:0007049,GO:0051301,GO:0071897,GO:0080111,GO:0051103,GO:0006310,GO:0006260,GO:0006302,GO:0006273,GO:0000012	mitochondrion|nucleolus|nucleus|ATP binding|DNA binding|DNA ligase (ATP) activity|metal ion binding|cell cycle|cell division|DNA biosynthetic process|DNA demethylation|DNA ligation involved in DNA repair|DNA recombination|DNA replication|double-strand break repair|lagging strand elongation|single strand break repair	path:ko03030,path:ko03410,path:ko03420,path:ko03430	DNA replication|Base excision repair|Nucleotide excision repair|Mismatch repair
FAN_icon19404575.1.g00001.1	0	0	0	0	0	0											FAN_icon19404575.1.g00001.1
FAN_icon19404629.1.g00001.1	0	0	0	0	0	0											FAN_icon19404629.1.g00001.1
FAN_icon19404733.1.g00001.1	0	34.6275	0	36.2736	0	72.3027	gi|470143660|ref|XP_004307489.1|PREDICTED: adoMet-dependent rRNA methyltransferase spb1 [Fragaria vesca subsp. vesca]	1e-08				KOG1098	4e-08	Putative SAM-dependent rRNA methyltransferase SPB1			FAN_icon19404733.1.g00001.1
FAN_icon19404743.1.g00001.1	11.1476	7.67408	1.3792	1.47276	3.57991	3.9764	gi|470133704|ref|XP_004302700.1|PREDICTED: uncharacterized protein LOC101306935 [Fragaria vesca subsp. vesca]	2e-25									FAN_icon19404743.1.g00001.1
FAN_icon19404791.1.g00001.1	0	0	0	0	0	0											FAN_icon19404791.1.g00001.1
FAN_icon19404845.1.g00001.1	0	0	0	0	0	0	gi|698499596|ref|XP_009795611.1|PREDICTED: probable protein phosphatase 2C 59 [Nicotiana sylvestris]	1e-35	sp|Q8RXV3|P2C59_ARATH	1e-35	Probable protein phosphatase 2C 59 OS=Arabidopsis thaliana GN=WIN2 PE=1 SV=1	KOG0698	5e-36	Serine/threonine protein phosphatase			FAN_icon19404845.1.g00001.1	GO:0005886,GO:0046872,GO:0004722,GO:0042742,GO:0044419,GO:0006470	plasma membrane|metal ion binding|protein serine/threonine phosphatase activity|defense response to bacterium|interspecies interaction between organisms|protein dephosphorylation
FAN_icon19404961.1.g00001.1	0	0	0	0	0	0	gi|470125322|ref|XP_004298652.1|PREDICTED: protein NRT1/ PTR FAMILY 6.3 isoform X1 [Fragaria vesca subsp. vesca]	5e-17	sp|Q05085|PTR7_ARATH	9e-08	Nitrate transporter 1.1 OS=Arabidopsis thaliana GN=NRT1.1 PE=1 SV=1	KOG1237	2e-08	H+/oligopeptide symporter			FAN_icon19404961.1.g00001.1	GO:0016021,GO:0005886,GO:0015112,GO:0015293,GO:0009734,GO:0042128,GO:0015706,GO:0006857,GO:0009635,GO:0010167,GO:0009414	integral component of membrane|plasma membrane|nitrate transmembrane transporter activity|symporter activity|auxin-activated signaling pathway|nitrate assimilation|nitrate transport|oligopeptide transport|response to herbicide|response to nitrate|response to water deprivation
FAN_icon19404979.1.g00001.1	1.39828	0	0	5.77083	1.16967	0	gi|764564824|ref|XP_004296252.2|PREDICTED: protein trichome birefringence-like 43 [Fragaria vesca subsp. vesca]	2e-56	sp|Q6DR10|TBL43_ARATH	5e-27							FAN_icon19404979.1.g00001.1	GO:0016021	integral component of membrane
FAN_icon19404989.1.g00001.1	0	0	0	0	0	0											FAN_icon19404989.1.g00001.1
FAN_icon19405025.1.g00001.1	0	0	0	0	0	0	gi|470124389|ref|XP_004298197.1|PREDICTED: DNA replication complex GINS protein SLD5 [Fragaria vesca subsp. vesca]	1e-19				KOG3176	1e-10	Predicted alpha-helical protein, potentially involved in replication/repair			FAN_icon19405025.1.g00001.1
FAN_icon19405031.1.g00001.1	0	0	0	0	0	0	gi|470105068|ref|XP_004288910.1|PREDICTED: uncharacterized protein LOC101310837 isoform X1 [Fragaria vesca subsp. vesca]	5e-31									FAN_icon19405031.1.g00001.1
FAN_icon19405037.1.g00001.1	0	0	0	0	0	0											FAN_icon19405037.1.g00001.1
FAN_icon19405043.1.g00001.1	0	0	0	0	0	0											FAN_icon19405043.1.g00001.1
FAN_icon19405093.1.g00001.1	0	0	0	0	0	0											FAN_icon19405093.1.g00001.1
FAN_icon19405103.1.g00001.1	0	0	0	0	0	0											FAN_icon19405103.1.g00001.1
FAN_icon19405113.1.g00001.1	0	0	0	0	0	0											FAN_icon19405113.1.g00001.1
FAN_icon19405119.1.g00001.1	0	0	0	0	0	0											FAN_icon19405119.1.g00001.1
FAN_icon19405267.1.g00001.1	0	0	0	0	0	0	gi|470132014|ref|XP_004301882.1|PREDICTED: lysM domain receptor-like kinase 4 [Fragaria vesca subsp. vesca]	3e-61	sp|O22808|LYK5_ARATH	7e-33	Protein LYK5 OS=Arabidopsis thaliana GN=LYK5 PE=1 SV=1	KOG1187	8e-25	Serine/threonine protein kinase	PRGDB00172530		FAN_icon19405267.1.g00001.1	GO:0016021,GO:0005886,GO:0005524,GO:0008061,GO:0042803,GO:0004672,GO:0071323,GO:0045087	integral component of membrane|plasma membrane|ATP binding|chitin binding|protein homodimerization activity|protein kinase activity|cellular response to chitin|innate immune response
FAN_icon19405345.1.g00001.1	27.7343	49.4945	30.058	18.0455	20.5685	27.2696	gi|764525861|ref|XP_011457930.1|PREDICTED: translocase of chloroplast 120, chloroplastic [Fragaria vesca subsp. vesca]	4e-49									FAN_icon19405345.1.g00001.1
FAN_icon19405373.1.g00001.1	0	0	0	0	0	0	gi|470103257|ref|XP_004288059.1|PREDICTED: patatin-like protein 1 [Fragaria vesca subsp. vesca]	4e-39	sp|O23181|PLP3_ARATH	8e-15		KOG0513	2e-15	Ca2+-independent phospholipase A2			FAN_icon19405373.1.g00001.1	GO:0005737,GO:0016020,GO:0047372,GO:0004620,GO:0006952,GO:0016042,GO:0009737	cytoplasm|membrane|acylglycerol lipase activity|phospholipase activity|defense response|lipid catabolic process|response to abscisic acid
FAN_icon19405469.1.g00001.1	0	0	0	0	0	0											FAN_icon19405469.1.g00001.1
FAN_icon19405483.1.g00001.1	0	0	0	0	0	0											FAN_icon19405483.1.g00001.1
FAN_icon19405511.1.g00001.1	0	0	0	0	0	0	gi|764579699|ref|XP_011463722.1|PREDICTED: coiled-coil domain-containing protein 175-like [Fragaria vesca subsp. vesca]	2e-19									FAN_icon19405511.1.g00001.1
FAN_icon19405579.1.g00001.1	0	0	0	0	0	0	gi|659102452|ref|XP_008452138.1|PREDICTED: uncharacterized protein LOC103493236 [Cucumis melo]	9e-17									FAN_icon19405579.1.g00001.1
FAN_icon19405599.1.g00001.1	5.72021	11.0479	1.39672	0	1.18469	1.32904	gi|470131965|ref|XP_004301858.1|PREDICTED: pentatricopeptide repeat-containing protein At3g50420 [Fragaria vesca subsp. vesca]	2e-60	sp|Q9SCT2|PP277_ARATH	6e-33	Pentatricopeptide repeat-containing protein At3g50420 OS=Arabidopsis thaliana GN=PCMP-E85 PE=2 SV=1	KOG4197	1e-33	FOG: PPR repeat			FAN_icon19405599.1.g00001.1
FAN_icon19405615.1.g00001.1	0	0	0	0	0	0	gi|764638820|ref|XP_011470510.1|PREDICTED: uncharacterized protein At4g02000-like [Fragaria vesca subsp. vesca]	2e-16									FAN_icon19405615.1.g00001.1
FAN_icon19405701.1.g00001.1	0	0	0	0	0	0											FAN_icon19405701.1.g00001.1
FAN_icon19405701.1.g00002.1	0	0	0	0	0	0											FAN_icon19405701.1.g00002.1
FAN_icon19405749.1.g00001.1	1.16354	2.60008	1.14456	3.68251	13.1544	8.22361	gi|764533724|ref|XP_011458552.1|PREDICTED: uncharacterized protein LOC101298970 isoform X3 [Fragaria vesca subsp. vesca]	1e-49									FAN_icon19405749.1.g00001.1
FAN_icon19405765.1.g00001.1	0	0	0	0	0	0	gi|764592216|ref|XP_011465352.1|PREDICTED: uncharacterized protein LOC105351728 [Fragaria vesca subsp. vesca]	5e-22									FAN_icon19405765.1.g00001.1
FAN_icon19405783.1.g00001.1	13.8616	4.70836	2.05577	0	0	2.25012	gi|470104849|ref|XP_004288805.1|PREDICTED: pentatricopeptide repeat-containing protein At5g48910-like [Fragaria vesca subsp. vesca]	2e-57	sp|Q9SZT8|PP354_ARATH	5e-16	Pentatricopeptide repeat-containing protein At4g37380, chloroplastic OS=Arabidopsis thaliana GN=PCMP-H48 PE=3 SV=1	KOG4197	1e-16	FOG: PPR repeat			FAN_icon19405783.1.g00001.1	GO:0009507,GO:0003723,GO:0008270,GO:1900865,GO:0006397	chloroplast|RNA binding|zinc ion binding|chloroplast RNA modification|mRNA processing
FAN_icon19405815.1.g00001.1	0	0	0	0	0	0	gi|470142063|ref|XP_004306738.1|PREDICTED: C-terminal binding protein AN [Fragaria vesca subsp. vesca]	2e-25	sp|O23702|CTBP_ARATH	4e-18	C-terminal binding protein AN OS=Arabidopsis thaliana GN=AN PE=1 SV=1	KOG0067	1e-18	Transcription factor CtBP			FAN_icon19405815.1.g00001.1	GO:0005829,GO:0005874,GO:0005802,GO:0042802,GO:0051287,GO:0042803,GO:0003714,GO:0048444,GO:0048530,GO:0031129,GO:0009965,GO:0000226,GO:0042814,GO:1903507,GO:0055114,GO:0008360,GO:0045604,GO:0010482,GO:2000039,GO:0010091	cytosol|microtubule|trans-Golgi network|identical protein binding|NAD binding|protein homodimerization activity|transcription corepressor activity|floral organ morphogenesis|fruit morphogenesis|inductive cell-cell signaling|leaf morphogenesis|microtubule cytoskeleton organization|monopolar cell growth|negative regulation of nucleic acid-templated transcription|oxidation-reduction process|regulati…
FAN_icon19405883.1.g00001.1	0	0	0	0	0	0											FAN_icon19405883.1.g00001.1
FAN_icon19405889.1.g00001.1	0	0	0	0	0	0	gi|255640020|gb|ACU20301.1|unknown [Glycine max]	2e-19	sp|I1K0K6|EFGC2_SOYBN	6e-20	Elongation factor G-2, chloroplastic OS=Glycine max GN=fusA2 PE=3 SV=1	KOG0465	5e-20	Mitochondrial elongation factor			FAN_icon19405889.1.g00001.1	GO:0009507,GO:0005622,GO:0005525,GO:0003924,GO:0003746,GO:0032790	chloroplast|intracellular|GTP binding|GTPase activity|translation elongation factor activity|ribosome disassembly
FAN_icon19405897.1.g00001.1	0	0	0	0	0	0											FAN_icon19405897.1.g00001.1
FAN_icon19405913.1.g00001.1	0	0	0	0	0	0	gi|470140959|ref|XP_004306203.1|PREDICTED: serine/threonine-protein phosphatase 2A activator-like [Fragaria vesca subsp. vesca]	8e-25				KOG2867	3e-18	Phosphotyrosyl phosphatase activator			FAN_icon19405913.1.g00001.1	path:ko04931	Insulin resistance
FAN_icon19405937.1.g00001.1	0	0	0	0	0	0											FAN_icon19405937.1.g00001.1
FAN_icon19405983.1.g00001.1	0	0	0	0	0	0	gi|764523097|ref|XP_011457681.1|PREDICTED: uncharacterized protein LOC105349532 [Fragaria vesca subsp. vesca]	5e-26									FAN_icon19405983.1.g00001.1
FAN_icon19406013.1.g00001.1	0	0	0	0	0	0	gi|470107405|ref|XP_004290037.1|PREDICTED: lysine histidine transporter-like 8 [Fragaria vesca subsp. vesca]	3e-43	sp|Q9SX98|LHTL8_ARATH	3e-11	Lysine histidine transporter-like 8 OS=Arabidopsis thaliana GN=AATL1 PE=1 SV=1	KOG1303	8e-12	Amino acid transporters			FAN_icon19406013.1.g00001.1	GO:0016021,GO:0005886,GO:0006865	integral component of membrane|plasma membrane|amino acid transport
FAN_icon19406033.1.g00001.1	0	0	0	0	0	0	gi|764578942|ref|XP_011463529.1|PREDICTED: uncharacterized protein LOC105351277 [Fragaria vesca subsp. vesca]	4e-14									FAN_icon19406033.1.g00001.1
FAN_icon19406263.1.g00001.1	0	0	0	0	0	0	gi|764639195|ref|XP_004308671.2|PREDICTED: uncharacterized protein LOC101304721 [Fragaria vesca subsp. vesca]	5e-09									FAN_icon19406263.1.g00001.1
FAN_icon19406371.1.g00001.1	0	0	0	0	0	0											FAN_icon19406371.1.g00001.1
FAN_icon19406383.1.g00001.1	0	0	0	0	0	0	gi|764600093|ref|XP_011466450.1|PREDICTED: importin subunit beta-1-like isoform X2 [Fragaria vesca subsp. vesca]	4e-57	sp|Q9FJD4|IMB1_ARATH	6e-30		KOG1241	1e-30	Karyopherin (importin) beta 1			FAN_icon19406383.1.g00001.1	GO:0009507,GO:0005737,GO:0031965,GO:0034399,GO:0005634,GO:0008139,GO:0008565,GO:0006607,GO:0006606,GO:0000059,GO:0000060,GO:0006610	chloroplast|cytoplasm|nuclear membrane|nuclear periphery|nucleus|nuclear localization sequence binding|protein transporter activity|NLS-bearing protein import into nucleus|protein import into nucleus|protein import into nucleus, docking|protein import into nucleus, translocation|ribosomal protein import into nucleus	path:ko03013	RNA transport
FAN_icon19406417.1.g00001.1	0	0	0	0	0	0											FAN_icon19406417.1.g00001.1
FAN_icon19406431.1.g00001.1	0	0	0	0	0	0	gi|470120195|ref|XP_004296193.1|PREDICTED: feruloyl CoA ortho-hydroxylase 1 [Fragaria vesca subsp. vesca]	2e-59	sp|Q9C899|F6H2_ARATH	4e-38	Feruloyl CoA ortho-hydroxylase 2 OS=Arabidopsis thaliana GN=F6'H2 PE=1 SV=1	KOG0143	9e-39	Iron/ascorbate family oxidoreductases			FAN_icon19406431.1.g00001.1	GO:0051213,GO:0046872	dioxygenase activity|metal ion binding
FAN_icon19406473.1.g00001.1	0	0	0	0	0	0	gi|470122718|ref|XP_004297386.1|PREDICTED: uncharacterized protein At4g22758 [Fragaria vesca subsp. vesca]	7e-22				KOG4197	3e-15	FOG: PPR repeat			FAN_icon19406473.1.g00001.1
FAN_icon19406531.1.g00001.1	5.22347	6.9405	3.67383	15.2178	1.27364	0	gi|470108751|ref|XP_004290672.1|PREDICTED: adenylate isopentenyltransferase 3, chloroplastic [Fragaria vesca subsp. vesca]	3e-64	sp|Q93WC9|IPT3_ARATH	1e-46	Adenylate isopentenyltransferase 3, chloroplastic OS=Arabidopsis thaliana GN=IPT3 PE=1 SV=1	KOG1384	3e-47	tRNA delta(2)-isopentenylpyrophosphate transferase			FAN_icon19406531.1.g00001.1	GO:0009507,GO:0005739,GO:0031965,GO:0005634,GO:0009536,GO:0052623,GO:0009824,GO:0005524,GO:0052622,GO:0052381,GO:0009691,GO:0006400	chloroplast|mitochondrion|nuclear membrane|nucleus|plastid|ADP dimethylallyltransferase activity|AMP dimethylallyltransferase activity|ATP binding|ATP dimethylallyltransferase activity|tRNA dimethylallyltransferase activity|cytokinin biosynthetic process|tRNA modification	path:ko00908	Zeatin biosynthesis
FAN_icon19406575.1.g00001.1	0	0	0	0	0	0	gi|470144729|ref|XP_004308000.1|PREDICTED: PP2A regulatory subunit TAP46 [Fragaria vesca subsp. vesca]	3e-20	sp|Q8LDQ4|TAP46_ARATH	2e-16	PP2A regulatory subunit TAP46 OS=Arabidopsis thaliana GN=TAP46 PE=1 SV=2	KOG2830	3e-17	Protein phosphatase 2A-associated protein			FAN_icon19406575.1.g00001.1	GO:0005829,GO:0051721,GO:0008601,GO:0035303,GO:0034047,GO:0009966,GO:0009409	cytosol|protein phosphatase 2A binding|protein phosphatase type 2A regulator activity|regulation of dephosphorylation|regulation of protein phosphatase type 2A activity|regulation of signal transduction|response to cold
FAN_icon19406595.1.g00001.1	0	0	0	0	0	0											FAN_icon19406595.1.g00001.1
FAN_icon19406729.1.g00001.1	0	0	0	0	0	0	gi|590612254|ref|XP_007022333.1|Uncharacterized protein TCM_032543 [Theobroma cacao]	6e-47	sp|Q7LHG5|YI31B_YEAST	5e-15	Transposon Ty3-I Gag-Pol polyprotein OS=Saccharomyces cerevisiae (strain ATCC 204508 / S288c) GN=TY3B-I PE=3 SV=2	KOG0017	3e-43	FOG: Transposon-encoded proteins with TYA, reverse transcriptase, integrase domains in various combinations			FAN_icon19406729.1.g00001.1	GO:0005737,GO:0005634,GO:0000943,GO:0004190,GO:0005524,GO:0003677,GO:0003887,GO:0008233,GO:0004540,GO:0003723,GO:0003964,GO:0004523,GO:0008270,GO:0071897,GO:0015074,GO:0006310,GO:0090501,GO:0006278,GO:0032197,GO:0019076	cytoplasm|nucleus|retrotransposon nucleocapsid|aspartic-type endopeptidase activity|ATP binding|DNA binding|DNA-directed DNA polymerase activity|peptidase activity|ribonuclease activity|RNA binding|RNA-directed DNA polymerase activity|RNA-DNA hybrid ribonuclease activity|zinc ion binding|DNA biosynthetic process|DNA integration|DNA recombination|RNA phosphodiester bond hydrolysis|RNA-dependent DN…
FAN_icon19406791.1.g00001.1	0	0	0	0	0	0	gi|470137592|ref|XP_004304547.1|PREDICTED: uncharacterized protein At2g33490 [Fragaria vesca subsp. vesca]	2e-14									FAN_icon19406791.1.g00001.1
FAN_icon19406805.1.g00001.1	0	1.52031	0	1.49749	3.48918	0	gi|470149329|ref|XP_004310191.1|PREDICTED: ATP-dependent DNA helicase Q-like 5 [Fragaria vesca subsp. vesca]	6e-57	sp|Q0WVW7|RQL5_ARATH	1e-41	ATP-dependent DNA helicase Q-like 5 OS=Arabidopsis thaliana GN=RECQL5 PE=2 SV=2	KOG0351	4e-42	ATP-dependent DNA helicase			FAN_icon19406805.1.g00001.1	GO:0005634,GO:0005524,GO:0008026,GO:0003676,GO:0042631,GO:0006310	nucleus|ATP binding|ATP-dependent helicase activity|nucleic acid binding|cellular response to water deprivation|DNA recombination
FAN_icon19406883.1.g00001.1	0	0	0	0	0	0											FAN_icon19406883.1.g00001.1
FAN_icon19406889.1.g00001.1	0	0	0	0	0	0											FAN_icon19406889.1.g00001.1
FAN_icon19406939.1.g00001.1	0	0	0	0	0	0											FAN_icon19406939.1.g00001.1
FAN_icon19406957.1.g00001.1	0	0	0	0	0	0	gi|764596502|ref|XP_011466057.1|PREDICTED: uncharacterized protein LOC101303830 isoform X2 [Fragaria vesca subsp. vesca]	6e-59									FAN_icon19406957.1.g00001.1
FAN_icon19406973.1.g00001.1	0	0	0	0	0	0	gi|764633851|ref|XP_011469925.1|PREDICTED: uncharacterized protein LOC101299721 isoform X2 [Fragaria vesca subsp. vesca]	2e-13				KOG1983	1e-07	Tomosyn and related SNARE-interacting proteins			FAN_icon19406973.1.g00001.1
FAN_icon19406979.1.g00001.1	0	0	0	0	0	0											FAN_icon19406979.1.g00001.1
FAN_icon19406997.1.g00001.1	0	0	0	0	0	0											FAN_icon19406997.1.g00001.1
FAN_icon19407003.1.g00001.1	0	0	0	0	0	0											FAN_icon19407003.1.g00001.1
FAN_icon19407053.1.g00001.1	0	0	0	0	0	0											FAN_icon19407053.1.g00001.1
FAN_icon19407061.1.g00001.1	14.1085	46.2039	35.3014	50.616	13.9249	34.3125	gi|470140057|ref|XP_004305761.1|PREDICTED: exocyst complex component EXO70A1 [Fragaria vesca subsp. vesca]	2e-46	sp|Q9FGH9|E70B1_ARATH	3e-12	Exocyst complex component EXO70B1 OS=Arabidopsis thaliana GN=EXO70B1 PE=1 SV=1	KOG2344	1e-33	Exocyst component protein and related proteins			FAN_icon19407061.1.g00001.1	GO:0005829,GO:0000145,GO:0070062,GO:0045335,GO:0005886,GO:0006887	cytosol|exocyst|extracellular exosome|phagocytic vesicle|plasma membrane|exocytosis	path:ko04910	Insulin signaling pathway
FAN_icon19407119.1.g00001.1	9.45072	0	5.70134	9.71224	16.2681	0	gi|470109310|ref|XP_004290942.1|PREDICTED: cyclin-A3-2-like [Fragaria vesca subsp. vesca]	4e-29									FAN_icon19407119.1.g00001.1	path:ko04110,path:ko04152,path:ko05203,path:ko05161,path:ko05169,path:ko04914	Cell cycle|AMPK signaling pathway|Viral carcinogenesis|Hepatitis B|Epstein-Barr virus infection|Progesterone-mediated oocyte maturation
FAN_icon19407125.1.g00001.1	60.5772	11.8692	44.6904	43.0486	59.2633	0	gi|470117786|ref|XP_004295030.1|PREDICTED: proline-rich receptor-like protein kinase PERK1 [Fragaria vesca subsp. vesca]	2e-11									FAN_icon19407125.1.g00001.1
FAN_icon19407283.1.g00001.1	0	0	0	0	0	0											FAN_icon19407283.1.g00001.1
FAN_icon19407345.1.g00001.1	0	0	0	0	0	0	gi|470133832|ref|XP_004302763.1|PREDICTED: tropinone reductase homolog [Fragaria vesca subsp. vesca]	2e-35	sp|F4IKM1|TRNHB_ARATH	1e-12		KOG0725	2e-13	Reductases with broad range of substrate specificities			FAN_icon19407345.1.g00001.1	GO:0016491	oxidoreductase activity	path:ko00960	Tropane, piperidine and pyridine alkaloid biosynthesis
FAN_icon19407445.1.g00001.1	31.6433	28.5743	23.8379	15.0495	11.2082	21.0339	gi|470126997|ref|XP_004299466.1|PREDICTED: E3 ubiquitin-protein ligase RING1-like [Fragaria vesca subsp. vesca]	1e-42	sp|P0CH30|RING1_GOSHI	1e-23	E3 ubiquitin-protein ligase RING1 OS=Gossypium hirsutum GN=RING1 PE=2 SV=1	KOG0800	1e-20	FOG: Predicted E3 ubiquitin ligase			FAN_icon19407445.1.g00001.1	GO:0016874,GO:0008270,GO:0016567	ligase activity|zinc ion binding|protein ubiquitination
FAN_icon19407539.1.g00001.1	0	0	0	0	0	0	gi|764635388|ref|XP_011470100.1|PREDICTED: probable mitochondrial chaperone BCS1-B [Fragaria vesca subsp. vesca]	3e-64				KOG0743	4e-31	AAA+-type ATPase			FAN_icon19407539.1.g00001.1
FAN_icon19407543.1.g00001.1	0	0	0	0	0	0											FAN_icon19407543.1.g00001.1
FAN_icon19407631.1.g00001.1	0	0	0	0	0	0	gi|764550842|ref|XP_011460083.1|PREDICTED: myb family transcription factor APL-like [Fragaria vesca subsp. vesca]	4e-23									FAN_icon19407631.1.g00001.1
FAN_icon19407701.1.g00001.1	0	0	0	0	0	0	gi|470105667|ref|XP_004289203.1|PREDICTED: protein SUPPRESSOR OF npr1-1, CONSTITUTIVE 1-like [Fragaria vesca subsp. vesca]	2e-24									FAN_icon19407701.1.g00001.1
FAN_icon19407727.1.g00001.1	0	0	0	0	0	0	gi|764545950|ref|XP_011459530.1|PREDICTED: lysine-specific histone demethylase 1 homolog 3 [Fragaria vesca subsp. vesca]	9e-60	sp|F4JLS1|LDL3_ARATH	7e-45		KOG0029	5e-38	Amine oxidase			FAN_icon19407727.1.g00001.1	GO:0005634,GO:0003677,GO:0016491,GO:0016568,GO:0006355,GO:0006351	nucleus|DNA binding|oxidoreductase activity|chromatin modification|regulation of transcription, DNA-templated|transcription, DNA-templated
FAN_icon19407821.1.g00001.1	0	0	0	0	0	0	gi|764579002|ref|XP_004297909.2|PREDICTED: uncharacterized protein LOC101304378 [Fragaria vesca subsp. vesca]	3e-11									FAN_icon19407821.1.g00001.1
FAN_icon19407915.1.g00001.1	0	3.33079	5.76133	0	0	6.113											FAN_icon19407915.1.g00001.1
FAN_icon19408055.1.g00001.1	0	561.493	0	0	0	0	gi|470134940|ref|XP_004303294.1|PREDICTED: pre-mRNA-processing-splicing factor 8 [Fragaria vesca subsp. vesca]	5e-19	sp|Q6P2Q9|PRP8_HUMAN	2e-12	Pre-mRNA-processing-splicing factor 8 OS=Homo sapiens GN=PRPF8 PE=1 SV=2	KOG1795	3e-19	U5 snRNP spliceosome subunit			FAN_icon19408055.1.g00001.1	GO:0071013,GO:0016020,GO:0016607,GO:0005654,GO:0005634,GO:0005682,GO:0070530,GO:0044822,GO:0097157,GO:0000386,GO:0030619,GO:0030620,GO:0030623,GO:0017070,GO:0071222,GO:0071356,GO:0010467,GO:0006397,GO:0000398,GO:0008380,GO:0000375,GO:0000244	catalytic step 2 spliceosome|membrane|nuclear speck|nucleoplasm|nucleus|U5 snRNP|K63-linked polyubiquitin binding|poly(A) RNA binding|pre-mRNA intronic binding|second spliceosomal transesterification activity|U1 snRNA binding|U2 snRNA binding|U5 snRNA binding|U6 snRNA binding|cellular response to lipopolysaccharide|cellular response to tumor necrosis factor|gene expression|mRNA processing|mRNA sp…	path:ko03040	Spliceosome
FAN_icon19408085.1.g00001.1	0	0	0	0	0	0	gi|764595954|ref|XP_011465959.1|PREDICTED: mediator of RNA polymerase II transcription subunit 14 isoform X2 [Fragaria vesca subsp. vesca]	2e-48	sp|Q9SR02|MED14_ARATH	9e-47	Mediator of RNA polymerase II transcription subunit 14 OS=Arabidopsis thaliana GN=MED14 PE=1 SV=1	KOG1875	2e-47	Thyroid hormone receptor-associated coactivator complex component (TRAP170)			FAN_icon19408085.1.g00001.1	GO:0070847,GO:0016592,GO:0009506,GO:0001104,GO:0009631,GO:0007275,GO:0008284,GO:0040008,GO:0009627,GO:0006351	core mediator complex|mediator complex|plasmodesma|RNA polymerase II transcription cofactor activity|cold acclimation|multicellular organism development|positive regulation of cell proliferation|regulation of growth|systemic acquired resistance|transcription, DNA-templated	path:ko04919	Thyroid hormone signaling pathway
FAN_icon19408099.1.g00001.1	0	0	0	0	0	0	gi|645218079|ref|XP_008228895.1|PREDICTED: fatty acyl-CoA reductase 3-like [Prunus mume]	7e-06									FAN_icon19408099.1.g00001.1
FAN_icon19408189.1.g00001.1	0	0	0	0	0	0	gi|672149026|ref|XP_008797233.1|PREDICTED: cytochrome P450 89A2-like, partial [Phoenix dactylifera]	8e-14	sp|Q42602|C89A2_ARATH	1e-07	Cytochrome P450 89A2 OS=Arabidopsis thaliana GN=CYP89A2 PE=2 SV=2	KOG0156	4e-09	Cytochrome P450 CYP2 subfamily			FAN_icon19408189.1.g00001.1	GO:0016021,GO:0016020,GO:0020037,GO:0005506,GO:0016709,GO:0044550	integral component of membrane|membrane|heme binding|iron ion binding|oxidoreductase activity, acting on paired donors, with incorporation or reduction of molecular oxygen, NAD(P)H as one donor, and incorporation of one atom of oxygen|secondary metabolite biosynthetic process
FAN_icon19408193.1.g00001.1	0	0	0	0	0	0	gi|99866722|gb|ABF67936.1|Milt putative polyprotein [Zea mays]	4e-07									FAN_icon19408193.1.g00001.1
FAN_icon19408199.1.g00001.1	0	0	0	0	0	0											FAN_icon19408199.1.g00001.1
FAN_icon19408205.1.g00001.1	0	0	0	0	0	0	gi|764547465|ref|XP_011459670.1|PREDICTED: uncharacterized protein LOC105350030 [Fragaria vesca subsp. vesca]	4e-51				KOG0017	5e-06	FOG: Transposon-encoded proteins with TYA, reverse transcriptase, integrase domains in various combinations			FAN_icon19408205.1.g00001.1
FAN_icon19408217.1.g00001.1	18.3754	14.4551	14.1897	14.1181	20.3531	16.0982	gi|470125189|ref|XP_004298588.1|PREDICTED: putative potassium transporter 12 [Fragaria vesca subsp. vesca]	2e-59	sp|Q6H4R6|HAK23_ORYSJ	6e-17	Potassium transporter 23 OS=Oryza sativa subsp. japonica GN=HAK23 PE=2 SV=1						FAN_icon19408217.1.g00001.1	GO:0009507,GO:0016021,GO:0016020,GO:0015079	chloroplast|integral component of membrane|membrane|potassium ion transmembrane transporter activity
FAN_icon19408325.1.g00001.1	0	0	0	0	0	0	gi|470147513|ref|XP_004309338.1|PREDICTED: uncharacterized protein LOC101291586, partial [Fragaria vesca subsp. vesca]	1e-20				KOG0017	4e-08	FOG: Transposon-encoded proteins with TYA, reverse transcriptase, integrase domains in various combinations			FAN_icon19408325.1.g00001.1
FAN_icon19408345.1.g00001.1	0	0	0	0	0	0	gi|470124398|ref|XP_004298201.1|PREDICTED: putative adenylate cyclase regulatory protein [Fragaria vesca subsp. vesca]	2e-27	sp|Q7XA39|RGA4_SOLBU	2e-10	Putative disease resistance protein RGA4 OS=Solanum bulbocastanum GN=RGA4 PE=2 SV=1						FAN_icon19408345.1.g00001.1	GO:0043531,GO:0005524,GO:0006952	ADP binding|ATP binding|defense response	path:ko04014	Ras signaling pathway
FAN_icon19408371.1.g00001.1	0	0	0	0	0	0	gi|743901226|ref|XP_011043929.1|PREDICTED: uncharacterized protein LOC105139255 [Populus euphratica]	2e-15				KOG0017	4e-09	FOG: Transposon-encoded proteins with TYA, reverse transcriptase, integrase domains in various combinations			FAN_icon19408371.1.g00001.1
FAN_icon19408473.1.g00001.1	23.4142	43.113	85.0391	92.9811	40.1495	31.8059	gi|764551246|ref|XP_011460126.1|PREDICTED: uncharacterized protein LOC101298578 [Fragaria vesca subsp. vesca]	1e-51				KOG0531	6e-18	Protein phosphatase 1, regulatory subunit, and related proteins			FAN_icon19408473.1.g00001.1
FAN_icon19408477.1.g00001.1	5.80108	6.25518	4.24415	4.68436	4.95628	2.76718	gi|764589643|ref|XP_004300117.2|PREDICTED: pentatricopeptide repeat-containing protein At3g54980, mitochondrial-like [Fragaria vesca subsp. vesca]	1e-59	sp|O80958|PP194_ARATH	7e-21	Pentatricopeptide repeat-containing protein At2g39230, mitochondrial OS=Arabidopsis thaliana GN=LOJ PE=1 SV=1	KOG4197	2e-21	FOG: PPR repeat			FAN_icon19408477.1.g00001.1	GO:0005739	mitochondrion
FAN_icon19408495.1.g00001.1	0	0	0	0	0	0											FAN_icon19408495.1.g00001.1
FAN_icon19408533.1.g00001.1	0	0	0	0	0	0											FAN_icon19408533.1.g00001.1
FAN_icon19408549.1.g00001.1	0	0	0	0	0	0	gi|764633108|ref|XP_004307564.2|PREDICTED: probable sulfate transporter 4.2 [Fragaria vesca subsp. vesca]	3e-25	sp|Q9FY46|SUT41_ARATH	4e-16	Sulfate transporter 4.1, chloroplastic OS=Arabidopsis thaliana GN=SULTR4;1 PE=2 SV=1	KOG0236	1e-16	Sulfate/bicarbonate/oxalate exchanger SAT-1 and related transporters (SLC26 family)			FAN_icon19408549.1.g00001.1	GO:0031969,GO:0005887,GO:0008271,GO:0015116,GO:0015293,GO:1902358	chloroplast membrane|integral component of plasma membrane|secondary active sulfate transmembrane transporter activity|sulfate transmembrane transporter activity|symporter activity|sulfate transmembrane transport
FAN_icon19408569.1.g00001.1	0	0	0	0	0	0	gi|764621382|ref|XP_011468644.1|PREDICTED: RING-H2 finger protein ATL68-like [Fragaria vesca subsp. vesca]	5e-18									FAN_icon19408569.1.g00001.1
FAN_icon19408589.1.g00001.1	2.02702	4.28962	1.84086	10.61	3.5828	4.31928	gi|470130550|ref|XP_004301166.1|PREDICTED: multiple C2 and transmembrane domain-containing protein 2 [Fragaria vesca subsp. vesca]	2e-18	sp|B8XCH5|QKY_ARATH	6e-14							FAN_icon19408589.1.g00001.1	GO:0016021,GO:0005886,GO:0009506,GO:0005509,GO:0005544,GO:0016757,GO:0048513	integral component of membrane|plasma membrane|plasmodesma|calcium ion binding|calcium-dependent phospholipid binding|transferase activity, transferring glycosyl groups|animal organ development
FAN_icon19408605.1.g00001.1	0	0	0	0	0	0	gi|470147379|ref|XP_004309292.1|PREDICTED: uncharacterized protein LOC101304635, partial [Fragaria vesca subsp. vesca]	1e-07									FAN_icon19408605.1.g00001.1
FAN_icon19408643.1.g00001.1	3.71462	3.80372	3.2451	0	0	3.49086											FAN_icon19408643.1.g00001.1
FAN_icon19408655.1.g00001.1	0	0	0	0	0	0	gi|764643943|ref|XP_011457301.1|PREDICTED: glycine-rich protein 2-like [Fragaria vesca subsp. vesca]	3e-06									FAN_icon19408655.1.g00001.1
FAN_icon19408657.1.g00001.1	0	0	0	0	0	0	gi|470111880|ref|XP_004292169.1|PREDICTED: subtilisin-like protease [Fragaria vesca subsp. vesca]	2e-62	sp|O49607|SBT16_ARATH	2e-48							FAN_icon19408657.1.g00001.1	GO:0005618,GO:0016020,GO:0004252,GO:0008236,GO:0009827	cell wall|membrane|serine-type endopeptidase activity|serine-type peptidase activity|plant-type cell wall modification
FAN_icon19408709.1.g00001.1	23.5808	0	20.1011	32.781	64.9039	3.95485	gi|470126386|ref|XP_004299169.1|PREDICTED: probable pectate lyase 18 [Fragaria vesca subsp. vesca]	6e-64	sp|Q9C5M8|PLY18_ARATH	7e-60	Probable pectate lyase 18 OS=Arabidopsis thaliana GN=At4g24780 PE=2 SV=2						FAN_icon19408709.1.g00001.1	GO:0016020,GO:0046872,GO:0030570,GO:0045490	membrane|metal ion binding|pectate lyase activity|pectin catabolic process	path:ko00040	Pentose and glucuronate interconversions
FAN_icon19408751.1.g00001.1	0	0	0	0	0	0	gi|764641944|ref|XP_011470919.1|PREDICTED: uncharacterized protein LOC101297108 [Fragaria vesca subsp. vesca]	2e-45									FAN_icon19408751.1.g00001.1
FAN_icon19408771.1.g00001.1	0	0	0	0	0	0	gi|470126055|ref|XP_004299009.1|PREDICTED: gastrula zinc finger protein XlCGF57.1-like isoform X1 [Fragaria vesca subsp. vesca]	7e-24				KOG1721	8e-06	FOG: Zn-finger			FAN_icon19408771.1.g00001.1
FAN_icon19408811.1.g00001.1	0	0	0	0	0	0	gi|470129174|ref|XP_004300500.1|PREDICTED: 30S ribosomal protein S6 alpha, chloroplastic [Fragaria vesca subsp. vesca]	8e-14	sp|Q8VY91|RR6_ARATH	4e-12	30S ribosomal protein S6 alpha, chloroplastic OS=Arabidopsis thaliana GN=RPS6 PE=1 SV=1	KOG2535	4e-06	RNA polymerase II elongator complex, subunit ELP3/histone acetyltransferase			FAN_icon19408811.1.g00001.1	GO:0009507,GO:0009535,GO:0005840,GO:0009579,GO:0019843,GO:0003735,GO:0006412	chloroplast|chloroplast thylakoid membrane|ribosome|thylakoid|rRNA binding|structural constituent of ribosome|translation	path:ko03010	Ribosome
FAN_icon19408883.1.g00001.1	0	0	0	0	0	0											FAN_icon19408883.1.g00001.1
FAN_icon19408969.1.g00001.1	57.1633	113.55	48.2072	60.4233	0	176.618	gi|470145662|ref|XP_004308454.1|PREDICTED: tRNA 2'-phosphotransferase 1 [Fragaria vesca subsp. vesca]	1e-30				KOG2278	3e-25	RNA:NAD 2'-phosphotransferase TPT1			FAN_icon19408969.1.g00001.1
FAN_icon19409073.1.g00001.1	0	0	0	0	0	4.8208	gi|764566824|ref|XP_011462047.1|PREDICTED: LOW QUALITY PROTEIN: probable LRR receptor-like serine/threonine-protein kinase At1g56140, partial [Fragaria vesca subsp. vesca]	9e-34	sp|C0LGH2|Y1561_ARATH	8e-13	Probable LRR receptor-like serine/threonine-protein kinase At1g56130 OS=Arabidopsis thaliana GN=At1g56130 PE=1 SV=2				PRGDB00153658	Egrandis_v1_0.005311m	FAN_icon19409073.1.g00001.1	GO:0016021,GO:0005886,GO:0005524,GO:0004674	integral component of membrane|plasma membrane|ATP binding|protein serine/threonine kinase activity
FAN_icon19409099.1.g00001.1	0	0	0	0	0	0											FAN_icon19409099.1.g00001.1
FAN_icon19409115.1.g00001.1	99.7773	96.1213	103.878	73.2404	100.612	92.3089	gi|764551019|ref|XP_011460104.1|PREDICTED: heterogeneous nuclear ribonucleoprotein 1-like isoform X2 [Fragaria vesca subsp. vesca]	3e-62	sp|Q8W034|RNP1_ARATH	6e-33	Heterogeneous nuclear ribonucleoprotein 1 OS=Arabidopsis thaliana GN=RNP1 PE=1 SV=1	KOG4205	1e-53	RNA-binding protein musashi/mRNA cleavage and polyadenylation factor I complex, subunit HRP1			FAN_icon19409115.1.g00001.1	GO:0005737,GO:0005681,GO:0000166,GO:0003723,GO:0006397,GO:0051028,GO:0008380	cytoplasm|spliceosomal complex|nucleotide binding|RNA binding|mRNA processing|mRNA transport|RNA splicing	path:ko03015	mRNA surveillance pathway
FAN_icon19409207.1.g00001.1	997.048	1947.25	699.766	885.81	2305.29	624.502	gi|470117611|ref|XP_004294947.1|PREDICTED: ruBisCO large subunit-binding protein subunit beta, chloroplastic [Fragaria vesca subsp. vesca]	3e-34	sp|Q43831|RUBB_SECCE	7e-33	RuBisCO large subunit-binding protein subunit beta, chloroplastic (Fragment) OS=Secale cereale GN=CPN60 PE=2 SV=1	KOG0356	1e-31	Mitochondrial chaperonin, Cpn60/Hsp60p			FAN_icon19409207.1.g00001.1	GO:0009507,GO:0005524,GO:0042026	chloroplast|ATP binding|protein refolding	path:ko03018,path:ko04940,path:ko05134,path:ko05152,path:ko04212	RNA degradation|Type I diabetes mellitus|Legionellosis|Tuberculosis|Longevity regulating pathway - worm
FAN_icon19409217.1.g00001.1	51.3154	118.37	10.7882	12.9657	36.4752	6.47593	gi|470117788|ref|XP_004295031.1|PREDICTED: protein disulfide isomerase-like 1-4 [Fragaria vesca subsp. vesca]	7e-36	sp|Q8VX13|PDI13_ARATH	1e-24	Protein disulfide isomerase-like 1-3 OS=Arabidopsis thaliana GN=PDIL1-3 PE=2 SV=1	KOG0190	3e-25	Protein disulfide isomerase (prolyl 4-hydroxylase beta subunit)			FAN_icon19409217.1.g00001.1	GO:0009507,GO:0005783,GO:0005788,GO:0005774,GO:0003756,GO:0045454,GO:0006457,GO:0034976	chloroplast|endoplasmic reticulum|endoplasmic reticulum lumen|vacuolar membrane|protein disulfide isomerase activity|cell redox homeostasis|protein folding|response to endoplasmic reticulum stress	path:ko04141	Protein processing in endoplasmic reticulum
FAN_icon19409337.1.g00001.1	0	0	0	0	0	5.68281											FAN_icon19409337.1.g00001.1
FAN_icon19409517.1.g00001.1	16.525	27.6512	8.56254	0	15.8775	13.069											FAN_icon19409517.1.g00001.1
FAN_icon19409529.1.g00001.1	0	0	0	0	0	0	gi|470129846|ref|XP_004300819.1|PREDICTED: uncharacterized protein LOC101293006 [Fragaria vesca subsp. vesca]	2e-50									FAN_icon19409529.1.g00001.1	path:ko04630,path:ko04120,path:ko05160	Jak-STAT signaling pathway|Ubiquitin mediated proteolysis|Hepatitis C
FAN_icon19409547.1.g00001.1	0	0	0	0	10.5579	0	gi|764634067|ref|XP_011469945.1|PREDICTED: cytosolic endo-beta-N-acetylglucosaminidase [Fragaria vesca subsp. vesca]	7e-16	sp|Q9SRL4|ENAS2_ARATH	2e-11		KOG2331	4e-12	Predicted glycosylhydrolase			FAN_icon19409547.1.g00001.1	GO:0005737,GO:0005829,GO:0033925,GO:0006491,GO:0006517	cytoplasm|cytosol|mannosyl-glycoprotein endo-beta-N-acetylglucosaminidase activity|N-glycan processing|protein deglycosylation	path:ko00511	Other glycan degradation
FAN_icon19409559.1.g00001.1	0	0	0	0	0	0	gi|764641940|ref|XP_004309590.2|PREDICTED: uncharacterized protein LOC101296828 [Fragaria vesca subsp. vesca]	4e-47	sp|Q7LHG5|YI31B_YEAST	1e-15	Transposon Ty3-I Gag-Pol polyprotein OS=Saccharomyces cerevisiae (strain ATCC 204508 / S288c) GN=TY3B-I PE=3 SV=2	KOG0017	2e-21	FOG: Transposon-encoded proteins with TYA, reverse transcriptase, integrase domains in various combinations			FAN_icon19409559.1.g00001.1	GO:0005737,GO:0005634,GO:0000943,GO:0004190,GO:0005524,GO:0003677,GO:0003887,GO:0008233,GO:0004540,GO:0003723,GO:0003964,GO:0004523,GO:0008270,GO:0071897,GO:0015074,GO:0006310,GO:0090501,GO:0006278,GO:0032197,GO:0019076	cytoplasm|nucleus|retrotransposon nucleocapsid|aspartic-type endopeptidase activity|ATP binding|DNA binding|DNA-directed DNA polymerase activity|peptidase activity|ribonuclease activity|RNA binding|RNA-directed DNA polymerase activity|RNA-DNA hybrid ribonuclease activity|zinc ion binding|DNA biosynthetic process|DNA integration|DNA recombination|RNA phosphodiester bond hydrolysis|RNA-dependent DN…
FAN_icon19409571.1.g00001.1	0	0	0	0	0	0											FAN_icon19409571.1.g00001.1
FAN_icon19409601.1.g00001.1	0	0	0	0	0	0	gi|799238730|gb|KJZ68644.1|hypothetical protein HIM_11963 [Hirsutella minnesotensis 3608]	3e-06									FAN_icon19409601.1.g00001.1
FAN_icon19409639.1.g00001.1	0	0	0	0	0	0	gi|730169647|gb|KHJ30258.1|putative effector protein [Erysiphe necator]	1e-39									FAN_icon19409639.1.g00001.1
FAN_icon19409667.1.g00001.1	0	0	0	0	0	0	gi|731423400|ref|XP_010662484.1|PREDICTED: uncharacterized protein LOC104882143 [Vitis vinifera]	5e-28				KOG0017	1e-08	FOG: Transposon-encoded proteins with TYA, reverse transcriptase, integrase domains in various combinations			FAN_icon19409667.1.g00001.1
FAN_icon19409667.1.g00002.1	0	0	0	0	0	0	gi|731423400|ref|XP_010662484.1|PREDICTED: uncharacterized protein LOC104882143 [Vitis vinifera]	1e-13									FAN_icon19409667.1.g00002.1
FAN_icon19409749.1.g00001.1	0	0	0	0	0	0											FAN_icon19409749.1.g00001.1
FAN_icon19409859.1.g00001.1	0	0	0	0	0	0											FAN_icon19409859.1.g00001.1
FAN_icon19409887.1.g00001.1	0	0	0	0	0	0	gi|470147513|ref|XP_004309338.1|PREDICTED: uncharacterized protein LOC101291586, partial [Fragaria vesca subsp. vesca]	7e-20									FAN_icon19409887.1.g00001.1	path:ko04144	Endocytosis
FAN_icon19409895.1.g00001.1	0	0	0	0	0	0	gi|764549125|ref|XP_011459915.1|PREDICTED: serine/arginine repetitive matrix protein 1-like [Fragaria vesca subsp. vesca]	3e-20									FAN_icon19409895.1.g00001.1
[truncated: 229,423+ more rows]
