# Supplementary material for: Comparative Transcriptomics Reveals Differential Gene Expression Related to Colletotrichum gloeosporioides Resistance in the Octoploid Strawberry
Source: Front Plant Sci. 2017 May 15;8:779. doi: 10.3389/fpls.2017.00779 (PMC5430163; doi:10.3389/fpls.2017.00779)
Supplement: TABLE S2 — R genes. [file Table_2.XLSX]

## Sheet: Sheet1
R gene
Query id	Subject id	% identity	alignment length	mismatches	gap openings	q. start	q. end	s. start	s. end	e-value	bit score	PRGID	Name	Type	Species	Class	GenBank ID	GenBank Locus	Description
FAN_icon19344969.1.g00001.1	PRGDB00173521	85.59	236	34	0	6	241	2439	2674	7e-65	248	PRGDB00173521	ppa018998m	Putative_R-Genes,_predicted_from_Pythozome	Prunus persica	RLP			EF-TU receptor (best arabidopsis hit)
FAN_icon19346897.1.g00001.1	PRGDB00173923	86.25	291	40	0	1	291	1833	2123	2e-85	316
FAN_icon19352163.1.g00001.1	PRGDB00173473	88.69	221	21	4	4	222	2032	2250	1e-70	267	PRGDB00173473	ppa001518m	Putative_R-Genes,_predicted_from_Pythozome	Prunus persica	CN			U-box domain-containing protein kinase family protein (best arabidopsis hit)
FAN_icon19358011.1.g00001.1	PRGDB00189173	78.42	278	55	3	6	279	757	1033	4e-43	176
FAN_icon19358323.1.g00001.1	PRGDB00215923	84.07	295	47	0	7	301	538	832	6e-76	285	PRGDB00215923	MDP0000153802	Putative_R-Genes,_predicted_from_Pythozome	Malus x domestica	N
FAN_icon19364845.1.g00001.1	PRGDB00190345	97.37	38	1	0	208	245	1209	1172	8e-10	65.8
FAN_icon19369899.1.g00001.1	PRGDB00148189	86.81	91	12	0	30	120	3176	3266	4e-21	102	PRGDB00148189	clementine0.9_033245m	Putative_R-Genes,_predicted_from_Pythozome	Citrus clementina	N			pleiotropic drug resistance 9 (best arabidopsis hit)
FAN_icon19370093.1.g00001.1	PRGDB00205673	76.92	169	36	3	1	167	295	462	4e-18	93.5
FAN_icon19370633.1.g00001.1	PRGDB00173928	89.7	301	31	0	1	301	357	57	5e-106	385
FAN_icon19376069.1.g00001.1	PRGDB00172530	77.89	190	23	11	96	284	941	1112	2e-20	100
FAN_icon19377063.1.g00001.1	PRGDB00215936	82.59	247	42	1	43	288	1146	1392	2e-55	217
FAN_icon19377229.1.g00001.1	PRGDB00173866	80.93	236	40	4	4	235	773	539	6e-45	182	PRGDB00173866	ppa002865m	Putative_R-Genes,_predicted_from_Pythozome	Prunus persica	RLP			BAK1-interacting receptor-like kinase 1 (best arabidopsis hit)
FAN_icon19377443.1.g00001.1	PRGDB00165640	80.88	272	49	3	9	279	733	1002	1e-53	211
FAN_icon19377689.1.g00001.1	PRGDB00174057	88.52	122	14	0	39	160	154	275	8e-35	148
FAN_icon19381247.1.g00001.1	PRGDB00217002	86.38	301	41	0	1	301	910	1210	3e-89	329
FAN_icon19386623.1.g00001.1	PRGDB00174225	81.82	176	29	3	15	190	722	550	8e-34	145
FAN_icon19386673.1.g00001.1	PRGDB00172515	82.81	192	31	2	1	191	404	594	2e-41	171
FAN_icon19387367.1.g00001.1	PRGDB00214003	81.1	291	42	8	1	286	3019	3301	1e-57	224	PRGDB00214003	MDP0000634241	Putative_R-Genes,_predicted_from_Pythozome	Malus x domestica	RLP
FAN_icon19393425.1.g00001.1	PRGDB00160558	84.67	137	19	2	61	196	901	1036	5e-31	135
FAN_icon19394239.1.g00001.1	PRGDB00180443	97.22	36	1	0	53	88	419	384	9e-09	62.1	PRGDB00180443	Si034070m	Putative_R-Genes,_predicted_from_Pythozome	Setaria italica	RLP			Leucine-rich receptor-like protein kinase family protein (best arabidopsis hit); receptor protein kinase CLAVATA1 precursor, putative, expressed (best rice hit)
FAN_icon19396119.1.g00001.1	PRGDB00169268	97.06	34	1	0	1	34	3181	3148	1e-07	58.4	PRGDB00169268	Medtr6g074000.1	Putative_R-Genes,_predicted_from_Pythozome	Medicago truncatula	TNL			Disease resistance protein (TIR-NBS-LRR class) family (best arabidopsis hit)
FAN_icon19397277.1.g00001.1	PRGDB00172722	87.17	304	39	0	1	304	1494	1797	3e-94	346	PRGDB00172722	ppa000726m	Putative_R-Genes,_predicted_from_Pythozome	Prunus persica	RLP			Leucine-rich repeat transmembrane protein kinase family protein (best arabidopsis hit)
FAN_icon19397451.1.g00001.1	PRGDB00172562	80.67	119	20	2	68	186	497	382	4e-17	89.8	PRGDB00172562	ppa023693m	Putative_R-Genes,_predicted_from_Pythozome	Prunus persica	RLP			Leucine-rich receptor-like protein kinase family protein (best arabidopsis hit)
FAN_icon19397471.1.g00001.1	PRGDB00216183	86.34	205	19	6	1	205	2044	2239	5e-55	215	PRGDB00216183	MDP0000472176	Putative_R-Genes,_predicted_from_Pythozome	Malus x domestica	RLP
FAN_icon19398137.1.g00001.1	PRGDB00173866	83.39	301	43	5	7	302	514	812	4e-72	272	PRGDB00173866	ppa002865m	Putative_R-Genes,_predicted_from_Pythozome	Prunus persica	RLP			BAK1-interacting receptor-like kinase 1 (best arabidopsis hit)
FAN_icon19403579.1.g00001.1	PRGDB00173605	78.33	300	39	14	1	275	38	336	2e-41	171
FAN_icon19403581.1.g00001.1	PRGDB00173605	78.33	300	39	10	1	275	38	336	2e-41	171
FAN_icon19405267.1.g00001.1	PRGDB00172530	84.21	304	35	3	1	293	1183	1484	2e-75	283
FAN_icon19409073.1.g00001.1	PRGDB00153658	83.78	74	6	4	117	184	86	159	6e-10	65.8	PRGDB00153658	Egrandis_v1_0.005311m	Putative_R-Genes,_predicted_from_Pythozome	Areca catechu	RLP			Leucine-rich repeat transmembrane protein kinase (best arabidopsis hit)
FAN_icon19411239.1.g00001.1	PRGDB00173142	88.61	237	27	0	1	237	95	331	3e-77	289
FAN_icon19414887.1.g00001.1	PRGDB00149822	78.2	133	21	5	120	245	853	984	9e-14	78.7
FAN_icon19414945.1.g00001.1	PRGDB00080413	87.11	194	21	3	2	193	561	752	1e-55	217
FAN_icon19416419.1.g00001.1	PRGDB00173283	88.75	80	9	0	17	96	1929	2008	6e-20	99
FAN_icon19421971.1.g00001.1	PRGDB00168459	76.13	243	52	6	11	250	1447	1686	5e-27	122
FAN_icon19423781.1.g00001.1	PRGDB00172655	92.23	206	16	0	1	206	877	1082	2e-78	292
FAN_icon19429495.1.g00001.1	PRGDB00212897	87.24	196	25	0	24	219	110	305	1e-57	224
FAN_icon19430135.1.g00001.1	PRGDB00164349	93.51	154	9	1	94	246	2752	2905	1e-58	228
FAN_icon19431883.1.g00001.1	PRGDB00214085	91.89	148	12	0	1	148	791	938	9e-53	207	PRGDB00214085	MDP0000194411	Putative_R-Genes,_predicted_from_Pythozome	Malus x domestica	N
FAN_icon19431901.1.g00001.1	PRGDB00196364	86.15	65	9	0	231	295	245	309	2e-11	71.3
FAN_icon19433789.1.g00001.1	PRGDB00173103	90	290	29	0	18	307	2749	3038	3e-103	375	PRGDB00173103	ppa023381m	Putative_R-Genes,_predicted_from_Pythozome	Prunus persica	N			pleiotropic drug resistance 9 (best arabidopsis hit)
FAN_icon19436227.1.g00001.1	PRGDB00215793	78.07	114	23	2	105	217	1417	1529	1e-11	71.3	PRGDB00215793	MDP0000281804	Putative_R-Genes,_predicted_from_Pythozome	Malus x domestica	CNL
FAN_icon19436661.1.g00001.1	PRGDB00161946	87.36	87	11	0	7	93	952	1038	2e-20	100	PRGDB00161946	Egrandis_v1_0.000385m	Putative_R-Genes,_predicted_from_Pythozome	Areca catechu	N			pleiotropic drug resistance 6 (best arabidopsis hit)
FAN_icon19437787.1.g00001.1	PRGDB00174262	91.95	261	12	3	1	258	1156	1410	1e-97	357
FAN_icon19440867.1.g00001.1	PRGDB00172370	92.86	280	20	0	1	280	1069	1348	1e-112	407	PRGDB00172370	ppa003444m	Putative_R-Genes,_predicted_from_Pythozome	Prunus persica	RLP			Leucine-rich repeat protein kinase family protein (best arabidopsis hit)
FAN_icon19449327.1.g00001.1	PRGDB00214110	85.19	81	10	2	211	290	154	233	8e-15	82.4
FAN_icon19449439.1.g00001.1	PRGDB00173586	86.64	217	29	0	12	228	284	500	9e-63	241	PRGDB00173586	ppa002351m	Putative_R-Genes,_predicted_from_Pythozome	Prunus persica	N			ABC-2 type transporter family protein (best arabidopsis hit)
FAN_icon19451171.1.g00001.1	PRGDB00173542	75.38	195	44	4	117	309	577	385	1e-17	91.6
FAN_icon19453713.1.g00001.1	PRGDB00215968	84.21	209	23	6	64	266	3830	3626	9e-49	195	PRGDB00215968	MDP0000163144	Putative_R-Genes,_predicted_from_Pythozome	Malus x domestica	CNL
FAN_icon19454409.1.g00001.1	PRGDB00216228	85.14	148	22	0	8	155	1862	1715	6e-36	152
FAN_icon19456947.1.g00001.1	PRGDB00172444	90.65	214	20	0	1	214	955	1168	4e-76	285
FAN_icon19464443.1.g00001.1	PRGDB00173511	91.6	131	11	0	1	131	2854	2984	7e-45	182
FAN_icon19468797.1.g00001.1	PRGDB00195135	87.6	121	15	0	4	124	652	772	5e-33	141
FAN_icon19469637.1.g00001.1	PRGDB00173242	85.77	253	30	1	15	261	148	400	2e-69	263
FAN_icon19470739.1.g00001.1	PRGDB00160241	80.75	265	46	5	42	304	790	1051	6e-51	202	PRGDB00160241	Egrandis_v1_0.049682m	Putative_R-Genes,_predicted_from_Pythozome	Areca catechu	RLP			Leucine-rich repeat protein kinase family protein (best arabidopsis hit)
FAN_icon19477477.1.g00001.1	PRGDB00212681	79.44	180	31	6	51	226	1607	1784	5e-27	122
FAN_icon19491365.1.g00001.1	PRGDB00173747	82.51	263	39	5	1	261	2170	2427	1e-57	224	PRGDB00173747	ppa015907m	Putative_R-Genes,_predicted_from_Pythozome	Prunus persica	RLP			Leucine-rich repeat protein kinase family protein (best arabidopsis hit)
FAN_icon19491367.1.g00001.1	PRGDB00173747	80.99	263	43	5	1	261	2170	2427	5e-51	202	PRGDB00173747	ppa015907m	Putative_R-Genes,_predicted_from_Pythozome	Prunus persica	RLP			Leucine-rich repeat protein kinase family protein (best arabidopsis hit)
FAN_icon19491791.1.g00001.1	PRGDB00156202	81.97	183	33	0	71	253	1899	2081	4e-37	156	PRGDB00156202	orange1.1g002155m	Putative_R-Genes,_predicted_from_Pythozome	Citrus sinensis	RLP			Leucine-rich repeat transmembrane protein kinase (best arabidopsis hit)
FAN_icon19496679.1.g00001.1	PRGDB00172565	88.11	286	34	0	1	286	1094	809	1e-92	340
FAN_icon19500327.1.g00001.1	PRGDB00159089	78.92	166	33	2	2	166	1015	1179	1e-23	111
FAN_icon19503973.1.g00001.1	PRGDB00172722	89.55	268	28	0	10	277	2059	2326	1e-92	340	PRGDB00172722	ppa000726m	Putative_R-Genes,_predicted_from_Pythozome	Prunus persica	RLP			Leucine-rich repeat transmembrane protein kinase family protein (best arabidopsis hit)
FAN_icon19505839.1.g00001.1	PRGDB00172863	88.67	256	23	3	7	262	1825	2074	1e-82	307	PRGDB00172863	ppa002287m	Putative_R-Genes,_predicted_from_Pythozome	Prunus persica	RLP			Leucine-rich repeat protein kinase family protein (best arabidopsis hit)
FAN_icon19508055.1.g00001.1	PRGDB00172691	86.71	286	38	0	1	286	1501	1786	5e-86	318	PRGDB00172691	ppa002237m	Putative_R-Genes,_predicted_from_Pythozome	Prunus persica	RLP			leucine-rich repeat transmembrane protein kinase family protein (best arabidopsis hit)
FAN_icon19508329.1.g00001.1	PRGDB00172335	89.1	156	17	0	1	156	3868	4023	5e-49	195	PRGDB00172335	ppa000239m	Putative_R-Genes,_predicted_from_Pythozome	Prunus persica	N			pleiotropic drug resistance 6 (best arabidopsis hit)
FAN_icon19518737.1.g00001.1	PRGDB00172985	88.27	307	34	2	10	315	1582	1887	2e-100	366
FAN_icon19522351.1.g00001.1	PRGDB00149037	81.13	159	30	0	2	160	572	730	5e-29	128	PRGDB00149037	clementine0.9_000840m	Putative_R-Genes,_predicted_from_Pythozome	Citrus clementina	N			pleiotropic drug resistance 4 (best arabidopsis hit)
FAN_icon19523209.1.g00001.1	PRGDB00173064	85.83	240	28	3	5	241	3250	3486	2e-65	250	PRGDB00173064	ppa017621m	Putative_R-Genes,_predicted_from_Pythozome	Prunus persica	RLP			Leucine-rich repeat transmembrane protein kinase (best arabidopsis hit)
FAN_icon19523917.1.g00001.1	PRGDB00215965	86.09	302	42	0	15	316	1745	2046	1e-88	327
FAN_icon19524963.1.g00001.1	PRGDB00158258	84.78	138	21	0	4	141	184	321	2e-32	139	PRGDB00158258	Egrandis_v1_0.000682m	Putative_R-Genes,_predicted_from_Pythozome	Areca catechu	N			pleiotropic drug resistance 5 (best arabidopsis hit)
FAN_icon19525989.1.g00001.1	PRGDB00216259	80.36	331	50	5	1	316	1071	1401	2e-61	237
FAN_icon19528031.1.g00001.1	PRGDB00173238	87.78	311	38	0	6	316	997	1307	7e-100	364	PRGDB00173238	ppa000884m	Putative_R-Genes,_predicted_from_Pythozome	Prunus persica	RLP			Leucine-rich repeat transmembrane protein kinase family protein (best arabidopsis hit)
FAN_icon19534509.1.g00001.1	PRGDB00215231	93.02	172	12	0	1	172	785	956	3e-66	252
FAN_icon19535641.1.g00001.1	PRGDB00216816	89.32	234	25	0	2	235	1763	1996	6e-80	298	PRGDB00216816	MDP0000669809	Putative_R-Genes,_predicted_from_Pythozome	Malus x domestica	RLP
FAN_icon19539497.1.g00001.1	PRGDB00213345	85.03	314	47	0	1	314	316	629	2e-86	320	PRGDB00213345	MDP0000251943	Putative_R-Genes,_predicted_from_Pythozome	Malus x domestica	RLP
FAN_icon19540421.1.g00001.1	PRGDB00215554	78.77	179	34	4	29	205	1827	2003	6e-26	119
FAN_icon19543247.1.g00001.1	PRGDB00213248	86.78	227	29	1	1	227	235	10	6e-66	252
FAN_icon19544989.1.g00001.1	PRGDB00174513	90.09	212	21	0	1	212	2886	3097	2e-73	276	PRGDB00174513	ppa000258m	Putative_R-Genes,_predicted_from_Pythozome	Prunus persica	N			pleiotropic drug resistance 12 (best arabidopsis hit)
FAN_icon19545377.1.g00001.1	PRGDB00174103	90.49	305	29	0	4	308	2192	2496	2e-111	403	PRGDB00174103	ppa001210m	Putative_R-Genes,_predicted_from_Pythozome	Prunus persica	RLP			Leucine-rich repeat receptor-like protein kinase family protein (best arabidopsis hit)
FAN_icon19547035.1.g00001.1	PRGDB00172658	81.91	293	51	2	25	316	65	356	3e-64	246	PRGDB00172658	ppa017163m	Putative_R-Genes,_predicted_from_Pythozome	Prunus persica	CNL			Disease resistance protein (CC-NBS-LRR class) family (best arabidopsis hit)
FAN_icon19549113.1.g00001.1	PRGDB00174346	92.36	288	22	0	1	288	945	1232	9e-114	411	PRGDB00174346	ppa002781m	Putative_R-Genes,_predicted_from_Pythozome	Prunus persica	RLP			Leucine-rich repeat protein kinase family protein (best arabidopsis hit)
FAN_icon19551571.1.g00001.1	PRGDB00172403	85.38	171	22	2	4	171	2819	2989	7e-43	174	PRGDB00172403	ppa017338m	Putative_R-Genes,_predicted_from_Pythozome	Prunus persica	CN			pleiotropic drug resistance 5 (best arabidopsis hit)
FAN_icon19554599.1.g00001.1	PRGDB00211074	100	29	0	0	46	74	2449	2477	2e-06	54.7	PRGDB00211074	Eucgr.G00037.1	Putative_R-Genes,_predicted_from_Pythozome	Eucalyptus grandis	RLP
FAN_icon19558199.1.g00001.1	PRGDB00173714	89.12	239	26	0	2	240	787	1025	6e-80	298	PRGDB00173714	ppa024119m	Putative_R-Genes,_predicted_from_Pythozome	Prunus persica	N			pleiotropic drug resistance 11 (best arabidopsis hit)
FAN_icon19562475.1.g00001.1	PRGDB00174513	87.44	207	26	0	1	207	2722	2928	3e-62	239	PRGDB00174513	ppa000258m	Putative_R-Genes,_predicted_from_Pythozome	Prunus persica	N			pleiotropic drug resistance 12 (best arabidopsis hit)
FAN_icon19565655.1.g00001.1	PRGDB00216630	87.69	130	16	0	160	289	1971	2100	6e-36	152	PRGDB00216630	MDP0000266107	Putative_R-Genes,_predicted_from_Pythozome	Malus x domestica	TNL
FAN_icon19573973.1.g00001.1	PRGDB00174262	93.85	244	15	0	1	244	573	816	4e-101	368
FAN_icon19575487.1.g00001.1	PRGDB00214717	82.81	320	51	4	1	318	121	438	2e-75	283
FAN_icon19575907.1.g00001.1	PRGDB00184243	80.21	96	19	0	1	96	2526	2621	4e-12	73.1	PRGDB00184243	GSVIVT01032848001	Putative_R-Genes,_predicted_from_Pythozome	Vitis vinifera	RLP			Leucine-rich repeat protein kinase family protein (best arabidopsis hit)
FAN_icon19583655.1.g00001.1	PRGDB00149037	83.02	159	27	0	2	160	572	730	8e-34	145	PRGDB00149037	clementine0.9_000840m	Putative_R-Genes,_predicted_from_Pythozome	Citrus clementina	N			pleiotropic drug resistance 4 (best arabidopsis hit)
FAN_icon19584523.1.g00001.1	PRGDB00172546	85.71	238	34	0	21	258	1326	1563	6e-66	252
FAN_icon19589701.1.g00001.1	PRGDB00161165	83.9	118	19	0	18	135	245	128	3e-24	113	PRGDB00161165	cassava4.1_001747m	Putative_R-Genes,_predicted_from_Pythozome	Vitis aestivalis	RPW8-NL			ADR1-like 1 (best arabidopsis hit)
FAN_icon19590763.1.g00001.1	PRGDB00206565	77.85	325	69	2	1	322	1626	1950	8e-50	198
FAN_icon19594581.1.g00001.1	PRGDB00215439	86.72	256	34	0	29	284	2898	3153	6e-76	285
FAN_icon19596657.1.g00001.1	PRGDB00172671	96.23	53	2	0	59	111	1535	1483	6e-17	87.9	PRGDB00172671	ppa000552m	Putative_R-Genes,_predicted_from_Pythozome	Prunus persica	RLP			BRI1 like (best arabidopsis hit)
FAN_icon19598611.1.g00001.1	PRGDB00215370	77.64	246	55	0	30	275	3067	3312	2e-35	150	PRGDB00215370	MDP0000392194	Putative_R-Genes,_predicted_from_Pythozome	Malus x domestica	RLP
FAN_icon19602537.1.g00001.1	PRGDB00217129	90.98	266	24	0	3	268	469	734	3e-98	359
FAN_icon19603259.1.g00001.1	PRGDB00173923	85.48	310	41	2	1	308	1732	2039	2e-86	320
FAN_icon19606713.1.g00001.1	PRGDB00217338	86.78	227	30	0	1	227	307	533	3e-67	255	PRGDB00217338	MDP0000316000	Putative_R-Genes,_predicted_from_Pythozome	Malus x domestica	N
FAN_icon19606713.1.g00002.1	PRGDB00173779	97.01	67	2	0	258	324	467	533	3e-24	113	PRGDB00173779	ppa001998m	Putative_R-Genes,_predicted_from_Pythozome	Prunus persica	N			ABC-2 type transporter family protein (best arabidopsis hit)
FAN_icon19611831.1.g00001.1	PRGDB00172909	91.96	311	24	1	12	322	566	875	6e-121	435
FAN_icon19617953.1.g00001.1	PRGDB00074278	86.29	197	27	0	1	197	218	414	5e-55	215
FAN_icon19618863.1.g00001.1	PRGDB00213140	91.41	198	17	0	4	201	2610	2807	3e-72	272	PRGDB00213140	MDP0000196035	Putative_R-Genes,_predicted_from_Pythozome	Malus x domestica	RLP
FAN_icon19621833.1.g00001.1	PRGDB00174086	86.18	304	38	4	6	307	826	1127	4e-88	326
FAN_icon19626529.1.g00001.1	PRGDB00213877	86.34	227	31	0	1	227	2149	2375	5e-65	248
FAN_icon19626785.1.g00001.1	PRGDB00214061	89.58	240	25	0	1	240	343	582	3e-82	305	PRGDB00214061	MDP0000155901	Putative_R-Genes,_predicted_from_Pythozome	Malus x domestica	N
FAN_icon19627213.1.g00001.1	PRGDB00081214	82.26	186	33	0	1	186	290	475	9e-39	161
FAN_icon19628617.1.g00001.1	PRGDB00173116	77.23	325	66	8	5	325	169	489	2e-45	183
FAN_icon19632599.1.g00001.1	PRGDB00063763	87.74	106	13	0	155	260	205	310	1e-27	124
FAN_icon19633667.1.g00001.1	PRGDB00173590	89.21	278	30	0	4	281	909	1186	7e-95	348
FAN_icon19636583.1.g00001.1	PRGDB00213091	79.93	289	54	4	34	320	1105	1391	3e-54	213	PRGDB00213091	MDP0000157003	Putative_R-Genes,_predicted_from_Pythozome	Malus x domestica	RLP
FAN_icon19645105.1.g00001.1	PRGDB00063638	81.06	322	59	2	5	325	590	910	5e-67	255
FAN_icon19648711.1.g00001.1	PRGDB00173249	80.67	150	28	1	17	165	1071	1220	6e-25	115	PRGDB00173249	ppa023712m	Putative_R-Genes,_predicted_from_Pythozome	Prunus persica	CNL			NB-ARC domain-containing disease resistance protein (best arabidopsis hit)
FAN_icon19653735.1.g00001.1	PRGDB00215965	86.67	315	42	0	15	329	1745	2059	6e-96	351
FAN_icon19660093.1.g00001.1	PRGDB00201171	86.15	65	7	2	40	103	43	106	7e-11	69.4	PRGDB00201171	Bra018810	Putative_R-Genes,_predicted_from_Pythozome	Brassica rapa	N
FAN_icon19662655.1.g00001.1	PRGDB00174057	80.43	184	33	2	1	184	737	917	1e-31	137
FAN_icon19663013.1.g00001.1	PRGDB00206743	94.59	37	2	0	1	37	1702	1666	1e-07	58.4
FAN_icon19665965.1.g00001.1	PRGDB00173018	84.33	217	34	0	1	217	36	252	2e-54	213	PRGDB00173018	ppa020740m	Putative_R-Genes,_predicted_from_Pythozome	Prunus persica	CNL			NB-ARC domain-containing disease resistance protein (best arabidopsis hit)
FAN_icon19687383.1.g00001.1	PRGDB00173590	94.21	190	11	0	1	190	328	517	8e-78	291
FAN_icon19688889.1.g00001.1	PRGDB00172827	90.48	273	26	0	1	273	2791	3063	1e-98	361	PRGDB00172827	ppa023430m	Putative_R-Genes,_predicted_from_Pythozome	Prunus persica	N			pleiotropic drug resistance 12 (best arabidopsis hit)
FAN_icon19692811.1.g00001.1	PRGDB00172863	89.51	324	34	0	11	334	1090	1413	1e-113	411	PRGDB00172863	ppa002287m	Putative_R-Genes,_predicted_from_Pythozome	Prunus persica	RLP			Leucine-rich repeat protein kinase family protein (best arabidopsis hit)
FAN_icon19693069.1.g00001.1	PRGDB00217057	85.31	245	34	2	19	262	773	1016	5e-66	252
FAN_icon19701173.1.g00001.1	PRGDB00172403	89.62	183	19	0	1	183	775	957	1e-60	233	PRGDB00172403	ppa017338m	Putative_R-Genes,_predicted_from_Pythozome	Prunus persica	CN			pleiotropic drug resistance 5 (best arabidopsis hit)
FAN_icon19706903.1.g00001.1	PRGDB00174640	86.7	203	27	0	2	204	1127	1329	2e-58	226	PRGDB00174640	ppa002298m	Putative_R-Genes,_predicted_from_Pythozome	Prunus persica	N			white-brown complex homolog protein 11 (best arabidopsis hit)
FAN_icon19707417.1.g00001.1	PRGDB00213242	85.38	130	16	3	1	127	1042	1171	6e-30	132
FAN_icon19709347.1.g00001.1	PRGDB00216965	77.38	336	70	5	1	336	1946	2275	9e-50	198
FAN_icon19710019.1.g00001.1	PRGDB00214575	87.88	165	20	0	2	166	1697	1861	2e-49	196	PRGDB00214575	MDP0000199305	Putative_R-Genes,_predicted_from_Pythozome	Malus x domestica	RLP
FAN_icon19711755.1.g00001.1	PRGDB00213411	87.5	64	6	2	188	250	357	419	1e-12	75	PRGDB00213411	MDP0000311052	Putative_R-Genes,_predicted_from_Pythozome	Malus x domestica	TNL
FAN_icon19712791.1.g00001.1	PRGDB00173595	85.04	254	30	4	1	253	1418	1664	5e-66	252	PRGDB00173595	ppa022109m	Putative_R-Genes,_predicted_from_Pythozome	Prunus persica	RLK-GNK2			cysteine-rich RLK (RECEPTOR-like protein kinase) 10 (best arabidopsis hit)
FAN_icon19713821.1.g00001.1	PRGDB00215055	86.7	188	25	0	1	188	1331	1518	2e-53	209	PRGDB00215055	MDP0000248164	Putative_R-Genes,_predicted_from_Pythozome	Malus x domestica	NL
FAN_icon19722337.1.g00001.1	PRGDB00069665	87.86	173	21	0	4	176	373	545	9e-52	204
FAN_icon19726541.1.g00001.1	PRGDB00173890	91.05	190	17	0	78	267	7	196	1e-67	257
FAN_icon19731769.1.g00001.1	PRGDB00214989	84.3	293	46	0	46	338	736	1028	2e-76	287	PRGDB00214989	MDP0000481805	Putative_R-Genes,_predicted_from_Pythozome	Malus x domestica	N
FAN_icon19732087.1.g00001.1	PRGDB00173086	80.95	210	20	4	2	192	2390	2598	5e-35	148	PRGDB00173086	ppa000212m	Putative_R-Genes,_predicted_from_Pythozome	Prunus persica	N			pleiotropic drug resistance 11 (best arabidopsis hit)
FAN_icon19733811.1.g00001.1	PRGDB00174437	88.26	247	29	0	2	248	355	601	3e-79	296
FAN_icon19735207.1.g00001.1	PRGDB00174216	93.09	333	23	0	1	333	2728	3060	5e-137	488	PRGDB00174216	ppa000566m	Putative_R-Genes,_predicted_from_Pythozome	Prunus persica	RLP			Leucine-rich receptor-like protein kinase family protein (best arabidopsis hit)
FAN_icon19735867.1.g00001.1	PRGDB00162220	84.3	242	38	0	1	242	2462	2703	1e-61	237	PRGDB00162220	cassava4.1_023795m	Putative_R-Genes,_predicted_from_Pythozome	Vitis aestivalis	RLP			Leucine-rich receptor-like protein kinase family protein (best arabidopsis hit)
FAN_icon19737859.1.g00001.1	PRGDB00174185	87.91	339	41	0	1	339	1794	2132	2e-110	399
FAN_icon19739197.1.g00001.1	PRGDB00217060	91.06	123	8	3	50	170	1166	1287	3e-39	163
FAN_icon19742213.1.g00001.1	PRGDB00173476	100	31	0	0	221	251	1784	1814	1e-07	58.4
FAN_icon19748113.1.g00001.1	PRGDB00173864	88.29	222	26	0	1	222	1045	1266	2e-70	267
FAN_icon19750603.1.g00001.1	PRGDB00153658	97.14	35	1	0	117	151	86	120	3e-08	60.2	PRGDB00153658	Egrandis_v1_0.005311m	Putative_R-Genes,_predicted_from_Pythozome	Areca catechu	RLP			Leucine-rich repeat transmembrane protein kinase (best arabidopsis hit)
FAN_icon19751397.1.g00001.1	PRGDB00172821	82.99	341	58	0	1	341	3164	3504	4e-83	309
FAN_icon19752219.1.g00001.1	PRGDB00152032	79.14	187	35	3	8	192	861	1045	4e-28	126
FAN_icon19755715.1.g00001.1	PRGDB00214865	85.11	141	19	2	102	240	1136	1276	4e-33	143
FAN_icon19762881.1.g00001.1	PRGDB00213199	90.06	342	34	0	1	342	1432	1091	1e-123	444
FAN_icon19765787.1.g00001.1	PRGDB00173476	95	60	3	0	33	92	1	60	1e-18	95.3
FAN_icon19767443.1.g00001.1	PRGDB00173092	85.96	114	15	1	1	114	1819	1931	2e-26	121	PRGDB00173092	ppa002579m	Putative_R-Genes,_predicted_from_Pythozome	Prunus persica	RLP			Leucine-rich repeat protein kinase family protein (best arabidopsis hit)
FAN_icon19769003.1.g00001.1	PRGDB00173118	89.71	340	29	3	1	340	353	686	3e-119	429	PRGDB00173118	ppa016488m	Putative_R-Genes,_predicted_from_Pythozome	Prunus persica	N			ABC-2 type transporter family protein (best arabidopsis hit)
FAN_icon19778369.1.g00001.1	PRGDB00177918	90.7	43	4	0	163	205	361	403	2e-07	58.4
FAN_icon19779315.1.g00001.1	PRGDB00078182	85.35	198	29	0	3	200	514	317	4e-52	206
FAN_icon19781279.1.g00001.1	PRGDB00173339	80	130	26	0	8	137	2201	2330	3e-19	97.1	PRGDB00173339	ppa001530m	Putative_R-Genes,_predicted_from_Pythozome	Prunus persica	CNL			Disease resistance protein (CC-NBS-LRR class) family (best arabidopsis hit)
FAN_icon19781869.1.g00001.1	PRGDB00173280	82.52	143	23	2	33	174	221	362	1e-27	124	PRGDB00173280	ppa017503m	Putative_R-Genes,_predicted_from_Pythozome	Prunus persica	TNL			target of AVRB operation1 (best arabidopsis hit)
FAN_icon19782819.1.g00001.1	PRGDB00173498	84.34	249	39	0	1	249	1261	1013	8e-64	244	PRGDB00173498	ppa000942m	Putative_R-Genes,_predicted_from_Pythozome	Prunus persica	RLP			transmembrane kinase 1 (best arabidopsis hit)
FAN_icon19784779.1.g00001.1	PRGDB00188440	100	29	0	0	52	80	1933	1961	2e-06	54.7
FAN_icon19784953.1.g00001.1	PRGDB00063595	85.78	218	31	0	122	339	1619	1836	9e-60	231
FAN_icon19785911.1.g00001.1	PRGDB00173138	87.38	206	26	0	20	225	2008	2213	2e-61	237
FAN_icon19800259.1.g00001.1	PRGDB00192778	95.56	45	2	0	1	45	38	82	6e-12	73.1
FAN_icon19804959.1.g00001.1	PRGDB00216370	94.53	128	7	0	13	140	3349	3476	5e-50	198
FAN_icon19807045.1.g00001.1	PRGDB00173138	84.89	278	42	0	3	280	1399	1676	7e-75	281
FAN_icon19807083.1.g00001.1	PRGDB00173805	88.22	348	38	3	2	348	1438	1783	3e-114	412	PRGDB00173805	ppa000235m	Putative_R-Genes,_predicted_from_Pythozome	Prunus persica	N			pleiotropic drug resistance 6 (best arabidopsis hit)
FAN_icon19812007.1.g00001.1	PRGDB00153570	84.78	92	14	0	236	327	1359	1450	4e-18	93.5
FAN_icon19814175.1.g00001.1	PRGDB00216422	89.9	198	20	0	13	210	1630	1827	3e-67	255
FAN_icon19816965.1.g00001.1	PRGDB00079074	85.66	272	39	0	1	272	1796	2067	2e-76	287
FAN_icon19821331.1.g00001.1	PRGDB00214266	89.52	124	12	1	1	123	3144	3267	2e-37	156	PRGDB00214266	MDP0000227461	Putative_R-Genes,_predicted_from_Pythozome	Malus x domestica	CNL
FAN_icon19821849.1.g00001.1	PRGDB00214436	78.42	292	43	19	1	282	1591	1872	4e-42	172
FAN_icon19823271.1.g00001.1	PRGDB00214421	79.31	319	56	10	11	324	2256	2569	8e-55	215
FAN_icon19839741.1.g00001.1	PRGDB00214429	84.92	325	49	0	3	327	1585	1909	3e-89	329
FAN_icon19841415.1.g00001.1	PRGDB00000487	90.91	44	3	1	235	278	221	263	1e-07	58.4	PRGDB00000487	M	Reference_R-Genes,_manually_curated	Linum usitatissimum	TNL	1842250	U73916	Linum usitatissimum rust resistance protein M gene, complete cds.
FAN_icon19843335.1.g00001.1	PRGDB00213698	86.04	265	29	6	65	325	113	373	1e-73	278
FAN_icon19846283.1.g00001.1	PRGDB00152926	80.31	259	51	0	2	260	902	1160	2e-49	196	PRGDB00152926	orange1.1g037562m	Putative_R-Genes,_predicted_from_Pythozome	Citrus sinensis	NL			importin alpha isoform 2 (best arabidopsis hit)
FAN_icon19847733.1.g00001.1	PRGDB00173142	92.63	285	20	1	18	301	468	752	4e-113	409
FAN_icon19848499.1.g00001.1	PRGDB00173615	80.81	172	33	0	95	266	590	761	5e-31	135
FAN_icon19849999.1.g00001.1	PRGDB00173329	90	230	23	0	1	230	1306	1535	5e-80	298
FAN_icon19852071.1.g00001.1	PRGDB00164349	85.88	354	47	2	1	354	2755	2405	1e-102	374
FAN_icon19852955.1.g00001.1	PRGDB00155067	78.3	341	71	2	2	342	629	292	3e-55	217
FAN_icon19873013.1.g00001.1	PRGDB00078656	86.49	111	10	5	251	357	1463	1572	3e-25	117
FAN_icon19875323.1.g00001.1	PRGDB00063764	82.32	198	29	5	1	195	262	456	2e-40	167
FAN_icon19877669.1.g00001.1	PRGDB00215117	86.08	158	20	2	62	218	56	212	5e-41	169
FAN_icon19878781.1.g00001.1	PRGDB00173515	90.43	345	33	0	12	356	2329	2673	5e-127	455	PRGDB00173515	ppa000904m	Putative_R-Genes,_predicted_from_Pythozome	Prunus persica	RLP			Leucine-rich receptor-like protein kinase family protein (best arabidopsis hit)
FAN_icon19881365.1.g00001.1	PRGDB00077344	87.3	63	8	0	141	203	136	198	3e-12	73.1	PRGDB00077344	Stu.17464	Putative_R-Genes,_predicted_from_NCBI_UniGene	Solanum tuberosum	RLP	126466785	EF175215	Solanum tuberosum somatic embryogenesis receptor-like kinase 1 (SERK1) mRNA, complete cds
FAN_icon19884381.1.g00001.1	PRGDB00188233	89.14	350	38	0	7	356	1354	1703	2e-121	436	PRGDB00188233	Gma.3083	Putative_R-Genes,_predicted_from_NCBI_UniGene	Glycine max	RLP	356558613	XM_003547551	PREDICTED: Glycine max BRASSINOSTEROID INSENSITIVE 1-associated receptor kinase 1-like, transcript variant 1 (LOC100800522), mRNA
FAN_icon19885521.1.g00001.1	PRGDB00071041	88.29	222	26	0	126	347	166	387	2e-70	267
FAN_icon19886515.1.g00001.1	PRGDB00071696	79	219	44	2	5	222	306	523	9e-35	148
FAN_icon19886669.1.g00001.1	PRGDB00172515	86.21	116	16	0	4	119	312	197	3e-28	126
FAN_icon19892421.1.g00001.1	PRGDB00174420	80.22	364	62	10	2	360	419	61	9e-70	265
FAN_icon19895749.1.g00001.1	PRGDB00077295	92.86	42	3	0	62	103	108	149	1e-08	62.1	PRGDB00077295	Stu.14259	Putative_R-Genes,_predicted_from_NCBI_UniGene	Solanum tuberosum	T	21919632	BQ119714	EST605290 mixed potato tissues Solanum tuberosum cDNA clone STMEM17 5' end, mRNA sequence
FAN_icon19899585.1.g00001.1	PRGDB00172882	89.8	343	35	0	1	343	2329	2671	1e-122	440	PRGDB00172882	ppa024591m	Putative_R-Genes,_predicted_from_Pythozome	Prunus persica	RLP			Leucine-rich receptor-like protein kinase family protein (best arabidopsis hit)
FAN_icon19906691.1.g00001.1	PRGDB00173572	84.16	322	51	0	4	325	2581	2902	3e-84	313	PRGDB00173572	ppa000895m	Putative_R-Genes,_predicted_from_Pythozome	Prunus persica	RLP			Leucine-rich receptor-like protein kinase family protein (best arabidopsis hit)
FAN_icon19909027.1.g00001.1	PRGDB00215289	81.45	248	44	2	4	250	1402	1648	5e-51	202	PRGDB00215289	MDP0000150878	Putative_R-Genes,_predicted_from_Pythozome	Malus x domestica	RLP
FAN_icon19909071.1.g00001.1	PRGDB00174029	92.31	39	2	1	92	130	726	763	2e-06	54.7
FAN_icon19909871.1.g00001.1	PRGDB00172460	78.35	291	55	5	77	363	976	1262	9e-45	182
FAN_icon19912689.1.g00001.1	PRGDB00213716	87.5	120	15	0	5	124	1868	1987	5e-32	139
FAN_icon19917233.1.g00001.1	PRGDB00214023	89.67	329	34	0	13	341	1528	1856	2e-116	420	PRGDB00214023	MDP0000164774	Putative_R-Genes,_predicted_from_Pythozome	Malus x domestica	N
FAN_icon19919373.1.g00001.1	PRGDB00149889	85.06	87	13	0	109	195	844	930	4e-17	89.8
FAN_icon19923085.1.g00001.1	PRGDB00178062	84.31	357	56	0	4	360	1576	1932	2e-95	350
FAN_icon19928071.1.g00001.1	PRGDB00163437	80.95	84	16	0	1	84	1462	1545	2e-10	67.6	PRGDB00163437	Glyma14g23930.1	Putative_R-Genes,_predicted_from_Pythozome	Glycine max	CNL			disease resistance protein (TIR-NBS-LRR class), putative (best arabidopsis hit)
FAN_icon19930911.1.g00001.1	PRGDB00184442	81.74	241	42	2	1	240	340	579	2e-50	200
FAN_icon19931141.1.g00001.1	PRGDB00215319	87.61	226	26	2	31	255	247	471	8e-69	261	PRGDB00215319	MDP0000278580	Putative_R-Genes,_predicted_from_Pythozome	Malus x domestica	N
FAN_icon19932961.1.g00001.1	PRGDB00078544	75.14	358	81	7	12	365	421	774	1e-38	161
FAN_icon19933025.1.g00001.1	PRGDB00174086	83.75	357	55	1	5	361	732	1085	7e-91	335
FAN_icon19935837.1.g00001.1	PRGDB00174103	87.34	229	29	0	1	229	2019	2247	2e-69	263	PRGDB00174103	ppa001210m	Putative_R-Genes,_predicted_from_Pythozome	Prunus persica	RLP			Leucine-rich repeat receptor-like protein kinase family protein (best arabidopsis hit)
FAN_icon19940317.1.g00001.1	PRGDB00070761	88.38	198	23	0	6	203	470	667	3e-62	239
FAN_icon19945705.1.g00001.1	PRGDB00215068	80.22	369	73	0	1	369	410	778	1e-73	278	PRGDB00215068	MDP0000229275	Putative_R-Genes,_predicted_from_Pythozome	Malus x domestica	RLP
FAN_icon19948299.1.g00001.1	PRGDB00218029	100	33	0	0	10	42	68	36	9e-09	62.1	PRGDB00218029	Thhalv10024441m	Putative_R-Genes,_predicted_from_Pythozome	Eutrema halophilum	TNL
FAN_icon19950795.1.g00001.1	PRGDB00214150	90.52	116	11	0	144	259	361	476	1e-36	154
FAN_icon19956359.1.g00001.1	PRGDB00173897	85.28	326	48	0	33	358	1318	1643	2e-91	337	PRGDB00173897	ppa002548m	Putative_R-Genes,_predicted_from_Pythozome	Prunus persica	RLP			Leucine-rich repeat protein kinase family protein (best arabidopsis hit)
FAN_icon19960593.1.g00001.1	PRGDB00173888	89.97	309	31	0	1	309	2395	2703	2e-110	399	PRGDB00173888	ppa000265m	Putative_R-Genes,_predicted_from_Pythozome	Prunus persica	N			pleiotropic drug resistance 12 (best arabidopsis hit)
FAN_icon19960741.1.g00001.1	PRGDB00173839	84.68	111	14	1	81	191	82	189	8e-23	108	PRGDB00173839	ppa020889m	Putative_R-Genes,_predicted_from_Pythozome	Prunus persica	RLP			Leucine-rich receptor-like protein kinase family protein (best arabidopsis hit)
FAN_icon19961083.1.g00001.1	PRGDB00177169	79.84	248	50	0	26	273	296	543	7e-45	182
FAN_icon19966943.1.g00001.1	PRGDB00172562	84	175	28	0	28	202	952	1126	4e-41	169	PRGDB00172562	ppa023693m	Putative_R-Genes,_predicted_from_Pythozome	Prunus persica	RLP			Leucine-rich receptor-like protein kinase family protein (best arabidopsis hit)
FAN_icon19967419.1.g00001.1	PRGDB00214096	81.71	246	44	1	128	372	1248	1003	6e-52	206
FAN_icon19968129.1.g00001.1	PRGDB00214694	86.22	370	51	0	1	370	1172	1541	7e-111	401
FAN_icon19968603.1.g00001.1	PRGDB00172505	94.24	243	14	0	4	246	2831	3073	4e-102	372	PRGDB00172505	ppa000249m	Putative_R-Genes,_predicted_from_Pythozome	Prunus persica	N			pleiotropic drug resistance 5 (best arabidopsis hit)
FAN_icon19972381.1.g00001.1	PRGDB00078543	91.11	180	16	0	15	194	1163	1342	6e-64	244
FAN_icon19973523.1.g00001.1	PRGDB00173711	88.11	286	34	0	1	286	1119	1404	1e-92	340	PRGDB00173711	ppa002357m	Putative_R-Genes,_predicted_from_Pythozome	Prunus persica	RLP			Leucine-rich repeat protein kinase family protein (best arabidopsis hit)
FAN_icon19974105.1.g00001.1	PRGDB00174113	89.34	366	37	2	3	367	1459	1823	4e-128	459
FAN_icon19976107.1.g00001.1	PRGDB00213426	85.71	189	27	0	1	189	3718	3906	2e-50	200	PRGDB00213426	MDP0000303291	Putative_R-Genes,_predicted_from_Pythozome	Malus x domestica	N
FAN_icon19976969.1.g00001.1	PRGDB00216228	85.42	144	21	0	39	182	1719	1862	2e-35	150
FAN_icon19977659.1.g00001.1	PRGDB00172488	88.73	355	40	0	1	355	1678	2032	6e-121	435
FAN_icon19977977.1.g00001.1	PRGDB00215261	80.86	371	67	4	4	372	601	969	6e-77	289	PRGDB00215261	MDP0000456406	Putative_R-Genes,_predicted_from_Pythozome	Malus x domestica	RLP
FAN_icon19978087.1.g00001.1	PRGDB00172361	87.21	297	38	0	1	297	1059	1355	4e-92	339	PRGDB00172361	ppa002823m	Putative_R-Genes,_predicted_from_Pythozome	Prunus persica	RLP			Leucine-rich repeat protein kinase family protein (best arabidopsis hit)
FAN_icon19978259.1.g00001.1	PRGDB00070851	91.3	69	6	0	156	224	1243	1311	1e-18	95.3	PRGDB00070851	Mdo.11110	Putative_R-Genes,_predicted_from_NCBI_UniGene	Malus x domestica	RLP	77417492	DQ184949	Malus x domestica putative receptor kinase (DIPM2) mRNA, complete cds
FAN_icon19978545.1.g00001.1	PRGDB00214416	79.26	376	66	12	3	374	488	121	2e-66	254
FAN_icon19981273.1.g00001.1	PRGDB00173815	90.6	319	30	0	4	322	853	1171	1e-117	424	PRGDB00173815	ppa002897m	Putative_R-Genes,_predicted_from_Pythozome	Prunus persica	RLP			NSP-interacting kinase 1 (best arabidopsis hit)
FAN_icon19983085.1.g00001.1	PRGDB00213346	83.75	277	45	0	2	278	1501	1777	2e-69	263
FAN_icon19984645.1.g00001.1	PRGDB00074305	91.36	301	26	0	1	301	132	432	3e-114	412
FAN_icon19984809.1.g00001.1	PRGDB00174405	88.53	375	43	0	1	375	1309	1683	5e-127	455	PRGDB00174405	ppa003172m	Putative_R-Genes,_predicted_from_Pythozome	Prunus persica	RLP			receptor-like kinase 1 (best arabidopsis hit)
FAN_icon19985071.1.g00001.1	PRGDB00166739	80.47	169	31	2	10	177	1300	1467	6e-29	128
FAN_icon19987769.1.g00001.1	PRGDB00178662	100	33	0	0	75	107	254	222	1e-08	62.1
FAN_icon19987873.1.g00001.1	PRGDB00184389	96.15	52	2	0	10	61	1646	1697	7e-16	86.1	PRGDB00184389	GSVIVT01035571001	Putative_R-Genes,_predicted_from_Pythozome	Vitis vinifera	RLP			Leucine-rich repeat protein kinase family protein (best arabidopsis hit)
FAN_icon19988309.1.g00001.1	PRGDB00213205	100	29	0	0	21	49	1033	1061	2e-06	54.7	PRGDB00213205	MDP0000157846	Putative_R-Genes,_predicted_from_Pythozome	Malus x domestica	CNL
FAN_icon19988909.1.g00001.1	PRGDB00174441	87.15	358	46	0	4	361	1096	1453	1e-112	407
FAN_icon19992109.1.g00001.1	PRGDB00214096	88.2	178	18	3	200	375	1246	1070	4e-53	209
FAN_icon19992563.1.g00001.1	PRGDB00214999	80.61	330	58	3	47	376	855	1178	3e-65	250	PRGDB00214999	MDP0000291141	Putative_R-Genes,_predicted_from_Pythozome	Malus x domestica	RLP
FAN_icon19995399.1.g00001.1	PRGDB00173273	75.95	370	81	7	1	366	634	999	3e-45	183	PRGDB00173273	ppa025692m	Putative_R-Genes,_predicted_from_Pythozome	Prunus persica	TNL			disease resistance protein (TIR-NBS-LRR class), putative (best arabidopsis hit)
FAN_icon19995595.1.g00001.1	PRGDB00215700	87.3	189	24	0	1	189	1288	1476	2e-55	217
FAN_icon20008143.1.g00001.1	PRGDB00153725	82.47	97	17	0	55	151	161	257	4e-16	86.1	PRGDB00153725	Egrandis_v1_0.001289m	Putative_R-Genes,_predicted_from_Pythozome	Areca catechu	RLP			Leucine-rich repeat transmembrane protein kinase (best arabidopsis hit)
FAN_icon20013479.1.g00001.1	PRGDB00173837	83.55	231	29	8	15	242	768	992	1e-52	207
FAN_icon20013591.1.g00001.1	PRGDB00173538	92.59	81	3	1	1	81	3193	3270	4e-24	113	PRGDB00173538	ppa020370m	Putative_R-Genes,_predicted_from_Pythozome	Prunus persica	RLP			Leucine-rich repeat transmembrane protein kinase family protein (best arabidopsis hit)
FAN_icon20018009.1.g00001.1	PRGDB00081214	81.72	186	34	0	1	186	290	475	3e-37	156
FAN_icon20018293.1.g00001.1	PRGDB00173972	90.29	381	37	0	1	381	1390	1770	2e-140	499	PRGDB00173972	ppa002536m	Putative_R-Genes,_predicted_from_Pythozome	Prunus persica	RLP			receptor-like kinase 1 (best arabidopsis hit)
FAN_icon20022439.1.g00001.1	PRGDB00161255	82.16	241	41	2	1	240	1294	1533	4e-52	206	PRGDB00161255	cassava4.1_032827m	Putative_R-Genes,_predicted_from_Pythozome	Vitis aestivalis	RLK-GNK2			cysteine-rich RLK (RECEPTOR-like protein kinase) 2 (best arabidopsis hit)
FAN_icon20028863.1.g00001.1	PRGDB00172707	82.04	206	37	0	57	262	21	226	5e-43	176	PRGDB00172707	ppa017659m	Putative_R-Genes,_predicted_from_Pythozome	Prunus persica	RLP			Leucine-rich repeat protein kinase family protein (best arabidopsis hit)
FAN_icon20031219.1.g00001.1	PRGDB00197574	100	33	0	0	75	107	248	216	1e-08	62.1
FAN_icon20031769.1.g00001.1	PRGDB00203167	97.14	35	1	0	329	363	2047	2081	5e-08	60.2
FAN_icon20035999.1.g00001.1	PRGDB00153725	82.47	97	17	0	115	211	161	257	6e-16	86.1	PRGDB00153725	Egrandis_v1_0.001289m	Putative_R-Genes,_predicted_from_Pythozome	Areca catechu	RLP			Leucine-rich repeat transmembrane protein kinase (best arabidopsis hit)
FAN_icon20038821.1.g00001.1	PRGDB00215614	82.61	322	48	7	20	337	1979	2296	1e-73	278
FAN_icon20041091.1.g00001.1	PRGDB00070780	79.74	153	28	3	89	239	78	229	1e-22	108	PRGDB00070780	Mdo.5759	Putative_R-Genes,_predicted_from_NCBI_UniGene	Malus x domestica	RLP	77417499	DQ184951	Malus x domestica putative receptor kinase (DIPM4) mRNA, complete cds
FAN_icon20041805.1.g00001.1	PRGDB00155626	84.13	63	10	0	1	63	2560	2622	1e-08	62.1	PRGDB00155626	Glyma01g35560.1	Putative_R-Genes,_predicted_from_Pythozome	Glycine max	RLP			Leucine-rich repeat protein kinase family protein (best arabidopsis hit)
FAN_icon20046823.1.g00001.1	PRGDB00177167	86.25	80	9	2	37	115	811	889	5e-16	86.1
FAN_icon20049709.1.g00001.1	PRGDB00174066	82.42	330	58	0	6	335	1411	1740	5e-77	289	PRGDB00174066	ppa000498m	Putative_R-Genes,_predicted_from_Pythozome	Prunus persica	RLP			Leucine-rich receptor-like protein kinase family protein (best arabidopsis hit)
FAN_icon20053605.1.g00001.1	PRGDB00213650	76.54	324	59	14	8	318	183	502	1e-38	161	PRGDB00213650	MDP0000274726	Putative_R-Genes,_predicted_from_Pythozome	Malus x domestica	NL
FAN_icon20060273.1.g00001.1	PRGDB00213784	89.67	329	34	0	2	330	538	866	1e-117	424
FAN_icon20062483.1.g00001.1	PRGDB00173511	88.78	303	31	2	1	300	199	501	7e-101	368
FAN_icon20063001.1.g00001.1	PRGDB00177432	83.7	135	22	0	70	204	918	1052	9e-29	128
FAN_icon20066907.1.g00001.1	PRGDB00173989	84.74	380	58	0	5	384	1313	1692	9e-105	381
FAN_icon20066937.1.g00001.1	PRGDB00214205	93.51	77	5	0	216	292	5090	5166	8e-25	115	PRGDB00214205	MDP0000293207	Putative_R-Genes,_predicted_from_Pythozome	Malus x domestica	CNL
FAN_icon20068455.1.g00001.1	PRGDB00216563	83.8	216	35	0	4	219	2644	2859	9e-53	207
FAN_icon20069943.1.g00001.1	PRGDB00173973	84.45	373	43	10	14	373	1	371	2e-96	353
FAN_icon20070285.1.g00001.1	PRGDB00161148	76.5	234	53	2	59	291	326	558	4e-28	126
FAN_icon20078411.1.g00001.1	PRGDB00174584	83.22	298	45	4	1	297	1216	1509	6e-71	268	PRGDB00174584	ppa020311m	Putative_R-Genes,_predicted_from_Pythozome	Prunus persica	Mlo-like			Seven transmembrane MLO family protein (best arabidopsis hit)
FAN_icon20079733.1.g00001.1	PRGDB00213759	75.26	287	66	4	36	318	852	1137	1e-29	132	PRGDB00213759	MDP0000125643	Putative_R-Genes,_predicted_from_Pythozome	Malus x domestica	TNL
FAN_icon20083665.1.g00001.1	PRGDB00215691	74.31	327	74	9	4	323	2652	2975	4e-29	130
FAN_icon20083901.1.g00001.1	PRGDB00216671	81.5	173	32	0	1	173	2689	2861	1e-33	145	PRGDB00216671	MDP0000612779	Putative_R-Genes,_predicted_from_Pythozome	Malus x domestica	RLP
FAN_icon20086111.1.g00001.1	PRGDB00163069	79.2	351	69	4	43	391	68	416	2e-62	241
FAN_icon20086961.1.g00001.1	PRGDB00174595	89.27	354	38	0	1	354	1078	1431	1e-123	444
FAN_icon20092681.1.g00001.1	PRGDB00173238	85.61	396	57	0	1	396	2117	2512	3e-115	416	PRGDB00173238	ppa000884m	Putative_R-Genes,_predicted_from_Pythozome	Prunus persica	RLP			Leucine-rich repeat transmembrane protein kinase family protein (best arabidopsis hit)
FAN_icon20096269.1.g00001.1	PRGDB00213471	81.54	130	22	2	7	135	1735	1863	5e-22	106
FAN_icon20096869.1.g00001.1	PRGDB00213120	80.23	177	27	7	1	173	1394	1566	4e-28	126
FAN_icon20096871.1.g00001.1	PRGDB00213120	81.14	175	29	4	1	173	1394	1566	2e-31	137
FAN_icon20101171.1.g00001.1	PRGDB00173031	87.29	291	34	2	1	291	2662	2949	3e-89	329	PRGDB00173031	ppa000573m	Putative_R-Genes,_predicted_from_Pythozome	Prunus persica	RLP			Leucine-rich receptor-like protein kinase family protein (best arabidopsis hit)
FAN_icon20102119.1.g00001.1	PRGDB00070869	87.72	57	5	2	56	111	624	679	7e-10	65.8
FAN_icon20103747.1.g00001.1	PRGDB00214682	82.91	234	38	2	148	380	1063	1295	5e-53	209	PRGDB00214682	MDP0000296712	Putative_R-Genes,_predicted_from_Pythozome	Malus x domestica	RLP
FAN_icon20105977.1.g00001.1	PRGDB00047435	100	213	0	0	1	213	294	506	1e-108	394	PRGDB00047435	putative disease resistance gene analog NBS-LRR	Putative_R-Genes,_collected_from_NCBI_Protein	Fragaria x ananassa	NL	48249455	AY607719	Fragaria x ananassa clone OSO-15 putative disease resistance gene analog NBS-LRR gene, partial cds.
FAN_icon20106865.1.g00001.1	PRGDB00172835	76.74	387	76	7	7	383	115	497	2e-51	204
FAN_icon20107395.1.g00001.1	PRGDB00214270	92.11	114	9	0	6	119	487	600	3e-39	161	PRGDB00214270	MDP0000432466	Putative_R-Genes,_predicted_from_Pythozome	Malus x domestica	RLP
FAN_icon20108063.1.g00001.1	PRGDB00173168	74.36	234	54	6	79	309	57	287	1e-18	95.3
FAN_icon20116003.1.g00001.1	PRGDB00173600	87.01	77	10	0	32	108	2830	2906	1e-16	87.9	PRGDB00173600	ppa000741m	Putative_R-Genes,_predicted_from_Pythozome	Prunus persica	RLP			Leucine-rich repeat transmembrane protein kinase (best arabidopsis hit)
FAN_icon20119625.1.g00001.1	PRGDB00172514	87.19	359	46	0	41	399	1408	1766	4e-113	409
FAN_icon20120779.1.g00001.1	PRGDB00213471	87.91	91	9	2	4	93	1774	1863	5e-22	106
FAN_icon20124047.1.g00001.1	PRGDB00155626	74.35	269	69	0	35	303	2354	2622	8e-25	115	PRGDB00155626	Glyma01g35560.1	Putative_R-Genes,_predicted_from_Pythozome	Glycine max	RLP			Leucine-rich repeat protein kinase family protein (best arabidopsis hit)
FAN_icon20124905.1.g00001.1	PRGDB00172566	89.42	274	29	0	1	274	183	456	2e-94	346	PRGDB00172566	ppa016313m	Putative_R-Genes,_predicted_from_Pythozome	Prunus persica	N			ABC-2 type transporter family protein (best arabidopsis hit)
FAN_icon20126841.1.g00001.1	PRGDB00173276	80.47	169	29	3	30	196	367	533	2e-28	126	PRGDB00173276	ppa018261m	Putative_R-Genes,_predicted_from_Pythozome	Prunus persica	TNL			disease resistance protein (TIR-NBS-LRR class), putative (best arabidopsis hit)
FAN_icon20128049.1.g00001.1	PRGDB00165433	80	120	19	4	4	122	817	932	1e-15	84.2	PRGDB00165433	mgv1a002688m	Putative_R-Genes,_predicted_from_Pythozome	Cucumis x hytivus	N			ATP-binding cassette 14 (best arabidopsis hit)
FAN_icon20128375.1.g00001.1	PRGDB00173204	87.5	152	19	0	12	163	550	701	5e-43	176	PRGDB00173204	ppa021332m	Putative_R-Genes,_predicted_from_Pythozome	Prunus persica	RLP			Leucine-rich repeat protein kinase family protein (best arabidopsis hit)
FAN_icon20133725.1.g00001.1	PRGDB00174340	84.29	331	48	4	6	334	1178	1506	2e-86	320	PRGDB00174340	ppa000729m	Putative_R-Genes,_predicted_from_Pythozome	Prunus persica	RLP			phytosulfokin receptor 1 (best arabidopsis hit)
FAN_icon20133763.1.g00001.1	PRGDB00174149	79.85	407	68	10	1	400	231	630	8e-76	285	PRGDB00174149	ppa002895m	Putative_R-Genes,_predicted_from_Pythozome	Prunus persica	RLK-GNK2			cysteine-rich RLK (RECEPTOR-like protein kinase) 3 (best arabidopsis hit)
FAN_icon20135865.1.g00001.1	PRGDB00215624	84.08	402	59	4	2	402	997	1394	3e-105	383	PRGDB00215624	MDP0000262753	Putative_R-Genes,_predicted_from_Pythozome	Malus x domestica	RLP
FAN_icon20137677.1.g00001.1	PRGDB00173491	80.63	315	57	4	1	313	1359	1671	2e-62	241
FAN_icon20140859.1.g00001.1	PRGDB00215852	86.01	193	27	0	1	193	666	858	1e-52	207	PRGDB00215852	MDP0000122720	Putative_R-Genes,_predicted_from_Pythozome	Malus x domestica	RLP
FAN_icon20155735.1.g00001.1	PRGDB00078803	82.46	114	20	0	34	147	4338	4451	3e-20	100	PRGDB00078803	Vvi.12916	Putative_R-Genes,_predicted_from_NCBI_UniGene	Vitis vinifera	N	225452756	XM_002283015	PREDICTED: Vitis vinifera hypothetical protein LOC100262734 (LOC100262734), mRNA
FAN_icon20158815.1.g00001.1	PRGDB00172748	94.44	54	3	0	138	191	465	518	1e-15	84.2	PRGDB00172748	ppa000229m	Putative_R-Genes,_predicted_from_Pythozome	Prunus persica	N			pleiotropic drug resistance 9 (best arabidopsis hit)
FAN_icon20159517.1.g00001.1	PRGDB00216142	79.76	415	67	11	7	411	685	1092	6e-77	289
FAN_icon20160117.1.g00001.1	PRGDB00173086	91.07	291	26	0	1	291	2932	3222	9e-109	394	PRGDB00173086	ppa000212m	Putative_R-Genes,_predicted_from_Pythozome	Prunus persica	N			pleiotropic drug resistance 11 (best arabidopsis hit)
FAN_icon20162495.1.g00001.1	PRGDB00174615	81.12	196	35	2	17	211	210	404	3e-37	156
FAN_icon20163731.1.g00001.1	PRGDB00216216	84.39	410	64	0	3	412	1504	1913	2e-112	407
FAN_icon20163979.1.g00001.1	PRGDB00213322	85.94	192	27	0	59	250	3115	3306	1e-52	207	PRGDB00213322	MDP0000279719	Putative_R-Genes,_predicted_from_Pythozome	Malus x domestica	NL
FAN_icon20164731.1.g00001.1	PRGDB00174029	79.3	401	75	6	16	412	1597	1993	2e-72	274
FAN_icon20165957.1.g00001.1	PRGDB00215068	90.55	275	26	0	3	277	2743	3017	7e-100	364	PRGDB00215068	MDP0000229275	Putative_R-Genes,_predicted_from_Pythozome	Malus x domestica	RLP
FAN_icon20168851.1.g00001.1	PRGDB00214507	83.16	386	53	9	31	410	928	1307	5e-93	342
FAN_icon20170229.1.g00001.1	PRGDB00170569	75.98	229	45	10	25	250	709	930	5e-23	110
FAN_icon20171791.1.g00001.1	PRGDB00174057	85.98	164	23	0	1	164	1513	1676	2e-43	176
FAN_icon20173417.1.g00001.1	PRGDB00174368	96.67	60	2	0	1	60	2137	2196	2e-20	100
FAN_icon20173641.1.g00001.1	PRGDB00174422	86.89	122	16	0	170	291	1118	1239	2e-31	137
FAN_icon20178283.1.g00001.1	PRGDB00214384	83.88	335	42	6	1	335	2248	2570	4e-83	309	PRGDB00214384	MDP0000158780	Putative_R-Genes,_predicted_from_Pythozome	Malus x domestica	RLP
FAN_icon20178579.1.g00001.1	PRGDB00213632	80.95	231	44	0	22	252	3893	4123	2e-45	183
FAN_icon20179351.1.g00001.1	PRGDB00172971	84.11	107	17	0	34	140	425	531	2e-21	104	PRGDB00172971	ppa020280m	Putative_R-Genes,_predicted_from_Pythozome	Prunus persica	TNL			disease resistance protein (TIR-NBS-LRR class), putative (best arabidopsis hit)
FAN_icon20181807.1.g00001.1	PRGDB00172984	85.79	401	57	0	7	407	1447	1847	4e-118	425
FAN_icon20181937.1.g00001.1	PRGDB00173754	97.67	43	1	0	211	253	2181	2223	1e-12	75	PRGDB00173754	ppa000761m	Putative_R-Genes,_predicted_from_Pythozome	Prunus persica	N			ABC transporter family protein (best arabidopsis hit)
FAN_icon20183691.1.g00001.1	PRGDB00174068	89.42	312	30	2	8	316	150	461	1e-107	390
FAN_icon20185131.1.g00001.1	PRGDB00196163	89.47	76	8	0	312	387	456	531	4e-19	97.1
FAN_icon20187267.1.g00001.1	PRGDB00156073	75.89	419	86	10	1	413	1207	1616	3e-50	200
FAN_icon20191399.1.g00001.1	PRGDB00173086	87.16	335	39	3	2	334	1147	1479	1e-103	377	PRGDB00173086	ppa000212m	Putative_R-Genes,_predicted_from_Pythozome	Prunus persica	N			pleiotropic drug resistance 11 (best arabidopsis hit)
FAN_icon20192471.1.g00001.1	PRGDB00173805	81.61	261	48	0	3	263	3207	3467	2e-55	217	PRGDB00173805	ppa000235m	Putative_R-Genes,_predicted_from_Pythozome	Prunus persica	N			pleiotropic drug resistance 6 (best arabidopsis hit)
FAN_icon20193027.1.g00001.1	PRGDB00075592	88.89	90	6	3	36	123	491	578	2e-22	108
FAN_icon20194063.1.g00001.1	PRGDB00163405	97.3	37	1	0	5	41	1703	1739	4e-09	63.9
FAN_icon20202763.1.g00001.1	PRGDB00174305	78.12	393	82	4	1	391	704	1094	4e-64	246	PRGDB00174305	ppa017857m	Putative_R-Genes,_predicted_from_Pythozome	Prunus persica	NL			NB-ARC domain-containing disease resistance protein (best arabidopsis hit)
FAN_icon20203095.1.g00001.1	PRGDB00174564	85.46	282	38	2	1	282	2531	2809	2e-77	291
FAN_icon20207873.1.g00001.1	PRGDB00215802	75.43	232	49	7	46	273	4342	4569	1e-22	108
FAN_icon20214539.1.g00001.1	PRGDB00173103	92.79	319	23	0	15	333	1609	1927	4e-129	462	PRGDB00173103	ppa023381m	Putative_R-Genes,_predicted_from_Pythozome	Prunus persica	N			pleiotropic drug resistance 9 (best arabidopsis hit)
FAN_icon20214739.1.g00001.1	PRGDB00214496	82.02	406	66	7	3	403	1426	1829	6e-92	339	PRGDB00214496	MDP0000266087	Putative_R-Genes,_predicted_from_Pythozome	Malus x domestica	RLP
FAN_icon20217633.1.g00001.1	PRGDB00184587	81.05	401	61	9	10	407	769	1157	6e-82	305
FAN_icon20219205.1.g00001.1	PRGDB00218021	93.75	48	3	0	18	65	204	157	5e-12	73.1
FAN_icon20220091.1.g00001.1	PRGDB00213461	86.31	314	41	2	100	412	1344	1656	2e-92	340
FAN_icon20228809.1.g00001.1	PRGDB00183160	76.64	137	30	2	25	160	1688	1823	2e-12	75
FAN_icon20232257.1.g00001.1	PRGDB00213050	86.62	157	19	2	170	325	1	156	6e-42	172
FAN_icon20233375.1.g00001.1	PRGDB00174180	85.52	297	43	0	1	297	2323	2619	1e-83	311	PRGDB00174180	ppa017853m	Putative_R-Genes,_predicted_from_Pythozome	Prunus persica	RLP			Leucine-rich repeat protein kinase family protein (best arabidopsis hit)
FAN_icon20239545.1.g00001.1	PRGDB00173534	80.12	342	66	2	4	344	1363	1703	2e-66	254	PRGDB00173534	ppa023531m	Putative_R-Genes,_predicted_from_Pythozome	Prunus persica	RLP			Protein kinase family protein with leucine-rich repeat domain (best arabidopsis hit)
FAN_icon20242091.1.g00001.1	PRGDB00173741	79.1	335	65	4	3	336	1642	1972	5e-58	226	PRGDB00173741	ppa024383m	Putative_R-Genes,_predicted_from_Pythozome	Prunus persica	RLP			Leucine-rich repeat protein kinase family protein (best arabidopsis hit)
FAN_icon20244993.1.g00001.1	PRGDB00063172	87.95	83	10	0	91	173	254	336	4e-20	99
FAN_icon20247773.1.g00001.1	PRGDB00178282	88.73	71	8	0	59	129	1454	1524	1e-16	87.9
FAN_icon20249899.1.g00001.1	PRGDB00206374	78.13	375	80	2	22	395	1069	1442	2e-61	237	PRGDB00206374	Lus10033314	Putative_R-Genes,_predicted_from_Pythozome	Linum usitatissimum	N
FAN_icon20250365.1.g00001.1	PRGDB00172562	83.41	229	38	0	9	237	1756	1984	4e-54	213	PRGDB00172562	ppa023693m	Putative_R-Genes,_predicted_from_Pythozome	Prunus persica	RLP			Leucine-rich receptor-like protein kinase family protein (best arabidopsis hit)
FAN_icon20251341.1.g00001.1	PRGDB00172358	86.44	59	8	0	237	295	1	59	8e-10	65.8	PRGDB00172358	ppa000241m	Putative_R-Genes,_predicted_from_Pythozome	Prunus persica	N			mitogen-activated protein kinase kinase kinase 7 (best arabidopsis hit)
FAN_icon20257241.1.g00001.1	PRGDB00172882	88.95	371	41	0	54	424	1408	1778	5e-128	459	PRGDB00172882	ppa024591m	Putative_R-Genes,_predicted_from_Pythozome	Prunus persica	RLP			Leucine-rich receptor-like protein kinase family protein (best arabidopsis hit)
FAN_icon20257579.1.g00001.1	PRGDB00189303	79.91	214	30	7	124	326	665	876	2e-33	145	PRGDB00189303	Hv.6969	Putative_R-Genes,_predicted_from_NCBI_UniGene	Hordeum vulgare	RLP	326526534	AK366081	Hordeum vulgare subsp. vulgare mRNA for predicted protein, partial cds, clone: NIASHv2040D19
FAN_icon20258685.1.g00001.1	PRGDB00213538	89.74	117	12	0	160	276	4048	4164	2e-35	150
FAN_icon20261273.1.g00001.1	PRGDB00172572	82.67	352	61	0	19	370	89	440	3e-84	313
FAN_icon20262779.1.g00001.1	PRGDB00163011	78.41	227	39	9	1	222	2637	2858	6e-32	139	PRGDB00163011	Egrandis_v1_0.053098m	Putative_R-Genes,_predicted_from_Pythozome	Areca catechu	RLP			Leucine-rich repeat receptor-like protein kinase family protein (best arabidopsis hit)
FAN_icon20266243.1.g00001.1	PRGDB00214003	91.57	249	20	1	1	248	2484	2732	8e-94	344	PRGDB00214003	MDP0000634241	Putative_R-Genes,_predicted_from_Pythozome	Malus x domestica	RLP
FAN_icon20266663.1.g00001.1	PRGDB00174401	75.86	377	70	13	36	394	2290	2663	7e-42	172	PRGDB00174401	ppa015185m	Putative_R-Genes,_predicted_from_Pythozome	Prunus persica	CNL			Disease resistance protein (CC-NBS-LRR class) family (best arabidopsis hit)
FAN_icon20270137.1.g00001.1	PRGDB00067391	93.42	76	5	0	183	258	96	171	3e-24	113
FAN_icon20274831.1.g00001.1	PRGDB00070752	81.35	429	78	2	1	428	1414	1841	1e-94	348	PRGDB00070752	Mdo.2941	Putative_R-Genes,_predicted_from_NCBI_UniGene	Malus x domestica	RLP	3641251	AF053127	Malus domestica leucine-rich receptor-like protein kinase (LRPKm1) mRNA, complete cds
FAN_icon20278051.1.g00001.1	PRGDB00174149	81.38	349	54	7	2	346	1399	1740	1e-72	274	PRGDB00174149	ppa002895m	Putative_R-Genes,_predicted_from_Pythozome	Prunus persica	RLK-GNK2			cysteine-rich RLK (RECEPTOR-like protein kinase) 3 (best arabidopsis hit)
FAN_icon20284963.1.g00001.1	PRGDB00215399	91.67	108	9	0	137	244	67	174	2e-35	150
FAN_icon20285293.1.g00001.1	PRGDB00173716	100	30	0	0	353	382	1475	1504	7e-07	56.5	PRGDB00173716	ppa018765m	Putative_R-Genes,_predicted_from_Pythozome	Prunus persica	TNL			disease resistance protein (TIR-NBS-LRR class), putative (best arabidopsis hit)
FAN_icon20288777.1.g00001.1	PRGDB00165734	85.71	91	13	0	1	91	691	781	1e-19	97.1
FAN_icon20290575.1.g00001.1	PRGDB00172945	91.11	135	12	0	1	135	2808	2942	3e-45	183	PRGDB00172945	ppa000838m	Putative_R-Genes,_predicted_from_Pythozome	Prunus persica	RLP			Leucine-rich receptor-like protein kinase family protein (best arabidopsis hit)
FAN_icon20299945.1.g00001.1	PRGDB00214153	81.88	287	48	4	1	285	1452	1736	3e-64	246
FAN_icon20299999.1.g00001.1	PRGDB00213734	83.46	127	19	2	228	353	1084	1209	3e-25	117
FAN_icon20300067.1.g00001.1	PRGDB00190482	97.14	35	1	0	196	230	1236	1202	4e-08	60.2	PRGDB00190482	Lsa.19687	Putative_R-Genes,_predicted_from_NCBI_UniGene	Lactuca sativa	RLP	329674723	JI577229	TSA: Lactuca sativa Letassy_X1_1126 mRNA sequence
FAN_icon20302551.1.g00001.1	PRGDB00217094	76.8	306	64	6	1	301	92	395	8e-40	165	PRGDB00217094	MDP0000827937	Putative_R-Genes,_predicted_from_Pythozome	Malus x domestica	T
FAN_icon20307687.1.g00001.1	PRGDB00173410	93.1	116	8	0	88	203	439	554	1e-41	171
FAN_icon20307715.1.g00001.1	PRGDB00173023	83.01	312	40	8	6	315	1601	1901	2e-71	270
FAN_icon20313641.1.g00001.1	PRGDB00173151	87	300	37	2	4	302	1366	1664	2e-91	337
FAN_icon20314013.1.g00001.1	PRGDB00213632	97.22	108	3	0	1	108	5350	5457	3e-45	183
FAN_icon20315611.1.g00001.1	PRGDB00173658	82.07	329	53	6	5	330	1482	1807	4e-73	276	PRGDB00173658	ppa000939m	Putative_R-Genes,_predicted_from_Pythozome	Prunus persica	RLP			Leucine-rich repeat transmembrane protein kinase (best arabidopsis hit)
FAN_icon20317283.1.g00001.1	PRGDB00173606	93.48	368	24	0	2	369	343	710	8e-155	547
FAN_icon20317977.1.g00001.1	PRGDB00172366	76.23	345	76	6	4	345	1720	2061	1e-43	178
FAN_icon20318257.1.g00001.1	PRGDB00173628	85.99	357	50	0	48	404	632	988	3e-105	383
FAN_icon20318895.1.g00001.1	PRGDB00177918	93.02	43	3	0	85	127	361	403	5e-09	63.9
FAN_icon20320537.1.g00001.1	PRGDB00173966	80.27	299	59	0	40	338	101	399	4e-58	226
FAN_icon20321157.1.g00001.1	PRGDB00172514	86.55	446	56	2	12	455	1527	1970	6e-137	488
FAN_icon20322671.1.g00001.1	PRGDB00165399	74.07	455	108	9	1	450	1618	2067	2e-43	178	PRGDB00165399	cassava4.1_022295m	Putative_R-Genes,_predicted_from_Pythozome	Vitis aestivalis	RLP			Protein kinase family protein with leucine-rich repeat domain (best arabidopsis hit)
FAN_icon20326097.1.g00001.1	PRGDB00174401	77.69	260	50	7	35	290	2403	2658	9e-36	152	PRGDB00174401	ppa015185m	Putative_R-Genes,_predicted_from_Pythozome	Prunus persica	CNL			Disease resistance protein (CC-NBS-LRR class) family (best arabidopsis hit)
FAN_icon20326845.1.g00001.1	PRGDB00173240	75.52	335	64	15	60	385	2769	3094	1e-34	148	PRGDB00173240	ppa025442m	Putative_R-Genes,_predicted_from_Pythozome	Prunus persica	NL			LRR and NB-ARC domains-containing disease resistance protein (best arabidopsis hit)
FAN_icon20328035.1.g00001.1	PRGDB00215569	80.65	372	66	6	1	369	445	813	5e-77	289
FAN_icon20331735.1.g00001.1	PRGDB00172834	89.04	292	32	0	39	330	1975	2266	3e-99	363
FAN_icon20338009.1.g00001.1	PRGDB00215994	77.44	195	35	6	85	270	3	197	1e-22	108
FAN_icon20339949.1.g00001.1	PRGDB00149132	89.8	49	4	1	89	137	1260	1307	2e-08	62.1
FAN_icon20341867.1.g00001.1	PRGDB00167585	80.67	238	46	0	5	242	494	731	6e-46	185
FAN_icon20344803.1.g00001.1	PRGDB00211426	77.89	380	75	7	90	463	180	556	2e-58	228
FAN_icon20347273.1.g00001.1	PRGDB00172316	89.87	316	32	0	1	316	873	1188	1e-112	407	PRGDB00172316	ppa001905m	Putative_R-Genes,_predicted_from_Pythozome	Prunus persica	N			white-brown complex homolog protein 11 (best arabidopsis hit)
FAN_icon20348179.1.g00001.1	PRGDB00216125	88.41	466	54	0	1	466	1659	2124	4e-159	562
FAN_icon20348991.1.g00001.1	PRGDB00217116	81.76	170	29	2	155	323	136	304	2e-32	141
FAN_icon20349391.1.g00001.1	PRGDB00213411	97.06	34	1	0	258	291	369	402	1e-07	58.4	PRGDB00213411	MDP0000311052	Putative_R-Genes,_predicted_from_Pythozome	Malus x domestica	TNL
FAN_icon20350223.1.g00001.1	PRGDB00213102	80.73	275	49	4	121	393	1091	1363	1e-53	211
FAN_icon20352375.1.g00001.1	PRGDB00173509	90.28	72	7	0	300	371	82	153	1e-18	95.3
FAN_icon20360789.1.g00001.1	PRGDB00216358	91.67	168	14	0	1	168	415	582	1e-60	233
FAN_icon20361117.1.g00001.1	PRGDB00183959	83.61	238	35	4	13	248	502	737	1e-56	220
FAN_icon20365665.1.g00001.1	PRGDB00173849	78.79	198	40	2	185	381	86	282	1e-29	132	PRGDB00173849	ppa000501m	Putative_R-Genes,_predicted_from_Pythozome	Prunus persica	TNL			Disease resistance protein (TIR-NBS-LRR class) family (best arabidopsis hit)
FAN_icon20366365.1.g00001.1	PRGDB00172854	88.59	412	47	0	4	415	692	1103	8e-141	501	PRGDB00172854	ppa001569m	Putative_R-Genes,_predicted_from_Pythozome	Prunus persica	RLP			Leucine-rich repeat protein kinase family protein (best arabidopsis hit)
FAN_icon20366861.1.g00001.1	PRGDB00214484	90.91	44	4	0	218	261	67	110	5e-08	60.2	PRGDB00214484	MDP0000602947	Putative_R-Genes,_predicted_from_Pythozome	Malus x domestica	T
FAN_icon20371085.1.g00001.1	PRGDB00173754	89.55	287	30	0	29	315	903	617	7e-100	364	PRGDB00173754	ppa000761m	Putative_R-Genes,_predicted_from_Pythozome	Prunus persica	N			ABC transporter family protein (best arabidopsis hit)
FAN_icon20371693.1.g00001.1	PRGDB00216912	73.81	420	90	16	21	427	5	417	5e-39	163
FAN_icon20374343.1.g00001.1	PRGDB00173086	87.79	467	57	0	2	468	1492	1958	1e-154	547	PRGDB00173086	ppa000212m	Putative_R-Genes,_predicted_from_Pythozome	Prunus persica	N			pleiotropic drug resistance 11 (best arabidopsis hit)
FAN_icon20376775.1.g00001.1	PRGDB00215640	88.31	77	9	0	33	109	161	237	4e-18	93.5
FAN_icon20381307.1.g00001.1	PRGDB00213789	77.16	197	39	3	115	311	545	735	6e-23	110
FAN_icon20390937.1.g00001.1	PRGDB00180443	100	36	0	0	361	396	423	388	3e-10	67.6	PRGDB00180443	Si034070m	Putative_R-Genes,_predicted_from_Pythozome	Setaria italica	RLP			Leucine-rich receptor-like protein kinase family protein (best arabidopsis hit); receptor protein kinase CLAVATA1 precursor, putative, expressed (best rice hit)
FAN_icon20391245.1.g00001.1	PRGDB00173502	84.8	487	64	8	1	479	1774	2258	1e-134	481	PRGDB00173502	ppa017955m	Putative_R-Genes,_predicted_from_Pythozome	Prunus persica	RLP			Leucine-rich repeat receptor-like protein kinase family protein (best arabidopsis hit)
FAN_icon20395683.1.g00001.1	PRGDB00173566	89.22	232	25	0	7	238	1937	2168	1e-77	291	PRGDB00173566	ppa001122m	Putative_R-Genes,_predicted_from_Pythozome	Prunus persica	RLP			Leucine-rich repeat transmembrane protein kinase (best arabidopsis hit)
FAN_icon20396259.1.g00001.1	PRGDB00215289	86.71	173	23	0	1	173	2417	2589	5e-48	193	PRGDB00215289	MDP0000150878	Putative_R-Genes,_predicted_from_Pythozome	Malus x domestica	RLP
FAN_icon20408381.1.g00001.1	PRGDB00172783	88.42	285	30	1	1	285	457	738	1e-92	340
FAN_icon20412625.1.g00001.1	PRGWK00000162	93.33	45	3	0	151	195	2386	2430	3e-10	67.6	PRGWK00000162	MELO3C010204	Contributed_R-Genes	Cucumis melo	RLK
FAN_icon20413299.1.g00001.1	PRGDB00173701	88.66	485	55	0	1	485	1672	2156	5e-168	592
FAN_icon20416621.1.g00001.1	PRGDB00214025	85.85	106	11	3	1	104	329	432	4e-23	110
FAN_icon20417317.1.g00001.1	PRGDB00213144	74.67	225	44	8	124	346	3669	3882	2e-16	87.9	PRGDB00213144	MDP0000301390	Putative_R-Genes,_predicted_from_Pythozome	Malus x domestica	TNL
FAN_icon20417683.1.g00001.1	PRGDB00213411	85.94	64	8	1	75	138	357	419	3e-10	67.6	PRGDB00213411	MDP0000311052	Putative_R-Genes,_predicted_from_Pythozome	Malus x domestica	TNL
FAN_icon20417741.1.g00001.1	PRGDB00172562	83.94	218	34	1	1	217	1767	1984	2e-52	207	PRGDB00172562	ppa023693m	Putative_R-Genes,_predicted_from_Pythozome	Prunus persica	RLP			Leucine-rich receptor-like protein kinase family protein (best arabidopsis hit)
FAN_icon20419493.1.g00001.1	PRGDB00070783	83.85	161	26	0	50	210	95	255	2e-36	154
FAN_icon20421467.1.g00001.1	PRGDB00172461	78.11	370	55	12	1	345	2740	3108	1e-53	211	PRGDB00172461	ppa017599m	Putative_R-Genes,_predicted_from_Pythozome	Prunus persica	RLP			Leucine-rich repeat receptor-like protein kinase family protein (best arabidopsis hit)
FAN_icon20423115.1.g00001.1	PRGDB00174180	86.55	275	37	0	1	275	2323	2597	3e-81	303	PRGDB00174180	ppa017853m	Putative_R-Genes,_predicted_from_Pythozome	Prunus persica	RLP			Leucine-rich repeat protein kinase family protein (best arabidopsis hit)
FAN_icon20424851.1.g00001.1	PRGDB00174445	76.12	289	63	3	1	286	599	884	4e-34	147
FAN_icon20425859.1.g00001.1	PRGDB00167464	100	29	0	0	1	29	1554	1582	8e-07	54.7	PRGDB00167464	Medtr1g025570.1	Putative_R-Genes,_predicted_from_Pythozome	Medicago truncatula	RLK-GNK2			cysteine-rich RLK (RECEPTOR-like protein kinase) 29 (best arabidopsis hit)
FAN_icon20429225.1.g00001.1	PRGDB00213004	74.93	363	82	8	37	396	11	367	2e-37	158	PRGDB00213004	MDP0000376721	Putative_R-Genes,_predicted_from_Pythozome	Malus x domestica	TNL
FAN_icon20433131.1.g00001.1	PRGDB00172736	78.78	311	55	6	159	458	970	1280	1e-49	198	PRGDB00172736	ppa001182m	Putative_R-Genes,_predicted_from_Pythozome	Prunus persica	CNL			Disease resistance protein (CC-NBS-LRR class) family (best arabidopsis hit)
FAN_icon20435465.1.g00001.1	PRGDB00172929	79.23	260	50	4	1	258	1665	1922	1e-43	178
FAN_icon20436011.1.g00001.1	PRGDB00174238	83.57	353	56	2	71	422	2183	2534	4e-89	329	PRGDB00174238	ppa018786m	Putative_R-Genes,_predicted_from_Pythozome	Prunus persica	RLP			Protein kinase family protein with leucine-rich repeat domain (best arabidopsis hit)
FAN_icon20436373.1.g00001.1	PRGDB00215072	83.65	208	34	0	125	332	2360	2567	3e-49	196
FAN_icon20442591.1.g00001.1	PRGDB00189083	75.45	167	35	4	71	233	155	319	6e-13	76.8	PRGDB00189083	Gma.61757	Putative_R-Genes,_predicted_from_NCBI_UniGene	Glycine max	RLK-GNK2	356534237	XM_003535616	PREDICTED: Glycine max cysteine-rich receptor-like protein kinase 25-like (LOC100788416), mRNA
FAN_icon20443993.1.g00001.1	PRGDB00216426	80.75	265	48	1	90	351	90	354	2e-51	204	PRGDB00216426	MDP0000206973	Putative_R-Genes,_predicted_from_Pythozome	Malus x domestica	RLP
FAN_icon20446337.1.g00001.1	PRGDB00214076	87.22	227	29	0	113	339	813	1039	4e-68	259
FAN_icon20447115.1.g00001.1	PRGDB00173853	88.86	404	45	0	1	404	2881	3284	9e-140	497	PRGDB00173853	ppa022290m	Putative_R-Genes,_predicted_from_Pythozome	Prunus persica	RLP			BRI1-like 2 (best arabidopsis hit)
FAN_icon20449115.1.g00001.1	PRGDB00213776	84.02	507	81	0	2	508	89	595	5e-138	492
FAN_icon20449613.1.g00001.1	PRGDB00047432	94.59	148	8	0	177	324	89	236	3e-59	230	PRGDB00047432	putative disease resistance gene analog NBS-LRR	Putative_R-Genes,_collected_from_NCBI_Protein	Fragaria vesca	NL	48249465	AY607726	Fragaria vesca clone VES-10 putative disease resistance gene analog NBS-LRR gene, partial cds.
FAN_icon20450975.1.g00001.1	PRGDB00173053	90.24	41	4	0	3	43	3159	3199	3e-06	54.7	PRGDB00173053	ppa017584m	Putative_R-Genes,_predicted_from_Pythozome	Prunus persica	CNL			NB-ARC domain-containing disease resistance protein (best arabidopsis hit)
FAN_icon20451811.1.g00001.1	PRGDB00176184	79.05	105	16	5	203	304	2521	2622	3e-10	67.6
FAN_icon20451835.1.g00001.1	PRGDB00062944	94.87	39	2	0	124	162	80	118	1e-08	62.1	PRGDB00062944	tir-nbs-lrr resistance protein	Putative_R-Genes,_collected_from_NCBI_Protein	Populus trichocarpa	TNL	116047806	DS017283	Populus trichocarpa scaffold_125 genomic scaffold, whole genome shotgun sequence.
FAN_icon20452879.1.g00001.1	PRGDB00145518	97.14	35	1	0	313	347	679	713	6e-08	60.2
FAN_icon20455655.1.g00001.1	PRGDB00073639	91.04	67	6	0	40	106	539	605	2e-17	91.6
FAN_icon20456343.1.g00001.1	PRGDB00173906	87.35	324	38	3	1	324	1581	1901	6e-101	368
FAN_icon20458165.1.g00001.1	PRGDB00213789	76.64	137	26	5	122	255	1576	1709	2e-11	71.3
FAN_icon20458821.1.g00001.1	PRGDB00210509	81.82	99	16	2	114	211	1135	1232	5e-15	82.4	PRGDB00210509	Eucgr.E04160.1	Putative_R-Genes,_predicted_from_Pythozome	Eucalyptus grandis	RLK-GNK2
FAN_icon20461089.1.g00001.1	PRGDB00079001	72.3	343	79	13	43	383	1420	1748	6e-18	93.5	PRGDB00079001	Vvi.22008	Putative_R-Genes,_predicted_from_NCBI_UniGene	Vitis vinifera	RLP	225444668	XM_002277606	PREDICTED: Vitis vinifera hypothetical protein LOC100268126 (LOC100268126), mRNA
FAN_icon20462901.1.g00001.1	PRGDB00172804	81.14	403	71	3	27	427	37	436	9e-86	318	PRGDB00172804	ppa022336m	Putative_R-Genes,_predicted_from_Pythozome	Prunus persica	TNL			Disease resistance protein (TIR-NBS-LRR class) family (best arabidopsis hit)
FAN_icon20463073.1.g00001.1	PRGDB00173950	83.28	335	56	0	163	497	571	905	6e-83	309
FAN_icon20470127.1.g00001.1	PRGDB00172704	80.98	468	68	12	2	466	1555	2004	1e-95	351
FAN_icon20470607.1.g00001.1	PRGDB00173764	89.79	519	53	0	1	519	1995	2513	0	665	PRGDB00173764	ppa000837m	Putative_R-Genes,_predicted_from_Pythozome	Prunus persica	RLP			Leucine-rich receptor-like protein kinase family protein (best arabidopsis hit)
FAN_icon20471935.1.g00001.1	PRGDB00158354	94.87	39	2	0	155	193	21	59	2e-08	62.1	PRGDB00158354	orange1.1g046314m	Putative_R-Genes,_predicted_from_Pythozome	Citrus sinensis	TNL			disease resistance protein (TIR-NBS-LRR class), putative (best arabidopsis hit)
FAN_icon20475269.1.g00001.1	PRGDB00216842	78.12	256	42	9	3	248	2427	2678	2e-35	150	PRGDB00216842	MDP0000180405	Putative_R-Genes,_predicted_from_Pythozome	Malus x domestica	N
FAN_icon20477113.1.g00001.1	PRGDB00173560	90.16	61	6	0	30	90	275	335	7e-15	80.5
FAN_icon20479861.1.g00002.1	PRGDB00173949	78.42	329	60	10	59	383	599	278	2e-51	204	PRGDB00173949	ppa021839m	Putative_R-Genes,_predicted_from_Pythozome	Prunus persica	NL			NB-ARC domain-containing disease resistance protein (best arabidopsis hit)
FAN_icon20479861.1.g00001.1	PRGDB00173949	78.98	471	88	10	15	481	278	741	2e-83	311	PRGDB00173949	ppa021839m	Putative_R-Genes,_predicted_from_Pythozome	Prunus persica	NL			NB-ARC domain-containing disease resistance protein (best arabidopsis hit)
FAN_icon20483517.1.g00001.1	PRGDB00147125	82.56	86	15	0	309	394	1309	1394	6e-13	76.8
FAN_icon20487681.1.g00001.1	PRGDB00172945	89.88	168	17	0	1	168	2775	2942	4e-55	217	PRGDB00172945	ppa000838m	Putative_R-Genes,_predicted_from_Pythozome	Prunus persica	RLP			Leucine-rich receptor-like protein kinase family protein (best arabidopsis hit)
FAN_icon20490589.1.g00001.1	PRGDB00155310	77.24	457	101	2	1	457	1031	1484	1e-69	265
FAN_icon20494267.1.g00001.1	PRGDB00174209	91.35	185	16	0	1	185	2860	3044	1e-66	254	PRGDB00174209	ppa000550m	Putative_R-Genes,_predicted_from_Pythozome	Prunus persica	RLP			Leucine-rich receptor-like protein kinase family protein (best arabidopsis hit)
FAN_icon20495735.1.g00001.1	PRGDB00173317	85.98	485	68	0	1	485	1742	2226	2e-146	520
FAN_icon20497103.1.g00001.1	PRGDB00173138	82.47	462	73	4	1	461	326	780	1e-109	398
FAN_icon20498975.1.g00001.1	PRGDB00188948	84.35	115	17	1	135	249	236	349	8e-24	111
FAN_icon20500259.1.g00001.1	PRGDB00148236	80.91	110	19	1	2	111	1858	1965	9e-16	86.1
FAN_icon20500929.1.g00001.1	PRGDB00166231	76.21	290	64	3	47	332	995	1283	9e-35	148
FAN_icon20501217.1.g00001.1	PRGDB00172737	90.62	128	10	2	21	147	1237	1363	6e-41	169
FAN_icon20504501.1.g00001.1	PRGDB00173853	88.32	488	57	0	1	488	2346	2833	2e-166	586	PRGDB00173853	ppa022290m	Putative_R-Genes,_predicted_from_Pythozome	Prunus persica	RLP			BRI1-like 2 (best arabidopsis hit)
FAN_icon20506165.1.g00001.1	PRGDB00172863	83.5	412	51	13	69	464	1494	1904	9e-101	368	PRGDB00172863	ppa002287m	Putative_R-Genes,_predicted_from_Pythozome	Prunus persica	RLP			Leucine-rich repeat protein kinase family protein (best arabidopsis hit)
FAN_icon20506729.1.g00001.1	PRGDB00163452	81.25	96	14	4	352	445	1115	1208	2e-12	75
FAN_icon20508303.1.g00001.1	PRGDB00216316	83.64	330	44	6	121	440	499	170	9e-81	302	PRGDB00216316	MDP0000248430	Putative_R-Genes,_predicted_from_Pythozome	Malus x domestica	N
FAN_icon20510925.1.g00001.1	PRGDB00216367	86.67	180	24	0	262	441	445	266	3e-50	200
FAN_icon20516149.1.g00001.1	PRGDB00176023	77.63	152	31	2	100	248	215	366	4e-17	89.8
FAN_icon20516979.1.g00001.1	PRGDB00172707	79.67	241	43	6	274	511	237	474	1e-40	169	PRGDB00172707	ppa017659m	Putative_R-Genes,_predicted_from_Pythozome	Prunus persica	RLP			Leucine-rich repeat protein kinase family protein (best arabidopsis hit)
FAN_icon20517669.1.g00001.1	PRGDB00207658	89.34	122	10	3	346	464	2119	2240	3e-35	150
FAN_icon20520619.1.g00001.1	PRGDB00216094	84.26	305	42	2	3	301	1688	1992	5e-79	296
FAN_icon20521561.1.g00001.1	PRGDB00173805	85.81	437	58	4	1	435	3829	4263	1e-128	460	PRGDB00173805	ppa000235m	Putative_R-Genes,_predicted_from_Pythozome	Prunus persica	N			pleiotropic drug resistance 6 (best arabidopsis hit)
FAN_icon20524949.1.g00001.1	PRGDB00149209	79.75	553	104	7	3	551	272	820	2e-108	394
FAN_icon20531032.1.g00001.1	PRGDB00174560	83.97	156	25	0	116	271	286	441	2e-35	150	PRGDB00174560	ppa002129m	Putative_R-Genes,_predicted_from_Pythozome	Prunus persica	CN			U-box domain-containing protein kinase family protein (best arabidopsis hit)
FAN_icon20533386.1.g00001.1	PRGDB00174209	82.94	557	93	2	1	556	635	1190	1e-140	501	PRGDB00174209	ppa000550m	Putative_R-Genes,_predicted_from_Pythozome	Prunus persica	RLP			Leucine-rich receptor-like protein kinase family protein (best arabidopsis hit)
FAN_icon20535038.1.g00001.1	PRGDB00061511	100	31	0	0	33	63	7338	7308	2e-07	58.4	PRGDB00061511	disease resistance protein	Putative_R-Genes,_collected_from_NCBI_Protein	Brassica rapa subsp. pekinensis	TNL	227438238	FJ842828	Brassica rapa subsp. pekinensis isolate BrTNL10 disease resistance protein gene, complete cds.
FAN_icon20536016.1.g00001.1	PRGDB00148045	89.06	64	7	0	55	118	2978	3041	2e-14	80.5	PRGDB00148045	clementine0.9_001238m	Putative_R-Genes,_predicted_from_Pythozome	Citrus clementina	NL			NB-ARC domain-containing disease resistance protein (best arabidopsis hit)
FAN_icon20539908.1.g00001.1	PRGDB00174305	76.55	563	128	4	1	561	431	991	8e-82	305	PRGDB00174305	ppa017857m	Putative_R-Genes,_predicted_from_Pythozome	Prunus persica	NL			NB-ARC domain-containing disease resistance protein (best arabidopsis hit)
FAN_icon20540844.1.g00001.1	PRGDB00173106	95.52	67	2	1	10	76	1450	1515	5e-22	106
FAN_icon20541216.1.g00001.1	PRGDB00196050	82.14	84	12	3	48	131	1648	1728	7e-11	69.4
FAN_icon20543784.1.g00001.1	PRGDB00172691	83.99	556	80	3	18	564	1020	1575	6e-148	525	PRGDB00172691	ppa002237m	Putative_R-Genes,_predicted_from_Pythozome	Prunus persica	RLP			leucine-rich repeat transmembrane protein kinase family protein (best arabidopsis hit)
FAN_icon20544548.1.g00001.1	PRGDB00174515	75.35	357	69	17	27	372	130	478	2e-36	154	PRGDB00174515	ppa022940m	Putative_R-Genes,_predicted_from_Pythozome	Prunus persica	TNL			disease resistance protein (TIR-NBS-LRR class), putative (best arabidopsis hit)
FAN_icon20546736.1.g00001.1	PRGDB00173845	87.7	512	63	0	1	512	1574	2085	1e-169	597	PRGDB00173845	ppa000273m	Putative_R-Genes,_predicted_from_Pythozome	Prunus persica	N			Protein kinase family protein with ARM repeat domain (best arabidopsis hit)
FAN_icon20547446.1.g00001.1	PRGDB00154330	77.93	376	72	7	4	372	1546	1917	2e-57	224
FAN_icon20549004.1.g00001.1	PRGDB00173905	85.93	270	36	2	1	269	1190	1458	2e-76	287	PRGDB00173905	ppa002312m	Putative_R-Genes,_predicted_from_Pythozome	Prunus persica	N			ABC-2 type transporter family protein (best arabidopsis hit)
FAN_icon20550942.1.g00001.1	PRGDB00175895	86.67	60	8	0	5	64	813	872	4e-10	67.6
FAN_icon20552440.1.g00001.1	PRGDB00190609	76.35	203	44	4	21	221	316	516	7e-22	106
FAN_icon20557094.1.g00001.1	PRGDB00174215	85.19	243	33	3	200	441	33	273	4e-64	246
FAN_icon20560250.1.g00001.1	PRGDB00189517	81.12	249	47	0	93	341	1066	1314	2e-50	200
FAN_icon20563784.1.g00001.1	PRGDB00213474	84.78	578	83	4	5	578	997	1573	1e-164	580
FAN_icon20565666.1.g00001.1	PRGDB00173476	90.57	297	28	0	1	297	2197	2493	9e-109	394
FAN_icon20568646.1.g00001.1	PRGDB00172606	82.92	240	39	2	117	355	870	1108	9e-55	215	PRGDB00172606	ppa002615m	Putative_R-Genes,_predicted_from_Pythozome	Prunus persica	RLK-GNK2			cysteine-rich RLK (RECEPTOR-like protein kinase) 6 (best arabidopsis hit)
FAN_icon20573850.1.g00001.1	PRGDB00173324	77.11	450	97	5	3	449	574	1020	7e-67	255	PRGDB00173324	ppa026276m	Putative_R-Genes,_predicted_from_Pythozome	Prunus persica	TNL			Disease resistance protein (TIR-NBS-LRR class) family (best arabidopsis hit)
FAN_icon20576182.1.g00001.1	PRGDB00173648	100	29	0	0	87	115	2476	2504	3e-06	54.7	PRGDB00173648	ppa022649m	Putative_R-Genes,_predicted_from_Pythozome	Prunus persica	CNL			NB-ARC domain-containing disease resistance protein (best arabidopsis hit)
FAN_icon20577888.1.g00001.1	PRGDB00172748	80.97	352	45	10	1	352	1181	1510	4e-68	259	PRGDB00172748	ppa000229m	Putative_R-Genes,_predicted_from_Pythozome	Prunus persica	N			pleiotropic drug resistance 9 (best arabidopsis hit)
FAN_icon20580018.1.g00001.1	PRGDB00214205	89.24	158	17	0	76	233	4691	4848	1e-49	198	PRGDB00214205	MDP0000293207	Putative_R-Genes,_predicted_from_Pythozome	Malus x domestica	CNL
FAN_icon20580290.1.g00001.1	PRGDB00214138	75	148	33	4	5	150	1590	1735	9e-10	65.8	PRGDB00214138	MDP0000292704	Putative_R-Genes,_predicted_from_Pythozome	Malus x domestica	TNL
FAN_icon20581626.1.g00001.1	PRGDB00173315	78.95	570	107	12	10	571	670	1234	7e-103	375	PRGDB00173315	ppa020277m	Putative_R-Genes,_predicted_from_Pythozome	Prunus persica	RLP			Leucine-rich repeat protein kinase family protein (best arabidopsis hit)
FAN_icon20583830.1.g00001.1	PRGDB00173492	82.68	514	89	0	3	516	1591	2104	2e-127	457	PRGDB00173492	ppa018475m	Putative_R-Genes,_predicted_from_Pythozome	Prunus persica	RLP			Leucine-rich receptor-like protein kinase family protein (best arabidopsis hit)
FAN_icon20584096.1.g00001.1	PRGDB00216635	76.92	377	83	4	45	419	2262	2636	2e-53	211
FAN_icon20585950.1.g00001.1	PRGDB00173697	76.52	558	116	10	28	582	163	708	3e-77	291
FAN_icon20586980.1.g00001.1	PRGDB00143648	80.9	377	66	5	2	375	346	719	5e-78	292
FAN_icon20587362.1.g00001.1	PRGDB00174314	87.19	320	37	3	6	323	1123	1440	2e-98	361	PRGDB00174314	ppa026803m	Putative_R-Genes,_predicted_from_Pythozome	Prunus persica	RLP			Leucine-rich repeat protein kinase family protein (best arabidopsis hit)
FAN_icon20588282.1.g00001.1	PRGDB00213363	72.24	580	153	8	3	578	1498	2073	9e-42	172	PRGDB00213363	MDP0000265619	Putative_R-Genes,_predicted_from_Pythozome	Malus x domestica	N
FAN_icon20588800.1.g00001.1	PRGDB00173947	73.66	577	115	23	1	548	2077	2645	9e-47	189	PRGDB00173947	ppa024336m	Putative_R-Genes,_predicted_from_Pythozome	Prunus persica	CNL			disease resistance protein (TIR-NBS-LRR class), putative (best arabidopsis hit)
FAN_icon20591002.1.g00001.1	PRGDB00172366	77.89	190	38	4	18	205	160	347	1e-24	115
FAN_icon20593788.1.g00001.1	PRGDB00214755	85.44	261	35	2	92	349	58	318	7e-71	268	PRGDB00214755	MDP0000211382	Putative_R-Genes,_predicted_from_Pythozome	Malus x domestica	N
FAN_icon20594376.1.g00001.1	PRGDB00215965	82.78	360	58	4	2	359	1056	1413	1e-85	318
FAN_icon20596186.1.g00001.1	PRGDB00177969	76.23	324	69	6	11	330	541	860	1e-39	165	PRGDB00177969	POPTR_0007s04270.1	Putative_R-Genes,_predicted_from_Pythozome	Populus trichocarpa	CN			ABC-2 type transporter family protein (best arabidopsis hit)
FAN_icon20603016.1.g00001.1	PRGDB00173857	89.38	471	50	0	1	471	640	1110	1e-168	593
FAN_icon20606354.1.g00001.1	PRGDB00215126	85.34	116	15	2	298	412	906	1020	1e-25	119
FAN_icon20607860.1.g00001.1	PRGDB00157845	71.54	369	89	14	203	560	1774	2137	1e-15	86.1	PRGDB00157845	orange1.1g002897m	Putative_R-Genes,_predicted_from_Pythozome	Citrus sinensis	RLP			Leucine-rich repeat protein kinase family protein (best arabidopsis hit)
FAN_icon20612988.1.g00001.1	PRGDB00196163	86.84	76	8	2	10	84	457	531	1e-15	84.2
FAN_icon20615182.1.g00001.1	PRGDB00173230	72.16	352	75	16	4	342	2014	2355	1e-15	86.1	PRGDB00173230	ppa018338m	Putative_R-Genes,_predicted_from_Pythozome	Prunus persica	TNL			disease resistance protein (TIR-NBS-LRR class), putative (best arabidopsis hit)
FAN_icon20615912.1.g00001.1	PRGDB00174137	86.13	613	83	2	3	614	1674	2285	0	660	PRGDB00174137	ppa019283m	Putative_R-Genes,_predicted_from_Pythozome	Prunus persica	NL			NB-ARC domain-containing disease resistance protein (best arabidopsis hit)
FAN_icon20619600.1.g00001.1	PRGDB00215986	76.51	562	116	13	1	554	1051	1604	7e-78	292	PRGDB00215986	MDP0000223518	Putative_R-Genes,_predicted_from_Pythozome	Malus x domestica	CNL
FAN_icon20622004.1.g00001.1	PRGDB00172653	89.08	632	62	7	1	630	1260	1886	0	778
FAN_icon20624188.1.g00001.1	PRGDB00195873	85.5	131	19	0	41	171	217	347	3e-31	137
FAN_icon20624418.1.g00001.1	PRGDB00173528	83.19	238	30	8	1	236	575	804	3e-53	209
FAN_icon20624842.1.g00001.1	PRGDB00173119	74.17	635	128	23	17	633	367	983	2e-59	231
FAN_icon20630622.1.g00001.1	PRGDB00215076	89.62	212	22	0	68	279	1544	1755	3e-71	270
FAN_icon20632374.1.g00001.1	PRGDB00213213	82.51	629	110	0	12	640	376	1004	3e-156	553	PRGDB00213213	MDP0000206961	Putative_R-Genes,_predicted_from_Pythozome	Malus x domestica	RLP
FAN_icon20635612.1.g00001.1	PRGDB00172785	86.97	307	40	0	4	310	949	1255	3e-94	346	PRGDB00172785	ppa001541m	Putative_R-Genes,_predicted_from_Pythozome	Prunus persica	RLK-GNK2			cysteine-rich RLK (RECEPTOR-like protein kinase) 10 (best arabidopsis hit)
FAN_icon20635614.1.g00001.1	PRGDB00173222	79.12	388	68	11	4	386	1	380	7e-67	255	PRGDB00173222	ppa023686m	Putative_R-Genes,_predicted_from_Pythozome	Prunus persica	CNL			NB-ARC domain-containing disease resistance protein (best arabidopsis hit)
FAN_icon20638528.1.g00001.1	PRGDB00173476	85.09	161	24	0	124	284	510	670	1e-39	165
FAN_icon20638758.1.g00001.1	PRGDB00172947	78.39	310	50	10	123	425	1423	1722	9e-46	185
FAN_icon20640528.1.g00001.1	PRGDB00172778	81.02	216	38	2	10	222	640	855	1e-40	169
FAN_icon20642068.1.g00001.1	PRGDB00173925	89.68	649	67	0	3	651	1490	2138	0	828
FAN_icon20644060.1.g00001.1	PRGDB00188561	72.53	324	74	13	122	441	2165	2477	3e-17	91.6	PRGDB00188561	Gma.25710	Putative_R-Genes,_predicted_from_NCBI_UniGene	Glycine max	RLP	356563573	XM_003549988	PREDICTED: Glycine max probable LRR receptor-like serine
FAN_icon20646508.1.g00001.1	PRGDB00173476	85.99	157	22	0	128	284	514	670	6e-41	169
FAN_icon20646780.1.g00001.1	PRGDB00173559	75.05	489	105	14	14	495	871	1349	2e-53	211	PRGDB00173559	ppa023481m	Putative_R-Genes,_predicted_from_Pythozome	Prunus persica	RLP			Leucine-rich repeat protein kinase family protein (best arabidopsis hit)
FAN_icon20646976.1.g00001.1	PRGDB00216878	89.4	415	41	2	2	413	1132	1546	2e-146	520
FAN_icon20648482.1.g00001.1	PRGDB00174007	82.37	539	91	4	1	537	50	586	4e-130	466
FAN_icon20648722.1.g00001.1	PRGDB00216683	77.88	330	70	3	77	404	533	205	3e-51	204
FAN_icon20649474.1.g00001.1	PRGDB00172449	81.6	163	30	0	119	281	1507	1669	1e-30	135
FAN_icon20653246.1.g00001.1	PRGDB00162680	100	30	0	0	394	423	927	956	1e-06	56.5	PRGDB00162680	cassava4.1_032150m	Putative_R-Genes,_predicted_from_Pythozome	Vitis aestivalis	TNL			disease resistance protein (TIR-NBS-LRR class), putative (best arabidopsis hit)
FAN_icon20658118.1.g00001.1	PRGDB00063763	87.74	106	13	0	155	260	205	310	1e-27	124
FAN_icon20660346.1.g00001.1	PRGDB00174058	75.11	438	109	0	121	558	896	1333	9e-52	206
FAN_icon20662634.1.g00001.1	PRGDB00063640	75.54	507	119	4	4	506	1003	1508	2e-63	244
FAN_icon20665426.1.g00001.1	PRGDB00216367	85.51	138	20	0	38	175	727	864	2e-33	145
FAN_icon20670210.1.g00001.1	PRGDB00173068	87.61	686	85	0	1	686	436	1121	0	797	PRGDB00173068	ppa000652m	Putative_R-Genes,_predicted_from_Pythozome	Prunus persica	RLP			phytosylfokine-alpha receptor 2 (best arabidopsis hit)
FAN_icon20671534.1.g00001.1	PRGDB00173747	77.06	497	97	12	9	495	2353	2842	3e-71	270	PRGDB00173747	ppa015907m	Putative_R-Genes,_predicted_from_Pythozome	Prunus persica	RLP			Leucine-rich repeat protein kinase family protein (best arabidopsis hit)
FAN_icon20671696.1.g00001.1	PRGDB00216292	83.04	513	81	6	1	510	516	1025	2e-128	460
FAN_icon20678746.1.g00001.1	PRGDB00172907	92.98	171	12	0	1	171	1260	1430	3e-65	250
FAN_icon20681304.1.g00001.1	PRGDB00173138	84.96	226	30	1	171	396	2008	2229	6e-58	226
FAN_icon20682510.1.g00001.1	PRGDB00216437	91.47	129	11	0	4	132	1495	1623	4e-44	178
FAN_icon20682736.1.g00001.1	PRGDB00173251	75.41	606	117	26	79	671	186	772	2e-69	265	PRGDB00173251	ppa027039m	Putative_R-Genes,_predicted_from_Pythozome	Prunus persica	NL			NB-ARC domain-containing disease resistance protein (best arabidopsis hit)
FAN_icon20682880.1.g00001.1	PRGDB00163216	82.02	89	14	2	30	117	1534	1621	1e-12	75	PRGDB00163216	cassava4.1_001509m	Putative_R-Genes,_predicted_from_Pythozome	Vitis aestivalis	RLP			Leucine-rich repeat transmembrane protein kinase (best arabidopsis hit)
FAN_icon20684088.1.g00001.1	PRGDB00162095	85.51	69	10	0	282	350	969	1037	7e-12	73.1
FAN_icon20685460.1.g00001.1	PRGDB00172786	77.28	603	90	27	6	586	576	1153	2e-83	311
FAN_icon20686670.1.g00001.1	PRGDB00172366	74.51	514	107	20	124	631	1697	2192	1e-50	202
FAN_icon20688908.1.g00001.1	PRGDB00174006	72.34	564	129	20	136	690	531	1076	1e-35	152
FAN_icon20691292.1.g00001.1	PRGDB00214383	85.83	127	18	0	65	191	478	604	1e-30	135
FAN_icon20691936.1.g00001.1	PRGDB00177968	77.97	472	97	6	250	716	814	1283	1e-76	289
FAN_icon20694194.1.g00001.1	PRGDB00215763	83.5	394	58	5	1	389	1731	2122	2e-98	361	PRGDB00215763	MDP0000200335	Putative_R-Genes,_predicted_from_Pythozome	Malus x domestica	N
FAN_icon20695416.1.g00001.1	PRGDB00214059	100	34	0	0	274	307	1000	1033	4e-09	63.9
FAN_icon20695764.1.g00001.1	PRGDB00078678	79.14	441	85	6	41	479	29	464	1e-79	298
FAN_icon20696606.1.g00001.1	PRGDB00214824	78.84	430	88	3	2	431	3787	4213	2e-76	287	PRGDB00214824	MDP0000297707	Putative_R-Genes,_predicted_from_Pythozome	Malus x domestica	CNL
FAN_icon20697778.1.g00001.1	PRGDB00148016	86.17	94	13	0	212	305	2528	2621	9e-21	102	PRGDB00148016	clementine0.9_035823m	Putative_R-Genes,_predicted_from_Pythozome	Citrus clementina	N			pleiotropic drug resistance 12 (best arabidopsis hit)
FAN_icon20702670.1.g00001.1	PRGDB00174257	78.43	204	31	6	1	199	521	716	3e-26	121
FAN_icon20702992.1.g00001.1	PRGDB00213088	78.67	286	49	8	1	283	458	734	4e-44	180	PRGDB00213088	MDP0000154499	Putative_R-Genes,_predicted_from_Pythozome	Malus x domestica	RLP
FAN_icon20704566.1.g00001.1	PRGDB00214701	75.7	745	143	21	1	738	468	1181	1e-91	339	PRGDB00214701	MDP0000242575	Putative_R-Genes,_predicted_from_Pythozome	Malus x domestica	NL
FAN_icon20705166.1.g00001.1	PRGDB00173103	88.93	307	34	0	26	332	1025	1331	6e-104	379	PRGDB00173103	ppa023381m	Putative_R-Genes,_predicted_from_Pythozome	Prunus persica	N			pleiotropic drug resistance 9 (best arabidopsis hit)
FAN_icon20708450.1.g00001.1	PRGDB00172628	87.03	740	94	2	9	747	2135	2873	0	833	PRGDB00172628	ppa000499m	Putative_R-Genes,_predicted_from_Pythozome	Prunus persica	RLP			Leucine-rich repeat receptor-like protein kinase family protein (best arabidopsis hit)
FAN_icon20709458.1.g00001.1	PRGDB00215598	82.2	264	39	6	26	282	1826	2088	3e-56	220
FAN_icon20717468.1.g00001.1	PRGDB00173849	77.88	312	59	7	409	715	83	389	2e-45	185	PRGDB00173849	ppa000501m	Putative_R-Genes,_predicted_from_Pythozome	Prunus persica	TNL			Disease resistance protein (TIR-NBS-LRR class) family (best arabidopsis hit)
FAN_icon20718888.1.g00001.1	PRGDB00216523	74.29	494	118	9	103	590	1858	2348	5e-50	200
FAN_icon20719100.1.g00001.1	PRGDB00176146	88.16	76	9	0	30	105	357	432	2e-17	91.6
FAN_icon20721566.1.g00001.1	PRGDB00214165	83.27	281	47	0	1	281	1910	2190	2e-71	270
FAN_icon20725366.1.g00001.1	PRGDB00173930	83.11	450	67	8	117	560	52	498	1e-110	401	PRGDB00173930	ppa024626m	Putative_R-Genes,_predicted_from_Pythozome	Prunus persica	TNL			Disease resistance protein (TIR-NBS-LRR class) family (best arabidopsis hit)
FAN_icon20725794.1.g00001.1	PRGDB00215518	89.41	170	18	0	235	404	1765	1934	1e-54	215	PRGDB00215518	MDP0000321938	Putative_R-Genes,_predicted_from_Pythozome	Malus x domestica	N
FAN_icon20726530.1.g00001.1	PRGDB00215739	89.66	58	6	0	712	769	64	121	8e-14	80.5	PRGDB00215739	MDP0000180046	Putative_R-Genes,_predicted_from_Pythozome	Malus x domestica	TNL
FAN_icon20727270.1.g00001.1	PRGDB00155817	80.15	685	123	13	1	678	1794	2472	5e-140	499	PRGDB00155817	orange1.1g000889m	Putative_R-Genes,_predicted_from_Pythozome	Citrus sinensis	RLP			BRI1 like (best arabidopsis hit)
FAN_icon20729138.1.g00001.1	PRGDB00150259	100	28	0	0	296	323	460	487	9e-06	52.8
FAN_icon20730932.1.g00001.1	PRGDB00173068	90.76	779	72	0	4	782	2266	3044	0	1040	PRGDB00173068	ppa000652m	Putative_R-Genes,_predicted_from_Pythozome	Prunus persica	RLP			phytosylfokine-alpha receptor 2 (best arabidopsis hit)
FAN_icon20732122.1.g00001.1	PRGDB00216554	84.16	101	16	0	165	265	2767	2867	2e-19	99
FAN_icon20732722.1.g00001.1	PRGDB00173714	90.23	430	42	0	1	430	1768	2197	5e-159	562	PRGDB00173714	ppa024119m	Putative_R-Genes,_predicted_from_Pythozome	Prunus persica	N			pleiotropic drug resistance 11 (best arabidopsis hit)
FAN_icon20733478.1.g00001.1	PRGDB00175473	78.53	801	170	2	1	800	891	1690	9e-148	525	PRGDB00175473	POPTR_0013s04630.1	Putative_R-Genes,_predicted_from_Pythozome	Populus trichocarpa	RLP			Leucine-rich receptor-like protein kinase family protein (best arabidopsis hit)
FAN_icon20734404.1.g00001.1	PRGDB00173648	100	30	0	0	8	37	2475	2504	7e-07	56.5	PRGDB00173648	ppa022649m	Putative_R-Genes,_predicted_from_Pythozome	Prunus persica	CNL			NB-ARC domain-containing disease resistance protein (best arabidopsis hit)
FAN_icon20742088.1.g00001.1	PRGDB00173026	85.67	356	51	0	1	356	1839	2194	4e-103	375
FAN_icon20742498.1.g00001.1	PRGDB00216507	76.97	165	36	2	170	333	193	356	8e-18	93.5	PRGDB00216507	MDP0000279585	Putative_R-Genes,_predicted_from_Pythozome	Malus x domestica	TNL
FAN_icon20742856.1.g00001.1	PRGDB00174617	78.81	335	64	7	237	569	64	393	2e-55	219	PRGDB00174617	ppa015410m	Putative_R-Genes,_predicted_from_Pythozome	Prunus persica	TNL			disease resistance protein (TIR-NBS-LRR class), putative (best arabidopsis hit)
FAN_icon20748476.1.g00001.1	PRGDB00173907	72.75	499	115	16	146	632	682	1171	2e-34	148	PRGDB00173907	ppa014797m	Putative_R-Genes,_predicted_from_Pythozome	Prunus persica	TNL			disease resistance protein (TIR-NBS-LRR class), putative (best arabidopsis hit)
FAN_icon20748688.1.g00001.1	PRGDB00213992	79.84	630	121	5	2	628	1062	1688	1e-126	455
FAN_icon20749142.1.g00001.1	PRGDB00215527	78.29	456	92	7	132	582	48	501	4e-76	287	PRGDB00215527	MDP0000553601	Putative_R-Genes,_predicted_from_Pythozome	Malus x domestica	TNL
FAN_icon20749414.1.g00001.1	PRGDB00156264	72.62	263	71	1	83	345	104	365	7e-16	86.1
FAN_icon20750444.1.g00001.1	PRGDB00172695	86.78	552	71	2	1	551	974	1524	1e-174	614	PRGDB00172695	ppa014741m	Putative_R-Genes,_predicted_from_Pythozome	Prunus persica	RLK-GNK2			cysteine-rich RLK (RECEPTOR-like protein kinase) 29 (best arabidopsis hit)
FAN_icon20750570.1.g00001.1	PRGDB00174106	83.91	845	134	2	1	844	903	1746	0	806	PRGDB00174106	ppa000961m	Putative_R-Genes,_predicted_from_Pythozome	Prunus persica	NL			NB-ARC domain-containing disease resistance protein (best arabidopsis hit)
FAN_icon20755358.1.g00001.1	PRGDB00070761	85.21	338	46	1	20	357	334	667	2e-93	344
FAN_icon20757756.1.g00001.1	PRGDB00172520	82.51	526	80	6	1	526	1158	1671	2e-125	451
FAN_icon20761786.1.g00001.1	PRGDB00173648	100	30	0	0	18	47	2475	2504	9e-07	56.5	PRGDB00173648	ppa022649m	Putative_R-Genes,_predicted_from_Pythozome	Prunus persica	CNL			NB-ARC domain-containing disease resistance protein (best arabidopsis hit)
FAN_icon20762740.1.g00001.1	PRGDB00172737	83.39	283	47	0	4	286	1615	1897	3e-69	263
FAN_icon20763966.1.g00001.1	PRGDB00188289	100	30	0	0	237	266	444	415	7e-07	56.5
FAN_icon20766474.1.g00001.1	PRGDB00172901	77.85	149	30	1	189	334	3741	3889	8e-17	89.8	PRGDB00172901	ppa016120m	Putative_R-Genes,_predicted_from_Pythozome	Prunus persica	CNL			LRR and NB-ARC domains-containing disease resistance protein (best arabidopsis hit)
FAN_icon20766672.1.g00001.1	PRGDB00172907	86.1	403	56	0	25	427	1434	1836	1e-120	435
FAN_icon20767880.1.g00001.1	PRGDB00216762	76.91	446	92	10	28	466	595	1036	1e-62	243
FAN_icon20770704.1.g00001.1	PRGDB00183261	75.9	307	74	0	21	327	587	893	1e-37	158	PRGDB00183261	GSVIVT01014113001	Putative_R-Genes,_predicted_from_Pythozome	Vitis vinifera	RLP			Leucine-rich repeat transmembrane protein kinase (best arabidopsis hit)
FAN_icon20774396.1.g00001.1	PRGDB00173039	91.23	57	4	1	103	158	179	123	7e-13	76.8	PRGDB00173039	ppa000970m	Putative_R-Genes,_predicted_from_Pythozome	Prunus persica	CNL			NB-ARC domain-containing disease resistance protein (best arabidopsis hit)
FAN_icon20776946.1.g00001.1	PRGDB00214243	81.08	576	92	10	144	709	937	1505	2e-123	444	PRGDB00214243	MDP0000293639	Putative_R-Genes,_predicted_from_Pythozome	Malus x domestica	RLP
FAN_icon20777144.1.g00001.1	PRGDB00172949	90.91	44	4	0	56	99	2738	2781	1e-07	60.2	PRGDB00172949	ppa023385m	Putative_R-Genes,_predicted_from_Pythozome	Prunus persica	TNL			disease resistance protein (TIR-NBS-LRR class), putative (best arabidopsis hit)
FAN_icon20778888.1.g00001.1	PRGDB00216882	85.71	84	12	0	1	84	2657	2740	7e-17	89.8
FAN_icon20780082.1.g00001.1	PRGDB00173589	77.11	887	174	23	15	882	370	1246	5e-136	486
FAN_icon20781948.1.g00001.1	PRGDB00213666	80.68	673	117	13	6	670	2771	3438	2e-143	510	PRGDB00213666	MDP0000731702	Putative_R-Genes,_predicted_from_Pythozome	Malus x domestica	RLP
FAN_icon20782834.1.g00001.1	PRGDB00174012	77.39	659	134	10	1	646	3104	3760	2e-103	377	PRGDB00174012	ppa026559m	Putative_R-Genes,_predicted_from_Pythozome	Prunus persica	RLP			Leucine-rich repeat receptor-like protein kinase family protein (best arabidopsis hit)
FAN_icon20785602.1.g00001.1	PRGDB00216651	92.16	51	4	0	394	444	4260	4310	1e-11	73.1	PRGDB00216651	MDP0000230932	Putative_R-Genes,_predicted_from_Pythozome	Malus x domestica	CNL
FAN_icon20786272.1.g00001.1	PRGDB00215505	79.18	461	71	17	4	462	1079	1516	4e-79	296	PRGDB00215505	MDP0000158644	Putative_R-Genes,_predicted_from_Pythozome	Malus x domestica	RLP
FAN_icon20787368.1.g00001.1	PRGDB00173024	71.71	661	166	18	175	825	647	1296	2e-39	165	PRGDB00173024	ppa015073m	Putative_R-Genes,_predicted_from_Pythozome	Prunus persica	RLP			Leucine-rich repeat protein kinase family protein (best arabidopsis hit)
FAN_icon20790304.1.g00001.1	PRGDB00173592	81.47	464	79	5	1	459	1831	2292	2e-102	374	PRGDB00173592	ppa015188m	Putative_R-Genes,_predicted_from_Pythozome	Prunus persica	RLP			Leucine-rich repeat transmembrane protein kinase protein (best arabidopsis hit)
FAN_icon20792200.1.g00001.1	PRGDB00173294	74.11	761	189	7	9	765	510	1266	4e-82	307	PRGDB00173294	ppa015500m	Putative_R-Genes,_predicted_from_Pythozome	Prunus persica	CNL			disease resistance protein (TIR-NBS-LRR class), putative (best arabidopsis hit)
FAN_icon20792744.1.g00001.1	PRGDB00164645	73.38	308	70	10	237	538	889	1190	6e-21	104
FAN_icon20793442.1.g00001.1	PRGDB00217208	89.29	56	6	0	281	336	294	239	3e-11	71.3	PRGDB00217208	MDP0000155715	Putative_R-Genes,_predicted_from_Pythozome	Malus x domestica	RLK-GNK2
FAN_icon20794186.1.g00001.1	PRGDB00173120	80.28	725	136	6	156	878	891	1610	3e-152	540
FAN_icon20796896.1.g00001.1	PRGDB00174401	72.24	861	183	40	93	938	959	1778	3e-54	215	PRGDB00174401	ppa015185m	Putative_R-Genes,_predicted_from_Pythozome	Prunus persica	CNL			Disease resistance protein (CC-NBS-LRR class) family (best arabidopsis hit)
FAN_icon20798042.1.g00001.1	PRGDB00174077	97.37	38	1	0	315	352	2322	2285	1e-09	65.8	PRGDB00174077	ppa018716m	Putative_R-Genes,_predicted_from_Pythozome	Prunus persica	N			pleiotropic drug resistance 12 (best arabidopsis hit)
FAN_icon20798856.1.g00001.1	PRGDB00172982	75.74	404	73	16	138	533	1664	2050	6e-44	180	PRGDB00172982	ppa018346m	Putative_R-Genes,_predicted_from_Pythozome	Prunus persica	RLP			Leucine-rich repeat transmembrane protein kinase protein (best arabidopsis hit)
FAN_icon20799556.1.g00001.1	PRGDB00215170	73.31	577	133	16	443	1004	1076	1646	1e-47	193
FAN_icon20799968.1.g00001.1	PRGDB00206743	100	31	0	0	891	921	1703	1673	4e-07	58.4
FAN_icon20800122.1.g00001.1	PRGDB00173805	84.32	389	61	0	231	619	1	389	2e-104	381	PRGDB00173805	ppa000235m	Putative_R-Genes,_predicted_from_Pythozome	Prunus persica	N			pleiotropic drug resistance 6 (best arabidopsis hit)
FAN_icon20802862.1.g00001.1	PRGDB00173332	75.65	497	108	9	7	498	868	1356	1e-60	235	PRGDB00173332	ppa016036m	Putative_R-Genes,_predicted_from_Pythozome	Prunus persica	CNL			Disease resistance protein (CC-NBS-LRR class) family (best arabidopsis hit)
FAN_icon20803872.1.g00001.1	PRGDB00214701	82.4	125	22	0	1	125	1556	1680	1e-22	110	PRGDB00214701	MDP0000242575	Putative_R-Genes,_predicted_from_Pythozome	Malus x domestica	NL
FAN_icon20809306.1.g00001.1	PRGDB00177877	78.02	273	46	8	549	820	1024	1283	1e-37	159
FAN_icon20811570.1.g00001.1	PRGDB00158837	81.43	70	12	1	180	248	156	225	1e-06	56.5	PRGDB00158837	Glyma06g46660.1	Putative_R-Genes,_predicted_from_Pythozome	Glycine max	TNL			Disease resistance protein (TIR-NBS-LRR class) family (best arabidopsis hit)
FAN_icon20812338.1.g00001.1	PRGDB00183268	75.3	336	79	4	4	337	411	744	2e-37	158
FAN_icon20813042.1.g00001.1	PRGDB00210919	84.62	104	10	6	147	247	82	182	7e-20	99
FAN_icon20815328.1.g00001.1	PRGDB00173128	80.58	103	20	0	353	455	265	367	9e-14	80.5
FAN_icon20815364.1.g00001.1	PRGDB00173988	89.13	46	4	1	130	175	2218	2262	2e-06	56.5	PRGDB00173988	ppa025229m	Putative_R-Genes,_predicted_from_Pythozome	Prunus persica	TNL			disease resistance protein (TIR-NBS-LRR class), putative (best arabidopsis hit)
FAN_icon20819608.1.g00001.1	PRGDB00215761	100	29	0	0	170	198	358	386	5e-06	54.7	PRGDB00215761	MDP0000555793	Putative_R-Genes,_predicted_from_Pythozome	Malus x domestica	TNL
FAN_icon20820406.1.g00001.1	PRGDB00213553	83.78	148	20	3	4	149	222	77	2e-31	137	PRGDB00213553	MDP0000316162	Putative_R-Genes,_predicted_from_Pythozome	Malus x domestica	RLP
FAN_icon20820782.1.g00001.1	PRGDB00213370	77.36	424	78	10	165	573	121	541	4e-61	237
FAN_icon20821230.1.g00001.1	PRGDB00217353	78.05	492	94	14	634	1120	1026	1508	8e-80	300
FAN_icon20828462.1.g00001.1	PRGDB00172523	75.94	187	43	2	423	608	37	222	3e-18	95.3
FAN_icon20828544.1.g00001.1	PRGDB00215471	76.84	803	163	18	537	1328	1609	2399	3e-119	431	PRGDB00215471	MDP0000286444	Putative_R-Genes,_predicted_from_Pythozome	Malus x domestica	RLP
FAN_icon20829088.1.g00001.1	PRGDB00173782	100	29	0	0	272	300	991	1019	4e-06	54.7	PRGDB00173782	ppa023459m	Putative_R-Genes,_predicted_from_Pythozome	Prunus persica	TNL			Disease resistance protein (TIR-NBS-LRR class) family (best arabidopsis hit)
FAN_icon20833638.1.g00001.1	PRGDB00191230	92.86	56	4	0	421	476	614	559	2e-14	82.4
FAN_icon20834510.1.g00001.1	PRGDB00213657	75.29	599	127	18	447	1036	2580	3166	1e-73	279
FAN_icon20837338.1.g00001.1	PRGDB00075272	90.62	64	6	0	615	678	596	659	3e-15	86.1	PRGDB00075272	Pth.9953	Putative_R-Genes,_predicted_from_NCBI_UniGene	Populus trichocarpa	NL	224133421	XM_002328002	Populus trichocarpa cc-nbs-lrr resistance protein, mRNA
FAN_icon20838210.1.g00001.1	PRGDB00174052	73.09	405	89	15	469	862	562	957	2e-27	126
FAN_icon20838538.1.g00001.1	PRGDB00081334	75	128	29	2	889	1013	24	151	2e-06	56.5	PRGDB00081334	Qro.15470	Putative_R-Genes,_predicted_from_NCBI_UniGene	Cucumis sativus	TNL	295184384	FN719526	FN719526 WZOAQRAQ Quercus robur cDNA clone WZ0AQRAQ20YN18FM1, mRNA sequence
FAN_icon20838790.1.g00001.1	PRGDB00214738	93.18	44	3	0	352	395	2218	2261	3e-09	65.8
FAN_icon20847484.1.g00001.1	PRGDB00214038	80.87	847	144	11	1	844	776	1607	0	660
FAN_icon20848248.1.g00001.1	PRGDB00172649	73.99	469	114	7	94	558	1455	1919	1e-44	183	PRGDB00172649	ppa019887m	Putative_R-Genes,_predicted_from_Pythozome	Prunus persica	NL			NB-ARC domain-containing disease resistance protein (best arabidopsis hit)
FAN_icon20848898.1.g00001.1	PRGDB00215543	74.69	565	124	17	689	1243	2306	2861	8e-61	237
FAN_iscf00000012.1.g00002.1	PRGDB00216117	84.15	164	24	2	39	201	503	341	2e-37	158
FAN_iscf00000012.1.g00001.1	PRGDB00216117	84.15	164	24	2	157	319	341	503	2e-37	158
FAN_iscf00000141.1.g00001.1	PRGDB00174132	81.02	332	58	5	510	837	19	349	1e-67	259
FAN_iscf00000192.1.g00001.1	PRGDB00214986	74.15	735	151	34	61	774	196	912	4e-70	268	PRGDB00214986	MDP0000437040	Putative_R-Genes,_predicted_from_Pythozome	Malus x domestica	TNL
FAN_iscf00000230.1.g00001.1	PRGDB00216536	78.59	397	83	2	2	397	857	1252	2e-72	274
FAN_iscf00000354.1.g00001.1	PRGDB00216777	80.5	318	60	2	13	329	668	984	5e-63	243
FAN_iscf00000463.1.g00001.1	PRGDB00213968	77.66	470	101	3	357	822	112	581	9e-76	287
FAN_iscf00000493.1.g00001.1	PRGDB00173566	82.74	197	34	0	21	217	374	570	6e-43	176	PRGDB00173566	ppa001122m	Putative_R-Genes,_predicted_from_Pythozome	Prunus persica	RLP			Leucine-rich repeat transmembrane protein kinase (best arabidopsis hit)
FAN_iscf00000584.1.g00004.1	PRGDB00213102	79.52	1084	212	8	1420	2498	1029	2107	0	763
FAN_iscf00000652.1.g00001.1	PRGDB00213632	92.17	345	27	0	1	345	1931	2275	1e-136	488
FAN_iscf00000665.1.g00001.1	PRGDB00177154	76.03	146	29	4	450	590	123	267	5e-11	71.3	PRGDB00177154	POPTR_0001s05240.1	Putative_R-Genes,_predicted_from_Pythozome	Populus trichocarpa	RLK			receptor-like protein kinase 1 (best arabidopsis hit)
FAN_iscf00000769.1.g00001.1	PRGDB00217027	89.82	550	56	0	307	856	1840	2389	0	706
FAN_iscf00000794.1.g00001.1	PRGDB00172708	88.61	527	60	0	965	1491	1736	2262	0	641	PRGDB00172708	ppa015441m	Putative_R-Genes,_predicted_from_Pythozome	Prunus persica	RLP			inflorescence meristem receptor-like kinase 2 (best arabidopsis hit)
FAN_iscf00000813.1.g00001.1	PRGDB00178282	88.73	71	8	0	606	676	1454	1524	5e-16	87.9
FAN_iscf00000829.1.g00001.1	PRGDB00174152	78.77	914	156	29	35	941	1	883	8e-164	579
FAN_iscf00000965.1.g00001.1	PRGDB00213304	83.43	507	74	9	240	737	1	506	8e-129	462
FAN_iscf00001117.1.g00001.1	PRGDB00215655	78.86	123	24	2	48	169	503	382	2e-14	82.4	PRGDB00215655	MDP0000618819	Putative_R-Genes,_predicted_from_Pythozome	Malus x domestica	RLP
FAN_iscf00001135.1.g00001.1	PRGDB00172548	85.97	777	105	4	1	775	1260	2034	0	828	PRGDB00172548	ppa017049m	Putative_R-Genes,_predicted_from_Pythozome	Prunus persica	RLP			Leucine-rich repeat transmembrane protein kinase (best arabidopsis hit)
FAN_iscf00001261.1.g00001.1	PRGDB00157759	92.31	39	2	1	246	283	12	50	2e-06	54.7	PRGDB00157759	Glyma05g08140.1	Putative_R-Genes,_predicted_from_Pythozome	Glycine max	RLP			Leucine-rich repeat protein kinase family protein (best arabidopsis hit)
FAN_iscf00001332.1.g00001.1	PRGDB00173805	88.08	1099	126	2	1	1098	573	1667	0	1299	PRGDB00173805	ppa000235m	Putative_R-Genes,_predicted_from_Pythozome	Prunus persica	N			pleiotropic drug resistance 6 (best arabidopsis hit)
FAN_iscf00001402.1.g00001.1	PRGDB00173927	75.43	2784	570	87	32	2785	10	2709	0	1247	PRGDB00173927	ppa024377m	Putative_R-Genes,_predicted_from_Pythozome	Prunus persica	NL			LRR and NB-ARC domains-containing disease resistance protein (best arabidopsis hit)
FAN_iscf00001464.1.g00001.1	PRGDB00173443	86.92	214	25	3	203	414	1188	1400	3e-61	237
FAN_iscf00001498.1.g00001.1	PRGDB00172694	85.4	1062	134	9	473	1526	1013	2061	0	1083
FAN_iscf00001581.1.g00001.1	PRGDB00215896	90.68	633	54	4	1	629	2336	2967	0	839
FAN_iscf00001588.1.g00001.1	PRGDB00173424	74.38	324	71	9	788	1105	2634	2951	6e-28	128
FAN_iscf00001871.1.g00002.1	PRGDB00172736	81.09	201	35	3	362	560	970	1169	1e-36	158	PRGDB00172736	ppa001182m	Putative_R-Genes,_predicted_from_Pythozome	Prunus persica	CNL			Disease resistance protein (CC-NBS-LRR class) family (best arabidopsis hit)
FAN_iscf00001908.1.g00001.1	PRGDB00173600	83.86	539	85	2	9	546	1273	1810	8e-144	512	PRGDB00173600	ppa000741m	Putative_R-Genes,_predicted_from_Pythozome	Prunus persica	RLP			Leucine-rich repeat transmembrane protein kinase (best arabidopsis hit)
FAN_iscf00001937.1.g00001.1	PRGDB00161317	100	29	0	0	165	193	982	1010	3e-06	54.7	PRGDB00161317	Glyma10g39920.1	Putative_R-Genes,_predicted_from_Pythozome	Glycine max	RLK-GNK2			cysteine-rich RLK (RECEPTOR-like protein kinase) 26 (best arabidopsis hit)
FAN_iscf00001984.1.g00001.1	PRGDB00174234	84.64	729	107	3	951	1678	331	1055	0	721
FAN_iscf00001987.1.g00001.1	PRGDB00174018	82.3	339	50	9	1	334	1067	1400	7e-76	285
FAN_iscf00002052.1.g00005.1	PRGDB00216637	91.86	86	3	1	1052	1133	584	669	1e-24	117
FAN_iscf00002108.1.g00001.1	PRGDB00213411	88.14	59	6	1	318	376	362	419	5e-10	69.4	PRGDB00213411	MDP0000311052	Putative_R-Genes,_predicted_from_Pythozome	Malus x domestica	TNL
FAN_iscf00002117.1.g00001.1	PRGDB00216965	84.29	70	11	0	317	386	457	388	1e-10	69.4
FAN_iscf00002117.1.g00002.1	PRGDB00174055	78.31	544	100	14	162	696	1825	2359	2e-90	335
FAN_iscf00002117.1.g00003.1	PRGDB00173886	74.84	632	127	22	638	1253	1173	1788	8e-67	257
FAN_iscf00002130.1.g00002.1	PRGDB00173738	81.3	690	112	12	8	687	811	1493	3e-153	544	PRGDB00173738	ppa004508m	Putative_R-Genes,_predicted_from_Pythozome	Prunus persica	Mlo-like			Seven transmembrane MLO family protein (best arabidopsis hit)
FAN_iscf00002159.1.g00001.1	PRGDB00215360	84.2	481	72	4	240	718	23	501	2e-129	464	PRGDB00215360	MDP0000935390	Putative_R-Genes,_predicted_from_Pythozome	Malus x domestica	RLP
FAN_iscf00002161.1.g00001.1	PRGDB00215382	87.72	285	34	1	1	285	1679	1962	4e-90	333
FAN_iscf00002165.1.g00001.1	PRGDB00172894	88.4	431	48	2	20	449	575	1004	2e-145	518	PRGDB00172894	ppa017398m	Putative_R-Genes,_predicted_from_Pythozome	Prunus persica	RLP			ERECTA-like 1 (best arabidopsis hit)
FAN_iscf00002222.1.g00001.1	PRGDB00217082	76.35	1074	205	28	1072	2104	214	1279	2e-158	562
FAN_iscf00002245.1.g00001.1	PRGDB00182851	89.63	135	14	0	1	135	874	1008	2e-42	172
FAN_iscf00002413.1.g00001.1	PRGDB00174538	80.7	943	166	10	1466	2396	1834	2772	0	719	PRGDB00174538	ppa022461m	Putative_R-Genes,_predicted_from_Pythozome	Prunus persica	RLP			Leucine-rich repeat receptor-like protein kinase family protein (best arabidopsis hit)
FAN_iscf00002529.1.g00001.1	PRGDB00173979	79.74	775	139	6	129	891	1	769	9e-154	545
FAN_iscf00002609.1.g00001.1	PRGDB00173247	80	385	60	11	642	1025	514	882	4e-70	268
FAN_iscf00002706.1.g00001.1	PRGDB00202178	77.85	307	66	2	163	468	2479	2784	3e-46	189
FAN_iscf00002777.1.g00001.1	PRGDB00076377	84.91	53	8	0	166	218	1491	1543	6e-06	54.7	PRGDB00076377	Sbi.2092	Putative_R-Genes,_predicted_from_NCBI_UniGene	Sorghum bicolor	RLP	242064187	XM_002453338	Sorghum bicolor hypothetical protein, mRNA
FAN_iscf00002826.1.g00001.1	PRGDB00172981	74.01	277	56	13	1050	1323	1299	1562	9e-19	99	PRGDB00172981	ppa018247m	Putative_R-Genes,_predicted_from_Pythozome	Prunus persica	CNL			NB-ARC domain-containing disease resistance protein (best arabidopsis hit)
FAN_iscf00002873.1.g00002.1	PRGDB00172514	84.93	889	130	2	1204	2090	1408	2294	0	896
FAN_iscf00003118.1.g00002.1	PRGDB00213538	82.31	260	46	0	191	450	2928	3187	7e-58	226
FAN_iscf00003164.1.g00001.1	PRGDB00213539	77.93	1237	239	18	10	1235	121	1334	0	743
FAN_iscf00003187.1.g00001.1	PRGDB00215424	85.46	681	97	2	1625	2304	4688	5367	0	708
FAN_iscf00003267.1.g00001.1	PRGDB00213411	89.06	64	7	0	344	407	357	420	2e-13	80.5	PRGDB00213411	MDP0000311052	Putative_R-Genes,_predicted_from_Pythozome	Malus x domestica	TNL
FAN_iscf00003322.1.g00002.1	PRGDB00215241	80.47	430	82	2	425	853	300	728	3e-88	327
FAN_iscf00003443.1.g00001.1	PRGDB00196946	83.82	136	19	2	212	344	1324	1459	7e-28	126
FAN_iscf00003446.1.g00001.1	PRGDB00173996	87.95	1601	183	6	1	1599	1069	2661	0	1879	PRGDB00173996	ppa001184m	Putative_R-Genes,_predicted_from_Pythozome	Prunus persica	RLP			Leucine-rich repeat transmembrane protein kinase family protein (best arabidopsis hit)
FAN_iscf00003460.1.g00001.1	PRGDB00071090	77.14	210	48	0	3	212	96	305	4e-26	122	PRGDB00071090	Mdo.27465	Putative_R-Genes,_predicted_from_NCBI_UniGene	Malus x domestica	CNL	226761346	GO515947	Mdrtb1023D11.g1 Apple_EST_Mdrtb Malus x domestica cDNA 5' similar to dbj|BAB11635.1| TMV resistance protein N [Arabidopsis thaliana], mRNA sequence
FAN_iscf00003504.1.g00001.1	PRGDB00172398	86.88	1143	136	7	65	1206	329	1458	0	1267	PRGDB00172398	ppa004028m	Putative_R-Genes,_predicted_from_Pythozome	Prunus persica	RLP			Leucine-rich repeat protein kinase family protein (best arabidopsis hit)
FAN_iscf00003525.1.g00001.1	PRGDB00173509	94.74	57	3	0	422	478	82	138	8e-17	89.8
FAN_iscf00003542.1.g00001.1	PRGDB00213066	88.16	414	49	0	13	426	187	600	5e-139	496
FAN_iscf00003546.1.g00001.1	PRGDB00174046	90.89	428	37	2	461	887	391	817	4e-162	573
FAN_iscf00003548.1.g00001.1	PRGDB00170145	73.77	244	54	8	372	610	301	539	4e-16	87.9	PRGDB00170145	Medtr8g134180.1	Putative_R-Genes,_predicted_from_Pythozome	Medicago truncatula	N			pleiotropic drug resistance 9 (best arabidopsis hit)
FAN_iscf00003744.1.g00001.1	PRGDB00163145	96	50	2	0	493	542	914	865	3e-14	82.4	PRGDB00163145	Egrandis_v1_0.051858m	Putative_R-Genes,_predicted_from_Pythozome	Areca catechu	T			Disease resistance protein (TIR-NBS-LRR class) family (best arabidopsis hit)
FAN_iscf00003971.1.g00001.1	PRGDB00173538	89.8	706	69	1	1	706	2568	3270	0	902	PRGDB00173538	ppa020370m	Putative_R-Genes,_predicted_from_Pythozome	Prunus persica	RLP			Leucine-rich repeat transmembrane protein kinase family protein (best arabidopsis hit)
FAN_iscf00004164.1.g00001.1	PRGDB00074320	84.46	457	62	6	1	449	200	655	7e-123	442
FAN_iscf00004374.1.g00001.1	PRGDB00173793	88.4	500	55	1	338	834	239	738	5e-170	599
FAN_iscf00004482.1.g00001.1	PRGDB00215655	83.33	96	15	1	302	396	516	421	4e-16	87.9	PRGDB00215655	MDP0000618819	Putative_R-Genes,_predicted_from_Pythozome	Malus x domestica	RLP
FAN_iscf00004549.1.g00001.1	PRGDB00068423	88.57	140	16	0	8	147	397	536	7e-41	171	PRGDB00068423	Ghi.7546	Putative_R-Genes,_predicted_from_NCBI_UniGene	Gossypium hirsutum	RLK	109859774	DW488753	GH_RMIRS_071_C08_F Cotton Normalized Library random primed Gossypium hirsutum cDNA, mRNA sequence
FAN_iscf00004608.1.g00004.1	PRGDB00216175	83.39	614	83	10	15	617	1113	1718	1e-155	551
FAN_iscf00004705.1.g00001.1	PRGDB00216080	74.47	333	75	8	28	352	437	107	1e-31	139	PRGDB00216080	MDP0000582901	Putative_R-Genes,_predicted_from_Pythozome	Malus x domestica	RLP
FAN_iscf00004745.1.g00001.1	PRGDB00214109	75.82	397	91	5	203	595	52	447	8e-50	200
FAN_iscf00004783.1.g00001.1	PRGDB00172506	86.91	657	76	9	319	970	1412	2063	0	728
FAN_iscf00004955.1.g00001.1	PRGDB00173764	83.53	340	52	4	95	432	4	341	1e-84	315	PRGDB00173764	ppa000837m	Putative_R-Genes,_predicted_from_Pythozome	Prunus persica	RLP			Leucine-rich receptor-like protein kinase family protein (best arabidopsis hit)
FAN_iscf00004964.1.g00003.1	PRGDB00173316	75.41	1476	294	43	125	1560	12	1458	0	651
FAN_iscf00005196.1.g00001.1	PRGDB00066639	75.41	305	71	4	1180	1482	1325	1627	5e-33	145
FAN_iscf00005536.1.g00001.1	PRGDB00214061	92.66	177	11	2	249	424	209	384	2e-66	254	PRGDB00214061	MDP0000155901	Putative_R-Genes,_predicted_from_Pythozome	Malus x domestica	N
FAN_iscf00005544.1.g00001.1	PRGDB00174470	81.92	271	49	0	259	529	1701	1971	1e-58	230
FAN_iscf00005549.1.g00002.1	PRGDB00173502	84.83	290	42	2	744	1032	1	289	4e-77	291	PRGDB00173502	ppa017955m	Putative_R-Genes,_predicted_from_Pythozome	Prunus persica	RLP			Leucine-rich repeat receptor-like protein kinase family protein (best arabidopsis hit)
FAN_iscf00005604.1.g00001.1	PRGDB00199605	91.3	46	4	0	6	51	761	806	6e-09	63.9
FAN_iscf00005769.1.g00001.1	PRGDB00174640	86.96	1020	131	2	548	1566	1	1019	0	1146	PRGDB00174640	ppa002298m	Putative_R-Genes,_predicted_from_Pythozome	Prunus persica	N			white-brown complex homolog protein 11 (best arabidopsis hit)
FAN_iscf00005901.1.g00002.1	PRGDB00216953	77.17	587	130	4	593	1177	754	1338	3e-91	339	PRGDB00216953	MDP0000613625	Putative_R-Genes,_predicted_from_Pythozome	Malus x domestica	RLP
FAN_iscf00005927.1.g00001.1	PRGDB00214026	76	375	70	13	222	580	928	1298	7e-43	178
FAN_iscf00005954.1.g00001.1	PRGDB00174064	83.21	137	21	2	387	522	1088	1223	3e-27	124	PRGDB00174064	ppa018842m	Putative_R-Genes,_predicted_from_Pythozome	Prunus persica	CNL			NB-ARC domain-containing disease resistance protein (best arabidopsis hit)
FAN_iscf00006028.1.g00001.1	PRGDB00174020	83.32	1031	143	18	271	1276	196	1222	0	924
FAN_iscf00006076.1.g00001.1	PRGDB00073366	94.44	36	1	1	122	157	620	654	2e-06	54.7
FAN_iscf00006104.1.g00002.1	PRGDB00205818	94.87	39	0	2	495	531	414	452	1e-07	60.2
FAN_iscf00006130.1.g00001.1	PRGDB00080268	75.28	178	37	5	379	551	1803	1978	2e-13	78.7
FAN_iscf00006131.1.g00001.1	PRGDB00173785	87.15	794	100	2	1	793	1839	2631	0	900	PRGDB00173785	ppa000666m	Putative_R-Genes,_predicted_from_Pythozome	Prunus persica	N			P-loop containing nucleoside triphosphate hydrolases superfamily protein (best arabidopsis hit)
FAN_iscf00006132.1.g00001.1	PRGDB00070976	85.27	129	12	2	23	144	452	324	2e-28	126
FAN_iscf00006188.1.g00001.1	PRGDB00164515	79.92	259	48	2	470	725	463	720	4e-46	187	PRGDB00164515	cassava4.1_032500m	Putative_R-Genes,_predicted_from_Pythozome	Vitis aestivalis	N			ABC-2 type transporter family protein (best arabidopsis hit)
FAN_iscf00006319.1.g00001.1	PRGDB00173511	92.82	348	25	0	1	348	2713	3060	1e-141	505
FAN_iscf00006319.1.g00002.1	PRGDB00214724	82.28	395	64	3	470	861	3296	3687	7e-91	337
FAN_iscf00006462.1.g00001.1	PRGDB00173662	73.56	522	125	10	132	645	1734	2250	3e-45	187	PRGDB00173662	ppa015430m	Putative_R-Genes,_predicted_from_Pythozome	Prunus persica	TNL			disease resistance protein (TIR-NBS-LRR class), putative (best arabidopsis hit)
FAN_iscf00006597.1.g00002.1	PRGDB00214947	83.42	392	61	4	2953	3342	1439	1828	1e-97	361	PRGDB00214947	MDP0000832081	Putative_R-Genes,_predicted_from_Pythozome	Malus x domestica	RLP
FAN_iscf00006599.1.g00002.1	PRGDB00172396	75.47	583	123	17	975	1547	2217	2789	1e-69	267
FAN_iscf00006616.1.g00001.1	PRGDB00167591	100	33	0	0	396	428	798	830	4e-08	62.1
FAN_iscf00006722.1.g00001.1	PRGDB00174257	74.89	657	136	21	1019	1668	616	1250	3e-71	272
FAN_iscf00006874.1.g00001.1	PRGDB00173871	79.67	300	51	9	481	772	281	578	4e-52	207
FAN_iscf00006971.1.g00001.1	PRGDB00166646	97.87	47	1	0	650	696	1222	1268	3e-14	82.4	PRGDB00166646	mgv1a019580m	Putative_R-Genes,_predicted_from_Pythozome	Cucumis x hytivus	Mlo-like			Seven transmembrane MLO family protein (best arabidopsis hit)
FAN_iscf00006995.1.g00002.1	PRGDB00167788	81.07	354	67	0	185	538	118	471	1e-74	283	PRGDB00167788	Medtr2g121840.1	Putative_R-Genes,_predicted_from_Pythozome	Medicago truncatula	RLP			Leucine-rich repeat transmembrane protein kinase protein (best arabidopsis hit)
FAN_iscf00007103.1.g00001.1	PRGDB00215918	84.42	385	57	1	296	680	628	1009	1e-102	375
FAN_iscf00007135.1.g00002.1	PRGDB00172827	89.05	484	46	4	765	1243	2582	3063	4e-168	593	PRGDB00172827	ppa023430m	Putative_R-Genes,_predicted_from_Pythozome	Prunus persica	N			pleiotropic drug resistance 12 (best arabidopsis hit)
FAN_iscf00007177.1.g00001.1	PRGDB00173911	87.03	239	31	0	1	239	815	1053	2e-71	270
FAN_iscf00007255.1.g00001.1	PRGDB00174339	78.35	97	15	6	476	569	2426	2519	4e-07	58.4	PRGDB00174339	ppa020323m	Putative_R-Genes,_predicted_from_Pythozome	Prunus persica	CNL			NB-ARC domain-containing disease resistance protein (best arabidopsis hit)
FAN_iscf00007296.1.g00001.1	PRGDB00217200	77.14	490	90	11	117	592	28	509	7e-69	265	PRGDB00217200	MDP0000710422	Putative_R-Genes,_predicted_from_Pythozome	Malus x domestica	TNL
FAN_iscf00007318.1.g00001.1	PRGDB00215511	87.99	1099	132	0	957	2055	53	1151	0	1299
FAN_iscf00007348.1.g00001.1	PRGDB00173511	94.72	417	22	0	1	417	2341	2757	0	649
FAN_iscf00007354.1.g00001.1	PRGDB00190654	72.6	416	108	5	350	762	850	1262	3e-29	132
FAN_iscf00007504.1.g00003.1	PRGDB00172694	80.77	364	57	11	115	470	13	371	1e-71	272
FAN_iscf00007623.1.g00001.1	PRGDB00172971	75.43	464	101	10	160	618	58	513	1e-53	213	PRGDB00172971	ppa020280m	Putative_R-Genes,_predicted_from_Pythozome	Prunus persica	TNL			disease resistance protein (TIR-NBS-LRR class), putative (best arabidopsis hit)
FAN_iscf00007623.1.g00002.1	PRGDB00150273	97.22	36	1	0	1125	1160	60	95	8e-08	62.1	PRGDB00150273	evm.model.supercontig_4.82	Putative_R-Genes,_predicted_from_Pythozome	Arabidopsis lyrata subsp. lyrata	TNL			Disease resistance protein (TIR-NBS-LRR class) family (best arabidopsis hit)
FAN_iscf00007656.1.g00001.1	PRGDB00173369	81.46	302	52	4	77	376	1	300	2e-63	244	PRGDB00173369	ppa026766m	Putative_R-Genes,_predicted_from_Pythozome	Prunus persica	RLP			Leucine-rich repeat protein kinase family protein (best arabidopsis hit)
FAN_iscf00007763.1.g00001.1	PRGDB00197481	100	29	0	0	157	185	1690	1718	4e-06	54.7
FAN_iscf00007799.1.g00001.1	PRGDB00173559	79.4	403	72	7	402	794	2160	2561	4e-72	274	PRGDB00173559	ppa023481m	Putative_R-Genes,_predicted_from_Pythozome	Prunus persica	RLP			Leucine-rich repeat protein kinase family protein (best arabidopsis hit)
FAN_iscf00007814.1.g00001.1	PRGDB00217006	76.34	262	57	5	653	911	418	677	6e-31	137	PRGDB00217006	MDP0000579909	Putative_R-Genes,_predicted_from_Pythozome	Malus x domestica	RLP
FAN_iscf00007874.1.g00001.1	PRGDB00173411	91.28	1124	92	2	272	1395	25	1142	0	1528
FAN_iscf00007935.1.g00001.1	PRGDB00172884	84.07	791	123	2	3	790	1226	2016	0	760
FAN_iscf00007964.1.g00001.1	PRGDB00047438	94.53	494	27	0	467	960	13	506	0	763	PRGDB00047438	putative disease resistance gene analog NBS-LRR	Putative_R-Genes,_collected_from_NCBI_Protein	Fragaria x ananassa	NL	48249449	AY607716	Fragaria x ananassa clone OSO-1 putative disease resistance gene analog NBS-LRR gene, partial cds.
FAN_iscf00007981.1.g00001.1	PRGDB00173700	84.37	1235	165	22	17	1231	1804	3030	0	1186	PRGDB00173700	ppa000681m	Putative_R-Genes,_predicted_from_Pythozome	Prunus persica	RLP			Leucine-rich repeat protein kinase family protein (best arabidopsis hit)
FAN_iscf00007989.1.g00002.1	PRGDB00213821	86.99	123	16	0	1	123	2631	2753	2e-31	139
FAN_iscf00008089.1.g00001.1	PRGDB00173488	85.6	125	16	2	148	271	657	780	3e-28	130	PRGDB00173488	ppa1027194m	Putative_R-Genes,_predicted_from_Pythozome	Prunus persica	TNL			disease resistance protein (TIR-NBS-LRR class), putative (best arabidopsis hit)
FAN_iscf00008144.1.g00001.1	PRGDB00215472	74.4	1133	232	45	12	1121	439	1536	4e-122	442	PRGDB00215472	MDP0000167895	Putative_R-Genes,_predicted_from_Pythozome	Malus x domestica	CNL
FAN_iscf00008201.1.g00001.1	PRGDB00172691	83.68	386	62	1	7	391	1228	1613	3e-99	363	PRGDB00172691	ppa002237m	Putative_R-Genes,_predicted_from_Pythozome	Prunus persica	RLP			leucine-rich repeat transmembrane protein kinase family protein (best arabidopsis hit)
FAN_iscf00008268.1.g00001.1	PRGDB00173614	95.08	61	2	1	2397	2457	904	963	1e-17	95.3
FAN_iscf00008416.1.g00001.1	PRGDB00174621	85.34	341	46	4	301	639	952	1290	1e-94	350	PRGDB00174621	ppa004866m	Putative_R-Genes,_predicted_from_Pythozome	Prunus persica	Mlo-like			Seven transmembrane MLO family protein (best arabidopsis hit)
FAN_iscf00008450.1.g00001.1	PRGDB00173023	79.46	1076	167	28	895	1931	1123	2183	0	713
FAN_iscf00008519.1.g00002.1	PRGDB00215376	78.81	420	77	12	353	766	118	531	1e-71	272
FAN_iscf00008545.1.g00001.1	PRGDB00172938	91.48	176	15	0	6	181	488	663	3e-63	243
FAN_iscf00008554.1.g00001.1	PRGDB00173476	87.38	911	113	2	3	912	1931	2840	0	1044
FAN_iscf00008571.1.g00001.1	PRGDB00070976	95.12	41	2	0	309	349	105	145	1e-09	65.8
FAN_iscf00008572.1.g00003.1	PRGDB00213709	84	1094	167	7	1743	2832	1362	2451	0	1044
FAN_iscf00008606.1.g00001.1	PRGDB00173875	85.16	829	108	10	1	827	1689	2504	0	835	PRGDB00173875	ppa001351m	Putative_R-Genes,_predicted_from_Pythozome	Prunus persica	RLP			Leucine-rich repeat receptor-like protein kinase family protein (best arabidopsis hit)
FAN_iscf00008744.1.g00002.1	PRGDB00050107	88.41	69	7	1	1650	1717	2671	2739	6e-14	82.4
FAN_iscf00008758.1.g00001.1	PRGDB00174587	84.32	893	132	7	258	1148	274	1160	0	867	PRGDB00174587	ppa001834m	Putative_R-Genes,_predicted_from_Pythozome	Prunus persica	RLP			receptor-like kinase in flowers 1 (best arabidopsis hit)
FAN_iscf00008769.1.g00001.1	PRGDB00174130	87.8	1647	197	4	1	1645	998	2642	0	1925	PRGDB00174130	ppa001194m	Putative_R-Genes,_predicted_from_Pythozome	Prunus persica	RLP			Leucine-rich repeat protein kinase family protein (best arabidopsis hit)
FAN_iscf00008790.1.g00001.1	PRGDB00172775	88.89	288	32	0	1	288	1469	1756	4e-97	355
FAN_iscf00008795.1.g00001.1	PRGDB00215267	89.09	220	24	0	479	698	307	526	3e-72	274	PRGDB00215267	MDP0000256952	Putative_R-Genes,_predicted_from_Pythozome	Malus x domestica	RLP
FAN_iscf00008848.1.g00003.1	PRGDB00214167	72.27	458	103	18	1689	2129	1673	2123	1e-25	121
FAN_iscf00008885.1.g00001.1	PRGDB00047445	97.06	272	8	0	1	272	226	497	8e-128	459	PRGDB00047445	putative disease resistance gene analog NBS-LRR	Putative_R-Genes,_collected_from_NCBI_Protein	Fragaria x ananassa	NL	48249434	AY607708	Fragaria x ananassa clone US-5 putative disease resistance gene analog NBS-LRR gene, partial cds.
FAN_iscf00008957.1.g00001.1	PRGDB00214021	81.49	659	111	5	720	1374	298	949	8e-151	536
FAN_iscf00008986.1.g00001.1	PRGDB00173050	75.11	466	104	10	2514	2973	232	691	1e-51	207	PRGDB00173050	ppa000577m	Putative_R-Genes,_predicted_from_Pythozome	Prunus persica	TNL			Disease resistance protein (TIR-NBS-LRR class) family (best arabidopsis hit)
FAN_iscf00009008.1.g00001.1	PRGDB00208480	81.48	135	23	2	5	138	1526	1659	4e-23	110
FAN_iscf00009103.1.g00001.1	PRGDB00174328	84.26	451	59	2	360	798	363	813	7e-119	429
FAN_iscf00009285.1.g00001.1	PRGDB00172826	86.06	739	93	5	3	737	1102	1834	0	785	PRGDB00172826	ppa023923m	Putative_R-Genes,_predicted_from_Pythozome	Prunus persica	N			non-intrinsic ABC protein 12 (best arabidopsis hit)
FAN_iscf00009480.1.g00001.1	PRGDB00173501	85.64	585	84	0	11	595	2524	3108	4e-175	616	PRGDB00173501	ppa000286m	Putative_R-Genes,_predicted_from_Pythozome	Prunus persica	N			Protein kinase family protein with ARM repeat domain (best arabidopsis hit)
FAN_iscf00009569.1.g00001.1	PRGDB00173565	82.11	598	89	10	7	592	933	1524	8e-139	496
FAN_iscf00009614.1.g00001.1	PRGDB00214677	72.93	1145	270	31	334	1458	769	1893	1e-98	364	PRGDB00214677	MDP0000578301	Putative_R-Genes,_predicted_from_Pythozome	Malus x domestica	CNL
FAN_iscf00009622.1.g00002.1	PRGDB00174326	83.3	964	159	2	77	1039	10	972	0	887
FAN_iscf00009662.1.g00001.1	PRGDB00176038	81.82	88	16	0	367	454	180	267	4e-12	75
FAN_iscf00009716.1.g00001.1	PRGDB00216028	80	310	54	7	1	306	78	383	1e-57	224	PRGDB00216028	MDP0000269116	Putative_R-Genes,_predicted_from_Pythozome	Malus x domestica	NL
FAN_iscf00009762.1.g00003.1	PRGDB00174018	77.18	482	93	13	17	491	1214	1685	7e-69	265
FAN_iscf00009778.1.g00002.1	PRGDB00173847	96.97	33	1	0	561	593	59	27	2e-06	56.5
FAN_iscf00009781.1.g00001.1	PRGDB00073639	100	62	0	0	1136	1197	506	567	4e-24	115
FAN_iscf00009794.1.g00001.1	PRGDB00216948	81.59	201	35	2	578	777	1123	1322	2e-39	165	PRGDB00216948	MDP0000162375	Putative_R-Genes,_predicted_from_Pythozome	Malus x domestica	CNL
FAN_iscf00009868.1.g00001.1	PRGDB00214860	80.45	353	59	8	73	423	1225	1569	3e-68	261
FAN_iscf00009934.1.g00001.1	PRGDB00172982	81.42	323	55	3	1	322	2244	2562	2e-67	259	PRGDB00172982	ppa018346m	Putative_R-Genes,_predicted_from_Pythozome	Prunus persica	RLP			Leucine-rich repeat transmembrane protein kinase protein (best arabidopsis hit)
FAN_iscf00009934.1.g00003.1	PRGDB00172982	79.54	782	132	22	1054	1824	1798	2562	2e-149	532	PRGDB00172982	ppa018346m	Putative_R-Genes,_predicted_from_Pythozome	Prunus persica	RLP			Leucine-rich repeat transmembrane protein kinase protein (best arabidopsis hit)
FAN_iscf00009934.1.g00004.1	PRGWK00001761	77.61	201	31	11	175	362	1	200	8e-23	110	PRGWK00001761	Sotub06g009190.1.1	Contributed_R-Genes	Solanum tuberosum	RLK
FAN_iscf00010116.1.g00005.1	PRGDB00172807	81.09	878	157	7	178	1052	632	1503	0	693	PRGDB00172807	ppa001461m	Putative_R-Genes,_predicted_from_Pythozome	Prunus persica	RPW8-NL			ADR1-like 1 (best arabidopsis hit)
FAN_iscf00010125.1.g00002.1	PRGDB00172656	82.4	483	80	4	226	707	79	557	6e-115	416	PRGDB00172656	ppa017573m	Putative_R-Genes,_predicted_from_Pythozome	Prunus persica	T			Toll-Interleukin-Resistance (TIR) domain family protein (best arabidopsis hit)
FAN_iscf00010337.1.g00001.1	PRGDB00173813	86.31	1366	176	8	1	1359	1465	2826	0	1476	PRGDB00173813	ppa000986m	Putative_R-Genes,_predicted_from_Pythozome	Prunus persica	RLP			receptor-like protein kinase 2 (best arabidopsis hit)
FAN_iscf00010366.1.g00002.1	PRGDB00148273	79.39	626	124	5	746	1370	369	990	9e-121	436
FAN_iscf00010382.1.g00001.1	PRGDB00214274	81.32	669	116	3	80	739	132	800	3e-150	534
FAN_iscf00010422.1.g00001.1	PRGDB00173423	82	439	76	2	1	439	1926	2361	4e-101	370
FAN_iscf00010439.1.g00002.1	PRGDB00148712	78.21	257	52	4	774	1028	2459	2713	5e-38	161	PRGDB00148712	clementine0.9_029703m	Putative_R-Genes,_predicted_from_Pythozome	Citrus clementina	RLP			Protein kinase family protein with leucine-rich repeat domain (best arabidopsis hit)
FAN_iscf00010489.1.g00001.1	PRGDB00173680	85.71	518	69	4	7	523	781	1294	6e-153	542
FAN_iscf00010498.1.g00001.1	PRGDB00216117	81.82	165	28	2	279	442	503	340	3e-31	137
FAN_iscf00010510.1.g00002.1	PRGDB00172901	78.52	149	29	1	326	471	3741	3889	3e-18	95.3	PRGDB00172901	ppa016120m	Putative_R-Genes,_predicted_from_Pythozome	Prunus persica	CNL			LRR and NB-ARC domains-containing disease resistance protein (best arabidopsis hit)
FAN_iscf00010548.1.g00001.1	PRGDB00174033	83.43	344	54	2	1	344	2335	2675	1e-84	316	PRGDB00174033	ppa026111m	Putative_R-Genes,_predicted_from_Pythozome	Prunus persica	CNL			NB-ARC domain-containing disease resistance protein (best arabidopsis hit)
FAN_iscf00010609.1.g00002.1	PRGDB00215183	89.27	550	59	0	353	902	1961	2510	0	691	PRGDB00215183	MDP0000204914	Putative_R-Genes,_predicted_from_Pythozome	Malus x domestica	RLP
FAN_iscf00010718.1.g00001.1	PRGDB00174106	88.4	293	28	2	461	747	2047	2339	2e-94	348	PRGDB00174106	ppa000961m	Putative_R-Genes,_predicted_from_Pythozome	Prunus persica	NL			NB-ARC domain-containing disease resistance protein (best arabidopsis hit)
FAN_iscf00010839.1.g00001.1	PRGDB00180443	100	36	0	0	231	266	423	388	2e-10	67.6	PRGDB00180443	Si034070m	Putative_R-Genes,_predicted_from_Pythozome	Setaria italica	RLP			Leucine-rich receptor-like protein kinase family protein (best arabidopsis hit); receptor protein kinase CLAVATA1 precursor, putative, expressed (best rice hit)
FAN_iscf00010874.1.g00002.1	PRGDB00187678	78.06	155	32	2	902	1055	350	197	2e-18	97.1
FAN_iscf00010938.1.g00001.1	PRGDB00173741	84.43	546	85	0	112	657	820	1365	9e-152	538	PRGDB00173741	ppa024383m	Putative_R-Genes,_predicted_from_Pythozome	Prunus persica	RLP			Leucine-rich repeat protein kinase family protein (best arabidopsis hit)
FAN_iscf00010945.1.g00001.1	PRGDB00214485	86.09	532	74	0	1	532	1909	2440	5e-164	579	PRGDB00214485	MDP0000287433	Putative_R-Genes,_predicted_from_Pythozome	Malus x domestica	CN
FAN_iscf00011058.1.g00001.1	PRGDB00217255	76.02	588	130	11	264	847	1297	1877	9e-79	296	PRGDB00217255	MDP0000525602	Putative_R-Genes,_predicted_from_Pythozome	Malus x domestica	RLP
FAN_iscf00011192.1.g00001.1	PRGDB00213526	80.98	694	104	21	98	768	380	1068	3e-148	527
FAN_iscf00011193.1.g00001.1	PRGDB00173017	84.27	744	106	7	1265	1998	717	1459	0	715	PRGDB00173017	ppa002450m	Putative_R-Genes,_predicted_from_Pythozome	Prunus persica	RLP			Leucine-rich repeat protein kinase family protein (best arabidopsis hit)
FAN_iscf00011309.1.g00001.1	PRGDB00176450	90.54	74	7	0	269	342	340	413	2e-19	99
FAN_iscf00011329.1.g00001.1	PRGDB00172901	84.62	104	13	1	1596	1696	3786	3889	1e-19	100	PRGDB00172901	ppa016120m	Putative_R-Genes,_predicted_from_Pythozome	Prunus persica	CNL			LRR and NB-ARC domains-containing disease resistance protein (best arabidopsis hit)
FAN_iscf00011334.1.g00001.1	PRGDB00174405	87.5	240	28	2	135	373	820	1058	4e-73	276	PRGDB00174405	ppa003172m	Putative_R-Genes,_predicted_from_Pythozome	Prunus persica	RLP			receptor-like kinase 1 (best arabidopsis hit)
FAN_iscf00011377.1.g00002.1	PRGDB00216965	79.32	885	171	11	1563	2441	1436	2314	6e-174	614
FAN_iscf00011377.1.g00003.1	PRGDB00216965	79.18	562	109	8	1958	2514	1756	2314	5e-105	385
FAN_iscf00011404.1.g00001.1	PRGDB00173538	92.59	81	3	1	1	81	3193	3270	4e-24	113	PRGDB00173538	ppa020370m	Putative_R-Genes,_predicted_from_Pythozome	Prunus persica	RLP			Leucine-rich repeat transmembrane protein kinase family protein (best arabidopsis hit)
FAN_iscf00011527.1.g00001.1	PRGDB00172880	88.46	442	48	2	1081	1519	813	1254	5e-149	531	PRGDB00172880	ppa000236m	Putative_R-Genes,_predicted_from_Pythozome	Prunus persica	N			pleiotropic drug resistance 4 (best arabidopsis hit)
FAN_iscf00011657.1.g00001.1	PRGDB00173752	79.87	149	27	2	1665	1810	1700	1848	3e-21	106	PRGDB00173752	ppa017144m	Putative_R-Genes,_predicted_from_Pythozome	Prunus persica	RLP			Leucine-rich repeat protein kinase family protein (best arabidopsis hit)
FAN_iscf00011760.1.g00001.1	PRGDB00217164	77.92	856	168	17	1694	2536	380	1227	6e-145	518
FAN_iscf00011909.1.g00001.1	PRGDB00173851	82.05	273	47	2	71	342	1	272	2e-59	231	PRGDB00173851	ppa003078m	Putative_R-Genes,_predicted_from_Pythozome	Prunus persica	RLP			leucine-rich repeat transmembrane protein kinase family protein (best arabidopsis hit)
FAN_iscf00011928.1.g00001.1	PRGDB00214677	72.29	1346	306	53	484	1802	457	1762	8e-98	361	PRGDB00214677	MDP0000578301	Putative_R-Genes,_predicted_from_Pythozome	Malus x domestica	CNL
FAN_iscf00011985.1.g00001.1	PRGDB00174023	74.24	761	143	36	288	1014	21	762	8e-71	270
FAN_iscf00012048.1.g00002.1	PRGDB00215378	81.68	917	166	2	965	1880	903	1818	0	787
FAN_iscf00012081.1.g00001.1	PRGDB00172827	82.91	199	28	4	576	771	116	311	4e-42	174	PRGDB00172827	ppa023430m	Putative_R-Genes,_predicted_from_Pythozome	Prunus persica	N			pleiotropic drug resistance 12 (best arabidopsis hit)
FAN_iscf00012155.1.g00003.1	PRGDB00215727	85.19	216	28	4	252	464	1147	1361	1e-57	226
FAN_iscf00012195.1.g00001.1	PRGDB00176938	86.92	130	17	0	7	136	1333	1462	2e-34	147
FAN_iscf00012212.1.g00001.1	PRGDB00214197	80.05	381	71	4	14	390	1240	1619	4e-73	278	PRGDB00214197	MDP0000322045	Putative_R-Genes,_predicted_from_Pythozome	Malus x domestica	RLP
FAN_iscf00012363.1.g00002.1	PRGDB00213426	85.02	247	23	7	757	1002	313	546	2e-61	239	PRGDB00213426	MDP0000303291	Putative_R-Genes,_predicted_from_Pythozome	Malus x domestica	N
FAN_iscf00012418.1.g00001.1	PRGDB00214145	81.96	715	123	3	663	1374	4205	4916	2e-173	612	PRGDB00214145	MDP0000131641	Putative_R-Genes,_predicted_from_Pythozome	Malus x domestica	RLP
FAN_iscf00012611.1.g00001.1	PRGDB00173968	88.66	247	28	0	164	410	1235	1481	1e-80	302
FAN_iscf00012628.1.g00002.1	PRGDB00188382	76.83	630	122	14	1	618	1091	1708	6e-90	333
FAN_iscf00012644.1.g00001.1	PRGDB00172671	84.43	244	28	3	297	530	2465	2708	2e-59	231	PRGDB00172671	ppa000552m	Putative_R-Genes,_predicted_from_Pythozome	Prunus persica	RLP			BRI1 like (best arabidopsis hit)
FAN_iscf00012727.1.g00001.1	PRGDB00213484	84.55	369	57	0	371	739	363	731	2e-100	368
FAN_iscf00012727.1.g00003.1	PRGDB00213484	84.64	534	82	0	365	898	363	896	3e-150	534
FAN_iscf00012892.1.g00001.1	PRGDB00217141	86.52	267	36	0	1	267	559	825	2e-78	294
FAN_iscf00012924.1.g00001.1	PRGDB00173658	85.73	715	97	4	666	1379	1097	1807	0	750	PRGDB00173658	ppa000939m	Putative_R-Genes,_predicted_from_Pythozome	Prunus persica	RLP			Leucine-rich repeat transmembrane protein kinase (best arabidopsis hit)
FAN_iscf00013031.1.g00003.1	PRGDB00176768	86.05	86	10	2	1154	1238	949	1033	7e-17	91.6	PRGDB00176768	29842.m003674	Putative_R-Genes,_predicted_from_Pythozome	Oryza barthii	RLK-GNK2			cysteine-rich RLK (RECEPTOR-like protein kinase) 26 (best arabidopsis hit)
FAN_iscf00013045.1.g00001.1	PRGDB00173757	75.45	884	188	22	423	1284	1388	2264	9e-111	403
FAN_iscf00013071.1.g00001.1	PRGDB00172737	84.85	462	70	0	103	564	1599	2060	1e-129	466
FAN_iscf00013071.1.g00004.1	PRGDB00173026	84.67	913	135	4	4474	5385	1465	2373	0	905
FAN_iscf00013088.1.g00001.1	PRGDB00215224	86.91	359	47	0	686	1044	42	400	6e-111	403
FAN_iscf00013143.1.g00001.1	PRGDB00173650	89.46	294	31	0	4	297	1495	1788	6e-102	372
FAN_iscf00013177.1.g00001.1	PRGDB00174441	94.31	123	7	0	1	123	2017	2139	2e-47	189
FAN_iscf00013317.1.g00001.1	PRGDB00173241	82.83	396	62	6	403	795	1167	1559	8e-95	350	PRGDB00173241	ppa026263m	Putative_R-Genes,_predicted_from_Pythozome	Prunus persica	RLP			STRUBBELIG-receptor family 2 (best arabidopsis hit)
FAN_iscf00013328.1.g00001.1	PRGDB00202357	79.4	466	88	7	140	601	22	483	9e-87	322
FAN_iscf00013364.1.g00001.1	PRGDB00174517	86.07	122	15	2	20	140	2008	2128	2e-28	130	PRGDB00174517	ppa000525m	Putative_R-Genes,_predicted_from_Pythozome	Prunus persica	TNL			Disease resistance protein (TIR-NBS-LRR class) family (best arabidopsis hit)
FAN_iscf00013396.1.g00002.1	PRGDB00173958	85.71	770	80	11	43	812	547	1286	0	785
FAN_iscf00013396.1.g00003.1	PRGDB00177546	72.78	643	135	29	93	706	1135	1766	2e-44	182
FAN_iscf00013449.1.g00001.1	PRGDB00196552	74.4	336	80	6	650	982	1963	2295	2e-31	139
FAN_iscf00013602.1.g00001.1	PRGDB00172844	75.74	2135	456	47	1	2095	504	2616	0	1016	PRGDB00172844	ppa019497m	Putative_R-Genes,_predicted_from_Pythozome	Prunus persica	CNL			disease resistance protein (TIR-NBS-LRR class), putative (best arabidopsis hit)
FAN_iscf00013632.1.g00001.1	PRGDB00173723	87.56	217	25	2	365	580	217	432	7e-65	250
FAN_iscf00013674.1.g00001.1	PRGDB00214239	79.51	327	51	10	245	560	85	406	2e-55	219	PRGDB00214239	MDP0000264448	Putative_R-Genes,_predicted_from_Pythozome	Malus x domestica	CNL
FAN_iscf00013722.1.g00001.1	PRGDB00173085	80.72	83	14	2	12	93	1	82	7e-10	63.9
FAN_iscf00013751.1.g00001.1	PRGDB00169877	82.31	130	20	3	724	851	1045	1173	3e-22	110	PRGDB00169877	Medtr8g034160.1	Putative_R-Genes,_predicted_from_Pythozome	Medicago truncatula	NL			disease resistance protein (TIR-NBS-LRR class), putative (best arabidopsis hit)
FAN_iscf00013847.1.g00001.1	PRGDB00195503	74.27	447	101	13	387	829	434	870	2e-42	176
FAN_iscf00013891.1.g00001.1	PRGDB00172515	76.41	496	94	15	349	824	300	792	9e-64	246
FAN_iscf00013917.1.g00001.1	PRGDB00149965	71.59	271	69	6	131	400	541	804	8e-10	67.6	PRGDB00149965	clementine0.9_034992m	Putative_R-Genes,_predicted_from_Pythozome	Citrus clementina	CNL			NB-ARC domain-containing disease resistance protein (best arabidopsis hit)
FAN_iscf00013917.1.g00002.1	PRGDB00173648	77.67	103	14	8	704	801	2406	2504	9e-06	54.7	PRGDB00173648	ppa022649m	Putative_R-Genes,_predicted_from_Pythozome	Prunus persica	CNL			NB-ARC domain-containing disease resistance protein (best arabidopsis hit)
FAN_iscf00014018.1.g00001.1	PRGDB00172808	77.62	688	122	22	765	1450	598	1255	2e-106	388	PRGDB00172808	ppa026781m	Putative_R-Genes,_predicted_from_Pythozome	Prunus persica	RLK-GNK2			cysteine-rich RLK (RECEPTOR-like protein kinase) 25 (best arabidopsis hit)
FAN_iscf00014063.1.g00001.1	PRGDB00173950	79.46	740	134	15	494	1221	354	1087	1e-142	508
FAN_iscf00014237.1.g00001.1	PRGDB00174365	84.7	268	41	0	214	481	2	269	9e-71	268
FAN_iscf00014237.1.g00002.1	PRGDB00214090	76.25	2379	456	64	136	2482	125	2426	0	1182
FAN_iscf00014276.1.g00001.1	PRGDB00173906	78.33	263	39	12	140	387	1	260	5e-36	154
FAN_iscf00014318.1.g00002.1	PRGDB00183655	85.15	101	15	0	383	483	1430	1530	6e-21	104
FAN_iscf00014399.1.g00001.1	PRGDB00216620	91.53	59	5	0	191	249	652	710	2e-14	82.4	PRGDB00216620	MDP0000287465	Putative_R-Genes,_predicted_from_Pythozome	Malus x domestica	N
FAN_iscf00014532.1.g00001.1	PRGDB00202357	78.61	533	108	6	200	729	115	644	4e-94	348
FAN_iscf00014560.1.g00002.1	PRGDB00172570	80.67	150	27	2	574	722	1185	1333	2e-24	115	PRGDB00172570	ppa024157m	Putative_R-Genes,_predicted_from_Pythozome	Prunus persica	CNL			LRR and NB-ARC domains-containing disease resistance protein (best arabidopsis hit)
FAN_iscf00014654.1.g00001.1	PRGDB00214677	73.88	605	145	13	1	598	1014	1612	7e-59	230	PRGDB00214677	MDP0000578301	Putative_R-Genes,_predicted_from_Pythozome	Malus x domestica	CNL
FAN_iscf00014682.1.g00002.1	PRGDB00215123	84.57	460	71	0	537	996	190	649	6e-127	457
FAN_iscf00014920.1.g00001.1	PRGDB00157810	77.34	459	94	9	724	1180	1676	2126	1e-68	263	PRGDB00157810	orange1.1g002189m	Putative_R-Genes,_predicted_from_Pythozome	Citrus sinensis	RLP			Leucine-rich repeat protein kinase family protein (best arabidopsis hit)
FAN_iscf00014956.1.g00001.1	PRGDB00173315	83.68	625	100	2	932	1555	2190	2813	3e-166	588	PRGDB00173315	ppa020277m	Putative_R-Genes,_predicted_from_Pythozome	Prunus persica	RLP			Leucine-rich repeat protein kinase family protein (best arabidopsis hit)
FAN_iscf00014968.1.g00001.1	PRGDB00173947	81.1	127	21	2	194	317	2730	2856	2e-19	99	PRGDB00173947	ppa024336m	Putative_R-Genes,_predicted_from_Pythozome	Prunus persica	CNL			disease resistance protein (TIR-NBS-LRR class), putative (best arabidopsis hit)
FAN_iscf00015016.1.g00003.1	PRGDB00185585	100	30	0	0	443	472	3008	3037	2e-06	56.5	PRGDB00185585	GRMZM2G068398_T01	Putative_R-Genes,_predicted_from_Pythozome	Zea mays	RLP			Leucine-rich receptor-like protein kinase family protein (best arabidopsis hit); receptor protein kinase CLAVATA1 precursor, putative, expressed (best rice hit)
FAN_iscf00015084.1.g00001.1	PRGDB00173424	72.82	802	174	35	465	1245	2218	2996	9e-60	233
FAN_iscf00015122.1.g00001.1	PRGDB00173894	83.65	312	51	0	639	950	52	363	4e-78	294
FAN_iscf00015124.1.g00001.1	PRGDB00172860	83.98	337	52	2	1	336	539	874	6e-87	322	PRGDB00172860	ppa015640m	Putative_R-Genes,_predicted_from_Pythozome	Prunus persica	N			ABC-2 type transporter family protein (best arabidopsis hit)
FAN_iscf00015140.1.g00001.1	PRGDB00173396	83.7	1276	187	14	867	2136	163	1423	0	1184
FAN_iscf00015146.1.g00001.1	PRGDB00173736	83.72	1038	164	3	1	1037	746	1779	0	976
FAN_iscf00015235.1.g00002.1	PRGDB00173958	83.12	1837	242	41	1	1806	697	2496	0	1613
FAN_iscf00015297.1.g00002.1	PRGDB00196088	82.11	408	71	2	22	428	2077	2483	2e-94	348	PRGDB00196088	Phvulv091021880m	Putative_R-Genes,_predicted_from_Pythozome	Phaseolus vulgaris	RLP
FAN_iscf00015316.1.g00001.1	PRGDB00173967	83.72	215	33	2	583	796	53	266	2e-50	202
FAN_iscf00015318.1.g00001.1	PRGDB00174143	85.96	114	16	0	497	610	211	324	3e-26	122	PRGDB00174143	ppa018905m	Putative_R-Genes,_predicted_from_Pythozome	Prunus persica	CNL			disease resistance protein (TIR-NBS-LRR class), putative (best arabidopsis hit)
FAN_iscf00015318.1.g00002.1	PRGDB00213411	89.06	64	7	0	252	315	357	420	3e-13	80.5	PRGDB00213411	MDP0000311052	Putative_R-Genes,_predicted_from_Pythozome	Malus x domestica	TNL
FAN_iscf00015711.1.g00001.1	PRGDB00216651	94.12	51	3	0	492	542	4260	4310	5e-13	78.7	PRGDB00216651	MDP0000230932	Putative_R-Genes,_predicted_from_Pythozome	Malus x domestica	CNL
FAN_iscf00015751.1.g00001.1	PRGDB00173676	86.53	772	98	2	6	774	797	1565	0	845
FAN_iscf00015950.1.g00001.1	PRGDB00216683	94.74	38	2	0	295	332	242	205	1e-07	60.2
FAN_iscf00016267.1.g00001.1	PRGDB00173386	85.41	329	46	2	1214	1541	618	945	7e-92	340
FAN_iscf00016280.1.g00001.1	PRGDB00172515	81.25	192	35	1	63	253	393	202	2e-36	154
FAN_iscf00016319.1.g00001.1	PRGDB00213322	86.8	250	33	0	175	424	2377	2626	4e-75	285	PRGDB00213322	MDP0000279719	Putative_R-Genes,_predicted_from_Pythozome	Malus x domestica	NL
FAN_iscf00016492.1.g00001.1	PRGDB00166963	91.14	79	7	0	267	345	388	466	4e-22	108
FAN_iscf00016535.1.g00001.1	PRGDB00215548	79	400	62	13	1	387	3856	4246	5e-66	254	PRGDB00215548	MDP0000187349	Putative_R-Genes,_predicted_from_Pythozome	Malus x domestica	NL
FAN_iscf00016611.1.g00001.1	PRGDB00173837	83.65	685	104	7	622	1302	1687	2367	0	638
FAN_iscf00016631.1.g00001.1	PRGDB00164349	88.99	327	33	2	170	493	1204	1530	5e-110	401
FAN_iscf00016728.1.g00001.1	PRGDB00174667	77.46	173	29	7	970	1137	3942	4109	6e-18	95.3	PRGDB00174667	ppa000247m	Putative_R-Genes,_predicted_from_Pythozome	Prunus persica	CNL			LRR and NB-ARC domains-containing disease resistance protein (best arabidopsis hit)
FAN_iscf00016914.1.g00001.1	PRGDB00173339	77.66	1164	230	24	1300	2442	1176	2330	0	682	PRGDB00173339	ppa001530m	Putative_R-Genes,_predicted_from_Pythozome	Prunus persica	CNL			Disease resistance protein (CC-NBS-LRR class) family (best arabidopsis hit)
FAN_iscf00017030.1.g00001.1	PRGDB00216878	88.61	79	6	3	1	77	640	717	5e-18	93.5
FAN_iscf00017070.1.g00001.1	PRGDB00174441	85.07	1447	192	12	205	1639	225	1659	0	1454
FAN_iscf00017177.1.g00001.1	PRGDB00166481	81.13	265	48	2	202	465	1391	1654	2e-53	211
FAN_iscf00017186.1.g00002.1	PRGDB00173086	89.97	1575	158	0	1	1575	2791	4365	0	2034	PRGDB00173086	ppa000212m	Putative_R-Genes,_predicted_from_Pythozome	Prunus persica	N			pleiotropic drug resistance 11 (best arabidopsis hit)
FAN_iscf00017221.1.g00001.1	PRGDB00173419	78.75	560	110	7	88	638	1	560	5e-100	366	PRGDB00173419	ppa019872m	Putative_R-Genes,_predicted_from_Pythozome	Prunus persica	NL			NB-ARC domain-containing disease resistance protein (best arabidopsis hit)
FAN_iscf00017233.1.g00001.1	PRGDB00215241	80.09	643	117	9	200	836	462	1099	3e-130	468
FAN_iscf00017378.1.g00001.1	PRGDB00214872	83.9	882	120	10	605	1466	1337	2216	0	826	PRGDB00214872	MDP0000260326	Putative_R-Genes,_predicted_from_Pythozome	Malus x domestica	CN
FAN_iscf00017436.1.g00001.1	PRGDB00215342	79.62	800	152	8	1055	1846	1003	1799	6e-159	564	PRGDB00215342	MDP0000176292	Putative_R-Genes,_predicted_from_Pythozome	Malus x domestica	RLP
FAN_iscf00017445.1.g00001.1	PRGDB00217007	89.29	56	6	0	1309	1364	1723	1778	9e-11	71.3	PRGDB00217007	MDP0000579910	Putative_R-Genes,_predicted_from_Pythozome	Malus x domestica	RLP
FAN_iscf00017479.1.g00001.1	PRGDB00174105	90.66	546	48	1	68	613	732	1274	0	723
FAN_iscf00017531.1.g00001.1	PRGDB00215640	92.75	69	5	0	537	605	229	161	9e-20	100
FAN_iscf00017658.1.g00001.1	PRGDB00172697	76.46	412	81	11	1	406	166	567	1e-52	209	PRGDB00172697	ppa019683m	Putative_R-Genes,_predicted_from_Pythozome	Prunus persica	NL			LRR and NB-ARC domains-containing disease resistance protein (best arabidopsis hit)
FAN_iscf00017661.1.g00001.1	PRGDB00173443	76.56	384	73	12	37	410	1	377	4e-48	195
FAN_iscf00017672.1.g00001.1	PRGDB00173897	84.29	662	104	0	6	667	1318	1979	0	647	PRGDB00173897	ppa002548m	Putative_R-Genes,_predicted_from_Pythozome	Prunus persica	RLP			Leucine-rich repeat protein kinase family protein (best arabidopsis hit)
FAN_iscf00017675.1.g00001.1	PRGDB00173730	73.65	687	149	18	240	919	526	1187	6e-61	237	PRGDB00173730	ppa022450m	Putative_R-Genes,_predicted_from_Pythozome	Prunus persica	RLK-GNK2			cysteine-rich RLK (RECEPTOR-like protein kinase) 29 (best arabidopsis hit)
FAN_iscf00017757.1.g00001.1	PRGDB00174006	72.37	561	127	21	459	1011	470	1010	3e-35	152
FAN_iscf00017869.1.g00002.1	PRGDB00175987	89.47	57	5	1	692	748	421	476	7e-11	71.3
FAN_iscf00017919.1.g00001.1	PRGDB00173492	86.23	552	67	3	1	552	2431	2973	3e-167	590	PRGDB00173492	ppa018475m	Putative_R-Genes,_predicted_from_Pythozome	Prunus persica	RLP			Leucine-rich receptor-like protein kinase family protein (best arabidopsis hit)
FAN_iscf00017977.1.g00001.1	PRGDB00215553	74.25	928	214	21	2269	3185	1268	2181	1e-99	368	PRGDB00215553	MDP0000317856	Putative_R-Genes,_predicted_from_Pythozome	Malus x domestica	TNL
FAN_iscf00018086.1.g00001.1	PRGDB00214154	84.34	166	22	4	1	164	4295	4458	4e-38	159	PRGDB00214154	MDP0000259421	Putative_R-Genes,_predicted_from_Pythozome	Malus x domestica	N
FAN_iscf00018137.1.g00001.1	PRGDB00174152	75.31	737	131	30	94	812	58	761	1e-81	305
FAN_iscf00018149.1.g00001.1	PRGDB00173034	91.78	146	12	0	2	147	226	371	9e-52	204	PRGDB00173034	ppa003105m	Putative_R-Genes,_predicted_from_Pythozome	Prunus persica	RLP			Leucine-rich repeat protein kinase family protein (best arabidopsis hit)
FAN_iscf00018171.1.g00001.1	PRGDB00074323	88.64	854	75	12	365	1210	1924	2763	0	1020
FAN_iscf00018181.1.g00001.1	PRGDB00173947	81.89	127	20	2	912	1035	2730	2856	1e-20	104	PRGDB00173947	ppa024336m	Putative_R-Genes,_predicted_from_Pythozome	Prunus persica	CNL			disease resistance protein (TIR-NBS-LRR class), putative (best arabidopsis hit)
FAN_iscf00018272.1.g00003.1	PRGDB00174039	87.14	661	85	0	403	1063	400	1060	0	750
FAN_iscf00018287.1.g00002.1	PRGDB00183541	100	29	0	0	104	132	940	968	4e-06	54.7
FAN_iscf00018304.1.g00001.1	PRGDB00215771	87.56	201	25	0	1	201	138	338	4e-61	235	PRGDB00215771	MDP0000180284	Putative_R-Genes,_predicted_from_Pythozome	Malus x domestica	RLP
FAN_iscf00018320.1.g00001.1	PRGDB00215654	86.72	128	17	0	869	996	421	294	2e-32	143
FAN_iscf00018320.1.g00002.1	PRGDB00173643	81.9	928	140	12	1851	2778	1015	1914	0	758
FAN_iscf00018320.1.g00003.1	PRGDB00214090	77.76	2338	414	71	492	2776	137	2421	0	1358
FAN_iscf00018407.1.g00001.1	PRGDB00184097	93.02	43	3	0	701	743	823	865	3e-08	63.9
FAN_iscf00018432.1.g00001.1	PRGDB00173292	83.39	307	51	0	77	383	1277	1583	2e-75	285
FAN_iscf00018440.1.g00001.1	PRGDB00214677	73.88	1313	287	42	50	1337	465	1746	4e-132	475	PRGDB00214677	MDP0000578301	Putative_R-Genes,_predicted_from_Pythozome	Malus x domestica	CNL
FAN_iscf00018469.1.g00001.1	PRGDB00173479	86.8	621	80	2	715	1334	424	1043	0	691
FAN_iscf00018472.1.g00001.1	PRGDB00213148	83.48	339	54	2	200	537	1708	2045	4e-85	316	PRGDB00213148	MDP0000140430	Putative_R-Genes,_predicted_from_Pythozome	Malus x domestica	CNL
FAN_iscf00018603.1.g00001.1	PRGDB00176772	87.5	56	7	0	559	614	205	260	2e-09	65.8
FAN_iscf00018657.1.g00001.1	PRGDB00214596	90.23	133	13	0	1198	1330	339	471	6e-42	174
FAN_iscf00018731.1.g00001.1	PRGDB00184380	85.52	297	42	1	191	486	147	443	7e-83	309
FAN_iscf00018767.1.g00001.1	PRGDB00213471	77.35	914	197	10	968	1876	959	1867	2e-149	532
FAN_iscf00018795.1.g00002.1	PRGDB00074323	92.38	499	38	0	10	508	2136	2634	0	712
FAN_iscf00018910.1.g00001.1	PRGDB00215683	84.43	379	57	2	69	447	814	1190	7e-102	372	PRGDB00215683	MDP0000188950	Putative_R-Genes,_predicted_from_Pythozome	Malus x domestica	RLP
FAN_iscf00019304.1.g00001.1	PRGDB00216683	83.54	158	26	0	465	622	158	315	5e-35	150
FAN_iscf00019356.1.g00001.1	PRGDB00217330	82.56	2018	329	14	283	2281	1444	3457	0	1766
FAN_iscf00019393.1.g00001.1	PRGDB00172947	81.34	359	61	4	11	366	1273	1628	3e-76	287
FAN_iscf00019414.1.g00001.1	PRGDB00216717	87.5	48	6	0	94	141	1135	1182	5e-07	56.5	PRGDB00216717	MDP0000303744	Putative_R-Genes,_predicted_from_Pythozome	Malus x domestica	RLP
FAN_iscf00019426.1.g00001.1	PRGDB00173411	89.45	512	54	0	1	512	917	1428	0	647
FAN_iscf00019519.1.g00001.1	PRGDB00177918	95.35	43	2	0	477	519	361	403	2e-10	69.4
FAN_iscf00019551.1.g00001.1	PRGDB00174371	74.67	1536	322	54	44	1546	40	1541	9e-176	619	PRGDB00174371	ppa024306m	Putative_R-Genes,_predicted_from_Pythozome	Prunus persica	CNL			LRR and NB-ARC domains-containing disease resistance protein (best arabidopsis hit)
FAN_iscf00019617.1.g00001.1	PRGDB00217368	80.33	605	73	19	164	739	3640	4227	5e-115	416	PRGDB00217368	MDP0000270559	Putative_R-Genes,_predicted_from_Pythozome	Malus x domestica	CNL
FAN_iscf00019648.1.g00003.1	PRGDB00173600	78.88	322	51	14	583	900	885	1193	4e-50	202	PRGDB00173600	ppa000741m	Putative_R-Genes,_predicted_from_Pythozome	Prunus persica	RLP			Leucine-rich repeat transmembrane protein kinase (best arabidopsis hit)
FAN_iscf00019693.1.g00004.1	PRGDB00213407	81.29	2250	389	23	306	2533	22	2261	0	1820	PRGDB00213407	MDP0000149513	Putative_R-Genes,_predicted_from_Pythozome	Malus x domestica	CN
FAN_iscf00019708.1.g00001.1	PRGDB00172984	77.8	1509	317	16	175	1674	9	1508	0	915
FAN_iscf00019712.1.g00001.1	PRGDB00215183	88.85	278	31	0	8	285	1986	2263	5e-93	342	PRGDB00215183	MDP0000204914	Putative_R-Genes,_predicted_from_Pythozome	Malus x domestica	RLP
FAN_iscf00019807.1.g00001.1	PRGDB00216117	83.19	238	38	2	333	569	267	503	8e-55	217
FAN_iscf00019889.1.g00003.1	PRGDB00172695	85.97	827	111	3	304	1126	1126	1951	0	880	PRGDB00172695	ppa014741m	Putative_R-Genes,_predicted_from_Pythozome	Prunus persica	RLK-GNK2			cysteine-rich RLK (RECEPTOR-like protein kinase) 29 (best arabidopsis hit)
FAN_iscf00019970.1.g00001.1	PRGDB00217307	73.1	1695	339	68	481	2119	914	2547	3e-138	496
FAN_iscf00019982.1.g00001.1	PRGDB00216457	90.91	55	5	0	966	1020	63	117	5e-12	75	PRGDB00216457	MDP0000816743	Putative_R-Genes,_predicted_from_Pythozome	Malus x domestica	TNL
FAN_iscf00020057.1.g00001.1	PRGDB00213763	77.37	1202	239	28	1	1190	1099	2279	0	688	PRGDB00213763	MDP0000222790	Putative_R-Genes,_predicted_from_Pythozome	Malus x domestica	CNL
FAN_iscf00020059.1.g00002.1	PRGDB00172672	84.11	705	100	8	921	1622	1237	1932	0	671
FAN_iscf00020103.1.g00001.1	PRGDB00215482	77.32	313	66	4	51	362	2773	3081	8e-44	180	PRGDB00215482	MDP0000874507	Putative_R-Genes,_predicted_from_Pythozome	Malus x domestica	NL
FAN_iscf00020145.1.g00003.1	PRGDB00214278	71.15	714	169	30	396	1095	887	1577	4e-32	143	PRGDB00214278	MDP0000399716	Putative_R-Genes,_predicted_from_Pythozome	Malus x domestica	TNL
FAN_iscf00020196.1.g00001.1	PRGDB00173824	90.78	141	13	0	3	143	448	588	4e-47	189	PRGDB00173824	ppa002871m	Putative_R-Genes,_predicted_from_Pythozome	Prunus persica	RLP			somatic embryogenesis receptor-like kinase 1 (best arabidopsis hit)
FAN_iscf00020204.1.g00001.1	PRGDB00215244	94.56	147	8	0	46	192	1021	1167	6e-59	228
FAN_iscf00020224.1.g00001.1	PRGDB00173921	88.26	230	27	0	1002	1231	1200	1429	1e-72	276	PRGDB00173921	ppa000953m	Putative_R-Genes,_predicted_from_Pythozome	Prunus persica	NL			NB-ARC domain-containing disease resistance protein (best arabidopsis hit)
FAN_iscf00020399.1.g00001.1	PRGDB00216679	79.52	1660	313	23	154	1800	95	1740	0	1157	PRGDB00216679	MDP0000262687	Putative_R-Genes,_predicted_from_Pythozome	Malus x domestica	RLP
FAN_iscf00020469.1.g00002.1	PRGDB00216439	77.73	220	43	6	142	358	53	269	1e-29	132	PRGDB00216439	MDP0000207170	Putative_R-Genes,_predicted_from_Pythozome	Malus x domestica	TNL
FAN_iscf00020540.1.g00004.1	PRGDB00213067	77.23	1155	233	22	81	1220	3	1142	0	649
FAN_iscf00020629.1.g00001.1	PRGDB00216084	89.08	119	13	0	598	716	2306	2188	5e-35	150	PRGDB00216084	MDP0000283705	Putative_R-Genes,_predicted_from_Pythozome	Malus x domestica	TNL
FAN_iscf00020715.1.g00001.1	PRGDB00172412	85.57	783	113	0	361	1143	910	1692	0	821	PRGDB00172412	ppa003138m	Putative_R-Genes,_predicted_from_Pythozome	Prunus persica	RLP			Leucine-rich repeat protein kinase family protein (best arabidopsis hit)
FAN_iscf00020773.1.g00001.1	PRGDB00205292	96.67	60	2	0	460	519	614	673	8e-20	100
FAN_iscf00020817.1.g00001.1	PRGDB00174057	88.32	702	79	1	42	740	574	1275	0	839
FAN_iscf00020940.1.g00001.1	PRGDB00173802	83.81	210	32	2	1	209	1164	1372	1e-49	198
FAN_iscf00021008.1.g00001.1	PRGDB00167562	88.78	98	11	0	1	98	722	819	4e-26	121	PRGDB00167562	Medtr1g118320.1	Putative_R-Genes,_predicted_from_Pythozome	Medicago truncatula	CN			phosphoenolpyruvate carboxylase 4 (best arabidopsis hit)
FAN_iscf00021144.1.g00001.1	PRGDB00172982	80.35	519	90	8	2434	2949	2053	2562	2e-104	383	PRGDB00172982	ppa018346m	Putative_R-Genes,_predicted_from_Pythozome	Prunus persica	RLP			Leucine-rich repeat transmembrane protein kinase protein (best arabidopsis hit)
FAN_iscf00021189.1.g00001.1	PRGDB00172826	89.29	140	13	2	81	219	1047	909	2e-42	174	PRGDB00172826	ppa023923m	Putative_R-Genes,_predicted_from_Pythozome	Prunus persica	N			non-intrinsic ABC protein 12 (best arabidopsis hit)
FAN_iscf00021338.1.g00001.1	PRGDB00217007	86.05	258	33	1	2	256	515	772	5e-73	276	PRGDB00217007	MDP0000579910	Putative_R-Genes,_predicted_from_Pythozome	Malus x domestica	RLP
FAN_iscf00021338.1.g00002.1	PRGDB00215331	77.89	778	147	21	1494	2260	125	888	2e-129	466	PRGDB00215331	MDP0000519069	Putative_R-Genes,_predicted_from_Pythozome	Malus x domestica	RLP
FAN_iscf00021427.1.g00001.1	PRGDB00217216	83.43	181	29	1	1702	1882	1536	1715	4e-40	169
FAN_iscf00021438.1.g00001.1	PRGDB00215682	84.25	254	35	4	549	797	2744	2997	1e-63	246
FAN_iscf00021482.1.g00001.1	PRGDB00173566	86.58	760	91	10	1	753	1810	2565	0	828	PRGDB00173566	ppa001122m	Putative_R-Genes,_predicted_from_Pythozome	Prunus persica	RLP			Leucine-rich repeat transmembrane protein kinase (best arabidopsis hit)
FAN_iscf00021509.1.g00002.1	PRGDB00174134	79.41	476	95	1	1	476	2393	2865	5e-90	333	PRGDB00174134	ppa000941m	Putative_R-Genes,_predicted_from_Pythozome	Prunus persica	RLP			Protein kinase family protein with leucine-rich repeat domain (best arabidopsis hit)
FAN_iscf00021588.1.g00001.1	PRGDB00173415	84.27	464	70	2	150	610	2327	2790	5e-125	449	PRGDB00173415	ppa001029m	Putative_R-Genes,_predicted_from_Pythozome	Prunus persica	RLP			Leucine-rich repeat protein kinase family protein (best arabidopsis hit)
FAN_iscf00021599.1.g00001.1	PRGDB00213102	83.65	740	117	4	77	814	944	1681	0	693
FAN_iscf00021661.1.g00001.1	PRGDB00172854	86.85	213	24	4	457	667	65	275	1e-60	235	PRGDB00172854	ppa001569m	Putative_R-Genes,_predicted_from_Pythozome	Prunus persica	RLP			Leucine-rich repeat protein kinase family protein (best arabidopsis hit)
FAN_iscf00021664.1.g00001.1	PRGDB00217151	84.39	442	66	2	527	965	1	442	1e-121	438
FAN_iscf00021680.1.g00002.1	PRGDB00216968	77.66	667	139	9	504	1165	204	865	7e-111	403
FAN_iscf00021774.1.g00001.1	PRGDB00213291	79.01	243	43	5	176	417	979	1214	1e-38	161	PRGDB00213291	MDP0000228140	Putative_R-Genes,_predicted_from_Pythozome	Malus x domestica	RLP
FAN_iscf00021803.1.g00007.1	PRGDB00174013	76.52	1184	247	23	80	1255	82	1242	4e-175	617
FAN_iscf00021853.1.g00001.1	PRGDB00217030	78.08	146	32	0	917	1062	766	911	4e-17	93.5
FAN_iscf00021856.1.g00001.1	PRGDB00213538	87.33	292	29	4	326	616	4048	4332	3e-88	327
FAN_iscf00021903.1.g00001.1	PRGDB00173866	91.44	327	28	0	146	472	1297	1623	3e-125	449	PRGDB00173866	ppa002865m	Putative_R-Genes,_predicted_from_Pythozome	Prunus persica	RLP			BAK1-interacting receptor-like kinase 1 (best arabidopsis hit)
FAN_iscf00021935.1.g00001.1	PRGDB00214997	87.8	82	10	0	1	82	1370	1451	5e-19	97.1	PRGDB00214997	MDP0000228799	Putative_R-Genes,_predicted_from_Pythozome	Malus x domestica	RLP
FAN_iscf00021993.1.g00001.1	PRGDB00173589	88.24	323	29	4	2	318	1573	1892	1e-103	377
FAN_iscf00022011.1.g00001.1	PRGDB00174588	75.78	1152	269	10	585	1731	2584	3730	9e-162	573	PRGDB00174588	ppa000173m	Putative_R-Genes,_predicted_from_Pythozome	Prunus persica	RLP			Leucine-rich repeat protein kinase family protein (best arabidopsis hit)
FAN_iscf00022030.1.g00001.1	PRGDB00173106	91.26	366	32	0	432	797	1265	1630	5e-140	499
FAN_iscf00022136.1.g00002.1	PRGDB00172758	81.92	1239	187	30	33	1244	1000	2228	0	1013
FAN_iscf00022175.1.g00002.1	PRGDB00148045	81.9	105	13	5	201	302	2931	3032	6e-15	84.2	PRGDB00148045	clementine0.9_001238m	Putative_R-Genes,_predicted_from_Pythozome	Citrus clementina	NL			NB-ARC domain-containing disease resistance protein (best arabidopsis hit)
FAN_iscf00022212.1.g00002.1	PRGDB00174037	72.81	1368	309	45	1428	2759	1141	2481	1e-111	407
FAN_iscf00022212.1.g00005.1	PRGDB00214360	73.78	797	178	27	243	1019	154	939	3e-81	305
FAN_iscf00022291.1.g00001.1	PRGDB00079052	80.66	331	62	2	108	437	2638	2967	1e-66	255	PRGDB00079052	Vvi.24389	Putative_R-Genes,_predicted_from_NCBI_UniGene	Vitis vinifera	RLP	225447809	XM_002267093	PREDICTED: Vitis vinifera hypothetical protein LOC100262365 (LOC100262365), mRNA
FAN_iscf00022308.1.g00001.1	PRGDB00213891	85.94	192	27	0	581	772	1028	1219	1e-51	206
FAN_iscf00022333.1.g00002.1	PRGDB00217180	76.21	412	84	10	395	805	708	1106	2e-51	206	PRGDB00217180	MDP0000122961	Putative_R-Genes,_predicted_from_Pythozome	Malus x domestica	TNL
FAN_iscf00022356.1.g00001.1	PRGDB00214153	78.57	224	37	6	949	1165	310	529	6e-32	141
FAN_iscf00022500.1.g00001.1	PRGDB00164349	80.67	388	58	10	1	387	2699	2328	1e-75	285
FAN_iscf00022562.1.g00001.1	PRGDB00217338	87.45	470	59	0	7	476	280	749	9e-154	545	PRGDB00217338	MDP0000316000	Putative_R-Genes,_predicted_from_Pythozome	Malus x domestica	N
FAN_iscf00022628.1.g00001.1	PRGDB00214465	92.93	198	14	0	1	198	514	711	4e-77	289	PRGDB00214465	MDP0000295137	Putative_R-Genes,_predicted_from_Pythozome	Malus x domestica	RLP
FAN_iscf00022651.1.g00002.1	PRGDB00173706	84.56	758	111	6	964	1718	324	1078	0	747
FAN_iscf00022696.1.g00001.1	PRGDB00216709	82.24	918	150	12	1080	1989	1025	1937	0	784
FAN_iscf00022746.1.g00001.1	PRGDB00216882	75.21	585	99	22	2	543	2344	2925	1e-60	235
FAN_iscf00022793.1.g00001.1	PRGDB00214145	78.38	185	36	2	706	888	4135	4317	6e-26	121	PRGDB00214145	MDP0000131641	Putative_R-Genes,_predicted_from_Pythozome	Malus x domestica	RLP
FAN_iscf00022815.1.g00001.1	PRGDB00217220	77.77	1210	243	25	100	1296	1	1197	0	721
FAN_iscf00022819.1.g00001.1	PRGDB00214952	100	45	0	0	244	288	1110	1066	7e-15	84.2
FAN_iscf00022851.1.g00001.1	PRGDB00172610	79.84	243	41	6	190	429	67	304	1e-40	171	PRGDB00172610	ppa025472m	Putative_R-Genes,_predicted_from_Pythozome	Prunus persica	CNL			disease resistance protein (TIR-NBS-LRR class), putative (best arabidopsis hit)
FAN_iscf00022856.1.g00001.1	PRGDB00174198	83.12	634	105	2	1543	2175	1430	2062	8e-163	577
FAN_iscf00022866.1.g00001.1	PRGDB00215187	71.99	539	140	11	781	1315	1281	1812	4e-34	148
FAN_iscf00022986.1.g00001.1	PRGDB00173116	89.32	384	41	0	1	384	1493	1876	4e-135	483
FAN_iscf00023003.1.g00001.1	PRGDB00173757	83.39	271	42	1	4	274	1898	2165	1e-64	248
FAN_iscf00023008.1.g00001.1	PRGDB00215507	79.41	170	35	0	83	252	981	1150	2e-30	134
FAN_iscf00023071.1.g00001.1	PRGDB00216210	84.38	64	9	1	210	273	967	1029	2e-08	62.1
FAN_iscf00023088.1.g00001.1	PRGDB00000487	89.58	48	4	1	587	634	215	261	1e-07	60.2	PRGDB00000487	M	Reference_R-Genes,_manually_curated	Linum usitatissimum	TNL	1842250	U73916	Linum usitatissimum rust resistance protein M gene, complete cds.
FAN_iscf00023165.1.g00001.1	PRGDB00213043	77.19	605	120	17	786	1381	1109	1704	2e-90	337	PRGDB00213043	MDP0000195139	Putative_R-Genes,_predicted_from_Pythozome	Malus x domestica	CNL
FAN_iscf00023175.1.g00001.1	PRGDB00078987	78.76	339	66	6	298	633	421	756	1e-56	222	PRGDB00078987	Vvi.21462	Putative_R-Genes,_predicted_from_NCBI_UniGene	Vitis vinifera	Mlo-like	225431101	XM_002265484	PREDICTED: Vitis vinifera MLO17 protein (MLO17), mRNA
FAN_iscf00023380.1.g00001.1	PRGDB00217141	87.64	348	43	0	1	348	559	906	8e-112	405
FAN_iscf00023426.1.g00001.1	PRGDB00217025	73.81	569	127	20	84	644	1976	2530	4e-55	219	PRGDB00217025	MDP0000480926	Putative_R-Genes,_predicted_from_Pythozome	Malus x domestica	NL
FAN_iscf00023426.1.g00002.1	PRGDB00214149	73.25	1469	332	44	1447	2877	137	1582	5e-133	479	PRGDB00214149	MDP0000560245	Putative_R-Genes,_predicted_from_Pythozome	Malus x domestica	NL
FAN_iscf00023451.1.g00001.1	PRGDB00213158	98.39	62	1	0	231	292	1	62	7e-23	110
FAN_iscf00023650.1.g00001.1	PRGDB00174477	83.18	2949	471	20	396	3333	157	3091	0	2675	PRGDB00174477	ppa025793m	Putative_R-Genes,_predicted_from_Pythozome	Prunus persica	RLP			Leucine-rich repeat protein kinase family protein (best arabidopsis hit)
FAN_iscf00023895.1.g00001.1	PRGDB00216117	83.03	165	26	2	160	323	503	340	1e-34	148
FAN_iscf00024020.1.g00001.1	PRGDB00214090	85.01	347	52	0	352	698	1483	1829	3e-97	357
FAN_iscf00024033.1.g00002.1	PRGDB00214248	77.3	846	176	11	124	959	89	928	6e-138	494
FAN_iscf00024042.1.g00001.1	PRGDB00172625	81.35	488	82	9	73	554	214	698	8e-107	388
FAN_iscf00024099.1.g00001.1	PRGDB00047439	99.16	238	2	0	1	238	260	497	6e-119	429	PRGDB00047439	putative disease resistance gene analog NBS-LRR	Putative_R-Genes,_collected_from_NCBI_Protein	Fragaria x ananassa	NL	48249447	AY607715	Fragaria x ananassa clone CAM-7 putative disease resistance gene analog NBS-LRR gene, partial cds.
FAN_iscf00024108.1.g00001.1	PRGDB00146205	93.48	46	2	1	77	122	147	191	4e-10	67.6
FAN_iscf00024228.1.g00001.1	PRGDB00172366	72.54	346	79	10	157	491	1255	1595	2e-19	99
FAN_iscf00024261.1.g00001.1	PRGDB00172659	89.68	281	29	0	92	372	327	607	4e-98	359
FAN_iscf00024316.1.g00001.1	PRGDB00214330	85.71	84	12	0	724	807	800	883	1e-16	89.8	PRGDB00214330	MDP0000262335	Putative_R-Genes,_predicted_from_Pythozome	Malus x domestica	NL
FAN_iscf00024537.1.g00001.1	PRGDB00172901	79.19	149	28	1	35	180	3741	3889	3e-20	100	PRGDB00172901	ppa016120m	Putative_R-Genes,_predicted_from_Pythozome	Prunus persica	CNL			LRR and NB-ARC domains-containing disease resistance protein (best arabidopsis hit)
FAN_iscf00024538.1.g00001.1	PRGDB00074322	83.52	182	21	5	1	179	862	1037	4e-38	161
FAN_iscf00024719.1.g00002.1	PRGDB00173827	90.65	524	49	0	840	1363	645	1168	0	697
FAN_iscf00024736.1.g00001.1	PRGDB00214482	82.27	846	144	6	1524	2366	2	844	0	745	PRGDB00214482	MDP0000613872	Putative_R-Genes,_predicted_from_Pythozome	Malus x domestica	RLK
FAN_iscf00024736.1.g00002.1	PRGDB00216457	72.73	242	53	9	435	668	66	302	9e-10	69.4	PRGDB00216457	MDP0000816743	Putative_R-Genes,_predicted_from_Pythozome	Malus x domestica	TNL
FAN_iscf00024817.1.g00001.1	PRGDB00174441	89.19	74	8	0	97	170	816	889	7e-18	93.5
FAN_iscf00024864.1.g00001.1	PRGDB00174623	82.55	447	66	6	14	456	714	1152	3e-105	383
FAN_iscf00024901.1.g00001.1	PRGDB00213020	80.52	924	172	7	13	932	1066	1985	0	704
FAN_iscf00024902.1.g00002.1	PRGDB00213322	93.33	60	4	0	281	340	2383	2442	3e-16	89.8	PRGDB00213322	MDP0000279719	Putative_R-Genes,_predicted_from_Pythozome	Malus x domestica	NL
FAN_iscf00024923.1.g00001.1	PRGDB00192200	84.72	144	20	2	216	358	254	396	1e-32	143
FAN_iscf00025001.1.g00004.1	PRGDB00166169	73.03	393	100	6	795	1184	268	657	2e-29	134
FAN_iscf00025048.1.g00003.1	PRGDB00217208	89.29	56	6	0	1163	1218	294	239	1e-10	71.3	PRGDB00217208	MDP0000155715	Putative_R-Genes,_predicted_from_Pythozome	Malus x domestica	RLK-GNK2
FAN_iscf00025105.1.g00001.1	PRGDB00173964	84.52	84	13	0	308	391	52	135	9e-15	84.2
FAN_iscf00025118.1.g00001.1	PRGDB00214677	74.76	741	154	26	42	761	1018	1746	3e-80	302	PRGDB00214677	MDP0000578301	Putative_R-Genes,_predicted_from_Pythozome	Malus x domestica	CNL
FAN_iscf00025173.1.g00002.1	PRGDB00174108	87.61	444	55	0	225	668	444	887	5e-145	516
FAN_iscf00025397.1.g00001.1	PRGDB00173283	78.16	435	87	5	891	1321	1578	2008	1e-70	270
FAN_iscf00025397.1.g00002.1	PRGDB00173283	78.31	498	98	8	120	612	1516	2008	1e-83	313
FAN_iscf00025440.1.g00001.1	PRGDB00216288	80.52	503	86	5	81	583	220	710	4e-103	377
FAN_iscf00025515.1.g00001.1	PRGDB00173809	89.63	299	31	0	43	341	1111	1409	1e-104	381	PRGDB00173809	ppa016818m	Putative_R-Genes,_predicted_from_Pythozome	Prunus persica	RLK-GNK2			cysteine-rich RLK (RECEPTOR-like protein kinase) 10 (best arabidopsis hit)
FAN_iscf00025605.1.g00001.1	PRGDB00073639	96.7	212	7	0	142	353	573	362	3e-96	353
FAN_iscf00025637.1.g00001.1	PRGDB00214090	85.35	198	29	0	13	210	1633	1830	1e-52	207
FAN_iscf00025673.1.g00002.1	PRGDB00174020	80.75	322	57	4	84	404	1381	1698	7e-64	246
FAN_iscf00025685.1.g00001.1	PRGDB00215191	82.11	693	113	8	408	1093	1151	1839	2e-165	584	PRGDB00215191	MDP0000254848	Putative_R-Genes,_predicted_from_Pythozome	Malus x domestica	RLK-GNK2
FAN_iscf00025714.1.g00001.1	PRGDB00173750	89.69	834	86	0	69	902	1	834	0	1064
FAN_iscf00025791.1.g00001.1	PRGDB00173543	91.37	139	12	0	1	139	893	1031	6e-48	191	PRGDB00173543	ppa000233m	Putative_R-Genes,_predicted_from_Pythozome	Prunus persica	N			pleiotropic drug resistance 6 (best arabidopsis hit)
FAN_iscf00025828.1.g00001.1	PRGDB00216924	82.61	989	162	8	1	984	181	1164	0	874
FAN_iscf00025839.1.g00001.1	PRGDB00172520	85.84	1017	132	6	1	1017	667	1671	0	1070
FAN_iscf00025934.1.g00001.1	PRGDB00174495	87.27	110	14	0	101	210	2266	2375	2e-27	126	PRGDB00174495	ppa020571m	Putative_R-Genes,_predicted_from_Pythozome	Prunus persica	RLP			Leucine-rich repeat protein kinase family protein (best arabidopsis hit)
FAN_iscf00025999.1.g00002.1	PRGDB00173037	92.22	437	34	0	735	1171	539	975	6e-176	619
FAN_iscf00026055.1.g00002.1	PRGDB00149570	80.75	161	27	4	886	1044	379	537	4e-26	122	PRGDB00149570	clementine0.9_027531m	Putative_R-Genes,_predicted_from_Pythozome	Citrus clementina	RLP			Leucine-rich repeat receptor-like protein kinase family protein (best arabidopsis hit)
FAN_iscf00026067.1.g00001.1	PRGDB00172441	79.97	1373	250	18	27	1379	883	2250	0	989	PRGDB00172441	ppa001878m	Putative_R-Genes,_predicted_from_Pythozome	Prunus persica	N			ABC-2 type transporter family protein (best arabidopsis hit)
FAN_iscf00026142.1.g00001.1	PRGDB00213316	80.56	324	60	3	184	505	536	858	4e-65	250
FAN_iscf00026144.1.g00001.1	PRGDB00174106	87.01	539	67	1	644	1179	1804	2342	2e-171	604	PRGDB00174106	ppa000961m	Putative_R-Genes,_predicted_from_Pythozome	Prunus persica	NL			NB-ARC domain-containing disease resistance protein (best arabidopsis hit)
FAN_iscf00026170.1.g00004.1	PRGDB00173566	80.89	1680	281	27	112	1774	714	2370	0	1288	PRGDB00173566	ppa001122m	Putative_R-Genes,_predicted_from_Pythozome	Prunus persica	RLP			Leucine-rich repeat transmembrane protein kinase (best arabidopsis hit)
FAN_iscf00026233.1.g00001.1	PRGDB00217042	81.94	216	36	2	96	311	457	669	9e-46	185
FAN_iscf00026274.1.g00001.1	PRGDB00173747	78.28	267	48	9	1201	1462	751	1012	2e-38	163	PRGDB00173747	ppa015907m	Putative_R-Genes,_predicted_from_Pythozome	Prunus persica	RLP			Leucine-rich repeat protein kinase family protein (best arabidopsis hit)
FAN_iscf00026431.1.g00001.1	PRGDB00174059	83.65	581	83	8	7	581	655	1229	3e-151	536	PRGDB00174059	ppa002530m	Putative_R-Genes,_predicted_from_Pythozome	Prunus persica	RLK-GNK2			cysteine-rich RLK (RECEPTOR-like protein kinase) 42 (best arabidopsis hit)
FAN_iscf00026587.1.g00001.1	PRGDB00173379	88.24	655	75	2	122	775	249	902	0	782
FAN_iscf00026650.1.g00001.1	PRGDB00063855	89.16	203	22	0	1	203	1858	2060	2e-66	254
FAN_iscf00026715.1.g00001.1	PRGDB00216117	85.45	110	14	2	31	139	448	340	2e-24	113
FAN_iscf00026780.1.g00001.1	PRGDB00214972	88.24	272	29	1	240	511	1979	2247	8e-87	322	PRGDB00214972	MDP0000121482	Putative_R-Genes,_predicted_from_Pythozome	Malus x domestica	RLP
FAN_iscf00026784.1.g00002.1	PRGDB00183145	84.15	164	24	2	964	1126	2629	2791	8e-37	158	PRGDB00183145	GSVIVT01011374001	Putative_R-Genes,_predicted_from_Pythozome	Vitis vinifera	RLP
FAN_iscf00026803.1.g00001.1	PRGDB00174578	90.36	467	45	0	194	660	244	710	3e-174	614
FAN_iscf00026865.1.g00001.1	PRGDB00215239	87.92	240	26	1	6	242	835	1074	2e-74	279
FAN_iscf00026928.1.g00001.1	PRGDB00175998	79.77	262	51	2	790	1050	883	1143	2e-46	189
FAN_iscf00026943.1.g00001.1	PRGDB00213912	76.32	604	125	14	24	615	4	601	3e-82	307
FAN_iscf00026990.1.g00001.1	PRGDB00214248	78.98	566	110	5	23	583	367	928	2e-105	385
FAN_iscf00026997.1.g00001.1	PRGDB00214158	76.71	292	54	10	246	527	540	827	7e-35	150
FAN_iscf00027058.1.g00001.1	PRGDB00213560	84.4	141	15	2	22	155	410	270	4e-30	132	PRGDB00213560	MDP0000523939	Putative_R-Genes,_predicted_from_Pythozome	Malus x domestica	RLP
FAN_iscf00027078.1.g00001.1	PRGDB00213023	74.83	441	102	7	13	447	2731	3168	3e-47	191	PRGDB00213023	MDP0000622017	Putative_R-Genes,_predicted_from_Pythozome	Malus x domestica	RLP
FAN_iscf00027079.1.g00001.1	PRGDB00156213	71.32	516	129	16	8	512	338	845	2e-24	115	PRGDB00156213	Glyma02g38440.1	Putative_R-Genes,_predicted_from_Pythozome	Glycine max	RLP			Leucine-rich repeat protein kinase family protein (best arabidopsis hit)
FAN_iscf00027111.1.g00001.1	PRGDB00154726	78.95	228	48	0	1	228	123	350	5e-37	156
FAN_iscf00027155.1.g00003.1	PRGDB00213910	80.83	527	95	6	134	657	1677	2200	6e-115	416	PRGDB00213910	MDP0000306905	Putative_R-Genes,_predicted_from_Pythozome	Malus x domestica	RLP
FAN_iscf00027204.1.g00001.1	PRGDB00174018	79.95	1122	188	26	318	1422	818	1919	0	791
FAN_iscf00027223.1.g00001.1	PRGDB00216457	89.06	64	7	0	362	425	54	117	8e-14	80.5	PRGDB00216457	MDP0000816743	Putative_R-Genes,_predicted_from_Pythozome	Malus x domestica	TNL
FAN_iscf00027295.1.g00001.1	PRGDB00174023	73.24	568	117	24	7	564	82	624	3e-42	174
FAN_iscf00027296.1.g00002.1	PRGDB00217119	78.38	740	115	31	424	1118	1	740	4e-125	451	PRGDB00217119	MDP0000320460	Putative_R-Genes,_predicted_from_Pythozome	Malus x domestica	RLP
FAN_iscf00027502.1.g00001.1	PRGDB00173882	83.42	784	116	7	131	910	906	1679	0	715	PRGDB00173882	ppa021061m	Putative_R-Genes,_predicted_from_Pythozome	Prunus persica	NL			LRR and NB-ARC domains-containing disease resistance protein (best arabidopsis hit)
FAN_iscf00027601.1.g00002.1	PRGDB00174306	82.88	882	144	4	2769	3645	2308	3187	0	785	PRGDB00174306	ppa025153m	Putative_R-Genes,_predicted_from_Pythozome	Prunus persica	RLP			Leucine-rich repeat receptor-like protein kinase family protein (best arabidopsis hit)
FAN_iscf00027601.1.g00006.1	PRGDB00172461	85.24	271	40	0	285	555	2338	2608	7e-74	279	PRGDB00172461	ppa017599m	Putative_R-Genes,_predicted_from_Pythozome	Prunus persica	RLP			Leucine-rich repeat receptor-like protein kinase family protein (best arabidopsis hit)
FAN_iscf00027651.1.g00001.1	PRGDB00173040	82.81	919	153	3	62	979	27	941	0	817	PRGDB00173040	ppa004687m	Putative_R-Genes,_predicted_from_Pythozome	Prunus persica	Mlo-like			Seven transmembrane MLO family protein (best arabidopsis hit)
FAN_iscf00027797.1.g00002.1	PRGDB00172783	87.24	823	99	2	1	820	366	1185	0	933
FAN_iscf00027798.1.g00001.1	PRGDB00172901	80.54	149	26	1	35	180	3741	3889	2e-23	111	PRGDB00172901	ppa016120m	Putative_R-Genes,_predicted_from_Pythozome	Prunus persica	CNL			LRR and NB-ARC domains-containing disease resistance protein (best arabidopsis hit)
FAN_iscf00027952.1.g00001.1	PRGDB00217195	74.71	526	114	15	4	518	433	950	2e-54	217	PRGDB00217195	MDP0000307181	Putative_R-Genes,_predicted_from_Pythozome	Malus x domestica	NL
FAN_iscf00027970.1.g00001.1	PRGDB00174531	90.24	1178	115	0	3	1180	10	1187	0	1539
FAN_iscf00027992.1.g00001.1	PRGDB00172548	82.76	348	52	6	306	652	1716	2056	4e-81	303	PRGDB00172548	ppa017049m	Putative_R-Genes,_predicted_from_Pythozome	Prunus persica	RLP			Leucine-rich repeat transmembrane protein kinase (best arabidopsis hit)
FAN_iscf00028149.1.g00001.1	PRGDB00217151	80.42	240	36	9	281	510	867	1105	2e-43	178
FAN_iscf00028310.1.g00001.1	PRGDB00172820	83.54	565	87	3	1	565	2251	2809	2e-147	523	PRGDB00172820	ppa027044m	Putative_R-Genes,_predicted_from_Pythozome	Prunus persica	N			ABC-2 and Plant PDR ABC-type transporter family protein (best arabidopsis hit)
FAN_iscf00028333.1.g00001.1	PRGDB00216117	81.67	251	36	5	401	642	516	267	5e-50	200
FAN_iscf00028336.1.g00002.1	PRGDB00214617	81.43	237	41	1	1060	1296	1097	1330	7e-47	191
FAN_iscf00028358.1.g00001.1	PRGDB00215082	78.78	278	57	2	829	1105	1756	2032	4e-45	185
FAN_iscf00028402.1.g00002.1	PRGDB00174184	89.04	73	7	1	351	422	2724	2796	1e-16	89.8	PRGDB00174184	ppa000256m	Putative_R-Genes,_predicted_from_Pythozome	Prunus persica	N			pleiotropic drug resistance 12 (best arabidopsis hit)
FAN_iscf00028402.1.g00003.1	PRGDB00173639	80.51	1011	192	5	979	1987	976	1983	0	771
FAN_iscf00028416.1.g00001.1	PRGDB00173586	84.08	848	126	8	115	959	175	1016	0	809	PRGDB00173586	ppa002351m	Putative_R-Genes,_predicted_from_Pythozome	Prunus persica	N			ABC-2 type transporter family protein (best arabidopsis hit)
FAN_iscf00028434.1.g00002.1	PRGDB00161621	74.41	422	99	8	1303	1718	767	1185	3e-41	172
FAN_iscf00028471.1.g00001.1	PRGDB00173827	85.92	206	26	3	228	433	394	596	3e-55	217
FAN_iscf00028508.1.g00001.1	PRGDB00216592	82.04	334	60	0	361	694	244	577	2e-75	285
FAN_iscf00028518.1.g00001.1	PRGDB00213050	88.89	207	19	3	333	535	358	564	1e-65	252
FAN_iscf00028518.1.g00002.1	PRGDB00213050	88.89	207	19	3	1219	1421	564	358	4e-65	252
FAN_iscf00028535.1.g00001.1	PRGDB00206021	76.67	270	59	4	352	619	1228	1495	1e-33	147
FAN_iscf00028556.1.g00001.1	PRGDB00174368	75.97	1186	232	34	463	1631	88	1237	2e-158	562
FAN_iscf00028562.1.g00001.1	PRGDB00173521	85.53	159	21	2	689	846	2440	2597	3e-39	165	PRGDB00173521	ppa018998m	Putative_R-Genes,_predicted_from_Pythozome	Prunus persica	RLP			EF-TU receptor (best arabidopsis hit)
FAN_iscf00028580.1.g00001.1	PRGDB00173757	81.19	590	97	8	304	883	1812	2397	1e-128	462
FAN_iscf00028581.1.g00001.1	PRGDB00172882	93.08	419	29	0	1	419	2636	3054	2e-174	614	PRGDB00172882	ppa024591m	Putative_R-Genes,_predicted_from_Pythozome	Prunus persica	RLP			Leucine-rich receptor-like protein kinase family protein (best arabidopsis hit)
FAN_iscf00028625.1.g00001.1	PRGDB00174667	78.26	138	24	3	1044	1178	3985	4119	3e-14	84.2	PRGDB00174667	ppa000247m	Putative_R-Genes,_predicted_from_Pythozome	Prunus persica	CNL			LRR and NB-ARC domains-containing disease resistance protein (best arabidopsis hit)
FAN_iscf00028693.1.g00001.1	PRGDB00172711	84.64	358	49	3	311	668	393	744	1e-95	351
FAN_iscf00028780.1.g00001.1	PRGDB00074290	88.18	457	47	5	11	461	1	456	2e-151	538
FAN_iscf00028854.1.g00001.1	PRGDB00173846	82.97	928	145	12	1	921	1738	2659	0	826	PRGDB00173846	ppa000709m	Putative_R-Genes,_predicted_from_Pythozome	Prunus persica	RLP			Leucine-rich repeat protein kinase family protein (best arabidopsis hit)
FAN_iscf00028891.1.g00003.1	PRGDB00213662	76.8	513	107	6	208	717	954	1457	5e-73	278
FAN_iscf00028903.1.g00001.1	PRGDB00214677	74.28	867	196	23	84	935	456	1310	3e-93	344	PRGDB00214677	MDP0000578301	Putative_R-Genes,_predicted_from_Pythozome	Malus x domestica	CNL
FAN_iscf00029010.1.g00001.1	PRGDB00172707	83.94	498	72	5	1	491	1711	2207	4e-131	470	PRGDB00172707	ppa017659m	Putative_R-Genes,_predicted_from_Pythozome	Prunus persica	RLP			Leucine-rich repeat protein kinase family protein (best arabidopsis hit)
FAN_iscf00029121.1.g00001.1	PRGDB00217174	82.6	362	61	2	1	361	339	699	5e-86	320	PRGDB00217174	MDP0000291093	Putative_R-Genes,_predicted_from_Pythozome	Malus x domestica	RLP
FAN_iscf00029125.1.g00001.1	PRGDB00172548	83.87	279	39	4	257	529	222	500	4e-68	261	PRGDB00172548	ppa017049m	Putative_R-Genes,_predicted_from_Pythozome	Prunus persica	RLP			Leucine-rich repeat transmembrane protein kinase (best arabidopsis hit)
FAN_iscf00029384.1.g00001.1	PRGDB00206768	90.8	87	8	0	313	399	1	87	4e-25	117
FAN_iscf00029472.1.g00001.1	PRGDB00211437	92.22	90	7	0	183	272	885	796	1e-28	128
FAN_iscf00029538.1.g00001.1	PRGDB00172403	90.02	401	40	0	1	401	2414	2814	2e-146	520	PRGDB00172403	ppa017338m	Putative_R-Genes,_predicted_from_Pythozome	Prunus persica	CN			pleiotropic drug resistance 5 (best arabidopsis hit)
FAN_iscf00029752.1.g00001.1	PRGDB00216292	73.99	346	73	12	33	366	1556	1896	2e-27	124
FAN_iscf00029864.1.g00001.1	PRGDB00173697	81.23	389	64	2	424	809	13	395	6e-81	305
FAN_iscf00029913.1.g00001.1	PRGDB00183490	93.02	43	3	0	168	210	1217	1259	8e-09	63.9
FAN_iscf00029964.1.g00001.1	PRGDB00174513	87.14	591	76	0	8	598	469	1059	0	671	PRGDB00174513	ppa000258m	Putative_R-Genes,_predicted_from_Pythozome	Prunus persica	N			pleiotropic drug resistance 12 (best arabidopsis hit)
FAN_iscf00030010.1.g00003.1	PRGDB00172375	91.54	390	33	0	467	856	493	882	1e-151	538
FAN_iscf00030088.1.g00001.1	PRGDB00214401	86.39	573	78	0	9	581	1133	1705	2e-178	627	PRGDB00214401	MDP0000811127	Putative_R-Genes,_predicted_from_Pythozome	Malus x domestica	CNL
FAN_iscf00030146.1.g00001.1	PRGDB00172520	80.69	580	76	9	279	828	93	666	2e-115	418
FAN_iscf00030182.1.g00001.1	PRGDB00214485	86.32	190	26	0	1	190	2251	2440	5e-52	207	PRGDB00214485	MDP0000287433	Putative_R-Genes,_predicted_from_Pythozome	Malus x domestica	CN
FAN_iscf00030183.1.g00001.1	PRGDB00215802	83.38	650	91	12	535	1177	2905	3544	2e-166	588
FAN_iscf00030303.1.g00001.1	PRGDB00215832	78.28	373	68	12	59	423	1462	1829	4e-58	228	PRGDB00215832	MDP0000475677	Putative_R-Genes,_predicted_from_Pythozome	Malus x domestica	RLP
FAN_iscf00030352.1.g00001.1	PRGDB00173436	77.8	491	90	15	345	834	16	488	2e-75	285	PRGDB00173436	ppa019613m	Putative_R-Genes,_predicted_from_Pythozome	Prunus persica	T			Disease resistance protein (TIR-NBS-LRR class) family (best arabidopsis hit)
FAN_iscf00030431.1.g00001.1	PRGDB00173427	86.46	827	98	9	263	1076	3439	4264	0	894	PRGDB00173427	ppa000234m	Putative_R-Genes,_predicted_from_Pythozome	Prunus persica	N			pleiotropic drug resistance 12 (best arabidopsis hit)
FAN_iscf00030501.1.g00001.1	PRGDB00208098	78.72	343	70	3	224	565	1001	1341	2e-57	226
FAN_iscf00030558.1.g00001.1	PRGDB00215965	76.94	607	113	20	1066	1663	858	1446	9e-86	320
FAN_iscf00030594.1.g00001.1	PRGDB00184141	76.25	379	80	10	30	403	3029	3402	2e-47	193	PRGDB00184141	GSVIVT01031314001	Putative_R-Genes,_predicted_from_Pythozome	Vitis vinifera	N			pleiotropic drug resistance 9 (best arabidopsis hit)
FAN_iscf00030614.1.g00001.1	PRGDB00215207	79.77	608	99	14	62	656	868	1464	1e-116	422
FAN_iscf00030638.1.g00001.1	PRGDB00174018	81.84	1030	171	11	990	2012	1025	2045	0	852
FAN_iscf00030722.1.g00001.1	PRGDB00215110	85.52	221	26	3	58	278	290	504	7e-60	231
FAN_iscf00030753.1.g00001.1	PRGDB00204823	88.89	63	5	2	667	728	514	575	2e-12	76.8	PRGDB00204823	AC152495.1_FGT003	Putative_R-Genes,_predicted_from_Pythozome	Zea mays	CNL
FAN_iscf00030849.1.g00001.1	PRGDB00214485	87.37	190	24	0	1	190	2251	2440	2e-55	219	PRGDB00214485	MDP0000287433	Putative_R-Genes,_predicted_from_Pythozome	Malus x domestica	CN
FAN_iscf00031074.1.g00001.1	PRGDB00062195	84.85	66	10	0	266	331	3013	3078	1e-09	67.6	PRGDB00062195	Putative disease resistance protein	Putative_R-Genes,_collected_from_NCBI_Protein	Arabidopsis thaliana	TNL	9954738	AC009323	Arabidopsis thaliana chromosome I BAC F25P12 genomic sequence, complete sequence.
FAN_iscf00031086.1.g00003.1	PRGDB00216086	83.23	322	46	2	2785	3099	1	321	5e-77	292	PRGDB00216086	MDP0000307150	Putative_R-Genes,_predicted_from_Pythozome	Malus x domestica	NL
FAN_iscf00031097.1.g00002.1	PRGDB00216671	78.75	353	66	4	1817	2160	2368	2720	3e-58	230	PRGDB00216671	MDP0000612779	Putative_R-Genes,_predicted_from_Pythozome	Malus x domestica	RLP
FAN_iscf00031118.1.g00001.1	PRGDB00173004	81.93	841	137	10	663	1491	2309	3146	0	697	PRGDB00173004	ppa016624m	Putative_R-Genes,_predicted_from_Pythozome	Prunus persica	RLP			Leucine-rich repeat protein kinase family protein (best arabidopsis hit)
FAN_iscf00031159.1.g00001.1	PRGDB00213154	87.16	109	8	4	94	199	5102	5207	6e-26	119	PRGDB00213154	MDP0000230552	Putative_R-Genes,_predicted_from_Pythozome	Malus x domestica	NL
FAN_iscf00031205.1.g00001.1	PRGDB00216000	83.33	294	46	3	1565	1856	751	1043	6e-70	268
FAN_iscf00031205.1.g00002.1	PRGDB00174472	85.88	432	59	2	69	499	6	436	5e-128	459
FAN_iscf00031209.1.g00001.1	PRGDB00172704	80.78	593	98	10	1072	1659	1206	1787	1e-124	449
FAN_iscf00031307.1.g00001.1	PRGDB00172618	79.9	209	36	6	1867	2072	2750	2545	6e-34	148
FAN_iscf00031562.1.g00004.1	PRGDB00174549	84.47	1571	207	22	2	1546	415	1974	0	1515	PRGDB00174549	ppa022225m	Putative_R-Genes,_predicted_from_Pythozome	Prunus persica	N			ABC-2 type transporter family protein (best arabidopsis hit)
FAN_iscf00031700.1.g00001.1	PRGDB00213697	92.9	155	11	0	4	158	874	1028	6e-59	230
FAN_iscf00031756.1.g00001.1	PRGDB00216623	94.7	132	7	0	90	221	135	4	1e-51	206
FAN_iscf00031839.1.g00002.1	PRGDB00215025	85.14	74	11	0	605	678	299	372	2e-12	76.8	PRGDB00215025	MDP0000433120	Putative_R-Genes,_predicted_from_Pythozome	Malus x domestica	RLP
FAN_iscf00031906.1.g00001.1	PRGDB00173968	90.42	355	26	3	137	490	775	1122	3e-128	460
FAN_iscf00031919.1.g00001.1	PRGDB00174279	86	443	62	0	50	492	676	1118	1e-132	475
FAN_iscf00031919.1.g00002.1	PRGDB00156973	78.21	156	30	3	20	173	117	270	2e-18	97.1
FAN_iscf00032119.1.g00001.1	PRGDB00174018	76.38	614	123	15	4	612	769	1365	2e-83	311
FAN_iscf00032132.1.g00001.1	PRGDB00172515	87.39	119	15	0	472	590	197	315	2e-30	137
FAN_iscf00032177.1.g00001.1	PRGDB00174033	89.2	176	19	0	116	291	61	236	3e-56	220	PRGDB00174033	ppa026111m	Putative_R-Genes,_predicted_from_Pythozome	Prunus persica	CNL			NB-ARC domain-containing disease resistance protein (best arabidopsis hit)
FAN_iscf00032225.1.g00001.1	PRGDB00217264	80	170	32	2	513	681	858	1026	5e-27	124	PRGDB00217264	MDP0000490004	Putative_R-Genes,_predicted_from_Pythozome	Malus x domestica	TNL
FAN_iscf00032225.1.g00004.1	PRGDB00213403	80.19	621	114	5	78	692	41	658	8e-127	457
FAN_iscf00032266.1.g00001.1	PRGDB00173714	91.13	327	29	0	119	445	2506	2832	2e-123	444	PRGDB00173714	ppa024119m	Putative_R-Genes,_predicted_from_Pythozome	Prunus persica	N			pleiotropic drug resistance 11 (best arabidopsis hit)
FAN_iscf00032490.1.g00001.1	PRGDB00216333	74.16	685	137	32	110	768	1	671	2e-64	248	PRGDB00216333	MDP0000185304	Putative_R-Genes,_predicted_from_Pythozome	Malus x domestica	RPW8-NL
FAN_iscf00032494.1.g00001.1	PRGDB00174292	89.09	275	29	1	1	275	169	442	2e-92	340
FAN_iscf00032513.1.g00001.1	PRGDB00214158	74.83	294	57	11	208	491	540	826	6e-25	117
FAN_iscf00032537.1.g00001.1	PRGDB00172976	82.77	470	76	3	10	478	928	1393	4e-114	414	PRGDB00172976	ppa003466m	Putative_R-Genes,_predicted_from_Pythozome	Prunus persica	Mlo-like			Seven transmembrane MLO family protein (best arabidopsis hit)
FAN_iscf00032649.1.g00001.1	PRGDB00173725	81.01	616	92	18	124	716	1929	2542	5e-130	466	PRGDB00173725	ppa023064m	Putative_R-Genes,_predicted_from_Pythozome	Prunus persica	RLP			Leucine-rich repeat protein kinase family protein (best arabidopsis hit)
FAN_iscf00032926.1.g00001.1	PRGDB00174132	81.16	329	57	4	486	810	22	349	1e-67	259
FAN_iscf00033017.1.g00001.1	PRGDB00162477	81.48	81	15	0	64	144	30	110	3e-10	67.6	PRGDB00162477	Egrandis_v1_0.007915m	Putative_R-Genes,_predicted_from_Pythozome	Areca catechu	Mlo-like			Seven transmembrane MLO family protein (best arabidopsis hit)
FAN_iscf00033075.1.g00001.1	PRGDB00173401	91.96	199	15	1	112	309	1197	999	5e-73	278	PRGDB00173401	ppa003089m	Putative_R-Genes,_predicted_from_Pythozome	Prunus persica	RLP			Leucine-rich repeat protein kinase family protein (best arabidopsis hit)
FAN_iscf00033120.1.g00002.1	PRGDB00213471	76.3	1207	251	26	1068	2249	667	1863	2e-173	612
FAN_iscf00033138.1.g00001.1	PRGDB00047435	89.93	427	43	0	448	874	80	506	3e-155	551	PRGDB00047435	putative disease resistance gene analog NBS-LRR	Putative_R-Genes,_collected_from_NCBI_Protein	Fragaria x ananassa	NL	48249455	AY607719	Fragaria x ananassa clone OSO-15 putative disease resistance gene analog NBS-LRR gene, partial cds.
FAN_iscf00033164.1.g00001.1	PRGDB00143644	82.7	289	48	2	1	288	3601	3888	4e-67	255
FAN_iscf00033175.1.g00001.1	PRGDB00172722	83.48	442	73	0	1	442	499	940	4e-114	412	PRGDB00172722	ppa000726m	Putative_R-Genes,_predicted_from_Pythozome	Prunus persica	RLP			Leucine-rich repeat transmembrane protein kinase family protein (best arabidopsis hit)
FAN_iscf00033199.1.g00001.1	PRGDB00192892	85.88	85	10	2	1757	1840	223	306	3e-16	89.8
FAN_iscf00033199.1.g00002.1	PRGDB00215718	82.93	369	55	6	580	941	2081	2448	2e-87	326
FAN_iscf00033285.1.g00002.1	PRGDB00172691	79.37	543	105	7	722	1261	334	872	1e-102	375	PRGDB00172691	ppa002237m	Putative_R-Genes,_predicted_from_Pythozome	Prunus persica	RLP			leucine-rich repeat transmembrane protein kinase family protein (best arabidopsis hit)
FAN_iscf00033298.1.g00001.1	PRGDB00183258	76.19	231	42	13	650	875	1534	1756	1e-22	110	PRGDB00183258	GSVIVT01014110001	Putative_R-Genes,_predicted_from_Pythozome	Vitis vinifera	RLP			Leucine-rich repeat transmembrane protein kinase (best arabidopsis hit)
FAN_iscf00033341.1.g00001.1	PRGDB00172995	87.43	692	82	5	155	843	200	889	0	791
FAN_iscf00033344.1.g00001.1	PRGDB00215680	73.17	1338	294	50	6	1318	203	1500	6e-118	427
FAN_iscf00033426.1.g00001.1	PRGDB00176154	84.85	66	8	2	19	83	931	995	6e-10	65.8	PRGDB00176154	29588.m000881	Putative_R-Genes,_predicted_from_Pythozome	Oryza barthii	N			pleiotropic drug resistance 12 (best arabidopsis hit)
FAN_iscf00033556.1.g00001.1	PRGDB00173543	86.64	539	68	4	1	537	217	753	2e-168	593	PRGDB00173543	ppa000233m	Putative_R-Genes,_predicted_from_Pythozome	Prunus persica	N			pleiotropic drug resistance 6 (best arabidopsis hit)
FAN_iscf00033564.1.g00001.1	PRGDB00214483	83.15	279	46	1	1	279	1612	1889	8e-66	254	PRGDB00214483	MDP0000136726	Putative_R-Genes,_predicted_from_Pythozome	Malus x domestica	TNL
FAN_iscf00033635.1.g00001.1	PRGDB00173797	78.03	173	34	4	59	229	1242	1412	8e-22	106	PRGDB00173797	ppa025202m	Putative_R-Genes,_predicted_from_Pythozome	Prunus persica	CNL			Disease resistance protein (CC-NBS-LRR class) family (best arabidopsis hit)
FAN_iscf00033698.1.g00001.1	PRGDB00172557	79.46	1232	227	21	18	1233	346	1567	0	850
FAN_iscf00033715.1.g00001.1	PRGDB00173856	91.39	337	29	0	1	337	212	548	6e-129	462
FAN_iscf00033756.1.g00001.1	PRGDB00201049	100	29	0	0	185	213	1058	1086	2e-06	54.7
FAN_iscf00033943.1.g00001.1	PRGDB00215501	90.16	305	30	0	784	1088	2301	2605	4e-109	398	PRGDB00215501	MDP0000218361	Putative_R-Genes,_predicted_from_Pythozome	Malus x domestica	TNL
FAN_iscf00033963.1.g00001.1	PRGDB00173866	89.2	213	23	0	214	426	860	1072	3e-70	267	PRGDB00173866	ppa002865m	Putative_R-Genes,_predicted_from_Pythozome	Prunus persica	RLP			BAK1-interacting receptor-like kinase 1 (best arabidopsis hit)
FAN_iscf00034042.1.g00001.1	PRGDB00214202	78.92	669	125	12	7	667	1673	2333	4e-122	440	PRGDB00214202	MDP0000783444	Putative_R-Genes,_predicted_from_Pythozome	Malus x domestica	RLP
FAN_iscf00034063.1.g00002.1	PRGDB00173662	70.79	2290	565	72	122	2368	55	2283	9e-118	427	PRGDB00173662	ppa015430m	Putative_R-Genes,_predicted_from_Pythozome	Prunus persica	TNL			disease resistance protein (TIR-NBS-LRR class), putative (best arabidopsis hit)
FAN_iscf00034223.1.g00002.1	PRGDB00213842	80.68	1346	222	21	910	2233	1331	2660	0	1013
FAN_iscf00034354.1.g00001.1	PRGDB00214611	72.36	521	132	12	976	1490	445	959	1e-35	154	PRGDB00214611	MDP0000160821	Putative_R-Genes,_predicted_from_Pythozome	Malus x domestica	CNL
FAN_iscf00034497.1.g00001.1	PRGDB00073639	89.82	275	20	5	804	1074	1	271	1e-93	346
FAN_iscf00034510.1.g00001.1	PRGDB00161201	77.74	292	57	6	1	288	129	416	6e-42	172	PRGDB00161201	cassava4.1_001117m	Putative_R-Genes,_predicted_from_Pythozome	Vitis aestivalis	RLP			ERECTA-like 1 (best arabidopsis hit)
FAN_iscf00034540.1.g00002.1	PRGDB00213421	85.3	1143	159	7	713	1849	1	1140	0	1175	PRGDB00213421	MDP0000280399	Putative_R-Genes,_predicted_from_Pythozome	Malus x domestica	RLP
FAN_iscf00034564.1.g00001.1	PRGDB00215749	87.44	215	27	0	86	300	61	275	1e-64	248
FAN_iscf00034599.1.g00003.1	PRGDB00050492	93.02	43	3	0	853	895	1600	1642	1e-08	63.9
FAN_iscf00034641.1.g00001.1	PRGDB00205789	90.32	62	3	2	810	871	280	338	3e-13	78.7
FAN_iscf00034791.1.g00002.1	PRGDB00173805	87.4	778	94	4	1	776	3488	4263	0	891	PRGDB00173805	ppa000235m	Putative_R-Genes,_predicted_from_Pythozome	Prunus persica	N			pleiotropic drug resistance 6 (best arabidopsis hit)
FAN_iscf00034803.1.g00001.1	PRGDB00172316	89.7	301	31	0	100	400	800	1100	7e-106	385	PRGDB00172316	ppa001905m	Putative_R-Genes,_predicted_from_Pythozome	Prunus persica	N			white-brown complex homolog protein 11 (best arabidopsis hit)
FAN_iscf00034832.1.g00001.1	PRGDB00173752	77.85	149	30	2	1674	1819	1700	1848	4e-16	89.8	PRGDB00173752	ppa017144m	Putative_R-Genes,_predicted_from_Pythozome	Prunus persica	RLP			Leucine-rich repeat protein kinase family protein (best arabidopsis hit)
FAN_iscf00034919.1.g00001.1	PRGDB00073453	79.06	191	34	6	49	236	2465	2652	5e-28	126
FAN_iscf00035044.1.g00001.1	PRGDB00174513	83.89	180	25	4	497	674	1624	1801	5e-40	169	PRGDB00174513	ppa000258m	Putative_R-Genes,_predicted_from_Pythozome	Prunus persica	N			pleiotropic drug resistance 12 (best arabidopsis hit)
FAN_iscf00035068.1.g00002.1	PRGDB00063641	77.78	279	60	2	509	786	1129	1406	7e-41	171
FAN_iscf00035194.1.g00001.1	PRGDB00213023	75.18	427	95	9	142	561	2746	3168	3e-47	191	PRGDB00213023	MDP0000622017	Putative_R-Genes,_predicted_from_Pythozome	Malus x domestica	RLP
FAN_iscf00035269.1.g00002.1	PRGDB00048320	79.56	137	25	1	285	418	43	179	1e-17	95.3	PRGDB00048320	putative TIR-NBS-LRR class disease resistance protein	Putative_R-Genes,_collected_from_NCBI_Protein	Prunus dulcis	T	148807170	EF640680	Prunus dulcis clone Pdbcs-L27 putative TIR-NBS-LRR class disease resistance protein mRNA, partial cds.
FAN_iscf00035396.1.g00001.1	PRGDB00174088	74.57	1042	187	46	161	1157	80	1088	3e-105	385
FAN_iscf00035440.1.g00002.1	PRGDB00174180	80.31	2296	407	25	9	2280	339	2613	0	1694	PRGDB00174180	ppa017853m	Putative_R-Genes,_predicted_from_Pythozome	Prunus persica	RLP			Leucine-rich repeat protein kinase family protein (best arabidopsis hit)
FAN_iscf00035473.1.g00002.1	PRGDB00216792	76.24	627	131	16	341	958	770	1387	2e-84	316	PRGDB00216792	MDP0000316178	Putative_R-Genes,_predicted_from_Pythozome	Malus x domestica	TNL
FAN_iscf00035475.1.g00001.1	PRGDB00173714	81.43	140	26	0	4	143	4131	4270	7e-25	115	PRGDB00173714	ppa024119m	Putative_R-Genes,_predicted_from_Pythozome	Prunus persica	N			pleiotropic drug resistance 11 (best arabidopsis hit)
FAN_iscf00035499.1.g00002.1	PRGDB00173947	79.88	497	95	4	1	493	1794	2289	2e-97	359	PRGDB00173947	ppa024336m	Putative_R-Genes,_predicted_from_Pythozome	Prunus persica	CNL			disease resistance protein (TIR-NBS-LRR class), putative (best arabidopsis hit)
FAN_iscf00035528.1.g00001.1	PRGDB00216326	88.24	918	95	10	163	1073	2311	3222	0	1085	PRGDB00216326	MDP0000255780	Putative_R-Genes,_predicted_from_Pythozome	Malus x domestica	RLP
FAN_iscf00035603.1.g00001.1	PRGDB00216091	89.75	283	29	0	1	283	560	842	2e-99	364
FAN_iscf00035619.1.g00001.1	PRGDB00075693	86.92	107	14	0	1	107	560	666	2e-26	121
FAN_iscf00035680.1.g00003.1	PRGDB00172916	85.31	667	96	2	1	666	610	1275	0	688
FAN_iscf00035852.1.g00001.1	PRGDB00216000	83.65	685	106	6	439	1120	394	1075	0	643
FAN_iscf00035893.1.g00001.1	PRGDB00213391	81.78	697	117	9	24	713	809	1502	8e-163	575
FAN_iscf00035919.1.g00001.1	PRGDB00213968	74.53	322	78	4	399	718	259	578	4e-32	141
FAN_iscf00035924.1.g00002.1	PRGDB00172403	82.85	688	116	2	8	694	3490	4176	6e-175	616	PRGDB00172403	ppa017338m	Putative_R-Genes,_predicted_from_Pythozome	Prunus persica	CN			pleiotropic drug resistance 5 (best arabidopsis hit)
FAN_iscf00036048.1.g00001.1	PRGDB00173115	92.89	197	14	0	1	197	1981	2177	1e-76	287	PRGDB00173115	ppa001123m	Putative_R-Genes,_predicted_from_Pythozome	Prunus persica	RLP			Leucine-rich repeat protein kinase family protein (best arabidopsis hit)
FAN_iscf00036075.1.g00001.1	PRGDB00161496	100	29	0	0	150	178	307	279	2e-06	54.7
FAN_iscf00036165.1.g00001.1	PRGDB00173424	74.64	1613	351	53	130	1717	1181	2760	0	660
FAN_iscf00036274.1.g00001.1	PRGDB00216457	85.9	78	7	3	1220	1295	69	144	2e-13	80.5	PRGDB00216457	MDP0000816743	Putative_R-Genes,_predicted_from_Pythozome	Malus x domestica	TNL
FAN_iscf00036317.1.g00002.1	PRGDB00176066	83.43	175	29	0	1	175	202	376	7e-39	163
FAN_iscf00036321.1.g00001.1	PRGDB00216358	91.57	83	7	0	143	225	25	107	6e-25	115
FAN_iscf00036342.1.g00001.1	PRGDB00215802	81.82	440	52	15	132	553	1230	1659	2e-93	344
FAN_iscf00036371.1.g00001.1	PRGDB00173039	75.74	404	72	18	656	1054	580	962	2e-43	180	PRGDB00173039	ppa000970m	Putative_R-Genes,_predicted_from_Pythozome	Prunus persica	CNL			NB-ARC domain-containing disease resistance protein (best arabidopsis hit)
FAN_iscf00036539.1.g00001.1	PRGDB00213207	87.59	403	50	0	1	403	1750	2152	3e-130	468
FAN_iscf00036562.1.g00001.1	PRGDB00215498	81.3	123	17	5	95	216	895	778	1e-18	95.3	PRGDB00215498	MDP0000719464	Putative_R-Genes,_predicted_from_Pythozome	Malus x domestica	T
FAN_iscf00036592.1.g00001.1	PRGDB00216749	89.52	105	11	0	6	110	3274	3378	2e-31	135
FAN_iscf00036651.1.g00001.1	PRGDB00174046	92.81	153	11	0	71	223	1	153	5e-57	222
FAN_iscf00036686.1.g00001.1	PRGDB00172672	84.77	558	79	3	543	1100	1381	1932	2e-156	555
FAN_iscf00036703.1.g00001.1	PRGDB00172321	73.94	944	211	31	707	1634	485	1409	1e-93	348	PRGDB00172321	ppa015043m	Putative_R-Genes,_predicted_from_Pythozome	Prunus persica	NL			NB-ARC domain-containing disease resistance protein (best arabidopsis hit)
FAN_iscf00036838.1.g00002.1	PRGDB00215497	84.08	578	90	2	1	577	1207	1783	1e-157	558
FAN_iscf00037055.1.g00001.1	PRGDB00216117	82.47	251	34	5	20	261	516	267	9e-54	211
FAN_iscf00037064.1.g00001.1	PRGDB00216117	83.24	185	22	5	20	196	450	267	8e-39	161
FAN_iscf00037199.1.g00001.1	PRGDB00215187	74.76	420	90	15	949	1360	1410	1821	1e-41	174
FAN_iscf00037309.1.g00001.1	PRGDB00215267	89.61	308	28	4	29	334	1952	2257	5e-107	388	PRGDB00215267	MDP0000256952	Putative_R-Genes,_predicted_from_Pythozome	Malus x domestica	RLP
FAN_iscf00037365.1.g00001.1	PRGDB00172708	84.31	357	56	0	323	679	3	359	5e-95	350	PRGDB00172708	ppa015441m	Putative_R-Genes,_predicted_from_Pythozome	Prunus persica	RLP			inflorescence meristem receptor-like kinase 2 (best arabidopsis hit)
FAN_iscf00037482.1.g00002.1	PRGDB00216878	87.44	223	28	0	102	324	3590	3812	4e-67	257
FAN_iscf00037524.1.g00001.1	PRGDB00173410	90.8	435	40	0	4	438	331	765	3e-165	582
FAN_iscf00037542.1.g00001.1	PRGDB00172570	75.77	355	68	15	51	390	1188	1539	2e-38	163	PRGDB00172570	ppa024157m	Putative_R-Genes,_predicted_from_Pythozome	Prunus persica	CNL			LRR and NB-ARC domains-containing disease resistance protein (best arabidopsis hit)
FAN_iscf00037634.1.g00001.1	PRGDB00216370	75.65	308	69	6	48	352	3697	4001	9e-35	148
FAN_iscf00037803.1.g00002.1	PRGDB00205292	100	35	0	0	1	35	642	676	4e-09	65.8
FAN_iscf00037820.1.g00001.1	PRGDB00214971	91.74	121	10	0	786	906	558	678	4e-40	169
FAN_iscf00037862.1.g00001.1	PRGDB00217216	93.26	89	6	0	1	89	42	130	2e-29	132
FAN_iscf00037888.1.g00001.1	PRGDB00183983	100	30	0	0	174	203	2196	2225	1e-06	56.5	PRGDB00183983	GSVIVT01028398001	Putative_R-Genes,_predicted_from_Pythozome	Vitis vinifera	RLP			Leucine-rich repeat receptor-like protein kinase family protein (best arabidopsis hit)
FAN_iscf00037893.1.g00001.1	PRGDB00213488	74.35	1376	291	48	581	1931	531	1869	2e-148	529
FAN_iscf00037895.1.g00002.1	PRGDB00173738	79.82	1095	206	14	542	1630	382	1467	0	784	PRGDB00173738	ppa004508m	Putative_R-Genes,_predicted_from_Pythozome	Prunus persica	Mlo-like			Seven transmembrane MLO family protein (best arabidopsis hit)
FAN_iscf00037935.1.g00001.1	PRGDB00173658	85.65	237	33	1	383	619	22	257	2e-64	248	PRGDB00173658	ppa000939m	Putative_R-Genes,_predicted_from_Pythozome	Prunus persica	RLP			Leucine-rich repeat transmembrane protein kinase (best arabidopsis hit)
FAN_iscf00038005.1.g00001.1	PRGDB00172548	77.74	647	134	8	14	655	370	1011	1e-106	388	PRGDB00172548	ppa017049m	Putative_R-Genes,_predicted_from_Pythozome	Prunus persica	RLP			Leucine-rich repeat transmembrane protein kinase (best arabidopsis hit)
FAN_iscf00038024.1.g00001.1	PRGDB00213871	75.26	1168	255	24	970	2117	164	1317	5e-150	534
FAN_iscf00038059.1.g00001.1	PRGDB00205375	89.58	96	10	0	31	126	1300	1395	2e-26	122
FAN_iscf00038060.1.g00001.1	PRGDB00216351	74.3	533	111	15	1338	1848	2694	3222	4e-50	202
FAN_iscf00038063.1.g00001.1	PRGDB00174612	81.11	614	90	14	11	614	1	598	1e-130	468
FAN_iscf00038068.1.g00001.1	PRGDB00215985	86.54	728	96	2	937	1663	2271	2997	0	806
FAN_iscf00038078.1.g00010.1	PRGDB00213471	78.17	339	60	8	852	1187	996	1323	1e-50	204
FAN_iscf00038185.1.g00001.1	PRGDB00214708	84.81	79	10	2	32	109	1515	1592	2e-13	78.7
FAN_iscf00038253.1.g00001.1	PRGDB00215842	82.63	973	159	8	673	1637	790	1760	0	856
FAN_iscf00038391.1.g00001.1	PRGDB00213871	76.55	1019	215	15	140	1140	45	1057	5e-154	547
FAN_iscf00038485.1.g00001.1	PRGDB00173050	75.25	202	35	9	21	210	1141	1339	1e-14	82.4	PRGDB00173050	ppa000577m	Putative_R-Genes,_predicted_from_Pythozome	Prunus persica	TNL			Disease resistance protein (TIR-NBS-LRR class) family (best arabidopsis hit)
FAN_iscf00038589.1.g00001.1	PRGDB00078824	94.59	37	2	0	100	136	1464	1500	1e-06	58.4	PRGDB00078824	Vvi.14456	Putative_R-Genes,_predicted_from_NCBI_UniGene	Vitis vinifera	TNL	225448048	XM_002273011	PREDICTED: Vitis vinifera hypothetical protein LOC100261701 (LOC100261701), mRNA
FAN_iscf00038634.1.g00001.1	PRGDB00173831	88.51	609	68	2	11	618	907	1514	0	736
FAN_iscf00038720.1.g00002.1	PRGDB00174662	91.53	59	5	0	460	518	1363	1421	2e-14	82.4
FAN_iscf00038787.1.g00001.1	PRGDB00173511	95.19	208	10	0	1	208	2539	2746	4e-89	329
FAN_iscf00038794.1.g00001.1	PRGDB00070976	81.19	218	32	4	129	337	562	345	2e-40	167
FAN_iscf00039005.1.g00001.1	PRGDB00213265	89.06	64	7	0	157	220	140	203	1e-13	80.5
FAN_iscf00039015.1.g00001.1	PRGDB00047432	93.39	227	15	0	658	884	10	236	5e-91	337	PRGDB00047432	putative disease resistance gene analog NBS-LRR	Putative_R-Genes,_collected_from_NCBI_Protein	Fragaria vesca	NL	48249465	AY607726	Fragaria vesca clone VES-10 putative disease resistance gene analog NBS-LRR gene, partial cds.
FAN_iscf00039051.1.g00001.1	PRGDB00176201	75.61	816	177	16	1572	2376	134	938	5e-105	385
FAN_iscf00039100.1.g00001.1	PRGDB00173234	81.15	419	73	4	7	423	177	591	3e-89	331
FAN_iscf00039272.1.g00001.1	PRGDB00216563	91.02	245	19	3	6	247	1045	1289	8e-89	327
FAN_iscf00039274.1.g00001.1	PRGDB00173871	75.14	358	65	13	47	395	302	644	1e-33	147
FAN_iscf00039282.1.g00001.1	PRGDB00214972	88.13	219	26	0	106	324	2076	2294	2e-68	261	PRGDB00214972	MDP0000121482	Putative_R-Genes,_predicted_from_Pythozome	Malus x domestica	RLP
FAN_iscf00039387.1.g00002.1	PRGDB00213020	80.53	899	159	15	8	901	1096	1983	0	678
FAN_iscf00039402.1.g00001.1	PRGDB00173918	84.55	356	55	0	202	557	13	368	3e-96	353	PRGDB00173918	ppa002092m	Putative_R-Genes,_predicted_from_Pythozome	Prunus persica	RLP			STRUBBELIG-receptor family 6 (best arabidopsis hit)
FAN_iscf00039409.1.g00001.1	PRGDB00214484	90.24	41	4	0	103	143	70	110	5e-06	54.7	PRGDB00214484	MDP0000602947	Putative_R-Genes,_predicted_from_Pythozome	Malus x domestica	T
FAN_iscf00039412.1.g00001.1	PRGDB00216117	80.66	212	37	4	66	275	516	307	1e-38	161
FAN_iscf00039469.1.g00001.1	PRGDB00216527	90.42	428	38	3	487	911	947	1374	3e-158	560
FAN_iscf00039654.1.g00001.1	PRGDB00172618	73.2	985	233	21	19	980	2122	3098	3e-88	327
FAN_iscf00039770.1.g00001.1	PRGDB00173295	82.2	1236	212	8	530	1761	1270	2501	0	1057	PRGDB00173295	ppa023423m	Putative_R-Genes,_predicted_from_Pythozome	Prunus persica	RLP			Leucine-rich repeat protein kinase family protein (best arabidopsis hit)
FAN_iscf00039911.1.g00001.1	PRGDB00174052	73.58	318	65	13	440	749	444	750	7e-21	104
FAN_iscf00039956.1.g00001.1	PRGDB00174018	82.5	440	66	8	860	1295	1656	2088	2e-102	375
FAN_iscf00039984.1.g00001.1	PRGDB00172701	86.21	718	97	2	93	809	1	717	0	776
FAN_iscf00040053.1.g00002.1	PRGDB00174163	85.1	604	90	0	159	762	1366	1969	2e-175	617	PRGDB00174163	ppa002566m	Putative_R-Genes,_predicted_from_Pythozome	Prunus persica	RLP			Leucine-rich repeat protein kinase family protein (best arabidopsis hit)
FAN_iscf00040169.1.g00001.1	PRGDB00173034	84.78	473	72	0	4	476	322	794	1e-132	475	PRGDB00173034	ppa003105m	Putative_R-Genes,_predicted_from_Pythozome	Prunus persica	RLP			Leucine-rich repeat protein kinase family protein (best arabidopsis hit)
FAN_iscf00040241.1.g00001.1	PRGDB00172644	80.75	2083	339	28	3	2057	262	2310	0	1568
FAN_iscf00040255.1.g00001.1	PRGDB00172804	83.78	333	53	1	597	929	37	368	3e-84	315	PRGDB00172804	ppa022336m	Putative_R-Genes,_predicted_from_Pythozome	Prunus persica	TNL			Disease resistance protein (TIR-NBS-LRR class) family (best arabidopsis hit)
FAN_iscf00040290.1.g00001.1	PRGDB00172708	92.52	214	16	0	322	535	1572	1785	2e-82	307	PRGDB00172708	ppa015441m	Putative_R-Genes,_predicted_from_Pythozome	Prunus persica	RLP			inflorescence meristem receptor-like kinase 2 (best arabidopsis hit)
FAN_iscf00040298.1.g00001.1	PRGDB00173892	84.92	756	103	8	2	756	1627	2372	0	754	PRGDB00173892	ppa001604m	Putative_R-Genes,_predicted_from_Pythozome	Prunus persica	RLP			Leucine-rich repeat receptor-like protein kinase family protein (best arabidopsis hit)
FAN_iscf00040330.1.g00001.1	PRGDB00075438	78.7	108	22	1	267	373	2574	2681	2e-10	71.3	PRGDB00075438	Pth.16063	Putative_R-Genes,_predicted_from_NCBI_UniGene	Populus trichocarpa	TNL	105922709	DQ513218	Populus trichocarpa clone 196822 TIR-NBS-TIR-TIR-WRKY type disease resistance protein mRNA, complete cds
FAN_iscf00040366.1.g00001.1	PRGDB00172501	83.21	1245	175	18	1	1227	558	1786	0	1110	PRGDB00172501	ppa021401m	Putative_R-Genes,_predicted_from_Pythozome	Prunus persica	N			ABC-2 type transporter family protein (best arabidopsis hit)
FAN_iscf00040416.1.g00001.1	PRGDB00215727	79.73	222	45	0	12	233	1719	1940	4e-41	171
FAN_iscf00040443.1.g00001.1	PRGDB00173018	78.17	252	53	2	32	282	1	251	4e-38	159	PRGDB00173018	ppa020740m	Putative_R-Genes,_predicted_from_Pythozome	Prunus persica	CNL			NB-ARC domain-containing disease resistance protein (best arabidopsis hit)
FAN_iscf00040506.1.g00001.1	PRGDB00172530	82.3	565	93	6	529	1088	1	563	7e-135	483
FAN_iscf00040686.1.g00002.1	PRGDB00173133	88.9	829	92	0	4	832	1525	2353	0	1022
FAN_iscf00040724.1.g00001.1	PRGDB00213050	85.1	906	129	4	11	913	1686	2588	0	922
FAN_iscf00040724.1.g00003.1	PRGDB00174188	91.75	691	57	0	51	741	432	1122	0	961
FAN_iscf00040777.1.g00001.1	PRGDB00173953	80.91	1268	187	27	156	1400	13	1248	0	950
FAN_iscf00040799.1.g00001.1	PRGDB00156973	80	155	24	6	579	730	68	218	1e-21	108
FAN_iscf00040802.1.g00001.1	PRGDB00173164	78.82	170	34	2	66	234	1758	1926	3e-23	113
FAN_iscf00040845.1.g00001.1	PRGDB00215771	85.43	151	22	0	1	151	130	280	2e-38	159	PRGDB00215771	MDP0000180284	Putative_R-Genes,_predicted_from_Pythozome	Malus x domestica	RLP
FAN_iscf00040859.1.g00001.1	PRGDB00173379	84.65	215	31	2	70	283	901	1114	6e-54	213
FAN_iscf00040923.1.g00001.1	PRGDB00153030	74.18	1522	325	40	47	1516	336	1841	3e-161	571
FAN_iscf00041084.1.g00001.1	PRGDB00172334	79.12	249	52	0	277	525	921	1169	8e-42	172	PRGDB00172334	ppa022744m	Putative_R-Genes,_predicted_from_Pythozome	Prunus persica	RLK-GNK2			cysteine-rich RLK (RECEPTOR-like protein kinase) 29 (best arabidopsis hit)
FAN_iscf00041088.1.g00001.1	PRGDB00172659	90.22	491	48	0	65	555	479	969	0	641
FAN_iscf00041327.1.g00001.1	PRGDB00173789	82.26	124	16	6	159	279	741	861	1e-20	102
FAN_iscf00041626.1.g00002.1	PRGDB00214552	80.52	344	65	2	588	930	1089	1431	4e-70	268
FAN_iscf00041656.1.g00001.1	PRGDB00213140	85.48	840	118	4	4	841	606	1443	0	872	PRGDB00213140	MDP0000196035	Putative_R-Genes,_predicted_from_Pythozome	Malus x domestica	RLP
FAN_iscf00041659.1.g00001.1	PRGDB00216799	87.85	494	57	1	106	596	92	585	3e-163	577
FAN_iscf00042068.1.g00001.1	PRGDB00214158	75.08	297	54	12	659	945	540	826	9e-26	121
FAN_iscf00042144.1.g00001.1	PRGDB00173719	84.13	731	108	8	20	746	12	738	0	701
FAN_iscf00042198.1.g00002.1	PRGDB00172515	87.34	79	8	2	6	83	517	594	9e-17	89.8
FAN_iscf00042232.1.g00001.1	PRGDB00215248	88.89	126	14	0	122	247	279	404	1e-37	158
FAN_iscf00042298.1.g00001.1	PRGDB00190465	87.65	81	10	0	44	124	4234	4314	2e-18	95.3	PRGDB00190465	Lsa.19393	Putative_R-Genes,_predicted_from_NCBI_UniGene	Lactuca sativa	N	329671341	JI573847	TSA: Lactuca sativa Letassy_X1_29 mRNA sequence
FAN_iscf00042423.1.g00001.1	PRGDB00173595	85.86	686	94	1	28	713	1117	1799	0	726	PRGDB00173595	ppa022109m	Putative_R-Genes,_predicted_from_Pythozome	Prunus persica	RLK-GNK2			cysteine-rich RLK (RECEPTOR-like protein kinase) 10 (best arabidopsis hit)
FAN_iscf00042581.1.g00001.1	PRGDB00216535	83.1	361	48	9	78	436	214	563	1e-85	318	PRGDB00216535	MDP0000279752	Putative_R-Genes,_predicted_from_Pythozome	Malus x domestica	N
FAN_iscf00042581.1.g00002.1	PRGDB00214669	81.49	335	56	5	247	578	1012	1343	4e-71	270
FAN_iscf00042606.1.g00001.1	PRGDB00217252	88.14	236	25	2	1	236	2200	2432	7e-74	278	PRGDB00217252	MDP0000284128	Putative_R-Genes,_predicted_from_Pythozome	Malus x domestica	RLP
FAN_iscf00042657.1.g00001.1	PRGDB00216259	88.41	233	27	0	2	234	1559	1327	9e-75	281
FAN_iscf00042658.1.g00001.1	PRGDB00173790	74.47	1140	254	31	23	1145	1134	2253	2e-127	459	PRGDB00173790	ppa1027179m	Putative_R-Genes,_predicted_from_Pythozome	Prunus persica	TNL			disease resistance protein (TIR-NBS-LRR class), putative (best arabidopsis hit)
FAN_iscf00042824.1.g00001.1	PRGDB00214600	81.3	679	121	6	124	799	803	1478	1e-153	545
FAN_iscf00042831.1.g00001.1	PRGDB00174066	80.31	2296	407	21	1250	3521	1084	3358	0	1694	PRGDB00174066	ppa000498m	Putative_R-Genes,_predicted_from_Pythozome	Prunus persica	RLP			Leucine-rich receptor-like protein kinase family protein (best arabidopsis hit)
FAN_iscf00042898.1.g00002.1	PRGDB00174613	83.25	949	153	4	961	1909	252	1194	0	867
FAN_iscf00042924.1.g00001.1	PRGDB00215104	86.51	949	127	1	24	972	585	1532	0	1042
FAN_iscf00042967.1.g00001.1	PRGDB00216206	80.16	494	94	4	178	669	75	566	1e-100	368	PRGDB00216206	MDP0000184133	Putative_R-Genes,_predicted_from_Pythozome	Malus x domestica	RLP
FAN_iscf00042973.1.g00001.1	PRGDB00173648	100	30	0	0	543	572	2475	2504	1e-06	56.5	PRGDB00173648	ppa022649m	Putative_R-Genes,_predicted_from_Pythozome	Prunus persica	CNL			NB-ARC domain-containing disease resistance protein (best arabidopsis hit)
FAN_iscf00043002.1.g00001.1	PRGDB00172750	89.66	87	9	0	1695	1781	896	982	8e-23	111
FAN_iscf00043016.1.g00002.1	PRGDB00204963	74.55	444	93	15	631	1073	580	1004	2e-42	176
FAN_iscf00043020.1.g00001.1	PRGDB00165163	100	46	0	0	1313	1358	1764	1809	3e-15	86.1
FAN_iscf00043031.1.g00001.1	PRGDB00173761	79.91	234	36	7	299	531	771	548	2e-38	161
FAN_iscf00043129.1.g00004.1	PRGDB00173254	75.16	314	47	17	469	771	85	378	2e-25	119
FAN_iscf00043166.1.g00002.1	PRGDB00172910	77.56	459	93	6	523	976	530	983	3e-70	268	PRGDB00172910	ppa001610m	Putative_R-Genes,_predicted_from_Pythozome	Prunus persica	CNL			Disease resistance protein (CC-NBS-LRR class) family (best arabidopsis hit)
FAN_iscf00043365.1.g00001.1	PRGDB00213763	83.33	96	15	1	633	728	1951	2045	7e-16	87.9	PRGDB00213763	MDP0000222790	Putative_R-Genes,_predicted_from_Pythozome	Malus x domestica	CNL
FAN_iscf00043384.1.g00001.1	PRGDB00172913	83.94	249	38	2	33	280	1330	1577	2e-61	237
FAN_iscf00043386.1.g00001.1	PRGDB00215076	78.28	267	58	0	1	267	1846	2112	1e-41	172
FAN_iscf00043417.1.g00002.1	PRGDB00174368	84.38	256	40	0	1012	1267	779	1034	4e-65	252
FAN_iscf00043444.1.g00003.1	PRGDB00213097	95.88	97	4	0	3286	3382	496	592	2e-36	158
FAN_iscf00043625.1.g00001.1	PRGDB00174666	90.18	448	44	0	421	868	61	508	2e-165	584
FAN_iscf00043688.1.g00001.1	PRGDB00173559	72.13	951	210	41	238	1156	807	1734	8e-61	237	PRGDB00173559	ppa023481m	Putative_R-Genes,_predicted_from_Pythozome	Prunus persica	RLP			Leucine-rich repeat protein kinase family protein (best arabidopsis hit)
FAN_iscf00043744.1.g00001.1	PRGDB00174368	75.52	768	157	20	374	1130	287	1034	3e-94	348
FAN_iscf00043821.1.g00001.1	PRGDB00174564	86.19	333	44	2	1643	1974	2430	2761	3e-97	359
FAN_iscf00043940.1.g00001.1	PRGDB00172584	84.38	1268	192	6	86	1350	34	1298	0	1240
FAN_iscf00043943.1.g00002.1	PRGDB00172530	81.45	2005	330	30	600	2590	1	1977	0	1604
FAN_iscf00044047.1.g00002.1	PRGDB00213403	82.47	599	96	5	144	736	63	658	8e-145	516
FAN_iscf00044150.1.g00001.1	PRGDB00173569	89.74	156	16	0	1	156	1887	2042	3e-50	200	PRGDB00173569	ppa002354m	Putative_R-Genes,_predicted_from_Pythozome	Prunus persica	RLP			Leucine-rich repeat protein kinase family protein (best arabidopsis hit)
FAN_iscf00044158.1.g00001.1	PRGDB00173770	82.85	1271	191	23	2	1254	877	2138	0	1114	PRGDB00173770	ppa000921m	Putative_R-Genes,_predicted_from_Pythozome	Prunus persica	RLP			Leucine-rich repeat protein kinase family protein (best arabidopsis hit)
FAN_iscf00044303.1.g00001.1	PRGDB00156973	83.5	103	16	1	20	122	117	218	2e-18	95.3
FAN_iscf00044318.1.g00001.1	PRGDB00216117	78.87	142	28	2	163	303	503	363	2e-18	95.3
FAN_iscf00044331.1.g00001.1	PRGDB00174219	86.43	398	54	0	377	774	2306	2703	4e-121	436	PRGDB00174219	ppa018417m	Putative_R-Genes,_predicted_from_Pythozome	Prunus persica	RLP			Leucine-rich receptor-like protein kinase family protein (best arabidopsis hit)
FAN_iscf00044386.1.g00003.1	PRGDB00216747	79.04	272	51	6	3878	4146	778	1046	1e-43	182
FAN_iscf00044465.1.g00001.1	PRGDB00172955	90.52	1403	130	2	1	1400	1296	2698	0	1851
FAN_iscf00044520.1.g00001.1	PRGDB00172737	87.59	266	30	3	1405	1668	1227	1491	3e-81	305
FAN_iscf00044568.1.g00001.1	PRGDB00172909	89.38	612	65	0	72	683	526	1137	0	771
FAN_iscf00044585.1.g00001.1	PRGDB00215700	85.7	1028	132	10	3	1027	479	1494	0	1070
FAN_iscf00044644.1.g00001.1	PRGDB00173379	88.24	102	11	1	603	703	1107	1208	5e-26	121
FAN_iscf00044665.1.g00003.1	PRGDB00215414	76.36	220	52	0	851	1070	19	238	5e-25	119	PRGDB00215414	MDP0000196718	Putative_R-Genes,_predicted_from_Pythozome	Malus x domestica	Other
FAN_iscf00044799.1.g00002.1	PRGDB00215471	77.55	1069	212	26	697	1752	1610	2663	2e-175	619	PRGDB00215471	MDP0000286444	Putative_R-Genes,_predicted_from_Pythozome	Malus x domestica	RLP
FAN_iscf00044858.1.g00002.1	PRGDB00158947	81.94	144	26	0	343	486	40	183	1e-26	122
FAN_iscf00044895.1.g00002.1	PRGDB00172672	84.91	550	77	3	1027	1576	1389	1932	3e-155	551
FAN_iscf00044962.1.g00001.1	PRGDB00213232	86.19	333	44	2	13	344	2218	2549	4e-98	359
FAN_iscf00044976.1.g00001.1	PRGDB00174441	93.15	73	4	1	330	402	1655	1726	8e-22	106
FAN_iscf00045043.1.g00001.1	PRGDB00160834	79.17	336	68	2	4	338	1099	1433	1e-59	231
FAN_iscf00045131.1.g00001.1	PRGDB00173315	86.91	275	32	3	3	273	2543	2817	1e-81	305	PRGDB00173315	ppa020277m	Putative_R-Genes,_predicted_from_Pythozome	Prunus persica	RLP			Leucine-rich repeat protein kinase family protein (best arabidopsis hit)
FAN_iscf00045221.1.g00001.1	PRGDB00216117	82.93	82	12	2	154	234	370	450	1e-11	73.1
FAN_iscf00045275.1.g00001.1	PRGDB00173631	79.4	369	66	6	97	457	28	394	1e-65	252	PRGDB00173631	ppa021048m	Putative_R-Genes,_predicted_from_Pythozome	Prunus persica	Mlo-like			Seven transmembrane MLO family protein (best arabidopsis hit)
FAN_iscf00045405.1.g00004.1	PRGDB00075806	77.29	612	123	14	127	732	184	785	1e-93	346
FAN_iscf00045507.1.g00001.1	PRGDB00168941	91.67	48	4	0	1028	1075	1846	1893	1e-09	67.6
FAN_iscf00045515.1.g00001.1	PRGDB00174619	87.22	313	39	1	333	644	355	667	1e-96	355
FAN_iscf00045613.1.g00001.1	PRGDB00050492	95	40	2	0	810	849	1604	1643	2e-08	63.9
FAN_iscf00045634.1.g00002.1	PRGDB00213783	83.21	137	23	0	865	1001	865	1001	2e-27	126
FAN_iscf00045696.1.g00004.1	PRGDB00213393	75.18	427	94	11	1571	1994	1615	2032	2e-46	191	PRGDB00213393	MDP0000850531	Putative_R-Genes,_predicted_from_Pythozome	Malus x domestica	CNL
FAN_iscf00045709.1.g00001.1	PRGDB00176445	78.49	265	47	10	118	377	4082	4341	3e-39	165	PRGDB00176445	29791.m000550	Putative_R-Genes,_predicted_from_Pythozome	Oryza barthii	N			pleiotropic drug resistance 6 (best arabidopsis hit)
FAN_iscf00045719.1.g00001.1	PRGDB00174441	87.58	298	37	0	171	468	2058	2355	5e-94	346
FAN_iscf00045736.1.g00001.1	PRGDB00172488	81.95	1274	184	24	238	1488	1213	2463	0	1037
FAN_iscf00045771.1.g00001.1	PRGDB00172672	88.24	85	7	3	9	90	1292	1208	3e-19	99
FAN_iscf00045777.1.g00002.1	PRGDB00173954	89.37	696	74	0	373	1068	361	1056	0	876
FAN_iscf00045811.1.g00001.1	PRGDB00172515	91.3	46	4	0	182	227	239	284	1e-08	63.9
FAN_iscf00045824.1.g00001.1	PRGDB00174725	100	30	0	0	1343	1372	1066	1095	6e-06	56.5	PRGDB00174725	POPTR_0017s02200.2	Putative_R-Genes,_predicted_from_Pythozome	Populus trichocarpa	NL			NB-ARC domain-containing disease resistance protein (best arabidopsis hit)
FAN_iscf00045844.1.g00001.1	PRGDB00174640	85.24	332	47	2	35	365	1735	2065	3e-92	340	PRGDB00174640	ppa002298m	Putative_R-Genes,_predicted_from_Pythozome	Prunus persica	N			white-brown complex homolog protein 11 (best arabidopsis hit)
FAN_iscf00046238.1.g00002.1	PRGDB00146888	100	32	0	0	1392	1423	1915	1946	3e-07	60.2
FAN_iscf00046349.1.g00001.1	PRGDB00172572	81.67	360	64	2	35	393	28	386	1e-79	298
FAN_iscf00046501.1.g00001.1	PRGDB00173656	83.33	228	34	3	22	247	2016	2241	2e-52	207
FAN_iscf00046550.1.g00001.1	PRGDB00174527	92.69	301	22	0	1	301	771	1071	6e-121	435
FAN_iscf00046726.1.g00001.1	PRGDB00173509	82.2	191	34	0	414	604	82	272	4e-39	165
FAN_iscf00046816.1.g00001.1	PRGDB00172758	80.82	1069	159	33	14	1056	536	1584	0	797
FAN_iscf00046882.1.g00001.1	PRGDB00173605	83.24	513	84	2	1345	1856	1363	1874	1e-130	470
FAN_iscf00046905.1.g00001.1	PRGDB00216301	88.2	178	21	0	280	457	78	255	4e-54	213
FAN_iscf00046972.1.g00002.1	PRGDB00174613	86.89	969	125	2	205	1172	331	1298	0	1085
FAN_iscf00047009.1.g00002.1	PRGDB00212897	82.31	424	69	6	56	476	30	450	8e-99	363
FAN_iscf00047023.1.g00002.1	PRGDB00215380	84.67	287	44	0	77	363	1	287	4e-76	287	PRGDB00215380	MDP0000255887	Putative_R-Genes,_predicted_from_Pythozome	Malus x domestica	TNL
FAN_iscf00047026.1.g00001.1	PRGDB00172827	87.37	467	59	0	324	790	525	991	4e-151	536	PRGDB00172827	ppa023430m	Putative_R-Genes,_predicted_from_Pythozome	Prunus persica	N			pleiotropic drug resistance 12 (best arabidopsis hit)
FAN_iscf00047073.1.g00002.1	PRGDB00173790	73.6	962	235	19	580	1533	1482	2432	7e-95	351	PRGDB00173790	ppa1027179m	Putative_R-Genes,_predicted_from_Pythozome	Prunus persica	TNL			disease resistance protein (TIR-NBS-LRR class), putative (best arabidopsis hit)
FAN_iscf00047073.1.g00003.1	PRGDB00215553	73.69	1847	425	53	296	2113	659	2473	0	665	PRGDB00215553	MDP0000317856	Putative_R-Genes,_predicted_from_Pythozome	Malus x domestica	TNL
FAN_iscf00047111.1.g00001.1	PRGDB00172793	73.89	1103	231	47	3	1078	1463	2535	3e-106	388
FAN_iscf00047165.1.g00002.1	PRGDB00172822	83.59	926	131	13	361	1280	853	1763	0	848	PRGDB00172822	ppa025841m	Putative_R-Genes,_predicted_from_Pythozome	Prunus persica	RLP			leucine-rich repeat transmembrane protein kinase family protein (best arabidopsis hit)
FAN_iscf00047276.1.g00001.1	PRGDB00215381	74.91	542	117	15	495	1028	1769	2299	3e-59	231
FAN_iscf00047284.1.g00001.1	PRGDB00173688	89.51	801	75	4	9	803	1981	2778	0	1005	PRGDB00173688	ppa001041m	Putative_R-Genes,_predicted_from_Pythozome	Prunus persica	RLP			Leucine-rich repeat protein kinase family protein (best arabidopsis hit)
FAN_iscf00047304.1.g00001.1	PRGDB00216117	86.05	129	16	2	30	157	450	323	1e-31	137
FAN_iscf00047314.1.g00001.1	PRGDB00173891	80.62	289	48	5	298	585	1512	1793	5e-55	217	PRGDB00173891	ppa026334m	Putative_R-Genes,_predicted_from_Pythozome	Prunus persica	CNL			NB-ARC domain-containing disease resistance protein (best arabidopsis hit)
FAN_iscf00047347.1.g00001.1	PRGDB00173757	77.23	1186	242	23	721	1889	1388	2562	0	669
FAN_iscf00047483.1.g00001.1	PRGDB00173433	83.63	855	122	13	607	1458	694	1533	0	787
FAN_iscf00047582.1.g00001.1	PRGDB00173802	82.72	492	83	2	279	769	1032	1522	6e-121	436
FAN_iscf00047603.1.g00002.1	PRGDB00075394	82.98	141	22	2	56	195	1322	1461	7e-28	126	PRGDB00075394	Pth.15674	Putative_R-Genes,_predicted_from_NCBI_UniGene	Populus trichocarpa	Mlo-like	224069385	XM_002326309	Populus trichocarpa predicted protein, mRNA
FAN_iscf00047642.1.g00001.1	PRGDB00174425	86.32	468	62	2	479	945	115	581	1e-142	508
FAN_iscf00047721.1.g00001.1	PRGDB00173122	83.96	586	91	2	346	931	914	1496	1e-157	558	PRGDB00173122	ppa003437m	Putative_R-Genes,_predicted_from_Pythozome	Prunus persica	Mlo-like			Seven transmembrane MLO family protein (best arabidopsis hit)
FAN_iscf00047832.1.g00001.1	PRGDB00070736	84.92	179	25	2	108	285	978	1155	5e-44	180
FAN_iscf00047951.1.g00001.1	PRGDB00183807	94.74	38	2	0	316	353	254	291	2e-07	60.2
FAN_iscf00047956.1.g00001.1	PRGDB00217233	90.86	197	18	0	44	240	2210	2406	2e-69	265	PRGDB00217233	MDP0000214528	Putative_R-Genes,_predicted_from_Pythozome	Malus x domestica	RLP
FAN_iscf00047962.1.g00001.1	PRGDB00173513	84.42	77	10	2	132	207	1	76	9e-12	75	PRGDB00173513	ppa015427m	Putative_R-Genes,_predicted_from_Pythozome	Prunus persica	TNL			Disease resistance protein (TIR-NBS-LRR class) family (best arabidopsis hit)
FAN_iscf00047990.1.g00002.1	PRGDB00213158	77.98	386	54	18	250	612	1	378	1e-53	213
FAN_iscf00048000.1.g00001.1	PRGDB00216188	90.65	107	10	0	37	143	431	537	9e-33	143
FAN_iscf00048031.1.g00002.1	PRGDB00214677	74.51	1071	245	25	1426	2479	453	1512	5e-122	442	PRGDB00214677	MDP0000578301	Putative_R-Genes,_predicted_from_Pythozome	Malus x domestica	CNL
FAN_iscf00048036.1.g00001.1	PRGDB00162998	74.36	975	226	22	1	963	141	1103	4e-108	394
FAN_iscf00048212.1.g00001.1	PRGDB00214404	76.58	316	62	10	232	538	51	363	1e-38	163
FAN_iscf00048216.1.g00001.1	PRGDB00172779	93.41	334	22	0	4	337	164	497	3e-139	496
FAN_iscf00048250.1.g00001.1	PRGDB00173194	79.78	356	70	2	1	355	1846	2200	2e-67	257	PRGDB00173194	ppa022242m	Putative_R-Genes,_predicted_from_Pythozome	Prunus persica	TNL			disease resistance protein (TIR-NBS-LRR class), putative (best arabidopsis hit)
FAN_iscf00048340.1.g00001.1	PRGDB00174425	82.79	459	66	8	1	451	1227	1680	1e-109	398
FAN_iscf00048508.1.g00001.1	PRGDB00215548	90.83	120	11	0	374	493	5369	5488	2e-38	161	PRGDB00215548	MDP0000187349	Putative_R-Genes,_predicted_from_Pythozome	Malus x domestica	NL
FAN_iscf00048732.1.g00001.1	PRGDB00217141	90.86	175	16	0	1	175	559	733	3e-60	235
FAN_iscf00048867.1.g00001.1	PRGDB00074274	92.72	206	15	0	1	206	135	340	5e-80	298
FAN_iscf00048931.1.g00001.1	PRGDB00162569	91.87	123	10	0	1	123	3568	3690	6e-42	172
FAN_iscf00048937.1.g00001.1	PRGDB00174667	77.35	181	35	3	149	326	3942	4119	1e-20	102	PRGDB00174667	ppa000247m	Putative_R-Genes,_predicted_from_Pythozome	Prunus persica	CNL			LRR and NB-ARC domains-containing disease resistance protein (best arabidopsis hit)
FAN_iscf00048963.1.g00001.1	PRGDB00172468	86.08	474	64	2	53	525	1	473	6e-143	508
FAN_iscf00048982.1.g00003.1	PRGDB00172765	78.64	1400	238	38	616	1998	457	1812	0	872
FAN_iscf00049000.1.g00001.1	PRGDB00216878	80.69	145	27	1	8	151	533	677	2e-23	111
FAN_iscf00049009.1.g00001.1	PRGDB00215162	78.75	240	47	2	2	239	1456	1693	2e-37	158	PRGDB00215162	MDP0000506162	Putative_R-Genes,_predicted_from_Pythozome	Malus x domestica	TNL
FAN_iscf00049135.1.g00001.1	PRGDB00173050	73.29	453	97	16	408	842	1137	1583	9e-33	145	PRGDB00173050	ppa000577m	Putative_R-Genes,_predicted_from_Pythozome	Prunus persica	TNL			Disease resistance protein (TIR-NBS-LRR class) family (best arabidopsis hit)
FAN_iscf00049148.1.g00007.1	PRGDB00173023	82.21	1102	170	17	138	1229	1643	2728	0	926
FAN_iscf00049488.1.g00001.1	PRGDB00216117	85.21	142	12	4	86	219	407	267	1e-31	137
FAN_iscf00049496.1.g00001.1	PRGDB00173914	79.99	1774	312	19	29	1765	1665	3432	0	1269	PRGDB00173914	ppa000268m	Putative_R-Genes,_predicted_from_Pythozome	Prunus persica	TNL			transmembrane receptors;ATP binding (best arabidopsis hit)
FAN_iscf00049576.1.g00001.1	PRGDB00167591	100	33	0	0	710	742	798	830	5e-08	62.1
FAN_iscf00049606.1.g00001.1	PRGDB00176919	79.91	926	172	12	163	1078	179	1100	0	667
FAN_iscf00049697.1.g00003.1	PRGDB00216098	84	1056	164	4	292	1343	1607	2661	0	1018	PRGDB00216098	MDP0000255220	Putative_R-Genes,_predicted_from_Pythozome	Malus x domestica	TNL
FAN_iscf00049755.1.g00001.1	PRGDB00214323	82.52	1796	270	24	7	1768	801	2586	0	1563
FAN_iscf00049809.1.g00001.1	PRGDB00173283	75.02	1017	225	23	1153	2151	1003	2008	7e-123	444
FAN_iscf00049825.1.g00002.1	PRGDB00215430	88.32	137	15	1	577	712	4543	4679	1e-38	163	PRGDB00215430	MDP0000301983	Putative_R-Genes,_predicted_from_Pythozome	Malus x domestica	NL
FAN_iscf00049884.1.g00001.1	PRGDB00173536	84.52	827	125	1	1	827	1557	2380	0	815	PRGDB00173536	ppa000470m	Putative_R-Genes,_predicted_from_Pythozome	Prunus persica	RLP			Leucine-rich receptor-like protein kinase family protein (best arabidopsis hit)
FAN_iscf00049991.1.g00001.1	PRGDB00173787	90.8	326	30	0	729	1054	1831	2156	6e-121	436
FAN_iscf00050018.1.g00001.1	PRGDB00174613	90.57	244	23	0	3	246	631	874	1e-87	324
FAN_iscf00050248.1.g00001.1	PRGDB00213883	85.27	577	85	0	142	718	849	1425	6e-169	595	PRGDB00213883	MDP0000144320	Putative_R-Genes,_predicted_from_Pythozome	Malus x domestica	RLP
FAN_iscf00050292.1.g00001.1	PRGDB00173443	87.67	292	34	2	430	720	1282	1572	1e-91	339
FAN_iscf00050398.1.g00001.1	PRGDB00173888	86.51	1268	171	0	1	1268	2856	4123	0	1395	PRGDB00173888	ppa000265m	Putative_R-Genes,_predicted_from_Pythozome	Prunus persica	N			pleiotropic drug resistance 12 (best arabidopsis hit)
FAN_iscf00050401.1.g00001.1	PRGDB00174665	91.45	304	26	0	2095	2398	1350	1653	6e-115	418
FAN_iscf00050405.1.g00001.1	PRGDB00214677	72.45	1325	326	37	213	1516	456	1762	2e-107	392	PRGDB00214677	MDP0000578301	Putative_R-Genes,_predicted_from_Pythozome	Malus x domestica	CNL
FAN_iscf00050431.1.g00001.1	PRGDB00172574	89.26	149	16	0	1	149	1545	1693	2e-46	187
FAN_iscf00050451.1.g00001.1	PRGDB00174447	84.14	1318	203	4	404	1718	100	1414	0	1271
FAN_iscf00050607.1.g00002.1	PRGDB00196163	90.91	44	4	0	252	295	488	531	7e-08	60.2
FAN_iscf00050624.1.g00001.1	PRGDB00214677	76.34	393	85	8	795	1183	922	1310	2e-51	206	PRGDB00214677	MDP0000578301	Putative_R-Genes,_predicted_from_Pythozome	Malus x domestica	CNL
FAN_iscf00050777.1.g00007.1	PRGDB00217306	86.67	435	53	4	1168	1601	439	869	2e-133	479
FAN_iscf00050806.1.g00002.1	PRGDB00217151	78.13	791	150	19	1026	1803	682	1462	2e-137	492
FAN_iscf00050810.1.g00001.1	PRGDB00215510	86.55	476	64	0	518	993	635	1110	3e-148	527	PRGDB00215510	MDP0000279620	Putative_R-Genes,_predicted_from_Pythozome	Malus x domestica	N
FAN_iscf00050822.1.g00001.1	PRGDB00173741	79.5	634	119	9	1736	2365	1346	1972	1e-121	440	PRGDB00173741	ppa024383m	Putative_R-Genes,_predicted_from_Pythozome	Prunus persica	RLP			Leucine-rich repeat protein kinase family protein (best arabidopsis hit)
FAN_iscf00050862.1.g00001.1	PRGDB00174336	93.02	43	2	1	1	43	1495	1536	2e-08	62.1	PRGDB00174336	ppa026844m	Putative_R-Genes,_predicted_from_Pythozome	Prunus persica	CNL			LRR and NB-ARC domains-containing disease resistance protein (best arabidopsis hit)
FAN_iscf00050961.1.g00001.1	PRGDB00216981	85.42	1372	188	11	22	1384	4471	5839	0	1439	PRGDB00216981	MDP0000297928	Putative_R-Genes,_predicted_from_Pythozome	Malus x domestica	RLP
FAN_iscf00050986.1.g00001.1	PRGDB00071011	80.08	477	91	4	40	514	47	521	3e-95	351	PRGDB00071011	Mdo.24061	Putative_R-Genes,_predicted_from_NCBI_UniGene	Malus x domestica	CNL	51561289	CV082428	Mdst6001k19.y1 Mdst Malus x domestica cDNA clone Mdst6001k19 5' similar to TR:Q9SZA7 Q9SZA7 HYPOTHETICAL 96.2 KD PROTEIN. ;, mRNA sequence
FAN_iscf00051031.1.g00001.1	PRGDB00173958	87.76	286	35	0	44	329	1505	1790	6e-91	335
FAN_iscf00051081.1.g00001.1	PRGDB00174441	77.94	1378	265	25	715	2068	398	1760	0	824
FAN_iscf00051090.1.g00001.1	PRGDB00190654	72.6	416	108	5	372	784	850	1262	3e-29	132
FAN_iscf00051128.1.g00001.1	PRGDB00214697	85.61	799	99	7	140	937	248	1031	0	824
FAN_iscf00051240.1.g00002.1	PRGDB00216620	85.48	248	23	3	2508	2751	1974	2212	3e-63	246	PRGDB00216620	MDP0000287465	Putative_R-Genes,_predicted_from_Pythozome	Malus x domestica	N
FAN_iscf00051291.1.g00001.1	PRGDB00173615	84.81	362	55	0	1	362	941	1302	1e-99	364
FAN_iscf00051312.1.g00001.1	PRGDB00170935	100	28	0	0	78	105	3167	3194	7e-06	52.8	PRGDB00170935	LOC_Os07g05740.1	Putative_R-Genes,_predicted_from_Pythozome	Oryza sativa	RLP			Leucine-rich receptor-like protein kinase family protein (best arabidopsis hit)
FAN_iscf00051357.1.g00001.1	PRGDB00173824	91.83	257	21	0	1	257	441	697	3e-98	359	PRGDB00173824	ppa002871m	Putative_R-Genes,_predicted_from_Pythozome	Prunus persica	RLP			somatic embryogenesis receptor-like kinase 1 (best arabidopsis hit)
FAN_iscf00051458.1.g00001.1	PRGDB00172638	90.45	890	82	3	358	1246	260	1147	0	1170
FAN_iscf00051461.1.g00001.1	PRGDB00174585	84.34	664	93	6	148	810	119	772	0	640
FAN_iscf00051467.1.g00001.1	PRGDB00213479	83.51	964	142	11	346	1302	1	954	0	885
FAN_iscf00051475.1.g00001.1	PRGDB00216620	82.46	114	17	2	135	245	593	706	2e-18	97.1	PRGDB00216620	MDP0000287465	Putative_R-Genes,_predicted_from_Pythozome	Malus x domestica	N
FAN_iscf00051475.1.g00003.1	PRGDB00216620	85.48	248	23	3	1218	1461	1974	2212	2e-63	246	PRGDB00216620	MDP0000287465	Putative_R-Genes,_predicted_from_Pythozome	Malus x domestica	N
FAN_iscf00051506.1.g00002.1	PRGDB00173142	90.95	210	19	0	30	239	854	1063	3e-75	283
FAN_iscf00051524.1.g00001.1	PRGDB00160415	87.5	56	7	0	288	343	1621	1676	2e-09	65.8
FAN_iscf00051600.1.g00001.1	PRGDB00074276	76.88	493	107	5	49	539	651	164	1e-71	272	PRGDB00074276	Ppe.620	Putative_R-Genes,_predicted_from_NCBI_UniGene	Prunus persica	TNL	22478550	BU039796	PP_LEa0003O09f Peach developing fruit mesocarp Prunus persica cDNA clone PP_LEa0003O09f, mRNA sequence
FAN_iscf00051711.1.g00001.1	PRGDB00172901	84.62	104	13	1	780	880	3786	3889	8e-20	100	PRGDB00172901	ppa016120m	Putative_R-Genes,_predicted_from_Pythozome	Prunus persica	CNL			LRR and NB-ARC domains-containing disease resistance protein (best arabidopsis hit)
FAN_iscf00051757.1.g00001.1	PRGDB00213258	89.58	192	20	0	17	208	523	714	5e-64	246
FAN_iscf00051930.1.g00001.1	PRGDB00216777	86.02	322	45	0	228	549	407	728	5e-94	346
FAN_iscf00052070.1.g00001.1	PRGDB00047432	90.91	495	44	1	81	575	1	494	0	664	PRGDB00047432	putative disease resistance gene analog NBS-LRR	Putative_R-Genes,_collected_from_NCBI_Protein	Fragaria vesca	NL	48249465	AY607726	Fragaria vesca clone VES-10 putative disease resistance gene analog NBS-LRR gene, partial cds.
FAN_iscf00052190.1.g00001.1	PRGDB00174502	85.46	502	70	2	1	502	1695	2193	4e-146	520
FAN_iscf00052203.1.g00002.1	PRGDB00189973	96.23	53	2	0	880	932	2829	2881	9e-16	87.9
FAN_iscf00052251.1.g00001.1	PRGDB00172671	91.72	169	14	0	576	744	2465	2633	2e-60	235	PRGDB00172671	ppa000552m	Putative_R-Genes,_predicted_from_Pythozome	Prunus persica	RLP			BRI1 like (best arabidopsis hit)
FAN_iscf00052389.1.g00001.1	PRGDB00216505	78.25	561	92	19	948	1481	877	1434	2e-89	333
FAN_iscf00052496.1.g00001.1	PRGDB00213993	87.76	49	6	0	956	1004	1824	1872	1e-06	58.4	PRGDB00213993	MDP0000147219	Putative_R-Genes,_predicted_from_Pythozome	Malus x domestica	CNL
FAN_iscf00052700.1.g00001.1	PRGDB00173633	77.5	600	123	6	18	608	1671	2267	7e-95	350	PRGDB00173633	ppa018581m	Putative_R-Genes,_predicted_from_Pythozome	Prunus persica	CN			U-box domain-containing protein kinase family protein (best arabidopsis hit)
FAN_iscf00052822.1.g00001.1	PRGDB00174067	83.01	312	51	2	1	311	820	1130	8e-75	281
FAN_iscf00052839.1.g00001.1	PRGDB00070976	82.73	139	15	2	1	130	452	314	1e-24	115
FAN_iscf00052885.1.g00001.1	PRGDB00173805	86.51	393	50	2	7	396	1131	1523	3e-119	429	PRGDB00173805	ppa000235m	Putative_R-Genes,_predicted_from_Pythozome	Prunus persica	N			pleiotropic drug resistance 6 (best arabidopsis hit)
FAN_iscf00052887.1.g00001.1	PRGDB00170569	75.6	250	51	10	578	822	625	869	4e-24	115
FAN_iscf00052890.1.g00002.1	PRGDB00172691	79.95	444	87	2	209	651	430	872	8e-88	326	PRGDB00172691	ppa002237m	Putative_R-Genes,_predicted_from_Pythozome	Prunus persica	RLP			leucine-rich repeat transmembrane protein kinase family protein (best arabidopsis hit)
FAN_iscf00052907.1.g00001.1	PRGDB00215126	75.72	453	94	11	94	538	906	1350	1e-56	222
FAN_iscf00052954.1.g00001.1	PRGDB00216563	85.27	129	19	0	4	132	3521	3649	4e-30	134
FAN_iscf00053122.1.g00001.1	PRGDB00174395	90.12	405	40	0	621	1025	371	775	3e-148	527
FAN_iscf00053141.1.g00001.1	PRGDB00174004	71.74	683	150	26	1	663	475	1134	3e-35	152
FAN_iscf00053252.1.g00001.1	PRGDB00214085	81.77	203	34	1	132	331	135	337	1e-40	169	PRGDB00214085	MDP0000194411	Putative_R-Genes,_predicted_from_Pythozome	Malus x domestica	N
FAN_iscf00053291.1.g00001.1	PRGDB00173106	91.81	342	28	0	1	342	1087	1428	1e-133	477
FAN_iscf00053356.1.g00004.1	PRGDB00174057	92.91	423	29	1	683	1104	312	734	3e-174	614
FAN_iscf00053374.1.g00002.1	PRGDB00177866	80	355	69	2	295	648	79	432	3e-68	261	PRGDB00177866	30153.m000744	Putative_R-Genes,_predicted_from_Pythozome	Oryza barthii	RLP			BRI1-associated receptor kinase (best arabidopsis hit)
FAN_iscf00053431.1.g00004.1	PRGDB00172381	76.3	920	191	19	284	1194	320	1221	1e-129	466
FAN_iscf00053860.1.g00001.1	PRGDB00192539	90	50	5	0	983	1032	655	704	3e-09	65.8
FAN_iscf00053860.1.g00004.1	PRGDB00172906	82.37	1021	160	15	392	1402	4	1014	0	870	PRGDB00172906	ppa000854m	Putative_R-Genes,_predicted_from_Pythozome	Prunus persica	RLP			Leucine-rich repeat transmembrane protein kinase (best arabidopsis hit)
FAN_iscf00053905.1.g00001.1	PRGDB00047432	93.04	115	8	0	1	115	54	168	2e-40	169	PRGDB00047432	putative disease resistance gene analog NBS-LRR	Putative_R-Genes,_collected_from_NCBI_Protein	Fragaria vesca	NL	48249465	AY607726	Fragaria vesca clone VES-10 putative disease resistance gene analog NBS-LRR gene, partial cds.
FAN_iscf00053910.1.g00002.1	PRGDB00216635	75.02	1021	236	16	5026	6038	214	1223	9e-126	455
FAN_iscf00054035.1.g00001.1	PRGDB00213578	73.67	452	111	8	274	721	592	1039	3e-40	169
FAN_iscf00054039.1.g00003.1	PRGDB00214241	86.42	670	85	4	290	956	1480	2146	0	728	PRGDB00214241	MDP0000285813	Putative_R-Genes,_predicted_from_Pythozome	Malus x domestica	RLP
FAN_iscf00054091.1.g00003.1	PRGDB00215271	80.05	1629	308	16	358	1979	329	1947	0	1192	PRGDB00215271	MDP0000142599	Putative_R-Genes,_predicted_from_Pythozome	Malus x domestica	RLP
FAN_iscf00054125.1.g00001.1	PRGDB00173313	85.42	96	12	2	123	217	1794	1888	5e-19	99
FAN_iscf00054260.1.g00001.1	PRGDB00173578	82.41	290	49	2	211	499	1418	1706	6e-65	252	PRGDB00173578	ppa000290m	Putative_R-Genes,_predicted_from_Pythozome	Prunus persica	N			Protein kinase family protein with ARM repeat domain (best arabidopsis hit)
FAN_iscf00054260.1.g00002.1	PRGDB00173501	90.91	165	15	0	39	203	1	165	2e-56	222	PRGDB00173501	ppa000286m	Putative_R-Genes,_predicted_from_Pythozome	Prunus persica	N			Protein kinase family protein with ARM repeat domain (best arabidopsis hit)
FAN_iscf00054356.1.g00001.1	PRGDB00213734	80.35	1084	184	24	928	1998	955	2022	0	798
FAN_iscf00054363.1.g00002.1	PRGDB00173004	76.16	1485	319	30	491	1953	1320	2791	0	749	PRGDB00173004	ppa016624m	Putative_R-Genes,_predicted_from_Pythozome	Prunus persica	RLP			Leucine-rich repeat protein kinase family protein (best arabidopsis hit)
FAN_iscf00054365.1.g00001.1	PRGDB00173909	73.1	1182	291	21	59	1228	220	1386	1e-108	396	PRGDB00173909	ppa026169m	Putative_R-Genes,_predicted_from_Pythozome	Prunus persica	TNL			disease resistance protein (TIR-NBS-LRR class), putative (best arabidopsis hit)
FAN_iscf00054481.1.g00001.1	PRGDB00172771	91.12	304	25	2	1	303	928	1230	9e-114	411	PRGDB00172771	ppa001174m	Putative_R-Genes,_predicted_from_Pythozome	Prunus persica	RLP			Leucine-rich repeat protein kinase family protein (best arabidopsis hit)
FAN_iscf00054585.1.g00002.1	PRGDB00173930	80.09	909	163	15	814	1716	1336	2232	0	660	PRGDB00173930	ppa024626m	Putative_R-Genes,_predicted_from_Pythozome	Prunus persica	TNL			Disease resistance protein (TIR-NBS-LRR class) family (best arabidopsis hit)
FAN_iscf00054606.1.g00001.1	PRGDB00172803	78.43	343	61	9	93	425	1917	2256	2e-53	211
FAN_iscf00054636.1.g00001.1	PRGDB00173024	73.13	871	193	35	588	1436	188	1039	8e-72	274	PRGDB00173024	ppa015073m	Putative_R-Genes,_predicted_from_Pythozome	Prunus persica	RLP			Leucine-rich repeat protein kinase family protein (best arabidopsis hit)
FAN_iscf00054755.1.g00002.1	PRGDB00174665	85.14	397	56	3	4	398	1693	2088	3e-111	403
FAN_iscf00054756.1.g00001.1	PRGDB00155689	76.51	481	84	12	2	481	1366	1818	1e-60	235	PRGDB00155689	orange1.1g007383m	Putative_R-Genes,_predicted_from_Pythozome	Citrus sinensis	N			ABC-2 type transporter family protein (best arabidopsis hit)
FAN_iscf00054780.1.g00001.1	PRGDB00000487	90	50	4	1	176	225	215	263	5e-09	63.9	PRGDB00000487	M	Reference_R-Genes,_manually_curated	Linum usitatissimum	TNL	1842250	U73916	Linum usitatissimum rust resistance protein M gene, complete cds.
FAN_iscf00055003.1.g00001.1	PRGDB00172531	78.57	126	22	5	1	125	2554	2675	2e-13	78.7	PRGDB00172531	ppa026371m	Putative_R-Genes,_predicted_from_Pythozome	Prunus persica	RLP			receptor-like kinase in flowers 1 (best arabidopsis hit)
FAN_iscf00055070.1.g00002.1	PRGDB00215482	72.93	543	115	24	3	535	766	1286	2e-37	159	PRGDB00215482	MDP0000874507	Putative_R-Genes,_predicted_from_Pythozome	Malus x domestica	NL
FAN_iscf00055081.1.g00002.1	PRGDB00174138	72.8	669	149	17	330	995	2125	2763	1e-48	196	PRGDB00174138	ppa014998m	Putative_R-Genes,_predicted_from_Pythozome	Prunus persica	CNL			Disease resistance protein (CC-NBS-LRR class) family (best arabidopsis hit)
FAN_iscf00055086.1.g00001.1	PRGDB00172933	86.47	1005	136	0	5	1009	796	1800	0	1103	PRGDB00172933	ppa003100m	Putative_R-Genes,_predicted_from_Pythozome	Prunus persica	RLP			Leucine-rich repeat protein kinase family protein (best arabidopsis hit)
FAN_iscf00055119.1.g00001.1	PRGDB00063641	79.35	247	48	3	411	655	1161	1406	7e-41	171
FAN_iscf00055123.1.g00001.1	PRGDB00205126	84.17	240	38	0	49	288	180	419	4e-60	233	PRGDB00205126	Lus10027545	Putative_R-Genes,_predicted_from_Pythozome	Linum usitatissimum	N
FAN_iscf00055152.1.g00001.1	PRGDB00174078	90.85	317	29	0	1	317	3130	3446	4e-118	425
FAN_iscf00055195.1.g00001.1	PRGDB00180443	78.08	146	25	7	77	217	290	433	9e-16	86.1	PRGDB00180443	Si034070m	Putative_R-Genes,_predicted_from_Pythozome	Setaria italica	RLP			Leucine-rich receptor-like protein kinase family protein (best arabidopsis hit); receptor protein kinase CLAVATA1 precursor, putative, expressed (best rice hit)
FAN_iscf00055323.1.g00004.1	PRGDB00213709	81.57	1199	201	17	29	1217	1263	2451	0	972
FAN_iscf00055324.1.g00001.1	PRGDB00173882	84.32	791	123	1	1	791	562	1351	0	773	PRGDB00173882	ppa021061m	Putative_R-Genes,_predicted_from_Pythozome	Prunus persica	NL			LRR and NB-ARC domains-containing disease resistance protein (best arabidopsis hit)
FAN_iscf00055337.1.g00001.1	PRGDB00215655	82.58	178	28	3	2	177	516	340	1e-36	154	PRGDB00215655	MDP0000618819	Putative_R-Genes,_predicted_from_Pythozome	Malus x domestica	RLP
FAN_iscf00055406.1.g00002.1	PRGDB00074326	74.16	1362	304	34	857	2200	273	1604	5e-146	521	PRGDB00074326	Ppe.19091	Putative_R-Genes,_predicted_from_NCBI_UniGene	Prunus persica	NL	47059738	AY599223	Prunus persica putative NBS-LRR type disease resistance protein (RPM1) mRNA, complete cds
FAN_iscf00055418.1.g00001.1	PRGDB00217292	76.99	465	70	12	78	510	809	1268	5e-60	233
FAN_iscf00055532.1.g00001.1	PRGDB00172638	86.43	258	35	0	167	424	1	258	3e-75	283
FAN_iscf00055580.1.g00001.1	PRGDB00173416	91.17	555	48	1	128	681	766	1320	0	752
FAN_iscf00055624.1.g00001.1	PRGDB00214760	85.71	70	10	0	244	313	215	284	1e-12	75	PRGDB00214760	MDP0000289234	Putative_R-Genes,_predicted_from_Pythozome	Malus x domestica	N
FAN_iscf00055733.1.g00002.1	PRGDB00173320	81.98	283	49	2	2291	2572	2190	2471	5e-61	239
FAN_iscf00055756.1.g00001.1	PRGDB00213477	82.69	156	23	4	474	627	160	313	2e-30	135	PRGDB00213477	MDP0000160289	Putative_R-Genes,_predicted_from_Pythozome	Malus x domestica	NL
FAN_iscf00055978.1.g00001.1	PRGDB00183908	74.9	506	102	16	632	1117	397	897	7e-52	207
FAN_iscf00056061.1.g00002.1	PRGDB00216370	85.36	731	103	4	1	729	3646	4374	0	756
FAN_iscf00056074.1.g00001.1	PRGDB00174365	78.84	501	79	15	147	635	2	487	6e-84	313
FAN_iscf00056163.1.g00001.1	PRGDB00172316	86.59	649	83	4	7	653	1198	1844	0	713	PRGDB00172316	ppa001905m	Putative_R-Genes,_predicted_from_Pythozome	Prunus persica	N			white-brown complex homolog protein 11 (best arabidopsis hit)
FAN_iscf00056178.1.g00001.1	PRGDB00172642	85.7	860	123	0	1	860	1428	2287	0	907	PRGDB00172642	ppa001671m	Putative_R-Genes,_predicted_from_Pythozome	Prunus persica	RLP			Leucine-rich repeat protein kinase family protein (best arabidopsis hit)
FAN_iscf00056277.1.g00001.1	PRGDB00215548	90.83	120	11	0	100	219	5369	5488	2e-38	161	PRGDB00215548	MDP0000187349	Putative_R-Genes,_predicted_from_Pythozome	Malus x domestica	NL
FAN_iscf00056347.1.g00001.1	PRGDB00216447	86.99	615	75	4	1047	1660	1464	2074	0	688	PRGDB00216447	MDP0000294098	Putative_R-Genes,_predicted_from_Pythozome	Malus x domestica	RLK-GNK2
FAN_iscf00056347.1.g00002.1	PRGDB00174149	85.95	1174	153	7	11	1178	705	1872	0	1243	PRGDB00174149	ppa002895m	Putative_R-Genes,_predicted_from_Pythozome	Prunus persica	RLK-GNK2			cysteine-rich RLK (RECEPTOR-like protein kinase) 3 (best arabidopsis hit)
FAN_iscf00056433.1.g00001.1	PRGDB00070293	89.83	59	6	0	205	263	135	193	3e-13	76.8
FAN_iscf00056550.1.g00001.1	PRGDB00173450	86.08	395	55	0	2	396	1255	1649	4e-118	425	PRGDB00173450	ppa000847m	Putative_R-Genes,_predicted_from_Pythozome	Prunus persica	RLP			Leucine-rich receptor-like protein kinase family protein (best arabidopsis hit)
FAN_iscf00056573.1.g00001.1	PRGDB00216922	80	650	127	3	57	703	439	1088	8e-139	496
FAN_iscf00056573.1.g00002.1	PRGDB00172486	82.35	1020	169	8	68	1086	708	1717	0	876
FAN_iscf00056619.1.g00001.1	PRGDB00174185	90.16	244	23	1	1	244	1788	2030	6e-85	316
FAN_iscf00056686.1.g00001.1	PRGDB00173204	83.52	528	87	0	62	589	1987	2514	4e-138	494	PRGDB00173204	ppa021332m	Putative_R-Genes,_predicted_from_Pythozome	Prunus persica	RLP			Leucine-rich repeat protein kinase family protein (best arabidopsis hit)
FAN_iscf00056794.1.g00001.1	PRGDB00216929	76.95	538	104	19	3	533	1144	1668	8e-77	289	PRGDB00216929	MDP0000135249	Putative_R-Genes,_predicted_from_Pythozome	Malus x domestica	CNL
FAN_iscf00056858.1.g00003.1	PRGDB00172906	89.58	1094	114	0	6	1099	1807	2900	0	1389	PRGDB00172906	ppa000854m	Putative_R-Genes,_predicted_from_Pythozome	Prunus persica	RLP			Leucine-rich repeat transmembrane protein kinase (best arabidopsis hit)
FAN_iscf00056859.1.g00001.1	PRGDB00173513	71.7	986	226	35	270	1236	52	1003	5e-57	226	PRGDB00173513	ppa015427m	Putative_R-Genes,_predicted_from_Pythozome	Prunus persica	TNL			Disease resistance protein (TIR-NBS-LRR class) family (best arabidopsis hit)
FAN_iscf00056904.1.g00001.1	PRGDB00175842	79.92	239	48	0	232	470	178	416	6e-43	176
FAN_iscf00056922.1.g00002.1	PRGDB00173254	75.97	645	118	23	84	714	52	673	5e-79	298
FAN_iscf00056958.1.g00001.1	PRGDB00213005	92.05	239	17	2	1	238	712	949	7e-91	335
FAN_iscf00056981.1.g00001.1	PRGDB00163405	84.21	76	11	1	231	305	1300	1375	5e-12	73.1
FAN_iscf00057020.1.g00001.1	PRGDB00192230	86.36	66	7	2	189	253	1280	1344	3e-11	71.3	PRGDB00192230	Mtr.8203	Putative_R-Genes,_predicted_from_NCBI_UniGene	Medicago truncatula	CNL	357518508	XM_003629495	Medicago truncatula Disease resistance protein (MTR_8g079280) mRNA, complete cds
FAN_iscf00057031.1.g00001.1	PRGDB00173214	76.33	1407	308	23	230	1622	49	1444	0	730	PRGDB00173214	ppa024688m	Putative_R-Genes,_predicted_from_Pythozome	Prunus persica	TNL			disease resistance protein (TIR-NBS-LRR class), putative (best arabidopsis hit)
FAN_iscf00057066.1.g00001.1	PRGDB00213242	89.72	399	39	2	924	1321	2644	3041	4e-143	510
FAN_iscf00057135.1.g00001.1	PRGDB00173034	86.74	1305	163	7	316	1615	513	1812	0	1443	PRGDB00173034	ppa003105m	Putative_R-Genes,_predicted_from_Pythozome	Prunus persica	RLP			Leucine-rich repeat protein kinase family protein (best arabidopsis hit)
FAN_iscf00057235.1.g00001.1	PRGDB00173427	86.29	175	22	2	283	456	3573	3746	8e-47	189	PRGDB00173427	ppa000234m	Putative_R-Genes,_predicted_from_Pythozome	Prunus persica	N			pleiotropic drug resistance 12 (best arabidopsis hit)
FAN_iscf00057261.1.g00001.1	PRGDB00172512	90.71	140	11	2	178	316	58	196	9e-46	185
FAN_iscf00057267.1.g00001.1	PRGDB00173325	78.9	109	23	0	589	697	1461	1569	5e-12	75
FAN_iscf00057272.1.g00001.1	PRGDB00070976	77.06	436	66	18	112	519	68	497	5e-56	220
FAN_iscf00057311.1.g00001.1	PRGDB00174326	81.55	699	127	2	4	701	292	989	9e-163	575
FAN_iscf00057340.1.g00001.1	PRGDB00174101	86.02	794	99	11	1	791	1211	1995	0	841
FAN_iscf00057376.1.g00001.1	PRGDB00173018	76.98	252	56	2	32	282	1	251	4e-33	143	PRGDB00173018	ppa020740m	Putative_R-Genes,_predicted_from_Pythozome	Prunus persica	CNL			NB-ARC domain-containing disease resistance protein (best arabidopsis hit)
FAN_iscf00057454.1.g00001.1	PRGDB00215103	82.62	489	85	0	756	1244	678	1166	2e-120	435
FAN_iscf00057457.1.g00005.1	PRGDB00216535	83.14	854	124	9	934	1786	1347	2181	0	782	PRGDB00216535	MDP0000279752	Putative_R-Genes,_predicted_from_Pythozome	Malus x domestica	N
FAN_iscf00057457.1.g00006.1	PRGDB00214669	96	50	2	0	550	599	1103	1152	2e-14	82.4
FAN_iscf00057465.1.g00001.1	PRGDB00215311	78.57	182	30	5	277	449	217	398	4e-23	111
FAN_iscf00057469.1.g00003.1	PRGDB00173192	79.27	632	117	10	2	625	2191	2816	6e-119	429	PRGDB00173192	ppa020205m	Putative_R-Genes,_predicted_from_Pythozome	Prunus persica	RLP			Leucine-rich repeat protein kinase family protein (best arabidopsis hit)
FAN_iscf00057595.1.g00001.1	PRGDB00173302	81.53	379	69	1	253	631	45	422	2e-83	311	PRGDB00173302	ppa000538m	Putative_R-Genes,_predicted_from_Pythozome	Prunus persica	RLP			Leucine-rich repeat receptor-like protein kinase family protein (best arabidopsis hit)
FAN_iscf00057632.1.g00001.1	PRGDB00173603	89.14	396	43	0	228	623	1892	2287	2e-138	494	PRGDB00173603	ppa000742m	Putative_R-Genes,_predicted_from_Pythozome	Prunus persica	RLP			Leucine-rich repeat transmembrane protein kinase (best arabidopsis hit)
FAN_iscf00057721.1.g00001.1	PRGDB00173577	75.63	316	71	6	4	316	1657	1969	2e-35	152
FAN_iscf00057773.1.g00001.1	PRGDB00215802	87	200	26	0	1	200	2464	2663	1e-57	226
FAN_iscf00057856.1.g00001.1	PRGDB00167515	92.16	102	6	2	373	472	414	515	1e-32	143
FAN_iscf00058030.1.g00001.1	PRGDB00173543	85.67	300	41	2	3	301	2549	2847	7e-85	315	PRGDB00173543	ppa000233m	Putative_R-Genes,_predicted_from_Pythozome	Prunus persica	N			pleiotropic drug resistance 6 (best arabidopsis hit)
FAN_iscf00058096.1.g00001.1	PRGDB00216924	79.55	88	15	3	763	849	442	527	2e-07	60.2
FAN_iscf00058166.1.g00001.1	PRGDB00172702	86.51	1112	142	6	476	1580	1310	2420	0	1216	PRGDB00172702	ppa017351m	Putative_R-Genes,_predicted_from_Pythozome	Prunus persica	RLP			Leucine-rich repeat transmembrane protein kinase (best arabidopsis hit)
FAN_iscf00058441.1.g00004.1	PRGDB00214063	78.33	586	108	16	1	578	231	805	1e-98	363
FAN_iscf00058474.1.g00002.1	PRGDB00070728	84.72	144	20	2	18	160	575	717	1e-32	143
FAN_iscf00058526.1.g00001.1	PRGDB00172501	84.22	1394	196	14	485	1865	400	1782	0	1334	PRGDB00172501	ppa021401m	Putative_R-Genes,_predicted_from_Pythozome	Prunus persica	N			ABC-2 type transporter family protein (best arabidopsis hit)
FAN_iscf00058528.1.g00001.1	PRGDB00174064	75.51	396	82	13	1550	1936	1681	2070	3e-43	180	PRGDB00174064	ppa018842m	Putative_R-Genes,_predicted_from_Pythozome	Prunus persica	CNL			NB-ARC domain-containing disease resistance protein (best arabidopsis hit)
FAN_iscf00058567.1.g00001.1	PRGDB00173034	88.44	199	23	0	107	305	98	296	1e-62	241	PRGDB00173034	ppa003105m	Putative_R-Genes,_predicted_from_Pythozome	Prunus persica	RLP			Leucine-rich repeat protein kinase family protein (best arabidopsis hit)
FAN_iscf00058695.1.g00001.1	PRGDB00070733	79.39	427	82	5	222	645	250	673	6e-79	296
FAN_iscf00058951.1.g00001.1	PRGDB00215932	87.22	352	43	2	1	351	6204	6554	6e-111	401	PRGDB00215932	MDP0000247856	Putative_R-Genes,_predicted_from_Pythozome	Malus x domestica	TNL
FAN_iscf00059054.1.g00002.1	PRGDB00173847	83.64	434	65	6	1217	1646	45	476	1e-110	403
FAN_iscf00059103.1.g00001.1	PRGDB00173786	81.79	1933	324	20	49	1964	137	2058	0	1594
FAN_iscf00059157.1.g00002.1	PRGDB00214821	78.73	409	82	5	1248	1654	1455	1860	3e-71	272
FAN_iscf00059326.1.g00001.1	PRGDB00215554	75.81	215	46	6	29	240	1827	2038	4e-22	108
FAN_iscf00059361.1.g00001.1	PRGDB00172659	85.97	613	82	4	66	674	1	613	0	652
FAN_iscf00059399.1.g00002.1	PRGDB00217153	73.81	970	225	26	1300	2247	1592	2554	6e-99	364
FAN_iscf00059545.1.g00005.1	PRGDB00213922	83.46	774	121	7	296	1066	74	843	0	713
FAN_iscf00059682.1.g00001.1	PRGDB00215949	76.33	600	124	13	571	1162	217	806	3e-81	305
FAN_iscf00059725.1.g00001.1	PRGDB00172759	87.21	524	64	2	637	1157	753	1276	3e-168	593
FAN_iscf00059757.1.g00001.1	PRGDB00172521	82.06	669	104	12	742	1396	1417	2083	8e-157	556
FAN_iscf00059813.1.g00001.1	PRGDB00214997	80.56	957	181	5	301	1256	499	1451	0	741	PRGDB00214997	MDP0000228799	Putative_R-Genes,_predicted_from_Pythozome	Malus x domestica	RLP
FAN_iscf00059857.1.g00001.1	PRGDB00206550	83.64	110	18	0	1	110	182	73	3e-21	104
FAN_iscf00060011.1.g00001.1	PRGDB00150513	78.16	174	36	2	1189	1361	151	323	2e-22	110
FAN_iscf00060035.1.g00001.1	PRGDB00215381	74.19	496	115	10	529	1019	1769	2256	2e-48	196
FAN_iscf00060097.1.g00001.1	PRGDB00172768	83.01	259	38	3	1	256	1486	1741	9e-59	230
FAN_iscf00060161.1.g00002.1	PRGDB00174145	77.73	220	49	0	245	464	572	791	4e-30	135	PRGDB00174145	ppa016819m	Putative_R-Genes,_predicted_from_Pythozome	Prunus persica	CNL			NB-ARC domain-containing disease resistance protein (best arabidopsis hit)
FAN_iscf00060201.1.g00001.1	PRGDB00213024	85.27	224	33	0	17	240	2203	2426	2e-60	233	PRGDB00213024	MDP0000195070	Putative_R-Genes,_predicted_from_Pythozome	Malus x domestica	RLP
FAN_iscf00060210.1.g00001.1	PRGDB00174667	72.52	393	68	27	2986	3370	3759	4119	2e-16	91.6	PRGDB00174667	ppa000247m	Putative_R-Genes,_predicted_from_Pythozome	Prunus persica	CNL			LRR and NB-ARC domains-containing disease resistance protein (best arabidopsis hit)
FAN_iscf00060273.1.g00008.1	PRGDB00176212	72.93	484	120	10	265	744	111	587	4e-37	158	PRGDB00176212	29628.m000764	Putative_R-Genes,_predicted_from_Pythozome	Oryza barthii	RLP			Leucine-rich repeat transmembrane protein kinase (best arabidopsis hit)
FAN_iscf00060307.1.g00003.1	PRGDB00214708	79.44	248	31	15	379	615	1319	1557	9e-38	159
FAN_iscf00060412.1.g00001.1	PRGDB00215772	80	465	86	7	95	554	90	552	5e-91	337
FAN_iscf00060412.1.g00002.1	PRGDB00215494	83.32	1079	155	15	256	1320	961	2028	0	977	PRGDB00215494	MDP0000423436	Putative_R-Genes,_predicted_from_Pythozome	Malus x domestica	RLP
FAN_iscf00060497.1.g00001.1	PRGDB00173423	85.87	368	52	0	1	368	1926	2293	6e-108	392
FAN_iscf00060556.1.g00001.1	PRGDB00172711	81.24	469	77	5	480	938	613	1080	2e-100	368
FAN_iscf00060629.1.g00001.1	PRGDB00214584	87.9	124	13	2	69	191	2360	2482	2e-33	145	PRGDB00214584	MDP0000252216	Putative_R-Genes,_predicted_from_Pythozome	Malus x domestica	RLP
FAN_iscf00060714.1.g00001.1	PRGDB00173241	87.36	261	33	0	1	261	1417	1677	2e-80	300	PRGDB00173241	ppa026263m	Putative_R-Genes,_predicted_from_Pythozome	Prunus persica	RLP			STRUBBELIG-receptor family 2 (best arabidopsis hit)
FAN_iscf00060873.1.g00001.1	PRGDB00172708	85.87	1253	175	2	1	1252	1252	2503	0	1332	PRGDB00172708	ppa015441m	Putative_R-Genes,_predicted_from_Pythozome	Prunus persica	RLP			inflorescence meristem receptor-like kinase 2 (best arabidopsis hit)
FAN_iscf00060981.1.g00002.1	PRGDB00164544	76.67	270	60	2	27	296	436	702	1e-33	147
FAN_iscf00061066.1.g00004.1	PRGDB00172748	85.63	1197	164	8	873	2065	956	2148	0	1251	PRGDB00172748	ppa000229m	Putative_R-Genes,_predicted_from_Pythozome	Prunus persica	N			pleiotropic drug resistance 9 (best arabidopsis hit)
FAN_iscf00061111.1.g00002.1	PRGDB00174011	84.75	223	13	10	738	960	1	202	8e-51	204
FAN_iscf00061111.1.g00003.1	PRGDB00174011	91.22	262	23	0	173	434	674	935	2e-97	357
FAN_iscf00061174.1.g00001.1	PRGDB00173511	88.63	1091	103	3	840	1927	1671	2743	0	1308
FAN_iscf00061305.1.g00001.1	PRGDB00173304	82	100	14	4	1681	1778	359	456	5e-14	82.4
FAN_iscf00061443.1.g00001.1	PRGDB00166461	77.22	742	153	16	11	744	1010	1743	5e-116	420	PRGDB00166461	cassava4.1_026269m	Putative_R-Genes,_predicted_from_Pythozome	Vitis aestivalis	RLK-GNK2			cysteine-rich RLK (RECEPTOR-like protein kinase) 8 (best arabidopsis hit)
FAN_iscf00061454.1.g00002.1	PRGDB00177411	73.44	320	58	20	769	1076	76	380	4e-18	95.3	PRGDB00177411	POPTR_0001s47680.1	Putative_R-Genes,_predicted_from_Pythozome	Populus trichocarpa	RLP			BRI1 like (best arabidopsis hit)
FAN_iscf00061495.1.g00001.1	PRGDB00172320	89.26	298	32	0	1	298	569	866	4e-102	374
FAN_iscf00061549.1.g00001.1	PRGDB00173964	79.49	390	72	8	701	1086	1021	1406	2e-70	270
FAN_iscf00061630.1.g00001.1	PRGDB00174343	87.24	572	71	2	1	571	32	602	0	651	PRGDB00174343	ppa022997m	Putative_R-Genes,_predicted_from_Pythozome	Prunus persica	RLP			Leucine-rich repeat protein kinase family protein (best arabidopsis hit)
FAN_iscf00061664.1.g00002.1	PRGDB00173894	84.15	776	123	0	67	842	52	827	0	752
FAN_iscf00061866.1.g00001.1	PRGDB00172916	88.73	71	8	0	1	71	1048	1118	5e-16	87.9
FAN_iscf00061893.1.g00002.1	PRGDB00154330	78.57	406	76	7	419	817	1516	1917	7e-67	257
FAN_iscf00061911.1.g00001.1	PRGDB00214659	87.27	322	41	0	1	322	533	854	6e-101	368
FAN_iscf00062032.1.g00001.1	PRGDB00174667	79.41	136	22	3	880	1012	3987	4119	6e-17	91.6	PRGDB00174667	ppa000247m	Putative_R-Genes,_predicted_from_Pythozome	Prunus persica	CNL			LRR and NB-ARC domains-containing disease resistance protein (best arabidopsis hit)
FAN_iscf00062063.1.g00001.1	PRGDB00216527	90.65	428	37	3	84	508	947	1374	4e-160	566
FAN_iscf00062119.1.g00001.1	PRGDB00213782	82.85	239	41	0	26	264	2125	2363	1e-54	215
FAN_iscf00062291.1.g00001.1	PRGDB00213052	91.18	136	12	0	2540	2675	1799	1664	6e-45	185
FAN_iscf00062430.1.g00002.1	PRGDB00173725	80	170	28	6	996	1162	877	1043	9e-26	121	PRGDB00173725	ppa023064m	Putative_R-Genes,_predicted_from_Pythozome	Prunus persica	RLP			Leucine-rich repeat protein kinase family protein (best arabidopsis hit)
FAN_iscf00062495.1.g00001.1	PRGDB00174292	84.93	146	22	0	82	227	1105	1250	1e-34	148
FAN_iscf00062556.1.g00001.1	PRGDB00162784	74.22	225	54	4	171	393	1441	1663	7e-17	91.6
FAN_iscf00062562.1.g00001.1	PRGDB00173396	83.06	1151	174	14	270	1414	173	1308	0	1026
FAN_iscf00062640.1.g00001.1	PRGDB00172891	74.79	1396	314	31	1053	2423	1522	2904	1e-167	593	PRGDB00172891	ppa024924m	Putative_R-Genes,_predicted_from_Pythozome	Prunus persica	RLP			Protein kinase family protein with leucine-rich repeat domain (best arabidopsis hit)
FAN_iscf00062649.1.g00001.1	PRGDB00174640	87.63	372	46	0	316	687	1075	1446	5e-120	433	PRGDB00174640	ppa002298m	Putative_R-Genes,_predicted_from_Pythozome	Prunus persica	N			white-brown complex homolog protein 11 (best arabidopsis hit)
FAN_iscf00062696.1.g00001.1	PRGDB00213968	76.88	333	76	1	1	332	249	581	5e-47	191
FAN_iscf00062697.1.g00003.1	PRGDB00047432	85.86	502	70	1	829	1330	1	501	2e-149	532	PRGDB00047432	putative disease resistance gene analog NBS-LRR	Putative_R-Genes,_collected_from_NCBI_Protein	Fragaria vesca	NL	48249465	AY607726	Fragaria vesca clone VES-10 putative disease resistance gene analog NBS-LRR gene, partial cds.
FAN_iscf00062789.1.g00001.1	PRGDB00173600	79.52	1455	260	29	78	1514	92	1526	0	1002	PRGDB00173600	ppa000741m	Putative_R-Genes,_predicted_from_Pythozome	Prunus persica	RLP			Leucine-rich repeat transmembrane protein kinase (best arabidopsis hit)
FAN_iscf00062805.1.g00001.1	PRGDB00172827	86.96	253	33	0	540	792	2520	2772	2e-75	285	PRGDB00172827	ppa023430m	Putative_R-Genes,_predicted_from_Pythozome	Prunus persica	N			pleiotropic drug resistance 12 (best arabidopsis hit)
FAN_iscf00062928.1.g00002.1	PRGDB00172775	85.86	1047	142	5	230	1273	1031	2074	0	1109
FAN_iscf00062963.1.g00001.1	PRGDB00172515	81.92	791	132	9	148	934	635	1418	0	658
FAN_iscf00063080.1.g00001.1	PRGDB00173779	88.58	1453	152	8	698	2143	751	2196	0	1751	PRGDB00173779	ppa001998m	Putative_R-Genes,_predicted_from_Pythozome	Prunus persica	N			ABC-2 type transporter family protein (best arabidopsis hit)
FAN_iscf00063084.1.g00001.1	PRGDB00172570	80.75	187	31	5	1007	1189	1188	1373	2e-31	141	PRGDB00172570	ppa024157m	Putative_R-Genes,_predicted_from_Pythozome	Prunus persica	CNL			LRR and NB-ARC domains-containing disease resistance protein (best arabidopsis hit)
FAN_iscf00063185.1.g00001.1	PRGDB00216314	85.71	315	43	2	359	672	523	836	2e-89	331
FAN_iscf00063220.1.g00001.1	PRGDB00173534	77.94	970	194	15	1235	2194	711	1670	3e-166	588	PRGDB00173534	ppa023531m	Putative_R-Genes,_predicted_from_Pythozome	Prunus persica	RLP			Protein kinase family protein with leucine-rich repeat domain (best arabidopsis hit)
FAN_iscf00063264.1.g00001.1	PRGDB00172592	70.23	1535	391	49	84	1579	10	1517	2e-62	243	PRGDB00172592	ppa1027210m	Putative_R-Genes,_predicted_from_Pythozome	Prunus persica	NL			LRR and NB-ARC domains-containing disease resistance protein (best arabidopsis hit)
FAN_iscf00063277.1.g00001.1	PRGDB00174513	87.45	247	31	0	2	248	469	715	5e-76	285	PRGDB00174513	ppa000258m	Putative_R-Genes,_predicted_from_Pythozome	Prunus persica	N			pleiotropic drug resistance 12 (best arabidopsis hit)
FAN_iscf00063374.1.g00001.1	PRGDB00173647	82.57	981	155	12	32	1004	3140	4112	0	850	PRGDB00173647	ppa024045m	Putative_R-Genes,_predicted_from_Pythozome	Prunus persica	TNL			transmembrane receptors;ATP binding (best arabidopsis hit)
FAN_iscf00063414.1.g00001.1	PRGDB00172793	96.97	33	0	1	457	488	833	801	4e-06	54.7
FAN_iscf00063537.1.g00001.1	PRGDB00213484	86.12	281	39	0	500	780	377	657	1e-81	305
FAN_iscf00063547.1.g00001.1	PRGDB00213732	87.06	309	34	3	217	522	1	306	2e-93	344
FAN_iscf00063572.1.g00002.1	PRGDB00216842	83.05	354	60	0	137	490	4108	4461	3e-87	324	PRGDB00216842	MDP0000180405	Putative_R-Genes,_predicted_from_Pythozome	Malus x domestica	N
FAN_iscf00063624.1.g00001.1	PRGDB00174351	83.67	300	43	4	4	303	755	1048	1e-73	278
FAN_iscf00063719.1.g00001.1	PRGDB00162998	83.85	291	43	4	253	541	63	351	2e-72	274
FAN_iscf00063877.1.g00001.1	PRGDB00173509	85.55	263	38	0	8	270	344	82	8e-73	276
FAN_iscf00063945.1.g00001.1	PRGDB00173698	88.89	297	33	0	4	300	556	852	3e-100	366
FAN_iscf00064035.1.g00001.1	PRGDB00216727	87.8	123	15	0	758	880	384	506	3e-33	145	PRGDB00216727	MDP0000303818	Putative_R-Genes,_predicted_from_Pythozome	Malus x domestica	N
FAN_iscf00064096.1.g00001.1	PRGDB00173953	83.57	621	94	4	488	1101	151	770	1e-162	575
FAN_iscf00064112.1.g00001.1	PRGDB00213710	89.36	94	10	0	73	166	10	103	4e-26	119
FAN_iscf00064164.1.g00001.1	PRGDB00213507	86.87	259	30	4	360	616	897	1153	5e-76	287	PRGDB00213507	MDP0000288100	Putative_R-Genes,_predicted_from_Pythozome	Malus x domestica	NL
FAN_iscf00064195.1.g00002.1	PRGDB00214628	79.56	406	52	13	141	515	1704	2109	4e-70	267	PRGDB00214628	MDP0000189315	Putative_R-Genes,_predicted_from_Pythozome	Malus x domestica	RLP
FAN_iscf00064235.1.g00001.1	PRGDB00215965	86.15	130	18	0	1	130	2465	2594	1e-32	141
FAN_iscf00064285.1.g00001.1	PRGDB00204989	76.83	315	64	9	475	784	1914	2224	3e-40	169
FAN_iscf00064293.1.g00001.1	PRGDB00215965	84.09	723	113	2	298	1019	1411	2132	0	701
FAN_iscf00064337.1.g00001.1	PRGDB00216228	84.81	316	48	0	1	316	1132	1447	6e-86	318
FAN_iscf00064523.1.g00001.1	PRGDB00174823	94.74	38	0	2	1	38	37	2	2e-07	58.4	PRGDB00174823	POPTR_0030s00570.1	Putative_R-Genes,_predicted_from_Pythozome	Populus trichocarpa	CNL			Disease resistance protein (TIR-NBS-LRR class) family (best arabidopsis hit)
FAN_iscf00064541.1.g00001.1	PRGDB00173282	92.23	103	8	0	1	103	2005	2107	7e-34	147	PRGDB00173282	ppa002088m	Putative_R-Genes,_predicted_from_Pythozome	Prunus persica	RLP			STRUBBELIG-receptor family 8 (best arabidopsis hit)
FAN_iscf00064565.1.g00001.1	PRGDB00173025	83	600	69	14	156	734	1	588	8e-144	512
FAN_iscf00064686.1.g00001.1	PRGDB00207524	91.11	45	4	0	460	504	2314	2358	4e-08	62.1	PRGDB00207524	Aquca_012_00130.1	Putative_R-Genes,_predicted_from_Pythozome	Aquilegia coerulea	NL
FAN_iscf00064727.1.g00001.1	PRGDB00174640	89.83	118	12	0	341	458	705	822	3e-35	152	PRGDB00174640	ppa002298m	Putative_R-Genes,_predicted_from_Pythozome	Prunus persica	N			white-brown complex homolog protein 11 (best arabidopsis hit)
FAN_iscf00064731.1.g00001.1	PRGDB00174007	90.34	290	28	0	2	291	700	989	7e-105	381
FAN_iscf00064838.1.g00001.1	PRGDB00174401	80.39	204	34	6	307	507	2458	2658	4e-35	150	PRGDB00174401	ppa015185m	Putative_R-Genes,_predicted_from_Pythozome	Prunus persica	CNL			Disease resistance protein (CC-NBS-LRR class) family (best arabidopsis hit)
FAN_iscf00064865.1.g00001.1	PRGDB00208098	77.01	709	154	9	1	705	628	1331	2e-109	398
FAN_iscf00064874.1.g00001.1	PRGDB00172668	74.69	241	47	13	810	1043	962	1195	2e-17	95.3	PRGDB00172668	ppa001315m	Putative_R-Genes,_predicted_from_Pythozome	Prunus persica	TNL			disease resistance protein (TIR-NBS-LRR class), putative (best arabidopsis hit)
FAN_iscf00064991.1.g00001.1	PRGDB00178053	76.25	522	106	16	5	517	421	933	4e-68	261
FAN_iscf00065082.1.g00001.1	PRGDB00215817	80.58	623	107	11	1	613	578	1196	1e-130	468
FAN_iscf00065091.1.g00001.1	PRGDB00173866	81.64	844	135	15	103	930	23	862	0	682	PRGDB00173866	ppa002865m	Putative_R-Genes,_predicted_from_Pythozome	Prunus persica	RLP			BAK1-interacting receptor-like kinase 1 (best arabidopsis hit)
FAN_iscf00065175.1.g00001.1	PRGDB00173680	85.44	371	49	4	7	376	781	1147	9e-105	381
FAN_iscf00065192.1.g00001.1	PRGDB00174495	81.74	219	38	2	5	222	2420	2637	6e-45	182	PRGDB00174495	ppa020571m	Putative_R-Genes,_predicted_from_Pythozome	Prunus persica	RLP			Leucine-rich repeat protein kinase family protein (best arabidopsis hit)
FAN_iscf00065284.1.g00001.1	PRGDB00173888	85.09	684	96	6	1	681	1125	1805	0	693	PRGDB00173888	ppa000265m	Putative_R-Genes,_predicted_from_Pythozome	Prunus persica	N			pleiotropic drug resistance 12 (best arabidopsis hit)
FAN_iscf00065452.1.g00001.1	PRGDB00217188	82.32	1205	207	6	513	1714	52	1253	0	1040	PRGDB00217188	MDP0000891518	Putative_R-Genes,_predicted_from_Pythozome	Malus x domestica	RLP
FAN_iscf00065524.1.g00001.1	PRGDB00214408	73.1	684	150	31	81	747	138	804	2e-54	217
FAN_iscf00065528.1.g00001.1	PRGDB00173102	84.77	348	53	0	10	357	3232	3579	3e-95	350	PRGDB00173102	ppa000232m	Putative_R-Genes,_predicted_from_Pythozome	Prunus persica	N			pleiotropic drug resistance 11 (best arabidopsis hit)
FAN_iscf00065665.1.g00001.1	PRGDB00173851	82.42	273	46	2	522	793	1	272	4e-61	237	PRGDB00173851	ppa003078m	Putative_R-Genes,_predicted_from_Pythozome	Prunus persica	RLP			leucine-rich repeat transmembrane protein kinase family protein (best arabidopsis hit)
FAN_iscf00065892.1.g00001.1	PRGDB00174006	87.5	64	6	2	539	601	445	507	1e-11	73.1
FAN_iscf00066006.1.g00001.1	PRGDB00080413	92.06	214	17	0	265	478	358	571	9e-81	302
FAN_iscf00066015.1.g00001.1	PRGDB00214485	71.17	666	178	11	7	665	1	659	2e-36	156	PRGDB00214485	MDP0000287433	Putative_R-Genes,_predicted_from_Pythozome	Malus x domestica	CN
FAN_iscf00066501.1.g00001.1	PRGDB00142094	88.46	78	9	0	60	137	685	762	7e-19	95.3
FAN_iscf00066577.1.g00001.1	PRGDB00173600	83.99	843	119	12	200	1031	1239	2076	0	795	PRGDB00173600	ppa000741m	Putative_R-Genes,_predicted_from_Pythozome	Prunus persica	RLP			Leucine-rich repeat transmembrane protein kinase (best arabidopsis hit)
FAN_iscf00066681.1.g00001.1	PRGDB00173447	79.34	1026	185	20	4	1011	214	1230	0	695
FAN_iscf00066743.1.g00001.1	PRGDB00173819	78.14	215	33	12	105	315	1002	1206	1e-27	124
FAN_iscf00066796.1.g00001.1	PRGDB00216623	94.7	132	7	0	101	232	135	4	7e-52	206
FAN_iscf00066803.1.g00001.1	PRGDB00215271	88.1	311	35	2	6	315	2747	3056	9e-101	368	PRGDB00215271	MDP0000142599	Putative_R-Genes,_predicted_from_Pythozome	Malus x domestica	RLP
FAN_iscf00066820.1.g00002.1	PRGDB00174018	78.18	307	60	5	91	395	1156	1457	1e-46	189
FAN_iscf00066912.1.g00001.1	PRGDB00214479	90.56	180	17	0	3	182	294	473	3e-62	239
FAN_iscf00066955.1.g00001.1	PRGDB00174342	84.31	510	76	4	2	509	2289	2796	5e-139	496	PRGDB00174342	ppa018820m	Putative_R-Genes,_predicted_from_Pythozome	Prunus persica	RLP			Leucine-rich repeat protein kinase family protein (best arabidopsis hit)
FAN_iscf00066974.1.g00001.1	PRGDB00214145	78.85	610	103	16	137	721	3562	4170	7e-107	390	PRGDB00214145	MDP0000131641	Putative_R-Genes,_predicted_from_Pythozome	Malus x domestica	RLP
FAN_iscf00067142.1.g00001.1	PRGDB00213020	73.23	325	69	10	228	545	52	365	3e-22	108
FAN_iscf00067183.1.g00001.1	PRGDB00173560	90.91	220	15	4	139	357	1	216	1e-77	291
FAN_iscf00067440.1.g00001.1	PRGDB00216328	88.34	446	52	0	1	446	802	1247	1e-151	538
FAN_iscf00067456.1.g00001.1	PRGDB00213067	77.44	1405	271	27	78	1450	1	1391	0	797
FAN_iscf00067468.1.g00001.1	PRGDB00214397	75.24	1337	299	29	78	1396	34	1356	1e-171	606	PRGDB00214397	MDP0000177824	Putative_R-Genes,_predicted_from_Pythozome	Malus x domestica	TNL
FAN_iscf00067509.1.g00001.1	PRGDB00173678	84.81	474	72	0	7	480	613	1086	3e-133	477
FAN_iscf00067653.1.g00001.1	PRGDB00215655	81.3	123	21	2	4	125	503	382	6e-20	99	PRGDB00215655	MDP0000618819	Putative_R-Genes,_predicted_from_Pythozome	Malus x domestica	RLP
FAN_iscf00067661.1.g00001.1	PRGDB00071099	77.69	502	96	10	7	497	651	155	8e-78	292
FAN_iscf00068129.1.g00001.1	PRGDB00213102	79.34	1036	184	23	193	1216	1102	2119	0	701
FAN_iscf00068193.1.g00001.1	PRGDB00173776	73.02	1379	320	40	148	1505	91	1438	3e-121	438	PRGDB00173776	ppa023954m	Putative_R-Genes,_predicted_from_Pythozome	Prunus persica	RLP			Leucine-rich repeat transmembrane protein kinase protein (best arabidopsis hit)
FAN_iscf00068209.1.g00001.1	PRGDB00213619	84.56	531	68	9	515	1041	1	521	4e-144	514
FAN_iscf00068220.1.g00001.1	PRGDB00078355	89.06	64	7	0	1523	1586	343	406	2e-13	80.5
FAN_iscf00068359.1.g00001.1	PRGDB00173856	89.09	275	24	3	1	272	98	369	1e-91	337
FAN_iscf00068641.1.g00001.1	PRGDB00172982	76.94	399	75	12	1201	1592	1662	2050	6e-53	211	PRGDB00172982	ppa018346m	Putative_R-Genes,_predicted_from_Pythozome	Prunus persica	RLP			Leucine-rich repeat transmembrane protein kinase protein (best arabidopsis hit)
FAN_iscf00068644.1.g00001.1	PRGDB00173508	82.33	747	120	9	23	763	1589	2329	0	638	PRGDB00173508	ppa000248m	Putative_R-Genes,_predicted_from_Pythozome	Prunus persica	N			pleiotropic drug resistance 3 (best arabidopsis hit)
FAN_iscf00068747.1.g00001.1	PRGDB00172785	86.47	776	97	8	1095	1866	832	1603	0	845	PRGDB00172785	ppa001541m	Putative_R-Genes,_predicted_from_Pythozome	Prunus persica	RLK-GNK2			cysteine-rich RLK (RECEPTOR-like protein kinase) 10 (best arabidopsis hit)
FAN_iscf00068784.1.g00001.1	PRGDB00216117	86.73	113	13	2	445	556	340	451	3e-27	124
FAN_iscf00068889.1.g00001.1	PRGDB00217036	77.5	360	66	14	2629	2982	2389	2739	2e-50	204	PRGDB00217036	MDP0000223201	Putative_R-Genes,_predicted_from_Pythozome	Malus x domestica	NL
FAN_iscf00068927.1.g00001.1	PRGDB00078701	73.8	584	139	14	113	689	84	660	1e-55	219	PRGDB00078701	Vvi.8686	Putative_R-Genes,_predicted_from_NCBI_UniGene	Vitis vinifera	RLP	225447236	XM_002278177	PREDICTED: Vitis vinifera hypothetical protein LOC100248332 (LOC100248332), mRNA
FAN_iscf00069020.1.g00001.1	PRGDB00172481	77	487	103	7	1167	1647	1267	1750	1e-70	270
FAN_iscf00069047.1.g00001.1	PRGDB00174413	82.53	561	84	8	1	560	2859	3406	2e-134	481	PRGDB00174413	ppa000484m	Putative_R-Genes,_predicted_from_Pythozome	Prunus persica	RLP			Leucine-rich receptor-like protein kinase family protein (best arabidopsis hit)
FAN_iscf00069217.1.g00001.1	PRGDB00173557	77.74	2116	410	45	252	2344	307	2384	0	1242	PRGDB00173557	ppa020157m	Putative_R-Genes,_predicted_from_Pythozome	Prunus persica	RLP			Leucine-rich repeat receptor-like protein kinase family protein (best arabidopsis hit)
FAN_iscf00069258.1.g00001.1	PRGDB00215718	84.86	218	31	2	3	219	2232	2448	2e-55	219
FAN_iscf00069488.1.g00001.1	PRGDB00213532	78.03	346	70	6	3	345	158	500	2e-57	224	PRGDB00213532	MDP0000220580	Putative_R-Genes,_predicted_from_Pythozome	Malus x domestica	TNL
FAN_iscf00069644.1.g00001.1	PRGDB00217224	74.27	513	108	15	687	1180	437	944	5e-62	241	PRGDB00217224	MDP0000687105	Putative_R-Genes,_predicted_from_Pythozome	Malus x domestica	RLP
FAN_iscf00069891.1.g00001.1	PRGDB00173697	79.29	647	118	8	130	771	13	648	3e-121	438
FAN_iscf00069898.1.g00001.1	PRGDB00213067	76.67	1046	200	25	5	1019	359	1391	5e-152	540
FAN_iscf00069948.1.g00001.1	PRGDB00216816	79.91	433	73	10	1659	2081	1366	1794	7e-83	311	PRGDB00216816	MDP0000669809	Putative_R-Genes,_predicted_from_Pythozome	Malus x domestica	RLP
FAN_iscf00069960.1.g00001.1	PRGDB00172486	86.79	371	49	0	506	876	808	1178	2e-114	414
FAN_iscf00069985.1.g00003.1	PRGDB00149484	95.45	44	2	0	254	297	232	275	2e-11	71.3	PRGDB00149484	clementine0.9_032709m	Putative_R-Genes,_predicted_from_Pythozome	Citrus clementina	TNL			disease resistance protein (TIR-NBS-LRR class), putative (best arabidopsis hit)
FAN_iscf00070089.1.g00001.1	PRGDB00174687	83.17	315	51	2	7	320	823	1136	3e-76	287
FAN_iscf00070368.1.g00001.1	PRGDB00188357	75.21	238	52	5	151	383	2152	2387	9e-22	106	PRGDB00188357	Gma.12116	Putative_R-Genes,_predicted_from_NCBI_UniGene	Glycine max	RLP	356546725	XM_003541726	PREDICTED: Glycine max receptor-like protein kinase HAIKU2-like (LOC100811489), mRNA
FAN_iscf00070369.1.g00001.1	PRGDB00147774	80.7	285	53	2	150	433	2154	2437	2e-56	220	PRGDB00147774	clementine0.9_001456m	Putative_R-Genes,_predicted_from_Pythozome	Citrus clementina	RLP			Leucine-rich receptor-like protein kinase family protein (best arabidopsis hit)
FAN_iscf00070492.1.g00001.1	PRGDB00195315	83.53	85	14	0	139	223	1239	1323	4e-14	80.5	PRGDB00195315	Phvulv091016442m	Putative_R-Genes,_predicted_from_Pythozome	Phaseolus vulgaris	CNL
FAN_iscf00070525.1.g00001.1	PRGDB00172403	87.37	293	35	2	1	292	881	1172	5e-91	335	PRGDB00172403	ppa017338m	Putative_R-Genes,_predicted_from_Pythozome	Prunus persica	CN			pleiotropic drug resistance 5 (best arabidopsis hit)
FAN_iscf00070593.1.g00001.1	PRGDB00173468	85.59	222	32	0	390	611	31	252	5e-60	233
FAN_iscf00070690.1.g00001.1	PRGDB00214846	89.01	191	21	0	27	217	2389	2579	1e-61	237	PRGDB00214846	MDP0000191247	Putative_R-Genes,_predicted_from_Pythozome	Malus x domestica	RLP
FAN_iscf00070710.1.g00001.1	PRGDB00215380	84.15	183	29	0	77	259	15	197	9e-44	178	PRGDB00215380	MDP0000255887	Putative_R-Genes,_predicted_from_Pythozome	Malus x domestica	TNL
FAN_iscf00070738.1.g00002.1	PRGDB00215422	79.82	114	21	2	278	390	437	549	2e-14	82.4
FAN_iscf00070846.1.g00001.1	PRGDB00172786	81.82	693	114	11	1	687	2054	2740	1e-161	571
FAN_iscf00070916.1.g00001.1	PRGDB00173133	87.23	1488	190	0	1	1488	850	2337	0	1696
FAN_iscf00070972.1.g00001.1	PRGDB00216292	73.04	460	100	17	77	518	1558	2011	4e-32	141
FAN_iscf00071051.1.g00001.1	PRGDB00214650	92.86	56	4	0	86	141	99	154	3e-15	82.4
FAN_iscf00071063.1.g00001.1	PRGDB00174590	78.52	149	25	5	735	878	57	203	1e-16	91.6
FAN_iscf00071093.1.g00002.1	PRGDB00173039	73.77	507	102	23	388	886	518	1001	7e-41	171	PRGDB00173039	ppa000970m	Putative_R-Genes,_predicted_from_Pythozome	Prunus persica	CNL			NB-ARC domain-containing disease resistance protein (best arabidopsis hit)
FAN_iscf00071131.1.g00001.1	PRGDB00172946	92.86	70	5	0	207	276	289	358	6e-21	102
FAN_iscf00071180.1.g00001.1	PRGDB00074326	73.96	2385	564	45	14	2374	259	2610	0	911	PRGDB00074326	Ppe.19091	Putative_R-Genes,_predicted_from_NCBI_UniGene	Prunus persica	NL	47059738	AY599223	Prunus persica putative NBS-LRR type disease resistance protein (RPM1) mRNA, complete cds
FAN_iscf00071283.1.g00001.1	PRGDB00166478	77.84	961	172	19	25	954	13	963	4e-157	556
FAN_iscf00071389.1.g00001.1	PRGDB00213797	78.91	256	50	4	1177	1430	749	1002	5e-44	182
FAN_iscf00071643.1.g00001.1	PRGDB00173910	93.18	44	3	0	313	356	1	44	1e-09	65.8
FAN_iscf00071755.1.g00001.1	PRGDB00173509	81.77	1267	211	18	122	1378	385	1641	0	1042
FAN_iscf00071913.1.g00001.1	PRGDB00174339	78.35	97	15	6	540	633	2426	2519	7e-07	58.4	PRGDB00174339	ppa020323m	Putative_R-Genes,_predicted_from_Pythozome	Prunus persica	CNL			NB-ARC domain-containing disease resistance protein (best arabidopsis hit)
FAN_iscf00071964.1.g00001.1	PRGDB00188716	84.62	143	22	0	59	201	28	170	3e-33	143
FAN_iscf00072077.1.g00001.1	PRGDB00173559	77.12	708	129	19	2	677	1855	2561	1e-103	379	PRGDB00173559	ppa023481m	Putative_R-Genes,_predicted_from_Pythozome	Prunus persica	RLP			Leucine-rich repeat protein kinase family protein (best arabidopsis hit)
FAN_iscf00072095.1.g00001.1	PRGDB00215403	79.62	417	78	6	1	412	1995	2409	8e-78	292
FAN_iscf00072104.1.g00001.1	PRGDB00173706	86.9	290	36	2	4	292	1202	1490	1e-87	324
FAN_iscf00072151.1.g00001.1	PRGDB00173793	86.44	354	48	0	1	354	1234	1587	9e-107	388
FAN_iscf00072206.1.g00001.1	PRGDB00173704	90.48	273	26	0	12	284	709	981	9e-99	361
FAN_iscf00072423.1.g00001.1	PRGDB00173393	76.01	692	139	13	318	991	2	684	8e-90	333
FAN_iscf00072434.1.g00001.1	PRGDB00214708	76.47	1887	376	45	96	1963	859	2696	0	972
FAN_iscf00072448.1.g00001.1	PRGDB00077344	87.69	65	8	0	4	68	200	136	3e-13	76.8	PRGDB00077344	Stu.17464	Putative_R-Genes,_predicted_from_NCBI_UniGene	Solanum tuberosum	RLP	126466785	EF175215	Solanum tuberosum somatic embryogenesis receptor-like kinase 1 (SERK1) mRNA, complete cds
FAN_iscf00072449.1.g00002.1	PRGDB00173877	75.78	289	58	6	118	406	291	567	8e-30	135	PRGDB00173877	ppa019412m	Putative_R-Genes,_predicted_from_Pythozome	Prunus persica	NL			disease resistance protein (TIR-NBS-LRR class), putative (best arabidopsis hit)
FAN_iscf00072472.1.g00001.1	PRGDB00215439	82.8	378	63	2	529	905	3760	4136	7e-91	337
FAN_iscf00072523.1.g00001.1	PRGDB00215007	80.18	873	169	4	899	1769	21	891	0	652
FAN_iscf00072545.1.g00001.1	PRGDB00174425	88.62	773	83	3	561	1329	578	1349	0	935
FAN_iscf00072637.1.g00001.1	PRGDB00213950	92.9	155	11	0	1	155	315	469	9e-58	226
FAN_iscf00072638.1.g00002.1	PRGDB00173978	81.75	992	173	5	459	1446	873	1860	0	822
FAN_iscf00072643.1.g00001.1	PRGDB00176296	89.8	49	5	0	1191	1239	896	944	3e-08	63.9	PRGDB00176296	29676.m001639	Putative_R-Genes,_predicted_from_Pythozome	Oryza barthii	CNL			Disease resistance protein (CC-NBS-LRR class) family (best arabidopsis hit)
FAN_iscf00072653.1.g00001.1	PRGDB00173024	82.08	424	65	7	18	431	2037	2459	1e-95	351	PRGDB00173024	ppa015073m	Putative_R-Genes,_predicted_from_Pythozome	Prunus persica	RLP			Leucine-rich repeat protein kinase family protein (best arabidopsis hit)
FAN_iscf00072707.1.g00001.1	PRGDB00173880	82.18	522	72	16	1	519	1377	1880	5e-119	429
FAN_iscf00072715.1.g00001.1	PRGDB00172517	82.58	752	104	12	1	745	1717	2448	0	638
FAN_iscf00072744.1.g00001.1	PRGDB00184528	100	28	0	0	126	153	34	61	9e-06	52.8	PRGDB00184528	GRMZM2G138338_T01	Putative_R-Genes,_predicted_from_Pythozome	Zea mays	RLP			Leucine-rich receptor-like protein kinase family protein (best arabidopsis hit); expressed protein (best rice hit)
FAN_iscf00072764.1.g00001.1	PRGDB00213935	85.29	102	15	0	170	271	964	1065	4e-22	106
FAN_iscf00072981.1.g00001.1	PRGDB00174640	88.66	476	52	2	478	951	425	900	8e-164	579	PRGDB00174640	ppa002298m	Putative_R-Genes,_predicted_from_Pythozome	Prunus persica	N			white-brown complex homolog protein 11 (best arabidopsis hit)
FAN_iscf00073006.1.g00001.1	PRGDB00215965	87.01	408	53	0	785	1192	2587	2994	4e-129	464
FAN_iscf00073023.1.g00001.1	PRGDB00063763	81.47	286	53	0	205	490	168	453	2e-60	235
FAN_iscf00073078.1.g00001.1	PRGDB00173513	83.33	174	27	2	142	314	157	329	1e-37	159	PRGDB00173513	ppa015427m	Putative_R-Genes,_predicted_from_Pythozome	Prunus persica	TNL			Disease resistance protein (TIR-NBS-LRR class) family (best arabidopsis hit)
FAN_iscf00073204.1.g00001.1	PRGDB00064693	91.11	90	5	3	22	110	842	929	2e-25	119
FAN_iscf00073227.1.g00001.1	PRGDB00205214	96.97	33	1	0	62	94	2680	2712	4e-07	56.5	PRGDB00205214	Lus10006028	Putative_R-Genes,_predicted_from_Pythozome	Linum usitatissimum	RLP
FAN_iscf00073288.1.g00001.1	PRGDB00172786	86.98	338	41	2	2791	3127	2161	2496	1e-102	377
FAN_iscf00073461.1.g00001.1	PRGDB00173805	83.25	1188	189	9	1497	2682	1175	2354	0	1083	PRGDB00173805	ppa000235m	Putative_R-Genes,_predicted_from_Pythozome	Prunus persica	N			pleiotropic drug resistance 6 (best arabidopsis hit)
FAN_iscf00073640.1.g00001.1	PRGDB00213097	87.34	79	9	1	799	876	515	593	3e-16	89.8
FAN_iscf00073663.1.g00002.1	PRGDB00174304	100	29	0	0	212	240	454	482	5e-06	54.7
FAN_iscf00073668.1.g00001.1	PRGDB00173832	86.83	805	99	6	954	1758	1069	1866	0	893
FAN_iscf00073678.1.g00001.1	PRGDB00215771	91.53	378	32	0	17	394	2763	3140	1e-146	521	PRGDB00215771	MDP0000180284	Putative_R-Genes,_predicted_from_Pythozome	Malus x domestica	RLP
FAN_iscf00073708.1.g00001.1	PRGDB00173254	77.24	738	144	18	8	736	727	1449	4e-113	411
FAN_iscf00073786.1.g00001.1	PRGDB00213449	89.63	164	17	0	2	165	298	461	2e-53	209
FAN_iscf00073800.1.g00001.1	PRGDB00183355	86.24	109	13	2	1	108	301	408	3e-25	117
FAN_iscf00073819.1.g00001.1	PRGDB00063638	89.93	149	15	0	228	376	564	712	1e-47	193
FAN_iscf00073870.1.g00001.1	PRGDB00216633	96.08	51	2	0	1056	1106	825	875	1e-14	84.2
FAN_iscf00073974.1.g00001.1	PRGDB00174342	88.98	381	42	0	8	388	2076	2456	6e-132	472	PRGDB00174342	ppa018820m	Putative_R-Genes,_predicted_from_Pythozome	Prunus persica	RLP			Leucine-rich repeat protein kinase family protein (best arabidopsis hit)
FAN_iscf00074037.1.g00001.1	PRGDB00149484	89.66	58	6	0	311	368	218	275	3e-12	75	PRGDB00149484	clementine0.9_032709m	Putative_R-Genes,_predicted_from_Pythozome	Citrus clementina	TNL			disease resistance protein (TIR-NBS-LRR class), putative (best arabidopsis hit)
FAN_iscf00074040.1.g00002.1	PRGDB00177154	77.37	137	23	8	394	526	193	325	4e-12	75	PRGDB00177154	POPTR_0001s05240.1	Putative_R-Genes,_predicted_from_Pythozome	Populus trichocarpa	RLK			receptor-like protein kinase 1 (best arabidopsis hit)
FAN_iscf00074053.1.g00001.1	PRGDB00174188	92.78	180	13	0	51	230	770	949	4e-68	261
FAN_iscf00074146.1.g00001.1	PRGDB00214080	85.84	219	29	2	1	218	2731	2948	5e-60	231	PRGDB00214080	MDP0000839822	Putative_R-Genes,_predicted_from_Pythozome	Malus x domestica	CN
FAN_iscf00074154.1.g00001.1	PRGDB00173845	93.33	285	19	0	262	546	330	614	8e-117	422	PRGDB00173845	ppa000273m	Putative_R-Genes,_predicted_from_Pythozome	Prunus persica	N			Protein kinase family protein with ARM repeat domain (best arabidopsis hit)
FAN_iscf00074157.1.g00001.1	PRGDB00214292	80.75	805	133	18	113	906	69	862	2e-172	608	PRGDB00214292	MDP0000207066	Putative_R-Genes,_predicted_from_Pythozome	Malus x domestica	RLP
FAN_iscf00074161.1.g00001.1	PRGDB00173958	82.26	530	83	10	1	526	1974	2496	2e-124	448
FAN_iscf00074337.1.g00002.1	PRGDB00070752	100	36	0	0	35	70	329	294	8e-10	67.6	PRGDB00070752	Mdo.2941	Putative_R-Genes,_predicted_from_NCBI_UniGene	Malus x domestica	RLP	3641251	AF053127	Malus domestica leucine-rich receptor-like protein kinase (LRPKm1) mRNA, complete cds
FAN_iscf00074425.1.g00001.1	PRGDB00173985	80.29	700	118	14	325	1008	1249	1944	4e-143	510
FAN_iscf00074482.1.g00001.1	PRGDB00216341	74.29	735	167	15	543	1270	60	779	9e-77	291	PRGDB00216341	MDP0000758643	Putative_R-Genes,_predicted_from_Pythozome	Malus x domestica	TNL
FAN_iscf00074566.1.g00001.1	PRGDB00213151	78.49	1274	239	23	107	1364	149	1403	0	802
FAN_iscf00074583.1.g00001.1	PRGDB00213632	89.89	851	81	5	6	853	1427	2275	0	1090
FAN_iscf00074583.1.g00002.1	PRGDB00213632	92.31	91	7	0	154	244	2466	2556	1e-28	130
FAN_iscf00074626.1.g00001.1	PRGDB00143648	85.09	161	22	2	854	1013	518	359	1e-38	163
FAN_iscf00074673.1.g00001.1	PRGDB00217368	83.75	240	33	1	72	311	3994	4227	5e-57	222	PRGDB00217368	MDP0000270559	Putative_R-Genes,_predicted_from_Pythozome	Malus x domestica	CNL
FAN_iscf00074687.1.g00001.1	PRGDB00173783	87.87	272	33	0	261	532	35	306	4e-86	320
FAN_iscf00074702.1.g00001.1	PRGDB00216362	85.71	357	49	2	542	897	2673	3028	2e-102	375	PRGDB00216362	MDP0000301292	Putative_R-Genes,_predicted_from_Pythozome	Malus x domestica	RLP
FAN_iscf00074922.1.g00001.1	PRGDB00215194	78.93	337	69	2	2	337	706	1041	3e-64	246
FAN_iscf00075174.1.g00001.1	PRGDB00173805	87.38	721	89	2	309	1028	2830	3549	0	826	PRGDB00173805	ppa000235m	Putative_R-Genes,_predicted_from_Pythozome	Prunus persica	N			pleiotropic drug resistance 6 (best arabidopsis hit)
FAN_iscf00075195.1.g00001.1	PRGDB00215308	86.14	101	12	2	33	132	2467	2566	3e-22	108
FAN_iscf00075218.1.g00001.1	PRGDB00173471	87.25	251	25	5	4	252	1358	1603	6e-74	279	PRGDB00173471	ppa002533m	Putative_R-Genes,_predicted_from_Pythozome	Prunus persica	RLP			Leucine-rich repeat protein kinase family protein (best arabidopsis hit)
FAN_iscf00075354.1.g00001.1	PRGDB00214483	78.45	696	129	15	7	693	1085	1768	1e-120	435	PRGDB00214483	MDP0000136726	Putative_R-Genes,_predicted_from_Pythozome	Malus x domestica	TNL
FAN_iscf00075358.1.g00002.1	PRGDB00173716	76.97	330	65	10	195	520	71	393	6e-43	178	PRGDB00173716	ppa018765m	Putative_R-Genes,_predicted_from_Pythozome	Prunus persica	TNL			disease resistance protein (TIR-NBS-LRR class), putative (best arabidopsis hit)
FAN_iscf00075535.1.g00001.1	PRGDB00174453	92.01	663	51	2	51	712	130	791	0	929
FAN_iscf00075567.1.g00001.1	PRGDB00174667	92.06	63	2	1	815	874	3979	4041	2e-15	86.1	PRGDB00174667	ppa000247m	Putative_R-Genes,_predicted_from_Pythozome	Prunus persica	CNL			LRR and NB-ARC domains-containing disease resistance protein (best arabidopsis hit)
FAN_iscf00075588.1.g00002.1	PRGDB00174094	86.9	809	104	2	1	808	1230	2037	0	905	PRGDB00174094	ppa014606m	Putative_R-Genes,_predicted_from_Pythozome	Prunus persica	N			ABC-2 type transporter family protein (best arabidopsis hit)
FAN_iscf00075602.1.g00001.1	PRGDB00173536	81.51	411	69	5	3	408	2317	2725	1e-89	331	PRGDB00173536	ppa000470m	Putative_R-Genes,_predicted_from_Pythozome	Prunus persica	RLP			Leucine-rich receptor-like protein kinase family protein (best arabidopsis hit)
FAN_iscf00075735.1.g00001.1	PRGDB00173502	79.44	1488	260	32	1	1462	1166	2633	0	1011	PRGDB00173502	ppa017955m	Putative_R-Genes,_predicted_from_Pythozome	Prunus persica	RLP			Leucine-rich repeat receptor-like protein kinase family protein (best arabidopsis hit)
FAN_iscf00075737.1.g00001.1	PRGDB00172830	89.55	555	54	3	538	1090	561	1113	0	701
FAN_iscf00075769.1.g00001.1	PRGDB00173789	78.45	1030	211	9	23	1045	1063	2088	0	662
FAN_iscf00075769.1.g00002.1	PRGDB00174389	80.07	587	117	0	958	1544	967	1553	8e-121	436
FAN_iscf00075777.1.g00001.1	PRGDB00080413	90.48	189	18	0	1	189	360	548	2e-65	250
FAN_iscf00075818.1.g00001.1	PRGDB00147580	90.41	73	7	0	644	716	1861	1789	2e-18	97.1
FAN_iscf00075834.1.g00001.1	PRGDB00174223	89.94	308	26	4	462	768	1	304	1e-107	392
FAN_iscf00075853.1.g00001.1	PRGDB00150503	76.87	536	102	18	439	957	310	840	1e-74	283
FAN_iscf00075922.1.g00001.1	PRGDB00174164	84.74	1153	135	19	515	1638	228	1368	0	1116
FAN_iscf00076117.1.g00001.1	PRGDB00081233	84.87	337	35	3	90	426	134	454	5e-88	326
FAN_iscf00076318.1.g00002.1	PRGDB00174186	87.96	407	43	3	65	468	2189	2592	6e-133	475
FAN_iscf00076393.1.g00001.1	PRGDB00213242	79.67	241	39	7	732	968	4680	4914	5e-39	165
FAN_iscf00076520.1.g00001.1	PRGDB00196163	81.61	87	13	3	1356	1440	456	541	3e-10	69.4
FAN_iscf00076608.1.g00001.1	PRGDB00173547	85.83	1002	139	2	485	1483	1507	2508	0	1061
FAN_iscf00076861.1.g00001.1	PRGDB00217244	77.74	611	126	6	1783	2391	265	867	1e-100	370	PRGDB00217244	MDP0000257884	Putative_R-Genes,_predicted_from_Pythozome	Malus x domestica	RLP
FAN_iscf00077248.1.g00001.1	PRGDB00172316	86.22	907	122	3	1	906	1318	2222	0	979	PRGDB00172316	ppa001905m	Putative_R-Genes,_predicted_from_Pythozome	Prunus persica	N			white-brown complex homolog protein 11 (best arabidopsis hit)
FAN_iscf00077310.1.g00001.1	PRGDB00173132	84.7	954	127	10	132	1083	22	958	0	935
FAN_iscf00077322.1.g00001.1	PRGDB00174185	77.97	395	79	5	286	673	104	497	5e-62	241
FAN_iscf00077386.1.g00003.1	PRGDB00174198	77.76	724	122	21	624	1308	75	798	2e-112	409
FAN_iscf00077400.1.g00001.1	PRGDB00173502	83.76	197	32	0	321	517	1	197	3e-46	187	PRGDB00173502	ppa017955m	Putative_R-Genes,_predicted_from_Pythozome	Prunus persica	RLP			Leucine-rich repeat receptor-like protein kinase family protein (best arabidopsis hit)
FAN_iscf00077413.1.g00001.1	PRGDB00216117	80.9	199	35	3	89	286	503	307	2e-36	154
FAN_iscf00077445.1.g00001.1	PRGDB00174472	81.07	338	55	6	3	334	483	817	2e-68	261
FAN_iscf00077572.1.g00001.1	PRGDB00172888	85.48	1508	203	14	67	1566	665	2164	0	1557
FAN_iscf00077582.1.g00003.1	PRGDB00173842	81.82	836	148	4	151	984	1325	2158	0	699
FAN_iscf00077629.1.g00001.1	PRGDB00215041	86.53	475	64	0	432	906	559	1033	1e-147	525
FAN_iscf00077652.1.g00001.1	PRGDB00215947	81.66	709	117	9	1	707	853	1550	6e-165	582
FAN_iscf00077722.1.g00001.1	PRGDB00174527	91.73	1088	90	0	6	1093	280	1367	0	1511
FAN_iscf00077838.1.g00001.1	PRGDB00176308	100	35	0	0	108	142	460	494	1e-09	65.8
FAN_iscf00077997.1.g00001.1	PRGDB00070278	77.45	652	131	16	225	868	266	909	1e-102	375
FAN_iscf00078042.1.g00001.1	PRGDB00173968	89.61	356	37	0	4	359	1126	1481	2e-126	453
FAN_iscf00078051.1.g00001.1	PRGDB00172586	89.41	236	25	0	216	451	1435	1670	1e-79	298
FAN_iscf00078093.1.g00001.1	PRGDB00173923	83.16	689	105	8	1	685	1716	2397	4e-176	619
FAN_iscf00078101.1.g00001.1	PRGDB00213471	81.74	783	134	7	1069	1848	1101	1877	0	645
FAN_iscf00078119.1.g00001.1	PRGDB00173081	72.76	301	65	11	56	349	1	291	1e-15	86.1
FAN_iscf00078217.1.g00001.1	PRGDB00173238	82.8	1227	200	8	1	1221	1627	2848	0	1086	PRGDB00173238	ppa000884m	Putative_R-Genes,_predicted_from_Pythozome	Prunus persica	RLP			Leucine-rich repeat transmembrane protein kinase family protein (best arabidopsis hit)
FAN_iscf00078234.1.g00001.1	PRGDB00173856	89.02	428	47	0	2	429	425	852	3e-149	531
FAN_iscf00078421.1.g00001.1	PRGDB00173430	85.41	658	69	11	1902	2538	2084	2735	0	658
FAN_iscf00078433.1.g00001.1	PRGDB00213407	80.41	1210	214	15	1	1194	298	1500	0	917	PRGDB00213407	MDP0000149513	Putative_R-Genes,_predicted_from_Pythozome	Malus x domestica	CN
FAN_iscf00078545.1.g00001.1	PRGDB00172370	87.08	240	28	1	139	375	9	248	7e-71	268	PRGDB00172370	ppa003444m	Putative_R-Genes,_predicted_from_Pythozome	Prunus persica	RLP			Leucine-rich repeat protein kinase family protein (best arabidopsis hit)
FAN_iscf00078639.1.g00001.1	PRGDB00183608	79.19	173	29	6	19	189	1624	1791	5e-24	113	PRGDB00183608	GSVIVT01021285001	Putative_R-Genes,_predicted_from_Pythozome	Vitis vinifera	RLP			Leucine-rich repeat transmembrane protein kinase (best arabidopsis hit)
FAN_iscf00079018.1.g00001.1	PRGDB00172591	84.59	279	41	2	1	278	273	550	4e-73	276	PRGDB00172591	ppa000808m	Putative_R-Genes,_predicted_from_Pythozome	Prunus persica	RLP			receptor-like kinase in flowers 1 (best arabidopsis hit)
FAN_iscf00079055.1.g00001.1	PRGDB00167791	92	50	4	0	200	249	112	161	2e-11	71.3
FAN_iscf00079237.1.g00001.1	PRGDB00173295	81.63	566	93	8	4	562	1848	2409	6e-128	459	PRGDB00173295	ppa023423m	Putative_R-Genes,_predicted_from_Pythozome	Prunus persica	RLP			Leucine-rich repeat protein kinase family protein (best arabidopsis hit)
FAN_iscf00079265.1.g00001.1	PRGDB00178395	75.21	597	119	24	70	647	270	856	1e-66	255	PRGDB00178395	POPTR_0084s00240.1	Putative_R-Genes,_predicted_from_Pythozome	Populus trichocarpa	RLP			Leucine-rich repeat transmembrane protein kinase (best arabidopsis hit)
FAN_iscf00079368.1.g00001.1	PRGDB00214187	83.06	366	50	4	566	919	4242	4607	7e-87	324	PRGDB00214187	MDP0000255613	Putative_R-Genes,_predicted_from_Pythozome	Malus x domestica	CNL
FAN_iscf00079492.1.g00001.1	PRGDB00217208	87.83	115	14	0	88	202	1483	1597	2e-31	139	PRGDB00217208	MDP0000155715	Putative_R-Genes,_predicted_from_Pythozome	Malus x domestica	RLK-GNK2
FAN_iscf00079582.1.g00001.1	PRGDB00204963	85.26	312	46	0	48	359	586	897	5e-87	322
FAN_iscf00079685.1.g00001.1	PRGDB00173345	76.2	374	77	12	48	415	597	964	7e-46	187
FAN_iscf00079690.1.g00001.1	PRGDB00172465	86.6	582	75	3	10	590	414	993	0	640	PRGDB00172465	ppa003046m	Putative_R-Genes,_predicted_from_Pythozome	Prunus persica	RLP			Leucine-rich repeat protein kinase family protein (best arabidopsis hit)
FAN_iscf00079797.1.g00001.1	PRGDB00063764	79.31	348	53	15	45	378	33	375	5e-58	226
FAN_iscf00079807.1.g00001.1	PRGDB00217004	78.83	137	29	0	299	435	151	287	5e-18	95.3	PRGDB00217004	MDP0000290091	Putative_R-Genes,_predicted_from_Pythozome	Malus x domestica	NL
FAN_iscf00079888.1.g00001.1	PRGDB00174064	90.12	81	8	0	881	961	1088	1168	2e-21	106	PRGDB00174064	ppa018842m	Putative_R-Genes,_predicted_from_Pythozome	Prunus persica	CNL			NB-ARC domain-containing disease resistance protein (best arabidopsis hit)
FAN_iscf00079965.1.g00001.1	PRGDB00216561	78.5	293	54	8	1	287	1038	1327	2e-45	183
FAN_iscf00080058.1.g00001.1	PRGDB00206673	82.24	107	11	5	823	925	503	605	2e-15	86.1	PRGDB00206673	Lus10041325	Putative_R-Genes,_predicted_from_Pythozome	Linum usitatissimum	CN
FAN_iscf00080071.1.g00001.1	PRGDB00214999	76.71	584	124	10	29	609	648	1222	2e-84	315	PRGDB00214999	MDP0000291141	Putative_R-Genes,_predicted_from_Pythozome	Malus x domestica	RLP
FAN_iscf00080080.1.g00001.1	PRGDB00216866	93.07	202	14	0	1	202	234	435	5e-79	296
FAN_iscf00080140.1.g00001.1	PRGDB00149444	79.1	378	77	2	83	459	1871	2247	1e-67	259	PRGDB00149444	evm.model.supercontig_17.28	Putative_R-Genes,_predicted_from_Pythozome	Arabidopsis lyrata subsp. lyrata	RLP			Leucine-rich repeat protein kinase family protein (best arabidopsis hit)
FAN_iscf00080197.1.g00001.1	PRGDB00174472	79.92	518	88	9	5	508	302	817	5e-100	366
FAN_iscf00080218.1.g00001.1	PRGDB00200482	100	31	0	0	225	255	553	583	3e-07	58.4
FAN_iscf00080301.1.g00001.1	PRGDB00175011	79.63	702	139	4	1	700	1446	2145	1e-140	501
FAN_iscf00080325.1.g00001.1	PRGDB00177448	83.04	171	29	0	13	183	901	1071	6e-37	156
FAN_iscf00080413.1.g00001.1	PRGDB00210956	76.14	264	58	4	1	263	2035	2294	9e-30	134
FAN_iscf00080414.1.g00001.1	PRGDB00205833	100	30	0	0	327	356	1279	1308	6e-07	56.5
FAN_iscf00080517.1.g00001.1	PRGDB00174526	88.89	288	32	0	327	614	3982	4269	9e-97	355
FAN_iscf00080552.1.g00001.1	PRGDB00173402	88.4	724	84	0	1099	1822	295	1018	0	872	PRGDB00173402	ppa003735m	Putative_R-Genes,_predicted_from_Pythozome	Prunus persica	RLP			transmembrane kinase-like 1 (best arabidopsis hit)
FAN_iscf00080589.1.g00001.1	PRGDB00172672	82.37	987	144	15	2	970	958	1932	0	832
FAN_iscf00080599.1.g00001.1	PRGDB00174125	73.67	828	178	34	41	851	715	1519	4e-75	285	PRGDB00174125	ppa017550m	Putative_R-Genes,_predicted_from_Pythozome	Prunus persica	TNL			Disease resistance protein (TIR-NBS-LRR class) family (best arabidopsis hit)
FAN_iscf00080600.1.g00001.1	PRGDB00172949	81.61	87	14	2	65	150	1458	1543	1e-10	71.3	PRGDB00172949	ppa023385m	Putative_R-Genes,_predicted_from_Pythozome	Prunus persica	TNL			disease resistance protein (TIR-NBS-LRR class), putative (best arabidopsis hit)
FAN_iscf00080607.1.g00001.1	PRGDB00216507	82.18	101	16	2	494	593	250	349	2e-15	86.1	PRGDB00216507	MDP0000279585	Putative_R-Genes,_predicted_from_Pythozome	Malus x domestica	TNL
FAN_iscf00080674.1.g00001.1	PRGDB00213783	84.76	105	16	0	712	816	897	1001	2e-21	106
FAN_iscf00080720.1.g00001.1	PRGDB00173595	85.71	931	130	3	1122	2049	801	1731	0	979	PRGDB00173595	ppa022109m	Putative_R-Genes,_predicted_from_Pythozome	Prunus persica	RLK-GNK2			cysteine-rich RLK (RECEPTOR-like protein kinase) 10 (best arabidopsis hit)
FAN_iscf00080720.1.g00002.1	PRGDB00216712	86.09	381	53	0	30	410	2199	2579	2e-113	411	PRGDB00216712	MDP0000160397	Putative_R-Genes,_predicted_from_Pythozome	Malus x domestica	RLK-GNK2
FAN_iscf00080758.1.g00001.1	PRGDB00173155	72.29	895	195	36	560	1429	313	1179	1e-58	230
FAN_iscf00080797.1.g00001.1	PRGDB00215640	86.75	151	7	8	135	285	161	298	3e-36	156
FAN_iscf00080855.1.g00001.1	PRGDB00172906	90.97	155	14	0	2	156	2215	2369	5e-53	209	PRGDB00172906	ppa000854m	Putative_R-Genes,_predicted_from_Pythozome	Prunus persica	RLP			Leucine-rich repeat transmembrane protein kinase (best arabidopsis hit)
FAN_iscf00080932.1.g00001.1	PRGDB00172982	77.84	925	172	18	495	1410	1662	2562	3e-152	542	PRGDB00172982	ppa018346m	Putative_R-Genes,_predicted_from_Pythozome	Prunus persica	RLP			Leucine-rich repeat transmembrane protein kinase protein (best arabidopsis hit)
FAN_iscf00081083.1.g00001.1	PRGDB00173958	80.52	919	124	25	101	975	620	1527	0	654
FAN_iscf00081225.1.g00001.1	PRGDB00173523	89.23	520	56	0	1	520	1857	2376	0	651	PRGDB00173523	ppa001617m	Putative_R-Genes,_predicted_from_Pythozome	Prunus persica	RLP			STRUBBELIG-receptor family 3 (best arabidopsis hit)
FAN_iscf00081232.1.g00001.1	PRGDB00217244	83.27	544	91	0	2	545	1948	2491	2e-142	507	PRGDB00217244	MDP0000257884	Putative_R-Genes,_predicted_from_Pythozome	Malus x domestica	RLP
FAN_iscf00081249.1.g00001.1	PRGDB00172827	88.48	625	72	0	717	1341	2439	3063	0	756	PRGDB00172827	ppa023430m	Putative_R-Genes,_predicted_from_Pythozome	Prunus persica	N			pleiotropic drug resistance 12 (best arabidopsis hit)
FAN_iscf00081326.1.g00001.1	PRGDB00214125	90.12	405	40	0	4	408	2212	2616	2e-148	527
FAN_iscf00081418.1.g00001.1	PRGDB00167788	81.41	355	64	2	175	528	118	471	3e-76	289	PRGDB00167788	Medtr2g121840.1	Putative_R-Genes,_predicted_from_Pythozome	Medicago truncatula	RLP			Leucine-rich repeat transmembrane protein kinase protein (best arabidopsis hit)
FAN_iscf00081431.1.g00001.1	PRGDB00173964	79.47	263	40	10	1098	1356	8	260	1e-41	174
FAN_iscf00081440.1.g00001.1	PRGDB00173465	77.8	635	118	17	65	689	1890	2511	4e-101	370	PRGDB00173465	ppa020335m	Putative_R-Genes,_predicted_from_Pythozome	Prunus persica	RLP			Leucine-rich repeat receptor-like protein kinase family protein (best arabidopsis hit)
FAN_iscf00081526.1.g00001.1	PRGDB00215753	84.15	164	26	0	1	164	643	806	9e-38	159
FAN_iscf00081555.1.g00002.1	PRGDB00216098	84.55	712	108	2	140	850	1701	2411	0	704	PRGDB00216098	MDP0000255220	Putative_R-Genes,_predicted_from_Pythozome	Malus x domestica	TNL
FAN_iscf00081572.1.g00001.1	PRGDB00215614	87.67	1290	150	4	1	1281	109	1398	0	1496
FAN_iscf00081582.1.g00002.1	PRGDB00172915	90.23	706	67	2	534	1238	82	786	0	920
FAN_iscf00081674.1.g00001.1	PRGDB00213898	84.05	903	136	8	139	1036	2013	2912	0	863
FAN_iscf00081678.1.g00001.1	PRGDB00077909	84.06	69	10	1	875	943	1583	1650	4e-09	65.8
FAN_iscf00081736.1.g00001.1	PRGDB00214943	78.16	980	201	10	11	985	2304	3275	3e-174	614	PRGDB00214943	MDP0000538208	Putative_R-Genes,_predicted_from_Pythozome	Malus x domestica	RLP
FAN_iscf00081960.1.g00001.1	PRGDB00214584	100	38	0	0	12	49	2445	2482	7e-11	71.3	PRGDB00214584	MDP0000252216	Putative_R-Genes,_predicted_from_Pythozome	Malus x domestica	RLP
FAN_iscf00081988.1.g00001.1	PRGDB00173687	83.23	155	26	0	1	155	566	720	4e-33	143	PRGDB00173687	ppa001888m	Putative_R-Genes,_predicted_from_Pythozome	Prunus persica	RLP			Leucine-rich repeat protein kinase family protein (best arabidopsis hit)
FAN_iscf00082013.1.g00009.1	PRGDB00172628	86.42	1193	150	7	148	1333	2167	3354	0	1295	PRGDB00172628	ppa000499m	Putative_R-Genes,_predicted_from_Pythozome	Prunus persica	RLP			Leucine-rich repeat receptor-like protein kinase family protein (best arabidopsis hit)
FAN_iscf00082029.1.g00001.1	PRGDB00050100	76.54	635	147	2	12	645	555	1188	1e-93	346
FAN_iscf00082092.1.g00001.1	PRGDB00167870	86.18	152	21	0	55	206	960	1111	2e-39	165	PRGDB00167870	Medtr3g021430.1	Putative_R-Genes,_predicted_from_Pythozome	Medicago truncatula	CNL			Disease resistance protein (TIR-NBS-LRR class) family (best arabidopsis hit)
FAN_iscf00082143.1.g00001.1	PRGDB00213987	82.08	385	63	5	1	382	1607	1988	5e-89	329	PRGDB00213987	MDP0000735335	Putative_R-Genes,_predicted_from_Pythozome	Malus x domestica	RLP
FAN_iscf00082192.1.g00001.1	PRGDB00173890	91.62	191	16	0	558	748	7	197	3e-69	265
FAN_iscf00082203.1.g00001.1	PRGDB00215883	73.35	927	215	30	1	911	163	1073	4e-84	315
FAN_iscf00082229.1.g00001.1	PRGDB00174130	87.26	518	62	4	3	518	763	1278	7e-167	588	PRGDB00174130	ppa001194m	Putative_R-Genes,_predicted_from_Pythozome	Prunus persica	RLP			Leucine-rich repeat protein kinase family protein (best arabidopsis hit)
FAN_iscf00082242.1.g00003.1	PRGDB00217277	86.89	389	51	0	1578	1966	1519	1907	1e-120	436
FAN_iscf00082261.1.g00001.1	PRGDB00173039	72.95	647	137	32	151	778	68	695	4e-47	191	PRGDB00173039	ppa000970m	Putative_R-Genes,_predicted_from_Pythozome	Prunus persica	CNL			NB-ARC domain-containing disease resistance protein (best arabidopsis hit)
FAN_iscf00082264.1.g00003.1	PRGDB00175727	86.89	61	7	1	385	445	947	1006	9e-10	67.6	PRGDB00175727	27436.m000285	Putative_R-Genes,_predicted_from_Pythozome	Oryza barthii	TNL			Disease resistance protein (TIR-NBS-LRR class) family (best arabidopsis hit)
FAN_iscf00082400.1.g00001.1	PRGDB00173424	74.76	1755	383	46	305	2035	1272	2990	0	732
FAN_iscf00082441.1.g00001.1	PRGDB00172914	89.57	278	25	3	4	279	979	1254	2e-95	350
FAN_iscf00082549.1.g00001.1	PRGDB00198906	76.42	475	93	6	96	553	532	1004	2e-61	239
FAN_iscf00082608.1.g00001.1	PRGDB00143644	86.46	347	47	0	12	358	3307	3653	9e-105	381
FAN_iscf00082847.1.g00001.1	PRGDB00172620	86.7	624	81	2	1839	2461	10	632	0	691	PRGDB00172620	ppa002525m	Putative_R-Genes,_predicted_from_Pythozome	Prunus persica	RLP			Leucine-rich repeat protein kinase family protein (best arabidopsis hit)
FAN_iscf00082858.1.g00002.1	PRGDB00173639	80.42	1685	291	22	858	2512	422	2097	0	1247
FAN_iscf00082872.1.g00001.1	PRGDB00173805	84.02	219	33	2	7	224	3345	3562	7e-53	209	PRGDB00173805	ppa000235m	Putative_R-Genes,_predicted_from_Pythozome	Prunus persica	N			pleiotropic drug resistance 6 (best arabidopsis hit)
FAN_iscf00082904.1.g00001.1	PRGDB00070976	76.26	455	78	17	33	472	553	114	2e-54	215
FAN_iscf00083170.1.g00001.1	PRGDB00213903	100	31	0	0	1756	1786	722	752	9e-07	58.4
FAN_iscf00083185.1.g00001.1	PRGDB00174433	89.71	68	6	1	243	310	50	116	4e-15	86.1	PRGDB00174433	ppa021230m	Putative_R-Genes,_predicted_from_Pythozome	Prunus persica	N			disease resistance protein (TIR-NBS-LRR class), putative (best arabidopsis hit)
FAN_iscf00083216.1.g00001.1	PRGDB00174401	74.59	362	73	13	450	794	2290	2649	5e-32	141	PRGDB00174401	ppa015185m	Putative_R-Genes,_predicted_from_Pythozome	Prunus persica	CNL			Disease resistance protein (CC-NBS-LRR class) family (best arabidopsis hit)
FAN_iscf00083279.1.g00001.1	PRGDB00173640	84.26	305	48	0	72	376	1	305	9e-80	298
FAN_iscf00083279.1.g00002.1	PRGDB00213768	81.8	456	70	6	47	500	5	449	4e-101	370
FAN_iscf00083379.1.g00001.1	PRGDB00217149	78.38	333	60	10	451	777	1877	2203	2e-51	206	PRGDB00217149	MDP0000163811	Putative_R-Genes,_predicted_from_Pythozome	Malus x domestica	RLP
FAN_iscf00083384.1.g00001.1	PRGDB00173379	90.4	198	19	0	4	201	253	450	6e-69	261
FAN_iscf00083424.1.g00002.1	PRGDB00213097	96.91	97	3	0	530	626	496	592	1e-38	163
FAN_iscf00083630.1.g00001.1	PRGDB00172819	80.03	606	110	9	1129	1732	883	1479	3e-121	438	PRGDB00172819	ppa023793m	Putative_R-Genes,_predicted_from_Pythozome	Prunus persica	RLP			Leucine-rich repeat protein kinase family protein (best arabidopsis hit)
FAN_iscf00083678.1.g00001.1	PRGDB00213553	100	29	0	0	13	41	99	127	6e-06	54.7	PRGDB00213553	MDP0000316162	Putative_R-Genes,_predicted_from_Pythozome	Malus x domestica	RLP
FAN_iscf00083744.1.g00001.1	PRGDB00214338	87.21	829	95	7	350	1168	834	1661	0	933
FAN_iscf00083908.1.g00003.1	PRGDB00216098	83.11	1030	167	6	1	1025	1612	2639	0	941	PRGDB00216098	MDP0000255220	Putative_R-Genes,_predicted_from_Pythozome	Malus x domestica	TNL
FAN_iscf00083960.1.g00001.1	PRGDB00214076	89.58	384	37	1	1	384	433	813	7e-136	484
FAN_iscf00083973.1.g00001.1	PRGDB00174105	91.14	271	22	2	708	977	1245	1514	7e-100	366
FAN_iscf00084015.1.g00002.1	PRGDB00172707	77.15	849	163	21	144	966	1543	2386	3e-129	464	PRGDB00172707	ppa017659m	Putative_R-Genes,_predicted_from_Pythozome	Prunus persica	RLP			Leucine-rich repeat protein kinase family protein (best arabidopsis hit)
FAN_iscf00084016.1.g00001.1	PRGDB00215541	83.15	273	44	2	5	276	835	1106	8e-65	248
FAN_iscf00084037.1.g00002.1	PRGDB00173263	91.54	638	51	1	334	968	829	1466	0	876
FAN_iscf00084118.1.g00001.1	PRGDB00172671	89.66	145	13	2	214	358	2465	2607	3e-45	183	PRGDB00172671	ppa000552m	Putative_R-Genes,_predicted_from_Pythozome	Prunus persica	RLP			BRI1 like (best arabidopsis hit)
FAN_iscf00084194.1.g00001.1	PRGDB00188848	80	295	36	12	106	399	75	347	2e-48	196
FAN_iscf00084257.1.g00001.1	PRGDB00172872	72.37	2023	449	81	469	2451	56	2008	4e-151	538
FAN_iscf00084445.1.g00001.1	PRGDB00173860	77.34	384	72	9	371	748	48	422	1e-53	213
FAN_iscf00084462.1.g00001.1	PRGDB00172650	81.43	1831	321	17	21	1843	879	2698	0	1480	PRGDB00172650	ppa016482m	Putative_R-Genes,_predicted_from_Pythozome	Prunus persica	NL			NB-ARC domain-containing disease resistance protein (best arabidopsis hit)
FAN_iscf00084473.1.g00001.1	PRGDB00213696	83.49	424	49	8	1965	2388	2844	3246	9e-103	377	PRGDB00213696	MDP0000211636	Putative_R-Genes,_predicted_from_Pythozome	Malus x domestica	RLP
FAN_iscf00084500.1.g00001.1	PRGDB00213097	90.76	238	22	0	768	1005	354	591	1e-85	320
FAN_iscf00084722.1.g00001.1	PRGDB00061511	78.46	130	22	5	437	563	5618	5744	3e-13	80.5	PRGDB00061511	disease resistance protein	Putative_R-Genes,_collected_from_NCBI_Protein	Brassica rapa subsp. pekinensis	TNL	227438238	FJ842828	Brassica rapa subsp. pekinensis isolate BrTNL10 disease resistance protein gene, complete cds.
FAN_iscf00084788.1.g00001.1	PRGDB00173856	80.73	301	52	1	416	716	552	846	1e-58	230
FAN_iscf00084794.1.g00003.1	PRGDB00213129	88.24	68	7	1	635	702	253	187	2e-13	80.5
FAN_iscf00084864.1.g00002.1	PRGDB00173254	76.5	349	59	16	95	436	52	384	2e-40	169
FAN_iscf00084915.1.g00001.1	PRGDB00173640	85.43	453	63	3	6	458	76	525	8e-131	468
FAN_iscf00085132.1.g00001.1	PRGDB00173770	84.84	1359	183	19	288	1630	1022	2373	0	1347	PRGDB00173770	ppa000921m	Putative_R-Genes,_predicted_from_Pythozome	Prunus persica	RLP			Leucine-rich repeat protein kinase family protein (best arabidopsis hit)
FAN_iscf00085143.1.g00001.1	PRGDB00173851	87.33	221	23	3	1	217	555	774	6e-65	248	PRGDB00173851	ppa003078m	Putative_R-Genes,_predicted_from_Pythozome	Prunus persica	RLP			leucine-rich repeat transmembrane protein kinase family protein (best arabidopsis hit)
FAN_iscf00085224.1.g00001.1	PRGDB00216125	78.22	1001	209	7	296	1293	1488	2482	1e-179	632
FAN_iscf00085390.1.g00001.1	PRGDB00215439	83.03	271	43	3	84	352	3750	4019	4e-63	243
FAN_iscf00085417.1.g00001.1	PRGDB00215437	75.96	208	43	7	796	999	3833	4037	1e-19	100	PRGDB00215437	MDP0000279270	Putative_R-Genes,_predicted_from_Pythozome	Malus x domestica	NL
FAN_iscf00085493.1.g00001.1	PRGDB00216590	84.45	926	141	2	5	930	115	1037	0	909	PRGDB00216590	MDP0000321086	Putative_R-Genes,_predicted_from_Pythozome	Malus x domestica	RLP
FAN_iscf00085510.1.g00001.1	PRGDB00173580	91.78	292	24	0	1	292	496	787	2e-112	407
FAN_iscf00085597.1.g00001.1	PRGDB00213990	82.39	602	91	6	988	1589	1053	1639	8e-147	523	PRGDB00213990	MDP0000580952	Putative_R-Genes,_predicted_from_Pythozome	Malus x domestica	RLP
FAN_iscf00085600.1.g00001.1	PRGDB00173543	86.28	634	83	3	1	632	3139	3770	0	686	PRGDB00173543	ppa000233m	Putative_R-Genes,_predicted_from_Pythozome	Prunus persica	N			pleiotropic drug resistance 6 (best arabidopsis hit)
FAN_iscf00085657.1.g00001.1	PRGDB00217200	76.68	1582	334	20	642	2195	28	1602	0	846	PRGDB00217200	MDP0000710422	Putative_R-Genes,_predicted_from_Pythozome	Malus x domestica	TNL
FAN_iscf00085681.1.g00001.1	PRGDB00173752	76.34	186	41	2	1829	2011	1700	1885	2e-18	97.1	PRGDB00173752	ppa017144m	Putative_R-Genes,_predicted_from_Pythozome	Prunus persica	RLP			Leucine-rich repeat protein kinase family protein (best arabidopsis hit)
FAN_iscf00085812.1.g00001.1	PRGDB00215909	86.74	875	89	10	24	871	1533	2407	0	950
FAN_iscf00085898.1.g00004.1	PRGDB00215661	79.47	604	102	15	3	604	1294	1877	7e-114	412	PRGDB00215661	MDP0000741253	Putative_R-Genes,_predicted_from_Pythozome	Malus x domestica	RLP
FAN_iscf00086002.1.g00001.1	PRGDB00174468	82.99	676	98	3	598	1257	175	849	2e-168	595
FAN_iscf00086083.1.g00001.1	PRGDB00195312	90.91	44	4	0	131	174	1272	1315	3e-08	60.2	PRGDB00195312	Phvulv091016425m	Putative_R-Genes,_predicted_from_Pythozome	Phaseolus vulgaris	CNL
FAN_iscf00086249.1.g00001.1	PRGDB00213866	100	41	0	0	1109	1149	887	927	2e-12	76.8
FAN_iscf00086259.1.g00001.1	PRGDB00173805	87.24	1309	163	4	85	1391	361	1667	0	1489	PRGDB00173805	ppa000235m	Putative_R-Genes,_predicted_from_Pythozome	Prunus persica	N			pleiotropic drug resistance 6 (best arabidopsis hit)
FAN_iscf00086437.1.g00001.1	PRGDB00216086	91.13	124	11	0	900	1023	478	601	9e-41	171	PRGDB00216086	MDP0000307150	Putative_R-Genes,_predicted_from_Pythozome	Malus x domestica	NL
FAN_iscf00086488.1.g00001.1	PRGDB00174522	84.04	376	58	2	1	375	2407	2781	1e-98	361	PRGDB00174522	ppa018789m	Putative_R-Genes,_predicted_from_Pythozome	Prunus persica	RLP			Leucine-rich receptor-like protein kinase family protein (best arabidopsis hit)
FAN_iscf00086616.1.g00001.1	PRGDB00214241	85.19	736	103	4	1	733	1414	2146	0	750	PRGDB00214241	MDP0000285813	Putative_R-Genes,_predicted_from_Pythozome	Malus x domestica	RLP
FAN_iscf00086656.1.g00001.1	PRGDB00172694	83.79	327	45	5	1	320	372	697	2e-81	303
FAN_iscf00086781.1.g00001.1	PRGDB00172553	74.9	737	133	42	361	1065	271	987	2e-76	289
FAN_iscf00086948.1.g00001.1	PRGDB00214278	75.9	1087	224	33	1	1062	504	1577	5e-146	521	PRGDB00214278	MDP0000399716	Putative_R-Genes,_predicted_from_Pythozome	Malus x domestica	TNL
FAN_iscf00087010.1.g00001.1	PRGDB00214381	81.31	321	48	8	4	312	994	1314	1e-65	252
FAN_iscf00087062.1.g00001.1	PRGDB00173106	92.2	769	60	0	3	771	1051	1819	0	1088
FAN_iscf00087231.1.g00001.1	PRGDB00215802	90	140	14	0	1	140	1918	2057	3e-45	182
FAN_iscf00087250.1.g00001.1	PRGDB00173112	86.61	112	15	0	282	393	79	190	3e-27	124
FAN_iscf00087274.1.g00001.1	PRGDB00213066	97.83	46	1	0	1	46	555	600	2e-14	80.5
FAN_iscf00087278.1.g00001.1	PRGDB00215381	74.02	535	119	15	924	1451	1769	2290	4e-50	202
FAN_iscf00087333.1.g00001.1	PRGDB00213411	89.66	58	6	0	303	360	362	419	2e-12	75	PRGDB00213411	MDP0000311052	Putative_R-Genes,_predicted_from_Pythozome	Malus x domestica	TNL
FAN_iscf00087423.1.g00001.1	PRGDB00172835	76.16	604	123	13	756	1347	103	697	4e-79	298
FAN_iscf00087546.1.g00001.1	PRGDB00048916	100	30	0	0	882	911	191	220	3e-06	56.5	PRGDB00048916	putative NBS-LRR disease resistance protein	Putative_R-Genes,_collected_from_NCBI_Protein	Malus x domestica	CNL	108946816	DQ644152	Malus x domestica clone ABFA012002CT putative NBS-LRR disease resistance protein gene, partial cds.
FAN_iscf00087683.1.g00001.1	PRGDB00216927	95.12	123	6	0	1	123	921	1043	4e-49	195
FAN_iscf00087788.1.g00001.1	PRGDB00165621	79.67	182	35	2	270	450	1369	1549	4e-29	130
FAN_iscf00087845.1.g00001.1	PRGDB00172767	85.06	636	92	1	1	633	1214	1849	0	645
FAN_iscf00087845.1.g00002.1	PRGDB00176098	72.96	832	185	32	1010	1818	980	1794	1e-65	254
FAN_iscf00087875.1.g00001.1	PRGDB00213538	82.92	363	58	4	576	936	3808	4168	1e-87	326
FAN_iscf00087974.1.g00001.1	PRGDB00214947	85.71	91	13	0	88	178	1404	1494	6e-19	97.1	PRGDB00214947	MDP0000832081	Putative_R-Genes,_predicted_from_Pythozome	Malus x domestica	RLP
FAN_iscf00088054.1.g00001.1	PRGDB00213065	78.8	184	31	6	607	784	801	982	6e-25	117
FAN_iscf00088113.1.g00001.1	PRGDB00172982	79.62	731	125	18	233	954	1662	2377	8e-141	503	PRGDB00172982	ppa018346m	Putative_R-Genes,_predicted_from_Pythozome	Prunus persica	RLP			Leucine-rich repeat transmembrane protein kinase protein (best arabidopsis hit)
FAN_iscf00088246.1.g00001.1	PRGDB00214187	85.71	196	28	0	773	968	4242	4437	1e-52	209	PRGDB00214187	MDP0000255613	Putative_R-Genes,_predicted_from_Pythozome	Malus x domestica	CNL
FAN_iscf00088260.1.g00001.1	PRGDB00174098	87.6	1032	127	1	2434	3464	1891	2922	0	1195	PRGDB00174098	ppa000739m	Putative_R-Genes,_predicted_from_Pythozome	Prunus persica	RLP			Leucine-rich receptor-like protein kinase family protein (best arabidopsis hit)
FAN_iscf00088282.1.g00001.1	PRGDB00174006	72.27	440	104	15	96	529	530	957	4e-26	121
[truncated: 3,229 more rows]
