# Supplementary material for: Comparative Transcriptomics Reveals Differential Gene Expression Related to Colletotrichum gloeosporioides Resistance in the Octoploid Strawberry
Source: Front Plant Sci. 2017 May 15;8:779. doi: 10.3389/fpls.2017.00779 (PMC5430163; doi:10.3389/fpls.2017.00779)
Supplement: TABLE S3 — Primers used for qRT-PCR. [file Table_3.XLSX]

## Sheet: Sheet1
Primers used for qRT-PCR
gene	forward primer	reverse primer
CERK1	CAAGCTCCGACTGCAGTACT	CCTCGCCTCGTTGAAGCTAT
WRKY33	GAGTCTAGACACCTCAGCGAA	AGGCGGGAGTGACTTGAACTT
PR1	TCATCAGTCCTCGCATCTCT	CCCAGCCCATGGCAAGGTTTT
CDPK2	CAGCGGCAGAAGTAGCAGTTCC	TTGTGCTGGTCTGGTCCCTTGA
CaMCML11	AGGATGGAGACGGTGAGTTTCA	TGTCCTGAAGTTCCTCCTCTGT
Rboh	CATCGTCTATGCCTTGCTCGTT	AAGCCTGACCGGAAGACTCTC
MEKK1	AGGTTATGGCTCTCCAGCAGAT	ATGACGGTTCCAAAGCAGGGTA
EDS1	GGCTGGTGCTGGCAGGTATA	AAGAGGTTCCACAAGGCTCCG
RPM1	TGAGGAAAGAAGATGGCAAGGC	ACGCTGAAGCAACATAGGAGGA
26S	TAACCGCATCAGGTCTCCAA	CTCGAGCAGTTCTCCGACAG
