# Supplementary material for: Comparative Transcriptomics Reveals Differential Gene Expression Related to Colletotrichum gloeosporioides Resistance in the Octoploid Strawberry
Source: Front Plant Sci. 2017 May 15;8:779. doi: 10.3389/fpls.2017.00779 (PMC5430163; doi:10.3389/fpls.2017.00779)
Supplement: TABLE S4 — Colletotrichum gloeosporioides-responsive genes specific to ‘Yanli’. [file Table_4.XLSX]

## Sheet: Sheet1
id	Sample_S1	Sample_S2	Sample_S3	Sample_R2	Sample_R1	Sample_R3	NR.id.and.Des	NR.e.value	swiss.id	swiss.e.value	swiss.Des	KOG.id	KOG.e.value	KOG.Des	PRGID	Name	id.1	GO_id	GO_term	pathway	pathway_description
FAN_icon19347787.1.g00001.1	0	0	0	0	0	289.898	gi|470119043|ref|XP_004295627.1|PREDICTED: phenylalanine N-monooxygenase-like [Fragaria vesca subsp. vesca]	1e-21	sp|Q6J540|C79D4_LOTJA	3e-09	Isoleucine N-monooxygenase 2 OS=Lotus japonicus GN=CYP79D4 PE=1 SV=1	KOG0156	1e-07	Cytochrome P450 CYP2 subfamily			FAN_icon19347787.1.g00001.1	GO:0005783,GO:0016021,GO:0031090,GO:0020037,GO:0005506,GO:0102001,GO:0004497,GO:0019756	endoplasmic reticulum|integral component of membrane|organelle membrane|heme binding|iron ion binding|isoleucine N-monooxygenase (oxime forming) activity|monooxygenase activity|cyanogenic glycoside biosynthetic process	path:ko00966,path:ko00460,path:ko01210	Glucosinolate biosynthesis|Cyanoamino acid metabolism|2-Oxocarboxylic acid metabolism
FAN_icon19353449.1.g00001.1	562.294	80.8822	408.266	1459.11	624.919	22.661	gi|470143866|ref|XP_004307588.1|PREDICTED: putative lipid-transfer protein DIR1 [Fragaria vesca subsp. vesca]	1e-33									FAN_icon19353449.1.g00001.1
FAN_icon19355883.1.g00001.1	3.24009	1.76319	10.8831	626.332	59.7201	0	gi|224928|prf||1204205Cprotein 1C,chlorophyll binding	2e-48	sp|P10707|CB2D_SOLLC	7e-49	Chlorophyll a-b binding protein 1D (Fragment) OS=Solanum lycopersicum GN=CAB1D PE=3 SV=1						FAN_icon19355883.1.g00001.1	GO:0009941,GO:0009535,GO:0016021,GO:0009522,GO:0009523,GO:0010287,GO:0016168,GO:0046872,GO:0031409,GO:0009768,GO:0018298,GO:0009416	chloroplast envelope|chloroplast thylakoid membrane|integral component of membrane|photosystem I|photosystem II|plastoglobule|chlorophyll binding|metal ion binding|pigment binding|photosynthesis, light harvesting in photosystem I|protein-chromophore linkage|response to light stimulus	path:ko00196	Photosynthesis - antenna proteins
FAN_icon19360157.1.g00001.1	46.9431	44.2968	89.7383	122.847	153.424	13.8635	gi|470112233|ref|XP_004292341.1|PREDICTED: auxin-induced in root cultures protein 12 [Fragaria vesca subsp. vesca]	3e-25									FAN_icon19360157.1.g00001.1
FAN_icon19361699.1.g00001.1	2.62562	146.393	7.3089	1.35495	3.46998	69.0872	gi|470133473|ref|XP_004302590.1|PREDICTED: cationic peroxidase 1-like [Fragaria vesca subsp. vesca]	1e-42	sp|P22195|PER1_ARAHY	9e-28	Cationic peroxidase 1 OS=Arachis hypogaea GN=PNC1 PE=1 SV=2						FAN_icon19361699.1.g00001.1	GO:0005576,GO:0020037,GO:0046872,GO:0004601,GO:0042744,GO:0006979	extracellular region|heme binding|metal ion binding|peroxidase activity|hydrogen peroxide catabolic process|response to oxidative stress	path:ko00940	Phenylpropanoid biosynthesis
FAN_icon19365169.1.g00001.1	17.1185	19.9134	26.5413	53.6304	59.8157	4.89454	gi|764544539|ref|XP_011459409.1|PREDICTED: serine/threonine-protein kinase Nek5 [Fragaria vesca subsp. vesca]	1e-41									FAN_icon19365169.1.g00001.1
FAN_icon19365453.1.g00001.1	68.4749	12.0722	4.18362	76.5065	213.978	0	gi|470141598|ref|XP_004306517.1|PREDICTED: DNA-damage-repair/toleration protein DRT100 [Fragaria vesca subsp. vesca]	8e-60	sp|Q00874|DR100_ARATH	9e-35	DNA-damage-repair/toleration protein DRT100 OS=Arabidopsis thaliana GN=DRT100 PE=2 SV=2	KOG0619	2e-35	FOG: Leucine rich repeat			FAN_icon19365453.1.g00001.1	GO:0009507,GO:0000166,GO:0006281	chloroplast|nucleotide binding|DNA repair
FAN_icon19370097.1.g00001.1	36.3447	52.4963	16.5901	4.64336	6.05498	137.318	gi|470128660|ref|XP_004300254.1|PREDICTED: plant intracellular Ras-group-related LRR protein 5-like [Fragaria vesca subsp. vesca]	2e-56	sp|Q5G5E0|PIRL5_ARATH	4e-09	Plant intracellular Ras-group-related LRR protein 5 OS=Arabidopsis thaliana GN=PIRL5 PE=2 SV=1	KOG0619	9e-10	FOG: Leucine rich repeat			FAN_icon19370097.1.g00001.1	GO:0005886	plasma membrane
FAN_icon19395035.1.g00001.1	27.6725	124.775	59.6589	787.931	2731.9	13.8768	gi|470112175|ref|XP_004292313.1|PREDICTED: xylem cysteine proteinase 1 [Fragaria vesca subsp. vesca]	6e-39	sp|Q9LM66|XCP2_ARATH	3e-29	Xylem cysteine proteinase 2 OS=Arabidopsis thaliana GN=XCP2 PE=2 SV=2	KOG1543	7e-30	Cysteine proteinase Cathepsin L			FAN_icon19395035.1.g00001.1	GO:0005618,GO:0005615,GO:0005764,GO:0005886,GO:0004197,GO:0010623,GO:0051603	cell wall|extracellular space|lysosome|plasma membrane|cysteine-type endopeptidase activity|developmental programmed cell death|proteolysis involved in cellular protein catabolic process
FAN_icon19403747.1.g00001.1	1234.14	177.65	82.5964	200.346	456.54	29.5774	gi|14718281|gb|AAK72878.1|expansin 7 [Fragaria x ananassa]	5e-52	sp|O22874|EXPA8_ARATH	9e-42	Expansin-A8 OS=Arabidopsis thaliana GN=EXPA8 PE=2 SV=1						FAN_icon19403747.1.g00001.1	GO:0005618,GO:0005576,GO:0016020,GO:0009664,GO:0006949	cell wall|extracellular region|membrane|plant-type cell wall organization|syncytium formation
FAN_icon19407125.1.g00001.1	60.5772	11.8692	44.6904	43.0486	59.2633	0	gi|470117786|ref|XP_004295030.1|PREDICTED: proline-rich receptor-like protein kinase PERK1 [Fragaria vesca subsp. vesca]	2e-11									FAN_icon19407125.1.g00001.1
FAN_icon19408709.1.g00001.1	23.5808	0	20.1011	32.781	64.9039	3.95485	gi|470126386|ref|XP_004299169.1|PREDICTED: probable pectate lyase 18 [Fragaria vesca subsp. vesca]	6e-64	sp|Q9C5M8|PLY18_ARATH	7e-60	Probable pectate lyase 18 OS=Arabidopsis thaliana GN=At4g24780 PE=2 SV=2						FAN_icon19408709.1.g00001.1	GO:0016020,GO:0046872,GO:0030570,GO:0045490	membrane|metal ion binding|pectate lyase activity|pectin catabolic process	path:ko00040	Pentose and glucuronate interconversions
FAN_icon19410825.1.g00001.1	15.8756	9.6629	5.43338	38.7105	104.981	0	gi|470116337|ref|XP_004294339.1|PREDICTED: probable galacturonosyltransferase 12 [Fragaria vesca subsp. vesca]	2e-54	sp|Q9FH36|GAUTC_ARATH	2e-48	Probable galacturonosyltransferase 12 OS=Arabidopsis thaliana GN=GAUT12 PE=2 SV=1						FAN_icon19410825.1.g00001.1	GO:0005794,GO:0000139,GO:0016021,GO:0047262,GO:0071555,GO:0010417,GO:0010413,GO:0045489,GO:0045492	Golgi apparatus|Golgi membrane|integral component of membrane|polygalacturonate 4-alpha-galacturonosyltransferase activity|cell wall organization|glucuronoxylan biosynthetic process|glucuronoxylan metabolic process|pectin biosynthetic process|xylan biosynthetic process	path:ko00500,path:ko00520	Starch and sucrose metabolism|Amino sugar and nucleotide sugar metabolism
FAN_icon19412533.1.g00001.1	136.528	197.053	157.537	1340.42	3423.69	37.9194	gi|122246055|sp|Q4AE12.1|CFI2_FRAANRecName: Full=Chalcone--flavonone isomerase 2; Short=Chalcone isomerase 2	5e-26	sp|Q4AE12|CFI2_FRAAN	3e-27	Chalcone--flavonone isomerase 2 OS=Fragaria ananassa GN=CHI2 PE=2 SV=1						FAN_icon19412533.1.g00001.1	GO:0045430,GO:0009813	chalcone isomerase activity|flavonoid biosynthetic process	path:ko00941	Flavonoid biosynthesis
FAN_icon19434927.1.g00001.1	0	0	0	19.9078	26.2882	0	gi|470104366|ref|XP_004288576.1|PREDICTED: butyrate--CoA ligase AAE11, peroxisomal-like isoform X2 [Fragaria vesca subsp. vesca]	3e-64	sp|Q9C8D4|AAE11_ARATH	2e-19	Butyrate--CoA ligase AAE11, peroxisomal OS=Arabidopsis thaliana GN=AAE11 PE=1 SV=1	KOG1176	5e-20	Acyl-CoA synthetase			FAN_icon19434927.1.g00001.1	GO:0005777,GO:0047760,GO:0019605	peroxisome|butyrate-CoA ligase activity|butyrate metabolic process
FAN_icon19443387.1.g00001.1	117.911	224.048	72.6894	5.41594	2.69873	241.674	gi|470126346|ref|XP_004299149.1|PREDICTED: high-affinity nitrate transporter 3.1-like [Fragaria vesca subsp. vesca]	3e-69	sp|Q9FGS5|NRT31_ARATH	2e-37	High-affinity nitrate transporter 3.1 OS=Arabidopsis thaliana GN=NRT3.1 PE=1 SV=1						FAN_icon19443387.1.g00001.1	GO:0016021,GO:0005886,GO:0015112,GO:0042128,GO:0015706,GO:0010167,GO:0009611	integral component of membrane|plasma membrane|nitrate transmembrane transporter activity|nitrate assimilation|nitrate transport|response to nitrate|response to wounding
FAN_icon19464655.1.g00001.1	4.0787	15.3764	3.70736	1.32312	1.07794	77.75	gi|470109242|ref|XP_004290909.1|PREDICTED: uncharacterized protein LOC101294233 [Fragaria vesca subsp. vesca]	3e-49									FAN_icon19464655.1.g00001.1
FAN_icon19467133.1.g00001.1	235.92	66.3494	86.9697	507.062	1384.48	29.8376	gi|403330124|gb|AFR42344.1|beta-tubulin, partial [Populus trichocarpa]	1e-40	sp|P18025|TBB1_MAIZE	2e-40	Tubulin beta-1 chain OS=Zea mays GN=TUBB1 PE=1 SV=1	KOG1375	3e-40	Beta tubulin			FAN_icon19467133.1.g00001.1	GO:0005737,GO:0005874,GO:0005525,GO:0003924,GO:0005200,GO:0007017	cytoplasm|microtubule|GTP binding|GTPase activity|structural constituent of cytoskeleton|microtubule-based process	path:ko04540,path:ko04145,path:ko05130	Gap junction|Phagosome|Pathogenic Escherichia coli infection
FAN_icon19469753.1.g00001.1	33.7846	0	15.4546	21.4189	35.4461	0											FAN_icon19469753.1.g00001.1
FAN_icon19472743.1.g00001.1	52.9772	6.34292	37.1407	77.4572	143.179	0											FAN_icon19472743.1.g00001.1
FAN_icon19474225.1.g00001.1	23.1701	3.56873	7.68205	20.323	32.162	0	gi|388499964|gb|AFK38048.1|unknown [Lotus japonicus]	7e-62	sp|P29514|TBB6_ARATH	1e-59	Tubulin beta-6 chain OS=Arabidopsis thaliana GN=TUBB6 PE=2 SV=1	KOG1375	3e-60	Beta tubulin			FAN_icon19474225.1.g00001.1	GO:0005737,GO:0005874,GO:0015630,GO:0005886,GO:0005525,GO:0003924,GO:0005200,GO:0007017,GO:0009409,GO:0009651	cytoplasm|microtubule|microtubule cytoskeleton|plasma membrane|GTP binding|GTPase activity|structural constituent of cytoskeleton|microtubule-based process|response to cold|response to salt stress	path:ko04540,path:ko04145,path:ko05130	Gap junction|Phagosome|Pathogenic Escherichia coli infection
FAN_icon19479625.1.g00001.1	0	0	0	3.0565	3.78953	0	gi|470147945|ref|XP_004309537.1|PREDICTED: uncharacterized protein LOC101303763 [Fragaria vesca subsp. vesca]	1e-51				KOG1454	3e-17	Predicted hydrolase/acyltransferase (alpha/beta hydrolase superfamily)			FAN_icon19479625.1.g00001.1
FAN_icon19482131.1.g00001.1	72.0733	234.836	88.3443	36.8491	62.3951	1124.27	gi|470144396|ref|XP_004307843.1|PREDICTED: alcohol dehydrogenase-like 1 [Fragaria vesca subsp. vesca]	9e-24	sp|Q9SK86|ADHL1_ARATH	4e-10	Alcohol dehydrogenase-like 1 OS=Arabidopsis thaliana GN=At1g22430 PE=2 SV=1	KOG0022	9e-11	Alcohol dehydrogenase, class III			FAN_icon19482131.1.g00001.1	GO:0005737,GO:0004022,GO:0008270	cytoplasm|alcohol dehydrogenase (NAD) activity|zinc ion binding	path:ko05204,path:ko00350,path:ko00010,path:ko00680,path:ko00071,path:ko00830,path:ko01200,path:ko01220,path:ko00625,path:ko00626,path:ko00980,path:ko00982	Chemical carcinogenesis|Tyrosine metabolism|Glycolysis / Gluconeogenesis|Methane metabolism|Fatty acid degradation|Retinol metabolism|Carbon metabolism|Degradation of aromatic compounds|Chloroalkane and chloroalkene degradation|Naphthalene degradation|Metabolism of xenobiotics by cytochrome P450|Drug metabolism - cytochrome P450
FAN_icon19482829.1.g00001.1	4.0004	8.65378	17.4583	4.06857	0	81.5893	gi|470123063|ref|XP_004297556.1|PREDICTED: SNF1-related protein kinase regulatory subunit gamma-1 [Fragaria vesca subsp. vesca]	2e-20	sp|Q8LBB2|KING1_ARATH	1e-16	SNF1-related protein kinase regulatory subunit gamma-1 OS=Arabidopsis thaliana GN=KING1 PE=1 SV=2	KOG1764	3e-17	5'-AMP-activated protein kinase, gamma subunit			FAN_icon19482829.1.g00001.1	GO:0009505,GO:0005524,GO:0003824,GO:0019887,GO:0005975,GO:0006633,GO:0042128,GO:0045859	plant-type cell wall|ATP binding|catalytic activity|protein kinase regulator activity|carbohydrate metabolic process|fatty acid biosynthetic process|nitrate assimilation|regulation of protein kinase activity
FAN_icon19490977.1.g00001.1	53.4497	13.6944	45.8812	51.9539	73.4303	1.1509	gi|470108459|ref|XP_004290535.1|PREDICTED: F-box protein At2g32560-like [Fragaria vesca subsp. vesca]	5e-67	sp|Q6NLB1|FB118_ARATH	7e-09	F-box protein At2g26850 OS=Arabidopsis thaliana GN=At2g26850 PE=2 SV=1						FAN_icon19490977.1.g00001.1
FAN_icon19503973.1.g00001.1	5.60166	8.12532	1.78497	21.6025	33.5402	0	gi|764527320|ref|XP_004292244.2|PREDICTED: leucine-rich repeat receptor-like protein kinase PXL2 [Fragaria vesca subsp. vesca]	6e-54	sp|Q9M0G7|PXL2_ARATH	3e-43	Leucine-rich repeat receptor-like protein kinase PXL2 OS=Arabidopsis thaliana GN=PXL2 PE=2 SV=1				PRGDB00172722	ppa000726m	FAN_icon19503973.1.g00001.1	GO:0016021,GO:0005886,GO:0090406,GO:0005524,GO:0004672,GO:0004674,GO:0030154,GO:0010067,GO:0046777,GO:0006468,GO:0001944	integral component of membrane|plasma membrane|pollen tube|ATP binding|protein kinase activity|protein serine/threonine kinase activity|cell differentiation|procambium histogenesis|protein autophosphorylation|protein phosphorylation|vasculature development
FAN_icon19506065.1.g00001.1	15.3984	0	6.93815	187.44	168.637	4.01949	gi|470102850|ref|XP_004287864.1|PREDICTED: dehydrin Xero 1-like [Fragaria vesca subsp. vesca]	2e-17									FAN_icon19506065.1.g00001.1
FAN_icon19508697.1.g00001.1	103.215	143.835	99.9186	56.2641	49.1628	642.745	gi|470109887|ref|XP_004291219.1|PREDICTED: L-arabinokinase-like [Fragaria vesca subsp. vesca]	3e-47	sp|O23461|ARAK_ARATH	2e-31	L-arabinokinase OS=Arabidopsis thaliana GN=ARA1 PE=1 SV=1	KOG0631	5e-32	Galactokinase			FAN_icon19508697.1.g00001.1	GO:0005829,GO:0016021,GO:0009506,GO:0005524,GO:0009702,GO:0046835	cytosol|integral component of membrane|plasmodesma|ATP binding|L-arabinokinase activity|carbohydrate phosphorylation	path:ko00520	Amino sugar and nucleotide sugar metabolism
FAN_icon19511597.1.g00001.1	344.716	49.7802	98.1767	382.024	271.002	15.7298	gi|763778707|gb|KJB45830.1|hypothetical protein B456_007G332000 [Gossypium raimondii]	3e-66	sp|Q9SYM5|RHM1_ARATH	9e-65	Probable rhamnose biosynthetic enzyme 1 OS=Arabidopsis thaliana GN=RHM1 PE=1 SV=1	KOG0747	2e-65	Putative NAD+-dependent epimerases			FAN_icon19511597.1.g00001.1	GO:0005829,GO:0009506,GO:0008460,GO:0016853,GO:0016491,GO:0050377,GO:0010280,GO:0010315,GO:0030154,GO:0071555,GO:0051555,GO:0042127,GO:0010253	cytosol|plasmodesma|dTDP-glucose 4,6-dehydratase activity|isomerase activity|oxidoreductase activity|UDP-glucose 4,6-dehydratase activity|UDP-L-rhamnose synthase activity|auxin efflux|cell differentiation|cell wall organization|flavonol biosynthetic process|regulation of cell proliferation|UDP-rhamnose biosynthetic process	path:ko00520	Amino sugar and nucleotide sugar metabolism
FAN_icon19517473.1.g00001.1	18.6982	0	13.1028	32.3098	25.2349	0	gi|470142137|ref|XP_004306772.1|PREDICTED: cytochrome P450 86A8-like [Fragaria vesca subsp. vesca]	5e-66	sp|O80823|C86A8_ARATH	2e-48	Cytochrome P450 86A8 OS=Arabidopsis thaliana GN=CYP86A8 PE=2 SV=1	KOG0157	4e-49	Cytochrome P450 CYP4/CYP19/CYP26 subfamilies			FAN_icon19517473.1.g00001.1	GO:0016021,GO:0018685,GO:0070330,GO:0020037,GO:0005506,GO:0006631	integral component of membrane|alkane 1-monooxygenase activity|aromatase activity|heme binding|iron ion binding|fatty acid metabolic process	path:ko00073	Cutin, suberine and wax biosynthesis
FAN_icon19518435.1.g00001.1	56.3681	0	0	2506.78	4574.79	37.4223	gi|470107005|ref|XP_004289842.1|PREDICTED: proline-rich protein 4-like isoform X1 [Fragaria vesca subsp. vesca]	4e-38	sp|Q9T0I5|PRP4_ARATH	1e-13	Proline-rich protein 4 OS=Arabidopsis thaliana GN=PRP4 PE=2 SV=1						FAN_icon19518435.1.g00001.1	GO:0005618,GO:0005576	cell wall|extracellular region
FAN_icon19529741.1.g00001.1	0	30.7491	4.8909	0	0	108.766	gi|470126789|ref|XP_004299365.1|PREDICTED: glutathione S-transferase U10-like [Fragaria vesca subsp. vesca]	4e-58	sp|Q9CA57|GSTUA_ARATH	6e-44	Glutathione S-transferase U10 OS=Arabidopsis thaliana GN=GSTU10 PE=2 SV=1	KOG0406	1e-44	Glutathione S-transferase			FAN_icon19529741.1.g00001.1	GO:0005737,GO:0005829,GO:0004364,GO:0006749,GO:0009636,GO:0009407	cytoplasm|cytosol|glutathione transferase activity|glutathione metabolic process|response to toxic substance|toxin catabolic process	path:ko05204,path:ko00480,path:ko00980,path:ko00982	Chemical carcinogenesis|Glutathione metabolism|Metabolism of xenobiotics by cytochrome P450|Drug metabolism - cytochrome P450
FAN_icon19532609.1.g00001.1	2.5126	0	8.36303	82.1561	51.6475	0	gi|819231766|ref|NP_001295449.1|transcriptional activator Myb [Fragaria vesca]	8e-65									FAN_icon19532609.1.g00001.1
FAN_icon19534965.1.g00001.1	30.5786	6.98463	36.0935	166.757	181.848	0	gi|470125641|ref|XP_004298810.1|PREDICTED: cytochrome P450 86A7 [Fragaria vesca subsp. vesca]	3e-63	sp|Q9LMM1|C86A4_ARATH	7e-54	Cytochrome P450 86A4 OS=Arabidopsis thaliana GN=CYP86A4 PE=2 SV=1	KOG0157	2e-54	Cytochrome P450 CYP4/CYP19/CYP26 subfamilies			FAN_icon19534965.1.g00001.1	GO:0016021,GO:0018685,GO:0070330,GO:0020037,GO:0005506,GO:0006631	integral component of membrane|alkane 1-monooxygenase activity|aromatase activity|heme binding|iron ion binding|fatty acid metabolic process	path:ko00073	Cutin, suberine and wax biosynthesis
FAN_icon19536065.1.g00001.1	8.45177	3.95453	3.47802	17.3971	30.1109	0	gi|909158473|gb|AKT74336.1|leucoanthocyanidin reductase [Rosa rugosa]	2e-37	sp|Q84V83|LAR_DESUN	8e-28	Leucoanthocyanidin reductase OS=Desmodium uncinatum GN=LAR PE=1 SV=1						FAN_icon19536065.1.g00001.1	GO:0033788,GO:0010023	leucoanthocyanidin reductase activity|proanthocyanidin biosynthetic process	path:ko00941	Flavonoid biosynthesis
FAN_icon19536375.1.g00001.1	23.1542	115.576	6.04672	12.8047	2.96916	149.186	gi|470114745|ref|XP_004293570.1|PREDICTED: uncharacterized protein LOC101303095 [Fragaria vesca subsp. vesca]	5e-45									FAN_icon19536375.1.g00001.1
FAN_icon19568035.1.g00001.1	155.677	4.7315	35.306	122.824	363.488	8.93321	gi|470121196|ref|XP_004296665.1|PREDICTED: protein tesmin/TSO1-like CXC 2 [Fragaria vesca subsp. vesca]	7e-48	sp|F4JIF5|TCX2_ARATH	2e-41	Protein tesmin/TSO1-like CXC 2 OS=Arabidopsis thaliana GN=TCX2 PE=1 SV=1	KOG1171	3e-42	Metallothionein-like protein			FAN_icon19568035.1.g00001.1	GO:0005634,GO:0046872,GO:0007275	nucleus|metal ion binding|multicellular organism development
FAN_icon19598753.1.g00001.1	0	12.6673	43.5118	208.754	322.623	3.89812	gi|470143579|ref|XP_004307451.1|PREDICTED: chalcone--flavonone isomerase 1 [Fragaria vesca subsp. vesca]	7e-49	sp|Q4AE11|CFI1_FRAAN	2e-49	Chalcone--flavonone isomerase 1 OS=Fragaria ananassa GN=CHI1 PE=2 SV=1						FAN_icon19598753.1.g00001.1	GO:0045430,GO:0009813	chalcone isomerase activity|flavonoid biosynthetic process	path:ko00941	Flavonoid biosynthesis
FAN_icon19600129.1.g00001.1	5.67185	0	1.29366	18.6361	42.634	0	gi|764522159|ref|XP_011470942.1|PREDICTED: uncharacterized protein LOC101294893 [Fragaria vesca subsp. vesca]	5e-27	sp|Q9LH73|GDL52_ARATH	2e-20	GDSL esterase/lipase At3g14820 OS=Arabidopsis thaliana GN=At3g14820 PE=3 SV=2						FAN_icon19600129.1.g00001.1	GO:0005576,GO:0016298,GO:0016042	extracellular region|lipase activity|lipid catabolic process
FAN_icon19602769.1.g00001.1	9.44697	0	5.45098	50.8565	53.007	0	gi|470140478|ref|XP_004305967.1|PREDICTED: GDSL esterase/lipase At2g42990-like [Fragaria vesca subsp. vesca]	2e-37	sp|Q67ZI9|GDL48_ARATH	4e-17	GDSL esterase/lipase At2g42990 OS=Arabidopsis thaliana GN=At2g42990 PE=2 SV=1						FAN_icon19602769.1.g00001.1	GO:0005576,GO:0016788,GO:0016042	extracellular region|hydrolase activity, acting on ester bonds|lipid catabolic process
FAN_icon19602915.1.g00001.1	41.7415	6.14515	2.9192	35.9087	73.262	3.96482											FAN_icon19602915.1.g00001.1
FAN_icon19605979.1.g00001.1	134.041	95.1212	70.0218	348.591	5050.97	19.2537	gi|470103510|ref|XP_004288179.1|PREDICTED: phospho-2-dehydro-3-deoxyheptonate aldolase 2, chloroplastic-like [Fragaria vesca subsp. vesca]	3e-44	sp|P27608|AROF_TOBAC	1e-36	Phospho-2-dehydro-3-deoxyheptonate aldolase 1, chloroplastic OS=Nicotiana tabacum GN=DHAPS-1 PE=1 SV=1						FAN_icon19605979.1.g00001.1	GO:0009507,GO:0003849,GO:0009073,GO:0009423	chloroplast|3-deoxy-7-phosphoheptulonate synthase activity|aromatic amino acid family biosynthetic process|chorismate biosynthetic process	path:ko00400,path:ko01230	Phenylalanine, tyrosine and tryptophan biosynthesis|Biosynthesis of amino acids
FAN_icon19608805.1.g00001.1	430.446	471.384	118.242	74.0181	29.3089	1015.93	gi|764587375|ref|XP_004299841.2|PREDICTED: receptor-like protein kinase HAIKU2 [Fragaria vesca subsp. vesca]	5e-44	sp|Q9FRS6|PXL1_ARATH	5e-26	Leucine-rich repeat receptor-like protein kinase PXL1 OS=Arabidopsis thaliana GN=PXL1 PE=2 SV=1						FAN_icon19608805.1.g00001.1	GO:0016021,GO:0005886,GO:0005524,GO:0004674,GO:0030154,GO:0010067,GO:0001944	integral component of membrane|plasma membrane|ATP binding|protein serine/threonine kinase activity|cell differentiation|procambium histogenesis|vasculature development
FAN_icon19613027.1.g00001.1	450.649	123.113	327.234	849.248	979.44	26.5629	gi|470122483|ref|XP_004297270.1|PREDICTED: probable protein S-acyltransferase 22 [Fragaria vesca subsp. vesca]	3e-21	sp|Q9C533|ZDHC1_ARATH	1e-13	Probable protein S-acyltransferase 22 OS=Arabidopsis thaliana GN=PAT22 PE=2 SV=2	KOG1311	4e-14	DHHC-type Zn-finger proteins			FAN_icon19613027.1.g00001.1	GO:0030659,GO:0016021,GO:0005886,GO:0019706,GO:0008270	cytoplasmic vesicle membrane|integral component of membrane|plasma membrane|protein-cysteine S-palmitoyltransferase activity|zinc ion binding
FAN_icon19613551.1.g00001.1	81.7957	16.2944	15.5406	96.162	86.0509	2.00701	gi|470111240|ref|XP_004291857.1|PREDICTED: mannan endo-1,4-beta-mannosidase 7-like [Fragaria vesca subsp. vesca]	2e-50	sp|Q9FJZ3|MAN7_ARATH	3e-34	Mannan endo-1,4-beta-mannosidase 7 OS=Arabidopsis thaliana GN=MAN7 PE=2 SV=1						FAN_icon19613551.1.g00001.1	GO:0071944,GO:0005576,GO:0016985,GO:0046355,GO:0009845	cell periphery|extracellular region|mannan endo-1,4-beta-mannosidase activity|mannan catabolic process|seed germination	path:ko00051	Fructose and mannose metabolism
FAN_icon19614945.1.g00001.1	20.5414	10.486	8.63344	31.9756	98.0267	0	gi|764590394|ref|XP_011465139.1|PREDICTED: auxin-induced protein 15A-like [Fragaria vesca subsp. vesca]	9e-25	sp|Q9FJF9|SAU21_ARATH	4e-06							FAN_icon19614945.1.g00001.1	GO:0005886,GO:0009734,GO:0007275,GO:0040008	plasma membrane|auxin-activated signaling pathway|multicellular organism development|regulation of growth	path:ko04075	Plant hormone signal transduction
FAN_icon19629289.1.g00001.1	6.28844	8.12108	0	0	0	15.1923	gi|764618847|ref|XP_011468291.1|PREDICTED: titin isoform X2 [Fragaria vesca subsp. vesca]	5e-46									FAN_icon19629289.1.g00001.1
FAN_icon19634873.1.g00001.1	6.05607	2.56076	7.0996	31.6019	22.855	0	gi|470107660|ref|XP_004290162.1|PREDICTED: probable glucan endo-1,3-beta-glucosidase A6 [Fragaria vesca subsp. vesca]	3e-57	sp|Q06915|EA6_ARATH	7e-24	Probable glucan endo-1,3-beta-glucosidase A6 OS=Arabidopsis thaliana GN=A6 PE=2 SV=1						FAN_icon19634873.1.g00001.1	GO:0042973,GO:0005975,GO:0006952,GO:0009793,GO:0010584	glucan endo-1,3-beta-D-glucosidase activity|carbohydrate metabolic process|defense response|embryo development ending in seed dormancy|pollen exine formation
FAN_icon19636235.1.g00001.1	105.286	60.173	147.801	277.76	225.81	10.6064											FAN_icon19636235.1.g00001.1
FAN_icon19636543.1.g00001.1	328.108	105.435	439.737	537.539	495.322	50.5448	gi|470126204|ref|XP_004299082.1|PREDICTED: 3-ketoacyl-CoA synthase 6 [Fragaria vesca subsp. vesca]	2e-70	sp|Q9XF43|KCS6_ARATH	8e-63	3-ketoacyl-CoA synthase 6 OS=Arabidopsis thaliana GN=CUT1 PE=1 SV=1						FAN_icon19636543.1.g00001.1	GO:0005783,GO:0005789,GO:0016021,GO:0016747,GO:0006633,GO:0009409,GO:0009416,GO:0009826,GO:0010025	endoplasmic reticulum|endoplasmic reticulum membrane|integral component of membrane|transferase activity, transferring acyl groups other than amino-acyl groups|fatty acid biosynthetic process|response to cold|response to light stimulus|unidimensional cell growth|wax biosynthetic process	path:ko00062	Fatty acid elongation
FAN_icon19644191.1.g00001.1	386.131	227.407	183.107	1437.45	5376.09	126.405											FAN_icon19644191.1.g00001.1
FAN_icon19657807.1.g00001.1	11.1607	5.56206	6.91823	15.9474	73.0576	0	gi|470111457|ref|XP_004291964.1|PREDICTED: early nodulin-like protein 3 [Fragaria vesca subsp. vesca]	5e-25									FAN_icon19657807.1.g00001.1
FAN_icon19665447.1.g00001.1	74.9742	8.32271	29.2845	156.363	154.574	0	gi|470135533|ref|XP_004303568.1|PREDICTED: fasciclin-like arabinogalactan protein 2 [Fragaria vesca subsp. vesca]	5e-71	sp|Q9SU13|FLA2_ARATH	5e-50	Fasciclin-like arabinogalactan protein 2 OS=Arabidopsis thaliana GN=FLA2 PE=1 SV=1						FAN_icon19665447.1.g00001.1	GO:0031225,GO:0046658,GO:0016020,GO:0005886,GO:0005774	anchored component of membrane|anchored component of plasma membrane|membrane|plasma membrane|vacuolar membrane
FAN_icon19667681.1.g00001.1	17.6084	0	11.2794	32.4144	24.0692	0	gi|764605476|ref|XP_004305456.2|PREDICTED: protein trichome birefringence-like 43 [Fragaria vesca subsp. vesca]	2e-63	sp|Q6DR10|TBL43_ARATH	7e-33							FAN_icon19667681.1.g00001.1	GO:0016021	integral component of membrane
FAN_icon19671003.1.g00001.1	1.56262	61.2627	21.4192	2.45341	2.10579	64.5797	gi|645255125|ref|XP_008233354.1|PREDICTED: uncharacterized protein LOC103332395 [Prunus mume]	3e-37									FAN_icon19671003.1.g00001.1
FAN_icon19678775.1.g00001.1	0	0	0	12.2504	52.8357	3.79217	gi|51872683|gb|AAU12369.1|anthocyanidin synthase [Fragaria x ananassa]	3e-34	sp|P51091|LDOX_MALDO	5e-27	Leucoanthocyanidin dioxygenase OS=Malus domestica GN=ANS PE=2 SV=1	KOG0143	9e-19	Iron/ascorbate family oxidoreductases			FAN_icon19678775.1.g00001.1	GO:0031418,GO:0050589,GO:0046872,GO:0009718	L-ascorbic acid binding|leucocyanidin oxygenase activity|metal ion binding|anthocyanin-containing compound biosynthetic process	path:ko00941	Flavonoid biosynthesis
FAN_icon19691231.1.g00001.1	28.1302	42.2255	93.1986	359.475	0	42.7538	gi|764528328|ref|XP_011458110.1|PREDICTED: 3-hydroxy-3-methylglutaryl-coenzyme A reductase 1-like [Fragaria vesca subsp. vesca]	9e-71	sp|O64967|HMDH2_GOSHI	1e-63	3-hydroxy-3-methylglutaryl-coenzyme A reductase 2 OS=Gossypium hirsutum GN=HMG2 PE=3 SV=1	KOG2480	8e-57	3-hydroxy-3-methylglutaryl-CoA (HMG-CoA) reductase			FAN_icon19691231.1.g00001.1	GO:0005789,GO:0016021,GO:0031966,GO:0042170,GO:0004420,GO:0050661,GO:0015936,GO:0008299	endoplasmic reticulum membrane|integral component of membrane|mitochondrial membrane|plastid membrane|hydroxymethylglutaryl-CoA reductase (NADPH) activity|NADP binding|coenzyme A metabolic process|isoprenoid biosynthetic process	path:ko04152,path:ko00900,path:ko04976	AMPK signaling pathway|Terpenoid backbone biosynthesis|Bile secretion
FAN_icon19692321.1.g00001.1	12.3079	0	18.7612	221.039	254.28	0	gi|470115703|ref|XP_004294033.1|PREDICTED: BAG family molecular chaperone regulator 3-like [Fragaria vesca subsp. vesca]	7e-24									FAN_icon19692321.1.g00001.1
FAN_icon19694925.1.g00001.1	55.2129	8.42588	9.92593	10.6513	26.2983	0	gi|71979904|dbj|BAE17122.1|chalcone synthase [Fragaria x ananassa]	1e-27	sp|P51076|CHSY_FRAAN	2e-27	Chalcone synthase RJ5 (Fragment) OS=Fragaria ananassa PE=2 SV=1						FAN_icon19694925.1.g00001.1	GO:0016210,GO:0009813	naringenin-chalcone synthase activity|flavonoid biosynthetic process	path:ko00941,path:ko04712	Flavonoid biosynthesis|Circadian rhythm - plant
FAN_icon19701203.1.g00001.1	11.4849	2.89414	7.75582	14.4373	22.9328	0	gi|764599682|ref|XP_011466415.1|PREDICTED: probable WRKY transcription factor 70 isoform X2 [Fragaria vesca subsp. vesca]	3e-34									FAN_icon19701203.1.g00001.1
FAN_icon19710501.1.g00001.1	4.62372	1.21746	5.54003	35.9887	108.679	0	gi|763790393|gb|KJB57389.1|hypothetical protein B456_009G161200 [Gossypium raimondii]	6e-68	sp|Q8LPK5|CESA8_ARATH	1e-64	Cellulose synthase A catalytic subunit 8 [UDP-forming] OS=Arabidopsis thaliana GN=CESA8 PE=1 SV=1						FAN_icon19710501.1.g00001.1	GO:0005618,GO:0016021,GO:0005886,GO:0016760,GO:0046872,GO:0071555,GO:0030244,GO:0042742,GO:0050832,GO:0009834,GO:0006970,GO:0009414	cell wall|integral component of membrane|plasma membrane|cellulose synthase (UDP-forming) activity|metal ion binding|cell wall organization|cellulose biosynthetic process|defense response to bacterium|defense response to fungus|plant-type secondary cell wall biogenesis|response to osmotic stress|response to water deprivation
FAN_icon19716253.1.g00001.1	0	0	0	1393.38	857.472	30.5157											FAN_icon19716253.1.g00001.1
FAN_icon19729605.1.g00001.1	0	0	0	23.3148	51.5758	0	gi|470129498|ref|XP_004300654.1|PREDICTED: 7-deoxyloganetin glucosyltransferase-like [Fragaria vesca subsp. vesca]	2e-77	sp|F8WKW1|UGT2_GARJA	1e-50		KOG1192	5e-51	UDP-glucuronosyl and UDP-glucosyl transferase			FAN_icon19729605.1.g00001.1	GO:0035251	UDP-glucosyltransferase activity
FAN_icon19737837.1.g00001.1	8.16951	0.940642	3.36496	13.7925	23.5898	0	gi|470119635|ref|XP_004295916.1|PREDICTED: fasciclin-like arabinogalactan protein 4 [Fragaria vesca subsp. vesca]	3e-66	sp|Q9SNC3|FLA4_ARATH	2e-29	Fasciclin-like arabinogalactan protein 4 OS=Arabidopsis thaliana GN=FLA4 PE=1 SV=1						FAN_icon19737837.1.g00001.1	GO:0031225,GO:0046658,GO:0009897,GO:0005886,GO:0030247,GO:0007155,GO:0010192,GO:0048354,GO:0009825,GO:0009651	anchored component of membrane|anchored component of plasma membrane|external side of plasma membrane|plasma membrane|polysaccharide binding|cell adhesion|mucilage biosynthetic process|mucilage biosynthetic process involved in seed coat development|multidimensional cell growth|response to salt stress
FAN_icon19741615.1.g00001.1	102.759	24.5361	62.0959	121.949	261.681	1.89884											FAN_icon19741615.1.g00001.1
FAN_icon19742801.1.g00001.1	13.9684	0	4.18283	28.1447	176.586	2.2947	gi|470120663|ref|XP_004296417.1|PREDICTED: pathogenesis-related protein PR-1 [Fragaria vesca subsp. vesca]	9e-32				KOG3017	1e-11	Defense-related protein containing SCP domain			FAN_icon19742801.1.g00001.1
FAN_icon19747833.1.g00001.1	525.349	253.759	180.109	40.424	42.1795	689.283	gi|470126196|ref|XP_004299078.1|PREDICTED: zinc finger protein CONSTANS-LIKE 16 [Fragaria vesca subsp. vesca]	6e-51									FAN_icon19747833.1.g00001.1
FAN_icon19748821.1.g00001.1	0	0	0	0	0	1.14585	gi|470120941|ref|XP_004296544.1|PREDICTED: uncharacterized protein LOC101311268 [Fragaria vesca subsp. vesca]	1e-15									FAN_icon19748821.1.g00001.1
FAN_icon19751055.1.g00001.1	168.14	83.426	308.245	737.034	460.883	23.7057	gi|470142022|ref|XP_004306721.1|PREDICTED: delta(8)-fatty-acid desaturase 1-like [Fragaria vesca subsp. vesca]	1e-54	sp|Q9ZRP7|SLD1_ARATH	7e-38		KOG4232	2e-38	Delta 6-fatty acid desaturase/delta-8 sphingolipid desaturase			FAN_icon19751055.1.g00001.1	GO:0005783,GO:0005789,GO:0016021,GO:0046872,GO:0052631,GO:0070417,GO:0006629,GO:0030148	endoplasmic reticulum|endoplasmic reticulum membrane|integral component of membrane|metal ion binding|sphingolipid delta-8 desaturase activity|cellular response to cold|lipid metabolic process|sphingolipid biosynthetic process
FAN_icon19752999.1.g00001.1	52.7611	13.5593	25.5965	57.6626	89.831	2.31223	gi|470103042|ref|XP_004287955.1|PREDICTED: L-ascorbate oxidase homolog [Fragaria vesca subsp. vesca]	8e-40	sp|P29162|ASOL_TOBAC	8e-24	L-ascorbate oxidase homolog OS=Nicotiana tabacum PE=1 SV=1	KOG1263	4e-29	Multicopper oxidases			FAN_icon19752999.1.g00001.1	GO:0005615,GO:0005507,GO:0016491	extracellular space|copper ion binding|oxidoreductase activity
FAN_icon19753245.1.g00001.1	1.72156	34.5584	14.9498	12.9031	10.1164	190.413	gi|470102804|ref|XP_004287841.1|PREDICTED: cytochrome P450 84A1 [Fragaria vesca subsp. vesca]	1e-71	sp|Q42600|C84A1_ARATH	2e-42	Cytochrome P450 84A1 OS=Arabidopsis thaliana GN=CYP84A1 PE=2 SV=1	KOG0156	5e-43	Cytochrome P450 CYP2 subfamily			FAN_icon19753245.1.g00001.1	GO:0005783,GO:0016021,GO:0016020,GO:0020037,GO:0005506,GO:0004497,GO:0016709,GO:0009809,GO:0009699,GO:0010224	endoplasmic reticulum|integral component of membrane|membrane|heme binding|iron ion binding|monooxygenase activity|oxidoreductase activity, acting on paired donors, with incorporation or reduction of molecular oxygen, NAD(P)H as one donor, and incorporation of one atom of oxygen|lignin biosynthetic process|phenylpropanoid biosynthetic process|response to UV-B	path:ko00940	Phenylpropanoid biosynthesis
FAN_icon19764573.1.g00001.1	16.2848	3.47098	15.3179	36.7009	44.7228	0.870296	gi|764641634|ref|XP_011470886.1|PREDICTED: glucan endo-1,3-beta-glucosidase 11 isoform X2 [Fragaria vesca subsp. vesca]	2e-74	sp|Q8L868|E1311_ARATH	5e-50	Glucan endo-1,3-beta-glucosidase 11 OS=Arabidopsis thaliana GN=At1g32860 PE=1 SV=1						FAN_icon19764573.1.g00001.1	GO:0031225,GO:0046658,GO:0005618,GO:0005576,GO:0005886,GO:0042973,GO:0005975,GO:0071555,GO:0006952	anchored component of membrane|anchored component of plasma membrane|cell wall|extracellular region|plasma membrane|glucan endo-1,3-beta-D-glucosidase activity|carbohydrate metabolic process|cell wall organization|defense response
FAN_icon19766819.1.g00001.1	0	3.46519	1.50425	11.7744	37.9605	0	gi|470139386|ref|XP_004305430.1|PREDICTED: NAC domain-containing protein 8-like [Fragaria vesca subsp. vesca]	6e-60	sp|O49459|NAC73_ARATH	9e-50							FAN_icon19766819.1.g00001.1	GO:0005634,GO:0003700,GO:0044212,GO:0045893,GO:2000652,GO:0006351	nucleus|transcription factor activity, sequence-specific DNA binding|transcription regulatory region DNA binding|positive regulation of transcription, DNA-templated|regulation of secondary cell wall biogenesis|transcription, DNA-templated
FAN_icon19770489.1.g00001.1	26.9447	23.8393	48.1411	69.2245	113.8	3.00713	gi|764636913|ref|XP_004309165.2|PREDICTED: ABC transporter C family member 10-like [Fragaria vesca subsp. vesca]	2e-50	sp|Q9LYS2|AB10C_ARATH	3e-45	ABC transporter C family member 10 OS=Arabidopsis thaliana GN=ABCC10 PE=2 SV=2	KOG0054	6e-46	Multidrug resistance-associated protein/mitoxantrone resistance protein, ABC superfamily			FAN_icon19770489.1.g00001.1	GO:0016021,GO:0005774,GO:0005524,GO:0042626,GO:0008559	integral component of membrane|vacuolar membrane|ATP binding|ATPase activity, coupled to transmembrane movement of substances|xenobiotic-transporting ATPase activity	path:ko02010,path:ko04976	ABC transporters|Bile secretion
FAN_icon19777773.1.g00001.1	28.3523	5.2367	19.6215	106.786	62.1825	3.80684	gi|470138690|ref|XP_004305088.1|PREDICTED: transcription repressor OFP4 [Fragaria vesca subsp. vesca]	1e-46									FAN_icon19777773.1.g00001.1
FAN_icon19778239.1.g00001.1	847.042	432.512	1464.01	1988.35	728.25	8.02242	gi|470135783|ref|XP_004303688.1|PREDICTED: auxin-binding protein ABP19a [Fragaria vesca subsp. vesca]	5e-60	sp|P46271|GLP1_BRANA	5e-42	Germin-like protein 1 OS=Brassica napus GN=GER1 PE=2 SV=1						FAN_icon19778239.1.g00001.1	GO:0048046,GO:0030145,GO:0045735	apoplast|manganese ion binding|nutrient reservoir activity
FAN_icon19780925.1.g00001.1	0	5.34984	0	21.1638	33.128	0	gi|764574972|ref|XP_011463035.1|PREDICTED: remorin isoform X2 [Fragaria vesca subsp. vesca]	7e-40									FAN_icon19780925.1.g00001.1
FAN_icon19783769.1.g00001.1	19.9402	9.26377	3.29968	30.1928	36.4223	0.846434	gi|470104366|ref|XP_004288576.1|PREDICTED: butyrate--CoA ligase AAE11, peroxisomal-like isoform X2 [Fragaria vesca subsp. vesca]	1e-56	sp|Q9C8D4|AAE11_ARATH	2e-19	Butyrate--CoA ligase AAE11, peroxisomal OS=Arabidopsis thaliana GN=AAE11 PE=1 SV=1	KOG1176	5e-20	Acyl-CoA synthetase			FAN_icon19783769.1.g00001.1	GO:0005777,GO:0047760,GO:0019605	peroxisome|butyrate-CoA ligase activity|butyrate metabolic process
FAN_icon19790325.1.g00001.1	224.543	174.434	151.793	292.968	237.468	26.1083	gi|41350641|gb|AAS00541.1|ADP-glucose pyrophosphorylase small subunit [Fragaria x ananassa]	2e-49	sp|Q42882|GLGS_SOLLC	4e-35	Glucose-1-phosphate adenylyltransferase small subunit, chloroplastic OS=Solanum lycopersicum PE=2 SV=1	KOG1322	1e-33	GDP-mannose pyrophosphorylase/mannose-1-phosphate guanylyltransferase			FAN_icon19790325.1.g00001.1	GO:0009507,GO:0005524,GO:0008878,GO:0005978,GO:0019252	chloroplast|ATP binding|glucose-1-phosphate adenylyltransferase activity|glycogen biosynthetic process|starch biosynthetic process	path:ko00500,path:ko00520	Starch and sucrose metabolism|Amino sugar and nucleotide sugar metabolism
FAN_icon19792251.1.g00001.1	62.5123	54.2036	121.694	226.446	351.164	29.466	gi|514996303|gb|AGO64471.1|GDP-D-mannose-3',5'-epimerase, partial [Rosa roxburghii]	1e-56	sp|Q2R1V8|GME2_ORYSJ	1e-55	GDP-mannose 3,5-epimerase 2 OS=Oryza sativa subsp. japonica GN=GME-2 PE=2 SV=2	KOG1429	7e-55	dTDP-glucose 4-6-dehydratase/UDP-glucuronic acid decarboxylase			FAN_icon19792251.1.g00001.1	GO:0005829,GO:0047918,GO:0051287,GO:0019853	cytosol|GDP-mannose 3,5-epimerase activity|NAD binding|L-ascorbic acid biosynthetic process	path:ko00053,path:ko00520	Ascorbate and aldarate metabolism|Amino sugar and nucleotide sugar metabolism
FAN_icon19797073.1.g00001.1	8.55052	2.83898	10.1771	24.8117	58.6482	0	gi|470104366|ref|XP_004288576.1|PREDICTED: butyrate--CoA ligase AAE11, peroxisomal-like isoform X2 [Fragaria vesca subsp. vesca]	1e-54	sp|Q9C8D4|AAE11_ARATH	8e-20	Butyrate--CoA ligase AAE11, peroxisomal OS=Arabidopsis thaliana GN=AAE11 PE=1 SV=1	KOG1176	2e-20	Acyl-CoA synthetase			FAN_icon19797073.1.g00001.1	GO:0005777,GO:0047760,GO:0019605	peroxisome|butyrate-CoA ligase activity|butyrate metabolic process
FAN_icon19798109.1.g00001.1	36.5137	73.9484	22.9322	6.70864	2.78293	437.006	gi|470125887|ref|XP_004298929.1|PREDICTED: probable alpha,alpha-trehalose-phosphate synthase [UDP-forming] 9 [Fragaria vesca subsp. vesca]	6e-51	sp|O80738|TPS10_ARATH	1e-38	Probable alpha,alpha-trehalose-phosphate synthase [UDP-forming] 10 OS=Arabidopsis thaliana GN=TPS10 PE=2 SV=1	KOG1050	3e-39	Trehalose-6-phosphate synthase component TPS1 and related subunits			FAN_icon19798109.1.g00001.1	GO:0016757,GO:0005992	transferase activity, transferring glycosyl groups|trehalose biosynthetic process	path:ko00500	Starch and sucrose metabolism
FAN_icon19798821.1.g00001.1	35.5477	9.3039	5.04205	3.50782	4.78277	77.2452											FAN_icon19798821.1.g00001.1
FAN_icon19804383.1.g00001.1	3.50395	32.674	6.27626	0	0	146.488	gi|764556837|ref|XP_011460709.1|PREDICTED: cytochrome P450 CYP749A22-like [Fragaria vesca subsp. vesca]	2e-39	sp|H2DH17|C7A22_PANGI	1e-19		KOG0157	3e-09	Cytochrome P450 CYP4/CYP19/CYP26 subfamilies			FAN_icon19804383.1.g00001.1	GO:0016021,GO:0020037,GO:0005506,GO:0004497,GO:0016705	integral component of membrane|heme binding|iron ion binding|monooxygenase activity|oxidoreductase activity, acting on paired donors, with incorporation or reduction of molecular oxygen	path:ko00905	Brassinosteroid biosynthesis
FAN_icon19805483.1.g00001.1	1.43216	95.1239	7.13757	7.43831	2.46308	106.931	gi|470143781|ref|XP_004307547.1|PREDICTED: zinc finger protein ZAT12-like [Fragaria vesca subsp. vesca]	1e-60	sp|Q681X4|ZAT5_ARATH	2e-21	Zinc finger protein ZAT5 OS=Arabidopsis thaliana GN=ZAT5 PE=2 SV=1	KOG1721	4e-22	FOG: Zn-finger			FAN_icon19805483.1.g00001.1	GO:0005634,GO:0046872,GO:0003700,GO:0006355,GO:0006351	nucleus|metal ion binding|transcription factor activity, sequence-specific DNA binding|regulation of transcription, DNA-templated|transcription, DNA-templated
FAN_icon19806953.1.g00001.1	33.4241	7.75563	29.6912	125.526	164.382	0	gi|470143579|ref|XP_004307451.1|PREDICTED: chalcone--flavonone isomerase 1 [Fragaria vesca subsp. vesca]	5e-22	sp|Q4AE11|CFI1_FRAAN	8e-23	Chalcone--flavonone isomerase 1 OS=Fragaria ananassa GN=CHI1 PE=2 SV=1						FAN_icon19806953.1.g00001.1	GO:0045430,GO:0009813	chalcone isomerase activity|flavonoid biosynthetic process	path:ko00941	Flavonoid biosynthesis
FAN_icon19809429.1.g00001.1	246.81	274.514	107.756	229.603	0	4156.04	gi|470115361|ref|XP_004293871.1|PREDICTED: auxin-repressed 12.5 kDa protein [Fragaria vesca subsp. vesca]	3e-26	sp|Q05349|12KD_FRAAN	6e-26	Auxin-repressed 12.5 kDa protein OS=Fragaria ananassa PE=2 SV=1						FAN_icon19809429.1.g00001.1	GO:0009734	auxin-activated signaling pathway
FAN_icon19810513.1.g00001.1	39.7914	446.749	16.8734	0	0	5927.15	gi|470132274|ref|XP_004302010.1|PREDICTED: cysteine synthase-like isoform X2 [Fragaria vesca subsp. vesca]	8e-19	sp|Q9SXS7|CYSD2_ARATH	2e-12	Bifunctional L-3-cyanoalanine synthase/cysteine synthase D2 OS=Arabidopsis thaliana GN=CYSD2 PE=1 SV=1	KOG1252	4e-13	Cystathionine beta-synthase and related enzymes			FAN_icon19810513.1.g00001.1	GO:0005737,GO:0004124,GO:0050017,GO:0030170,GO:0016740,GO:0006535	cytoplasm|cysteine synthase activity|L-3-cyanoalanine synthase activity|pyridoxal phosphate binding|transferase activity|cysteine biosynthetic process from serine	path:ko00270,path:ko00920,path:ko01200,path:ko01230	Cysteine and methionine metabolism|Sulfur metabolism|Carbon metabolism|Biosynthesis of amino acids
FAN_icon19814563.1.g00001.1	35.0905	73.4347	0	0	0	346.637	gi|470114566|ref|XP_004293485.1|PREDICTED: probable purine permease 9 [Fragaria vesca subsp. vesca]	2e-38	sp|Q0WRB9|PUP8_ARATH	1e-16	Probable purine permease 8 OS=Arabidopsis thaliana GN=PUP8 PE=2 SV=1						FAN_icon19814563.1.g00001.1	GO:0016021,GO:0016020,GO:0005345,GO:1904823,GO:0006863	integral component of membrane|membrane|purine nucleobase transmembrane transporter activity|purine nucleobase transmembrane transport|purine nucleobase transport
FAN_icon19818495.1.g00001.1	5.09467	0	11.1041	98.8218	119.827	0	gi|470115703|ref|XP_004294033.1|PREDICTED: BAG family molecular chaperone regulator 3-like [Fragaria vesca subsp. vesca]	4e-13									FAN_icon19818495.1.g00001.1
FAN_icon19827343.1.g00001.1	5.26897	1.90489	1.71285	27.1111	13.947	0	gi|764539920|ref|XP_004291285.2|PREDICTED: probable sarcosine oxidase [Fragaria vesca subsp. vesca]	5e-71	sp|Q9SJA7|SOX_ARATH	9e-47	Probable sarcosine oxidase OS=Arabidopsis thaliana GN=At2g24580 PE=2 SV=1	KOG2820	2e-47	FAD-dependent oxidoreductase			FAN_icon19827343.1.g00001.1	GO:0008115,GO:0046653	sarcosine oxidase activity|tetrahydrofolate metabolic process	path:ko04146,path:ko00260,path:ko00310	Peroxisome|Glycine, serine and threonine metabolism|Lysine degradation
FAN_icon19834523.1.g00001.1	0	0	0	0	0.73704	45.742	gi|470115435|ref|XP_004293905.1|PREDICTED: trans-resveratrol di-O-methyltransferase-like [Fragaria vesca subsp. vesca]	7e-80	sp|O24529|7OMT8_MEDSA	1e-36	Isoflavone-7-O-methyltransferase 8 OS=Medicago sativa PE=1 SV=1	KOG3178	5e-20	Hydroxyindole-O-methyltransferase and related SAM-dependent methyltransferases			FAN_icon19834523.1.g00001.1	GO:0033800	isoflavone 7-O-methyltransferase activity
FAN_icon19839057.1.g00001.1	41.4093	8.42802	4.14785	40.2115	229.476	4.68705	gi|470125641|ref|XP_004298810.1|PREDICTED: cytochrome P450 86A7 [Fragaria vesca subsp. vesca]	4e-77	sp|O23066|C86A2_ARATH	4e-62	Cytochrome P450 86A2 OS=Arabidopsis thaliana GN=CYP86A2 PE=1 SV=1	KOG0157	1e-62	Cytochrome P450 CYP4/CYP19/CYP26 subfamilies			FAN_icon19839057.1.g00001.1	GO:0016021,GO:0018685,GO:0070330,GO:0020037,GO:0005506,GO:0006952,GO:0006631	integral component of membrane|alkane 1-monooxygenase activity|aromatase activity|heme binding|iron ion binding|defense response|fatty acid metabolic process	path:ko00073	Cutin, suberine and wax biosynthesis
FAN_icon19841777.1.g00001.1	11.3908	4.07229	7.25774	9.33533	43.5996	0	gi|764560021|ref|XP_011461130.1|PREDICTED: G-type lectin S-receptor-like serine/threonine-protein kinase At4g27290 isoform X1 [Fragaria vesca subsp. vesca]	5e-53	sp|O81832|Y4729_ARATH	1e-24	G-type lectin S-receptor-like serine/threonine-protein kinase At4g27290 OS=Arabidopsis thaliana GN=At4g27290 PE=3 SV=4						FAN_icon19841777.1.g00001.1	GO:0005524,GO:0005516,GO:0030246,GO:0004674,GO:0048544	ATP binding|calmodulin binding|carbohydrate binding|protein serine/threonine kinase activity|recognition of pollen
FAN_icon19847791.1.g00001.1	4.5606	0	0	12.6061	36.1955	0	gi|470140640|ref|XP_004306047.1|PREDICTED: uncharacterized protein LOC101315266 [Fragaria vesca subsp. vesca]	2e-77									FAN_icon19847791.1.g00001.1
FAN_icon19851447.1.g00001.1	0	0	0	0	0	0	gi|470104242|ref|XP_004288517.1|PREDICTED: very-long-chain (3R)-3-hydroxyacyl-CoA dehydratase PASTICCINO 2A [Fragaria vesca subsp. vesca]	9e-21	sp|Q5ZEJ0|HACDB_ORYSJ	5e-16		KOG3187	4e-10	Protein tyrosine phosphatase-like protein PTPLA (contains Pro instead of catalytic Arg)			FAN_icon19851447.1.g00001.1	GO:0005789,GO:0016021,GO:0016829,GO:0006633,GO:0007275	endoplasmic reticulum membrane|integral component of membrane|lyase activity|fatty acid biosynthetic process|multicellular organism development	path:ko00062,path:ko01040,path:ko01212	Fatty acid elongation|Biosynthesis of unsaturated fatty acids|Fatty acid metabolism
FAN_icon19851737.1.g00001.1	25.7478	17.1392	13.8715	36.4353	34.2486	2.58353	gi|470131446|ref|XP_004301606.1|PREDICTED: uncharacterized protein LOC101298327 [Fragaria vesca subsp. vesca]	3e-55									FAN_icon19851737.1.g00001.1
FAN_icon19872931.1.g00001.1	15.7051	6.28686	3.96139	39.8595	53.2686	0.872095	gi|470103691|ref|XP_004288265.1|PREDICTED: galactomannan galactosyltransferase 1-like [Fragaria vesca subsp. vesca]	3e-78	sp|Q564G7|GMGT1_CYATE	6e-60	Galactomannan galactosyltransferase 1 OS=Cyamopsis tetragonoloba GN=GMGT1 PE=1 SV=1	KOG4748	3e-47	Subunit of Golgi mannosyltransferase complex			FAN_icon19872931.1.g00001.1	GO:0000139,GO:0016021,GO:0016757,GO:0071555	Golgi membrane|integral component of membrane|transferase activity, transferring glycosyl groups|cell wall organization
FAN_icon19873013.1.g00001.1	23.4191	7.73677	50.446	52.0232	35.3284	1.88018									PRGDB00078656		FAN_icon19873013.1.g00001.1
FAN_icon19878781.1.g00001.1	7.32862	9.69078	6.39313	18.8812	23.9136	1.49433	gi|470138676|ref|XP_004305081.1|PREDICTED: probably inactive leucine-rich repeat receptor-like protein kinase At3g28040 [Fragaria vesca subsp. vesca]	6e-74	sp|Q9LY03|IRK_ARATH	2e-62		KOG1187	1e-27	Serine/threonine protein kinase	PRGDB00173515	ppa000904m	FAN_icon19878781.1.g00001.1	GO:0016021,GO:0005886,GO:0005524,GO:0004672	integral component of membrane|plasma membrane|ATP binding|protein kinase activity
FAN_icon19879749.1.g00001.1	12.9215	9.46908	10.1368	113.234	88.8171	1.96458	gi|470110219|ref|XP_004291383.1|PREDICTED: filament-like plant protein 4 [Fragaria vesca subsp. vesca]	2e-48	sp|Q9C698|FPP6_ARATH	8e-11	Filament-like plant protein 6 OS=Arabidopsis thaliana GN=FPP6 PE=2 SV=1						FAN_icon19879749.1.g00001.1	GO:0005886	plasma membrane
FAN_icon19896443.1.g00001.1	98.7635	18.794	41.2754	153.397	410.454	11.0764	gi|470110165|ref|XP_004291357.1|PREDICTED: tubulin beta chain-like [Fragaria vesca subsp. vesca]	5e-82	sp|P33632|TBB3_ANEPH	2e-81	Tubulin beta-3 chain (Fragment) OS=Anemia phyllitidis GN=TUBB3 PE=2 SV=1	KOG1375	1e-80	Beta tubulin			FAN_icon19896443.1.g00001.1	GO:0005737,GO:0005874,GO:0005525,GO:0003924,GO:0005200,GO:0007017	cytoplasm|microtubule|GTP binding|GTPase activity|structural constituent of cytoskeleton|microtubule-based process	path:ko04540,path:ko04145,path:ko05130	Gap junction|Phagosome|Pathogenic Escherichia coli infection
FAN_icon19899603.1.g00001.1	82.4021	9.89456	13.0828	117.605	152.366	1.62798	gi|470121196|ref|XP_004296665.1|PREDICTED: protein tesmin/TSO1-like CXC 2 [Fragaria vesca subsp. vesca]	9e-40									FAN_icon19899603.1.g00001.1
FAN_icon19910399.1.g00001.1	15.0983	2.1694	0	19.1488	61.7082	0	gi|470137937|ref|XP_004304716.1|PREDICTED: anthocyanidin 3-O-glucoside 2''-O-glucosyltransferase-like [Fragaria vesca subsp. vesca]	2e-22	sp|Q53UH5|DUSKY_IPOPU	6e-07	Anthocyanidin 3-O-glucoside 2''-O-glucosyltransferase OS=Ipomoea purpurea GN=3GGT PE=2 SV=1	KOG1192	1e-06	UDP-glucuronosyl and UDP-glucosyl transferase			FAN_icon19910399.1.g00001.1	GO:0016758,GO:0009718	transferase activity, transferring hexosyl groups|anthocyanin-containing compound biosynthetic process
FAN_icon19926385.1.g00001.1	25.2637	6.2166	71.465	44.6912	254.006	0	gi|470132339|ref|XP_004302041.1|PREDICTED: protein ECERIFERUM 1-like [Fragaria vesca subsp. vesca]	2e-22									FAN_icon19926385.1.g00001.1
FAN_icon19927965.1.g00001.1	77.6893	10.0986	52.5459	218.615	333.693	2.63963	gi|470103197|ref|XP_004288030.1|PREDICTED: protein RALF-like 34 [Fragaria vesca subsp. vesca]	1e-70	sp|Q9FHA6|RLF34_ARATH	2e-30	Protein RALF-like 34 OS=Arabidopsis thaliana GN=RALFL34 PE=2 SV=1						FAN_icon19927965.1.g00001.1	GO:0048046,GO:0005622,GO:0009506,GO:0005179,GO:0004871,GO:0019722,GO:0007267	apoplast|intracellular|plasmodesma|hormone activity|signal transducer activity|calcium-mediated signaling|cell-cell signaling
FAN_icon19939771.1.g00001.1	2.20374	3.257	3.70737	13.785	29.2033	0	gi|470106030|ref|XP_004289380.1|PREDICTED: cell wall protein IFF6 [Fragaria vesca subsp. vesca]	7e-42									FAN_icon19939771.1.g00001.1
FAN_icon19953319.1.g00001.1	64.3614	4.73198	8.19412	82.4269	1160.59	4.7185	gi|470103510|ref|XP_004288179.1|PREDICTED: phospho-2-dehydro-3-deoxyheptonate aldolase 2, chloroplastic-like [Fragaria vesca subsp. vesca]	2e-49	sp|P37822|AROG_SOLTU	1e-45	Phospho-2-dehydro-3-deoxyheptonate aldolase 2, chloroplastic OS=Solanum tuberosum GN=SHKB PE=2 SV=1						FAN_icon19953319.1.g00001.1	GO:0009507,GO:0003849,GO:0009073,GO:0009423	chloroplast|3-deoxy-7-phosphoheptulonate synthase activity|aromatic amino acid family biosynthetic process|chorismate biosynthetic process	path:ko00400,path:ko01230	Phenylalanine, tyrosine and tryptophan biosynthesis|Biosynthesis of amino acids
FAN_icon19961235.1.g00001.1	31.4169	22.5844	19.2005	50.2873	73.9265	3.90513	gi|470104661|ref|XP_004288716.1|PREDICTED: probable LRR receptor-like serine/threonine-protein kinase At2g24230 [Fragaria vesca subsp. vesca]	1e-62	sp|C0LGK9|Y2242_ARATH	2e-43	Probable LRR receptor-like serine/threonine-protein kinase At2g24230 OS=Arabidopsis thaliana GN=At2g24230 PE=2 SV=1	KOG0619	9e-11	FOG: Leucine rich repeat			FAN_icon19961235.1.g00001.1	GO:0016021,GO:0005524,GO:0004674	integral component of membrane|ATP binding|protein serine/threonine kinase activity
FAN_icon19968501.1.g00001.1	8.79505	10.7906	28.3281	75.3934	34.8582	0	gi|764626037|ref|XP_004308418.2|PREDICTED: subtilisin-like protease [Fragaria vesca subsp. vesca]	4e-48	sp|Q84WS0|SBT11_ARATH	1e-15							FAN_icon19968501.1.g00001.1	GO:0005618,GO:0031012,GO:0005578,GO:0004252,GO:0006508	cell wall|extracellular matrix|proteinaceous extracellular matrix|serine-type endopeptidase activity|proteolysis
FAN_icon19970643.1.g00001.1	391.253	428.045	867.328	1562.06	2422.45	216.716	gi|470132358|ref|XP_004302049.1|PREDICTED: GDP-mannose 3,5-epimerase 2 [Fragaria vesca subsp. vesca]	7e-48	sp|Q2R1V8|GME2_ORYSJ	2e-45	GDP-mannose 3,5-epimerase 2 OS=Oryza sativa subsp. japonica GN=GME-2 PE=2 SV=2	KOG1429	3e-43	dTDP-glucose 4-6-dehydratase/UDP-glucuronic acid decarboxylase			FAN_icon19970643.1.g00001.1	GO:0005829,GO:0047918,GO:0051287,GO:0019853	cytosol|GDP-mannose 3,5-epimerase activity|NAD binding|L-ascorbic acid biosynthetic process	path:ko00053,path:ko00520	Ascorbate and aldarate metabolism|Amino sugar and nucleotide sugar metabolism
FAN_icon19971821.1.g00001.1	0	1.21777	0	5.70958	12.8289	0	gi|470102375|ref|XP_004287630.1|PREDICTED: auxin-binding protein ABP19a-like [Fragaria vesca subsp. vesca]	3e-50	sp|Q9ZRA4|AB19A_PRUPE	1e-44	Auxin-binding protein ABP19a OS=Prunus persica GN=ABP19A PE=3 SV=1						FAN_icon19971821.1.g00001.1	GO:0048046,GO:0005618,GO:0030145,GO:0045735,GO:0009734	apoplast|cell wall|manganese ion binding|nutrient reservoir activity|auxin-activated signaling pathway
FAN_icon19973559.1.g00001.1	17.3282	20.0278	13.1079	3.04505	0	63.6572	gi|470115116|ref|XP_004293749.1|PREDICTED: protein PHLOEM PROTEIN 2-LIKE A1-like [Fragaria vesca subsp. vesca]	1e-48	sp|O81865|P2A01_ARATH	2e-20	Protein PHLOEM PROTEIN 2-LIKE A1 OS=Arabidopsis thaliana GN=PP2A1 PE=2 SV=1						FAN_icon19973559.1.g00001.1	GO:0030246,GO:0043394,GO:0009625	carbohydrate binding|proteoglycan binding|response to insect
FAN_icon19996079.1.g00001.1	89.1005	41.2032	77.1014	123.879	286.12	17.6004	gi|470143251|ref|XP_004307294.1|PREDICTED: UDP-glucose 6-dehydrogenase 1-like [Fragaria vesca subsp. vesca]	9e-70	sp|Q96558|UGDH1_SOYBN	4e-61	UDP-glucose 6-dehydrogenase 1 OS=Glycine max GN=UGD1 PE=1 SV=1	KOG2666	1e-58	UDP-glucose/GDP-mannose dehydrogenase			FAN_icon19996079.1.g00001.1	GO:0005829,GO:0005634,GO:0051287,GO:0003979,GO:0005975,GO:0006024,GO:0006065	cytosol|nucleus|NAD binding|UDP-glucose 6-dehydrogenase activity|carbohydrate metabolic process|glycosaminoglycan biosynthetic process|UDP-glucuronate biosynthetic process	path:ko00040,path:ko00053,path:ko00500,path:ko00520	Pentose and glucuronate interconversions|Ascorbate and aldarate metabolism|Starch and sucrose metabolism|Amino sugar and nucleotide sugar metabolism
FAN_icon19996429.1.g00001.1	2.55008	17.6693	13.3595	0	0.541034	22.5283	gi|764580201|ref|XP_011463799.1|PREDICTED: phospholipase D gamma 1-like [Fragaria vesca subsp. vesca]	3e-42	sp|Q9T053|PLDG1_ARATH	2e-15	Phospholipase D gamma 1 OS=Arabidopsis thaliana GN=PLDGAMMA1 PE=1 SV=1	KOG1329	4e-16	Phospholipase D1			FAN_icon19996429.1.g00001.1	GO:0005737,GO:0005886,GO:0005509,GO:0070290,GO:0005546,GO:0004630,GO:0009793,GO:0016042,GO:0006643,GO:0046470,GO:0010044,GO:0006979	cytoplasm|plasma membrane|calcium ion binding|N-acylphosphatidylethanolamine-specific phospholipase D activity|phosphatidylinositol-4,5-bisphosphate binding|phospholipase D activity|embryo development ending in seed dormancy|lipid catabolic process|membrane lipid metabolic process|phosphatidylcholine metabolic process|response to aluminum ion|response to oxidative stress	path:ko04144,path:ko04014,path:ko04024,path:ko04071,path:ko04072,path:ko05231,path:ko00564,path:ko00565,path:ko04912,path:ko04666,path:ko04724	Endocytosis|Ras signaling pathway|cAMP signaling pathway|Sphingolipid signaling pathway|Phospholipase D signaling pathway|Choline metabolism in cancer|Glycerophospholipid metabolism|Ether lipid metabolism|GnRH signaling pathway|Fc gamma R-mediated phagocytosis|Glutamatergic synapse
FAN_icon20004881.1.g00001.1	4.25195	0	0	13.3715	40.2994	0	gi|470140640|ref|XP_004306047.1|PREDICTED: uncharacterized protein LOC101315266 [Fragaria vesca subsp. vesca]	2e-69									FAN_icon20004881.1.g00001.1
FAN_icon20015651.1.g00001.1	17.6773	12.131	10.6846	84.9355	109.136	1.81504	gi|470132320|ref|XP_004302032.1|PREDICTED: trihelix transcription factor GTL2 [Fragaria vesca subsp. vesca]	7e-50	sp|Q8H181|GTL2_ARATH	2e-27	Trihelix transcription factor GTL2 OS=Arabidopsis thaliana GN=At5g28300 PE=2 SV=1	KOG4282	4e-28	Transcription factor GT-2 and related proteins, contains trihelix DNA-binding/SANT domain			FAN_icon20015651.1.g00001.1	GO:0005634,GO:0005516,GO:0001158,GO:0003700,GO:0045893,GO:0006355,GO:0006351	nucleus|calmodulin binding|enhancer sequence-specific DNA binding|transcription factor activity, sequence-specific DNA binding|positive regulation of transcription, DNA-templated|regulation of transcription, DNA-templated|transcription, DNA-templated
FAN_icon20017043.1.g00001.1	0	0	0	15.8307	74.1631	0	gi|764511478|ref|XP_011461656.1|PREDICTED: ankyrin repeat-containing protein At5g02620-like [Fragaria vesca subsp. vesca]	4e-66	sp|Q8BTI7|ANR52_MOUSE	3e-08	Serine/threonine-protein phosphatase 6 regulatory ankyrin repeat subunit C OS=Mus musculus GN=Ankrd52 PE=1 SV=1	KOG0504	1e-11	FOG: Ankyrin repeat			FAN_icon20017043.1.g00001.1
FAN_icon20018293.1.g00001.1	55.8473	17.4955	20.918	59.7078	170.843	5.93673	gi|470127098|ref|XP_004299514.1|PREDICTED: probable inactive receptor kinase At1g48480 [Fragaria vesca subsp. vesca]	1e-81	sp|Q9LVI6|RLK90_ARATH	2e-60	Probable inactive receptor kinase RLK902 OS=Arabidopsis thaliana GN=RLK902 PE=1 SV=1	KOG1187	9e-35	Serine/threonine protein kinase	PRGDB00173972	ppa002536m	FAN_icon20018293.1.g00001.1	GO:0016021,GO:0005886,GO:0009506,GO:0005524,GO:0004672	integral component of membrane|plasma membrane|plasmodesma|ATP binding|protein kinase activity
FAN_icon20030425.1.g00001.1	17.2267	295.224	91.4858	12.482	1.5597	392.751	gi|84322434|gb|ABC55724.1|osmotin-like protein [Fragaria x ananassa]	3e-43	sp|P81370|TLP_ACTDE	9e-32	Thaumatin-like protein OS=Actinidia deliciosa GN=tlp PE=1 SV=2						FAN_icon20030425.1.g00001.1	GO:0005576,GO:0050832,GO:0031640	extracellular region|defense response to fungus|killing of cells of other organism
FAN_icon20031721.1.g00001.1	9.48573	3.23943	1.4154	0	0	41.3791	gi|470145090|ref|XP_004308176.1|PREDICTED: cationic amino acid transporter 7, chloroplastic-like [Fragaria vesca subsp. vesca]	1e-58	sp|Q9SQZ0|CAAT7_ARATH	3e-49	Cationic amino acid transporter 7, chloroplastic OS=Arabidopsis thaliana GN=CAT7 PE=3 SV=1	KOG1286	7e-50	Amino acid transporters			FAN_icon20031721.1.g00001.1	GO:0031969,GO:0016021,GO:0015297,GO:0015179,GO:1902475,GO:0015807	chloroplast membrane|integral component of membrane|antiporter activity|L-amino acid transmembrane transporter activity|L-alpha-amino acid transmembrane transport|L-amino acid transport
FAN_icon20034635.1.g00001.1	419.37	43.8887	170.263	392.599	85.1758	0	gi|470136949|ref|XP_004304243.1|PREDICTED: protein EXORDIUM-like 5 [Fragaria vesca subsp. vesca]	4e-87	sp|Q9SII5|EXOL5_ARATH	9e-71							FAN_icon20034635.1.g00001.1	GO:0048046,GO:0005615	apoplast|extracellular space
FAN_icon20036039.1.g00001.1	7.67922	5.96156	10.7897	50.2054	27.6362	0.712407	gi|470123284|ref|XP_004297658.1|PREDICTED: protein ALTERED XYLOGLUCAN 4 [Fragaria vesca subsp. vesca]	2e-87	sp|O04523|TBL27_ARATH	4e-45							FAN_icon20036039.1.g00001.1	GO:0005794,GO:0000139,GO:0016021,GO:0016413,GO:0010411	Golgi apparatus|Golgi membrane|integral component of membrane|O-acetyltransferase activity|xyloglucan metabolic process
FAN_icon20037319.1.g00001.1	128.896	144.177	94.7023	15.1282	9.77642	176.113	gi|470123101|ref|XP_004297575.1|PREDICTED: F-box protein At1g67340 [Fragaria vesca subsp. vesca]	3e-58	sp|Q9FYF9|FB76_ARATH	4e-46	F-box protein At1g67340 OS=Arabidopsis thaliana GN=At1g67340 PE=1 SV=1						FAN_icon20037319.1.g00001.1	GO:0005634,GO:0016567	nucleus|protein ubiquitination
FAN_icon20037573.1.g00001.1	38.9102	16.293	11.4357	73.629	88.356	0	gi|470129340|ref|XP_004300579.1|PREDICTED: STS14 protein [Fragaria vesca subsp. vesca]	7e-30	sp|Q41495|ST14_SOLTU	3e-09	STS14 protein OS=Solanum tuberosum GN=STS14 PE=2 SV=1	KOG3017	1e-09	Defense-related protein containing SCP domain			FAN_icon20037573.1.g00001.1
FAN_icon20055097.1.g00001.1	3.62334	11.6792	1.06386	13.4634	23.4253	0	gi|401715669|gb|AFP99287.1|anthocyanidin synthase [Fragaria x ananassa]	7e-89	sp|P51091|LDOX_MALDO	4e-81	Leucoanthocyanidin dioxygenase OS=Malus domestica GN=ANS PE=2 SV=1	KOG0143	3e-68	Iron/ascorbate family oxidoreductases			FAN_icon20055097.1.g00001.1	GO:0031418,GO:0050589,GO:0046872,GO:0009718	L-ascorbic acid binding|leucocyanidin oxygenase activity|metal ion binding|anthocyanin-containing compound biosynthetic process	path:ko00941	Flavonoid biosynthesis
FAN_icon20055789.1.g00001.1	3666.71	477.544	3393.87	4565.06	2797.46	0											FAN_icon20055789.1.g00001.1
FAN_icon20068067.1.g00001.1	341.107	2.68602	133.576	303.171	3775.38	10.4463	gi|470134627|ref|XP_004303149.1|PREDICTED: thioredoxin M-type, chloroplastic [Fragaria vesca subsp. vesca]	9e-41									FAN_icon20068067.1.g00001.1
FAN_icon20069753.1.g00001.1	65.1788	236.284	38.9815	18.1779	22.8633	365.051	gi|470122420|ref|XP_004297239.1|PREDICTED: ureide permease 2-like [Fragaria vesca subsp. vesca]	3e-81	sp|Q93Z75|UPS5_ARATH	1e-61	Ureide permease 5 OS=Arabidopsis thaliana GN=UPS5 PE=2 SV=1						FAN_icon20069753.1.g00001.1	GO:0016021,GO:0005274,GO:0005524,GO:0015210,GO:0042907,GO:0015720,GO:1903791,GO:0042906	integral component of membrane|allantoin uptake transmembrane transporter activity|ATP binding|uracil transmembrane transporter activity|xanthine transmembrane transporter activity|allantoin transport|uracil transmembrane transport|xanthine transport
FAN_icon20069935.1.g00001.1	54.5717	27.2618	28.4297	80.2193	90.7114	4.56838	gi|470131446|ref|XP_004301606.1|PREDICTED: uncharacterized protein LOC101298327 [Fragaria vesca subsp. vesca]	5e-55	sp|O23144|PPI1_ARATH	8e-06	Proton pump-interactor 1 OS=Arabidopsis thaliana GN=PPI1 PE=1 SV=2						FAN_icon20069935.1.g00001.1	GO:0005783,GO:0005789,GO:0016021,GO:0005886,GO:0009506,GO:0010155	endoplasmic reticulum|endoplasmic reticulum membrane|integral component of membrane|plasma membrane|plasmodesma|regulation of proton transport
FAN_icon20072943.1.g00001.1	5.34932	1.3085	1.81665	31.5685	90.9056	0	gi|764588645|ref|XP_004300005.2|PREDICTED: glucuronoxylan 4-O-methyltransferase 1 [Fragaria vesca subsp. vesca]	3e-93	sp|Q6NMK1|GXM1_ARATH	3e-71	Glucuronoxylan 4-O-methyltransferase 1 OS=Arabidopsis thaliana GN=GXM1 PE=1 SV=1						FAN_icon20072943.1.g00001.1	GO:0005794,GO:0000139,GO:0016021,GO:0030775,GO:0045492,GO:0045491	Golgi apparatus|Golgi membrane|integral component of membrane|glucuronoxylan 4-O-methyltransferase activity|xylan biosynthetic process|xylan metabolic process
FAN_icon20077315.1.g00001.1	4.31885	70.5782	22.11	9.6959	0.603342	160.091	gi|595791331|ref|XP_007199414.1|hypothetical protein PRUPE_ppa026278mg [Prunus persica]	1e-12									FAN_icon20077315.1.g00001.1
FAN_icon20083403.1.g00001.1	16.64	9.45137	19.3086	55.6421	160.762	0.885295	gi|470110074|ref|XP_004291312.1|PREDICTED: L-ascorbate oxidase homolog [Fragaria vesca subsp. vesca]	2e-11				KOG1263	1e-08	Multicopper oxidases			FAN_icon20083403.1.g00001.1
FAN_icon20093807.1.g00001.1	0	0	0	10.6603	492.189	0	gi|470110643|ref|XP_004291583.1|PREDICTED: uncharacterized protein LOC101302722 [Fragaria vesca subsp. vesca]	7e-79									FAN_icon20093807.1.g00001.1
FAN_icon20096089.1.g00001.1	1.06996	10.5204	1.02818	1.115	0.953662	43.4245	gi|470144675|ref|XP_004307974.1|PREDICTED: RING-H2 finger protein ATL20 [Fragaria vesca subsp. vesca]	3e-67	sp|P0CH02|AT21B_ARATH	7e-14	Putative RING-H2 finger protein ATL21B OS=Arabidopsis thaliana GN=ATL21B PE=3 SV=1						FAN_icon20096089.1.g00001.1	GO:0016021,GO:0008270,GO:0016567	integral component of membrane|zinc ion binding|protein ubiquitination
FAN_icon20096531.1.g00001.1	0	0	0	0.776268	0	40.8703	gi|470143449|ref|XP_004307389.1|PREDICTED: putative ripening-related protein 1 [Fragaria vesca subsp. vesca]	7e-43	sp|Q6H5X0|RIP2_ORYSJ	1e-12	Putative ripening-related protein 2 OS=Oryza sativa subsp. japonica GN=Os02g0637000 PE=3 SV=1						FAN_icon20096531.1.g00001.1	GO:0005576	extracellular region
FAN_icon20109961.1.g00001.1	4.51895	40.3525	17.4224	0.938343	0	41.273	gi|470104699|ref|XP_004288734.1|PREDICTED: F-box/kelch-repeat protein At3g23880-like [Fragaria vesca subsp. vesca]	1e-48									FAN_icon20109961.1.g00001.1
FAN_icon20115423.1.g00001.1	14.1945	9.21381	13.6344	31.1227	68.9416	2.94727	gi|470126215|ref|XP_004299087.1|PREDICTED: alpha-xylosidase 1 [Fragaria vesca subsp. vesca]	5e-10									FAN_icon20115423.1.g00001.1
FAN_icon20127451.1.g00001.1	2.4397	35.5582	8.84396	1.69239	0	56.983	gi|470106028|ref|XP_004289379.1|PREDICTED: ankyrin repeat-containing protein At5g02620-like [Fragaria vesca subsp. vesca]	5e-63	sp|Q6AWW5|Y5262_ARATH	6e-14	Ankyrin repeat-containing protein At5g02620 OS=Arabidopsis thaliana GN=At5g02620 PE=1 SV=1	KOG0504	5e-21	FOG: Ankyrin repeat			FAN_icon20127451.1.g00001.1	GO:0005783,GO:0016021,GO:0005886	endoplasmic reticulum|integral component of membrane|plasma membrane
FAN_icon20143059.1.g00001.1	9.09979	11.0417	4.79627	0	0	14.064	gi|470148886|ref|XP_004309978.1|PREDICTED: uncharacterized protein LOC101302228 [Fragaria vesca subsp. vesca]	3e-26									FAN_icon20143059.1.g00001.1
FAN_icon20145347.1.g00001.1	104.191	125.636	216.635	344.905	843.408	59.8418	gi|514996323|gb|AGO64481.1|GDP-D-mannose-3',5'-epimerase [Rosa roxburghii]	2e-46	sp|A3C4S4|GME1_ORYSJ	2e-38	GDP-mannose 3,5-epimerase 1 OS=Oryza sativa subsp. japonica GN=GME-1 PE=1 SV=1	KOG1429	1e-38	dTDP-glucose 4-6-dehydratase/UDP-glucuronic acid decarboxylase			FAN_icon20145347.1.g00001.1	GO:0050662,GO:0047918,GO:0019853	coenzyme binding|GDP-mannose 3,5-epimerase activity|L-ascorbic acid biosynthetic process	path:ko00053,path:ko00520	Ascorbate and aldarate metabolism|Amino sugar and nucleotide sugar metabolism
FAN_icon20154761.1.g00001.1	14.3792	554.079	58.4692	19.6299	7.71913	678.376	gi|470120552|ref|XP_004296364.1|PREDICTED: probable inorganic phosphate transporter 1-3 [Fragaria vesca subsp. vesca]	2e-46	sp|Q96303|PHT14_ARATH	9e-40	Inorganic phosphate transporter 1-4 OS=Arabidopsis thaliana GN=PHT1-4 PE=1 SV=1	KOG0252	2e-40	Inorganic phosphate transporter			FAN_icon20154761.1.g00001.1	GO:0005794,GO:0005887,GO:0016020,GO:0005634,GO:0005886,GO:0009506,GO:0005773,GO:0005315,GO:0022891,GO:0015293,GO:0006817,GO:0009737	Golgi apparatus|integral component of plasma membrane|membrane|nucleus|plasma membrane|plasmodesma|vacuole|inorganic phosphate transmembrane transporter activity|substrate-specific transmembrane transporter activity|symporter activity|phosphate ion transport|response to abscisic acid
FAN_icon20166003.1.g00001.1	0	3.37678	1.03573	10.9253	16.4983	0	gi|764522226|ref|XP_011471007.1|PREDICTED: putative cell division cycle ATPase [Fragaria vesca subsp. vesca]	5e-69	sp|Q54DY9|BCS1B_DICDI	1e-17	Probable mitochondrial chaperone BCS1-B OS=Dictyostelium discoideum GN=bcsl1b PE=3 SV=1	KOG0743	1e-53	AAA+-type ATPase			FAN_icon20166003.1.g00001.1	GO:0016021,GO:0005743,GO:0005739,GO:0005524,GO:0008320,GO:0051131,GO:0034551,GO:0071806	integral component of membrane|mitochondrial inner membrane|mitochondrion|ATP binding|protein transmembrane transporter activity|chaperone-mediated protein complex assembly|mitochondrial respiratory chain complex III assembly|protein transmembrane transport
FAN_icon20166119.1.g00001.1	14.5912	4.07729	2.637	15.9864	36.0561	1.79792	gi|470109524|ref|XP_004291044.1|PREDICTED: delta(8)-fatty-acid desaturase 1-like [Fragaria vesca subsp. vesca]	5e-64	sp|Q9ZRP7|SLD1_ARATH	5e-44		KOG4232	1e-44	Delta 6-fatty acid desaturase/delta-8 sphingolipid desaturase			FAN_icon20166119.1.g00001.1	GO:0005783,GO:0005789,GO:0016021,GO:0046872,GO:0052631,GO:0070417,GO:0006629,GO:0030148	endoplasmic reticulum|endoplasmic reticulum membrane|integral component of membrane|metal ion binding|sphingolipid delta-8 desaturase activity|cellular response to cold|lipid metabolic process|sphingolipid biosynthetic process
FAN_icon20167887.1.g00001.1	3.40632	44.6924	10.9954	0	0	317.008	gi|764595658|ref|XP_011465906.1|PREDICTED: cysteine synthase-like isoform X1 [Fragaria vesca subsp. vesca]	9e-21	sp|Q9XEA6|CYSK1_ORYSJ	2e-17	Cysteine synthase OS=Oryza sativa subsp. japonica GN=RCS1 PE=2 SV=2	KOG1252	4e-16	Cystathionine beta-synthase and related enzymes			FAN_icon20167887.1.g00001.1	GO:0005737,GO:0004124,GO:0030170,GO:0016740,GO:0006535	cytoplasm|cysteine synthase activity|pyridoxal phosphate binding|transferase activity|cysteine biosynthetic process from serine	path:ko00270,path:ko00920,path:ko01200,path:ko01230	Cysteine and methionine metabolism|Sulfur metabolism|Carbon metabolism|Biosynthesis of amino acids
FAN_icon20170821.1.g00001.1	1.42523	1.55522	0	7.35532	15.5472	0	gi|470145913|ref|XP_004308576.1|PREDICTED: dynamin-related protein 4C-like [Fragaria vesca subsp. vesca]	3e-81	sp|Q9ZP55|DRP4C_ARATH	2e-44	Dynamin-related protein 4C OS=Arabidopsis thaliana GN=DRP4C PE=2 SV=1	KOG0446	4e-45	Vacuolar sorting protein VPS1, dynamin, and related proteins			FAN_icon20170821.1.g00001.1	GO:0005737,GO:0005874,GO:0005525,GO:0003924	cytoplasm|microtubule|GTP binding|GTPase activity
FAN_icon20178903.1.g00001.1	16.8092	12.973	4.57659	9.75896	23.0115	1.15153	gi|764507106|ref|XP_011457644.1|PREDICTED: protein SRG1-like [Fragaria vesca subsp. vesca]	6e-62	sp|Q07512|FLS_PETHY	1e-23	Flavonol synthase/flavanone 3-hydroxylase OS=Petunia hybrida GN=FL PE=2 SV=1	KOG0143	1e-44	Iron/ascorbate family oxidoreductases			FAN_icon20178903.1.g00001.1	GO:0005737,GO:0045431,GO:0005506,GO:0031418,GO:0045486	cytoplasm|flavonol synthase activity|iron ion binding|L-ascorbic acid binding|naringenin 3-dioxygenase activity
FAN_icon20184569.1.g00001.1	35.0377	1343.66	224.983	12.1687	0	5275.68	gi|470132274|ref|XP_004302010.1|PREDICTED: cysteine synthase-like isoform X2 [Fragaria vesca subsp. vesca]	1e-34	sp|Q43317|CYSK_CITLA	2e-28	Cysteine synthase OS=Citrullus lanatus PE=1 SV=1	KOG1252	2e-27	Cystathionine beta-synthase and related enzymes			FAN_icon20184569.1.g00001.1	GO:0005737,GO:0047458,GO:0004124,GO:0050461,GO:0050234,GO:0006535	cytoplasm|beta-pyrazolylalanine synthase activity|cysteine synthase activity|L-mimosine synthase activity|pyrazolylalanine synthase activity|cysteine biosynthetic process from serine	path:ko00270,path:ko00920,path:ko01200,path:ko01230	Cysteine and methionine metabolism|Sulfur metabolism|Carbon metabolism|Biosynthesis of amino acids
FAN_icon20190365.1.g00001.1	0	0	0	1.85229	2.18998	55.7817	gi|470147051|ref|XP_004309130.1|PREDICTED: cyclic nucleotide-gated ion channel 1-like [Fragaria vesca subsp. vesca]	3e-67	sp|O65717|CNGC1_ARATH	1e-20	Cyclic nucleotide-gated ion channel 1 OS=Arabidopsis thaliana GN=CNGC1 PE=1 SV=1	KOG0498	3e-21	K+-channel ERG and related proteins, contain PAS/PAC sensor domain			FAN_icon20190365.1.g00001.1	GO:0016021,GO:0005886,GO:0030552,GO:0030553,GO:0005216,GO:0042391	integral component of membrane|plasma membrane|cAMP binding|cGMP binding|ion channel activity|regulation of membrane potential	path:ko04626	Plant-pathogen interaction
FAN_icon20199389.1.g00001.1	28.3784	8.75844	19.0454	49.1425	107.538	8.31838	gi|470121198|ref|XP_004296666.1|PREDICTED: protein NETWORKED 1A [Fragaria vesca subsp. vesca]	1e-53	sp|Q9LUI2|NET1A_ARATH	6e-21							FAN_icon20199389.1.g00001.1	GO:0005737,GO:0005856,GO:0005886,GO:0009506	cytoplasm|cytoskeleton|plasma membrane|plasmodesma
FAN_icon20200799.1.g00001.1	17.2361	351.502	8.62256	0	0	175.169	gi|764569204|ref|XP_004296537.2|PREDICTED: uncharacterized protein LOC101308274 isoform X1 [Fragaria vesca subsp. vesca]	1e-48				KOG0027	4e-06	Calmodulin and related proteins (EF-Hand superfamily)			FAN_icon20200799.1.g00001.1
FAN_icon20202525.1.g00001.1	55.185	31.5457	62.2599	143.227	74.3133	4.28323	gi|470123332|ref|XP_004297681.1|PREDICTED: probable galacturonosyltransferase-like 9 [Fragaria vesca subsp. vesca]	5e-80	sp|O04536|GATL9_ARATH	2e-41	Probable galacturonosyltransferase-like 9 OS=Arabidopsis thaliana GN=GATL9 PE=2 SV=1						FAN_icon20202525.1.g00001.1	GO:0005794,GO:0000139,GO:0016021,GO:0047262,GO:0016757,GO:0071555,GO:0045489,GO:0000271	Golgi apparatus|Golgi membrane|integral component of membrane|polygalacturonate 4-alpha-galacturonosyltransferase activity|transferase activity, transferring glycosyl groups|cell wall organization|pectin biosynthetic process|polysaccharide biosynthetic process
FAN_icon20207665.1.g00001.1	54.5449	20.5818	33.4691	88.2515	158.554	4.9248	gi|470137453|ref|XP_004304478.1|PREDICTED: aquaporin TIP1-1-like [Fragaria vesca subsp. vesca]	1e-10									FAN_icon20207665.1.g00001.1
FAN_icon20214363.1.g00001.1	0	0	0	0	4.9508	352.991	gi|470142111|ref|XP_004306762.1|PREDICTED: dehydration-responsive protein RD22-like [Fragaria vesca subsp. vesca]	1e-45									FAN_icon20214363.1.g00001.1
FAN_icon20214843.1.g00001.1	63.0274	651.687	104.252	10.9188	9.36847	714.334	gi|764639036|ref|XP_011470538.1|PREDICTED: GABA transporter 1-like [Fragaria vesca subsp. vesca]	5e-39	sp|F4HW02|GAT1_ARATH	9e-18	GABA transporter 1 OS=Arabidopsis thaliana GN=GAT1 PE=1 SV=1	KOG1303	2e-18	Amino acid transporters			FAN_icon20214843.1.g00001.1	GO:0016021,GO:0005886,GO:0015185,GO:0015812	integral component of membrane|plasma membrane|gamma-aminobutyric acid transmembrane transporter activity|gamma-aminobutyric acid transport
FAN_icon20233195.1.g00001.1	675.37	193.453	40.7013	42.3136	15.5041	1108.9	gi|470118578|ref|XP_004295404.1|PREDICTED: 3,7-dimethylxanthine N-methyltransferase-like [Fragaria vesca subsp. vesca]	4e-76	sp|Q9AVK1|CS3_COFAR	2e-36	Probable caffeine synthase 3 OS=Coffea arabica GN=CS3 PE=2 SV=1						FAN_icon20233195.1.g00001.1	GO:0008168,GO:0009820	methyltransferase activity|alkaloid metabolic process	path:ko00592	alpha-Linolenic acid metabolism
FAN_icon20233375.1.g00001.1	1.77489	49.8906	3.04653	0.624176	1.00102	30.6992	gi|764559819|ref|XP_011461097.1|PREDICTED: probable leucine-rich repeat receptor-like protein kinase At5g49770 [Fragaria vesca subsp. vesca]	5e-85	sp|Q9LT96|Y5977_ARATH	2e-28	Probable leucine-rich repeat receptor-like protein kinase At5g49770 OS=Arabidopsis thaliana GN=At5g49770 PE=2 SV=1	KOG1187	2e-12	Serine/threonine protein kinase	PRGDB00174180	ppa017853m	FAN_icon20233375.1.g00001.1	GO:0016021,GO:0005524,GO:0004674	integral component of membrane|ATP binding|protein serine/threonine kinase activity
FAN_icon20234887.1.g00001.1	0.85608	1.82654	2.44961	19.8064	22.7754	0	gi|470137970|ref|XP_004304732.1|PREDICTED: uncharacterized protein LOC101305683 [Fragaria vesca subsp. vesca]	2e-63									FAN_icon20234887.1.g00001.1
FAN_icon20245485.1.g00001.1	0.91054	0.97801	1.75814	11.397	24.6634	0	gi|470132816|ref|XP_004302271.1|PREDICTED: putative pectinesterase/pectinesterase inhibitor 22 [Fragaria vesca subsp. vesca]	9e-75	sp|Q9M9W7|PME22_ARATH	3e-69	Putative pectinesterase/pectinesterase inhibitor 22 OS=Arabidopsis thaliana GN=PME22 PE=3 SV=1						FAN_icon20245485.1.g00001.1	GO:0005618,GO:0005576,GO:0045330,GO:0004857,GO:0030599,GO:0042545,GO:0045490	cell wall|extracellular region|aspartyl esterase activity|enzyme inhibitor activity|pectinesterase activity|cell wall modification|pectin catabolic process	path:ko00040,path:ko00500	Pentose and glucuronate interconversions|Starch and sucrose metabolism
FAN_icon20246941.1.g00001.1	147.236	5.93279	6.99074	90.8475	456.236	1.7772	gi|470143222|ref|XP_004307280.1|PREDICTED: protein ECERIFERUM 1-like [Fragaria vesca subsp. vesca]	6e-54	sp|F4HVY0|CER1_ARATH	1e-25	Protein ECERIFERUM 1 OS=Arabidopsis thaliana GN=CER1 PE=1 SV=1						FAN_icon20246941.1.g00001.1	GO:0005789,GO:0016021,GO:0005506,GO:0016491,GO:0006633	endoplasmic reticulum membrane|integral component of membrane|iron ion binding|oxidoreductase activity|fatty acid biosynthetic process	path:ko00073	Cutin, suberine and wax biosynthesis
FAN_icon20248129.1.g00001.1	1.85313	0	0	28.752	82.768	0	gi|470101367|ref|XP_004287144.1|PREDICTED: cellulose synthase A catalytic subunit 7 [UDP-forming] [Fragaria vesca subsp. vesca]	6e-65	sp|Q69P51|CESA9_ORYSJ	8e-63	Cellulose synthase A catalytic subunit 9 [UDP-forming] OS=Oryza sativa subsp. japonica GN=CESA9 PE=2 SV=1						FAN_icon20248129.1.g00001.1	GO:0009507,GO:0016021,GO:0005886,GO:0016760,GO:0008270,GO:0030244,GO:0010413,GO:0050665,GO:0009834,GO:0016926,GO:0010400,GO:0010228,GO:0045492,GO:0010089	chloroplast|integral component of membrane|plasma membrane|cellulose synthase (UDP-forming) activity|zinc ion binding|cellulose biosynthetic process|glucuronoxylan metabolic process|hydrogen peroxide biosynthetic process|plant-type secondary cell wall biogenesis|protein desumoylation|rhamnogalacturonan I side chain metabolic process|vegetative to reproductive phase transition of meristem|xylan bi…
FAN_icon20250145.1.g00001.1	23.8302	0	7.40524	41.2365	54.0289	0	gi|470140478|ref|XP_004305967.1|PREDICTED: GDSL esterase/lipase At2g42990-like [Fragaria vesca subsp. vesca]	1e-65	sp|Q67ZI9|GDL48_ARATH	5e-47	GDSL esterase/lipase At2g42990 OS=Arabidopsis thaliana GN=At2g42990 PE=2 SV=1						FAN_icon20250145.1.g00001.1	GO:0005576,GO:0016788,GO:0016042	extracellular region|hydrolase activity, acting on ester bonds|lipid catabolic process
FAN_icon20254281.1.g00001.1	47.4787	7.9832	94.4821	116.958	116.961	9.85276	gi|144600708|gb|ABP01597.1|heat shock protein 70 [Ageratina adenophora]	5e-96	sp|Q9LHA8|MD37C_ARATH	5e-93	Probable mediator of RNA polymerase II transcription subunit 37c OS=Arabidopsis thaliana GN=MED37C PE=1 SV=1	KOG0101	1e-93	Molecular chaperones HSP70/HSC70, HSP70 superfamily			FAN_icon20254281.1.g00001.1	GO:0048046,GO:0005618,GO:0005829,GO:0005794,GO:0005739,GO:0005634,GO:0005886,GO:0005774,GO:0005524,GO:0031625,GO:0016567,GO:0006355,GO:0009617,GO:0046686,GO:0009408,GO:0009644,GO:0042542,GO:0009266,GO:0009615,GO:0006351	apoplast|cell wall|cytosol|Golgi apparatus|mitochondrion|nucleus|plasma membrane|vacuolar membrane|ATP binding|ubiquitin protein ligase binding|protein ubiquitination|regulation of transcription, DNA-templated|response to bacterium|response to cadmium ion|response to heat|response to high light intensity|response to hydrogen peroxide|response to temperature stimulus|response to virus|transcriptio…	path:ko04144,path:ko04010,path:ko04141,path:ko03040,path:ko05134,path:ko05145,path:ko05162,path:ko05164,path:ko05169,path:ko04213,path:ko04915,path:ko04612	Endocytosis|MAPK signaling pathway|Protein processing in endoplasmic reticulum|Spliceosome|Legionellosis|Toxoplasmosis|Measles|Influenza A|Epstein-Barr virus infection|Longevity regulating pathway - multiple species|Estrogen signaling pathway|Antigen processing and presentation
FAN_icon20256219.1.g00001.1	3.67442	0.562193	2.55053	7.90407	18.1647	0	gi|470144438|ref|XP_004307864.1|PREDICTED: LOW QUALITY PROTEIN: 4-coumarate--CoA ligase 2-like [Fragaria vesca subsp. vesca]	6e-94	sp|P31687|4CL2_SOYBN	1e-68	4-coumarate--CoA ligase 2 OS=Glycine max PE=2 SV=2	KOG1176	7e-52	Acyl-CoA synthetase			FAN_icon20256219.1.g00001.1	GO:0016207,GO:0005524,GO:0009698	4-coumarate-CoA ligase activity|ATP binding|phenylpropanoid metabolic process	path:ko00360,path:ko00940,path:ko00130	Phenylalanine metabolism|Phenylpropanoid biosynthesis|Ubiquinone and other terpenoid-quinone biosynthesis
FAN_icon20256771.1.g00001.1	7.01268	1.92141	4.10874	11.442	11.9464	0	gi|764528475|ref|XP_011458124.1|PREDICTED: formin-like protein 1 [Fragaria vesca subsp. vesca]	2e-51				KOG1922	8e-06	Rho GTPase effector BNI1 and related formins			FAN_icon20256771.1.g00001.1
FAN_icon20264231.1.g00001.1	103.435	97.0585	55.8741	138.93	174.896	17.3066	gi|470104195|ref|XP_004288495.1|PREDICTED: probable mannitol dehydrogenase [Fragaria vesca subsp. vesca]	2e-29	sp|Q9ZRF1|MTDH_FRAAN	2e-27	Probable mannitol dehydrogenase OS=Fragaria ananassa GN=CAD PE=1 SV=1	KOG0023	1e-21	Alcohol dehydrogenase, class V			FAN_icon20264231.1.g00001.1	GO:0046029,GO:0008270	mannitol dehydrogenase activity|zinc ion binding	path:ko00940	Phenylpropanoid biosynthesis
FAN_icon20267465.1.g00001.1	6.61305	1.02873	1.85937	21.3753	66.5443	0	gi|470149109|ref|XP_004310085.1|PREDICTED: non-specific lipid transfer protein GPI-anchored 1 [Fragaria vesca subsp. vesca]	6e-18									FAN_icon20267465.1.g00001.1
FAN_icon20272841.1.g00001.1	0.488864	1.10016	1.52333	6.79381	37.2895	0	gi|470101367|ref|XP_004287144.1|PREDICTED: cellulose synthase A catalytic subunit 7 [UDP-forming] [Fragaria vesca subsp. vesca]	3e-79	sp|Q69P51|CESA9_ORYSJ	1e-57	Cellulose synthase A catalytic subunit 9 [UDP-forming] OS=Oryza sativa subsp. japonica GN=CESA9 PE=2 SV=1						FAN_icon20272841.1.g00001.1	GO:0009507,GO:0016021,GO:0005886,GO:0016760,GO:0008270,GO:0030244,GO:0010413,GO:0050665,GO:0009834,GO:0016926,GO:0010400,GO:0010228,GO:0045492,GO:0010089	chloroplast|integral component of membrane|plasma membrane|cellulose synthase (UDP-forming) activity|zinc ion binding|cellulose biosynthetic process|glucuronoxylan metabolic process|hydrogen peroxide biosynthetic process|plant-type secondary cell wall biogenesis|protein desumoylation|rhamnogalacturonan I side chain metabolic process|vegetative to reproductive phase transition of meristem|xylan bi…
FAN_icon20273935.1.g00001.1	45.4077	7.48514	10.7166	63.9884	765.189	0	gi|470108286|ref|XP_004290452.1|PREDICTED: putative laccase-9 [Fragaria vesca subsp. vesca]	2e-40	sp|Q7XE50|LAC16_ORYSJ	8e-20	Putative laccase-16 OS=Oryza sativa subsp. japonica GN=LAC16 PE=5 SV=1	KOG1263	9e-20	Multicopper oxidases			FAN_icon20273935.1.g00001.1	GO:0048046,GO:0005507,GO:0052716,GO:0016722,GO:0046274	apoplast|copper ion binding|hydroquinone:oxygen oxidoreductase activity|oxidoreductase activity, oxidizing metal ions|lignin catabolic process
FAN_icon20288633.1.g00001.1	8.75277	4.65038	16.1404	4.64213	1.78506	68.4044	gi|470108508|ref|XP_004290558.1|PREDICTED: pathogen-related protein-like [Fragaria vesca subsp. vesca]	3e-50	sp|P16273|PRPX_HORVU	3e-16	Pathogen-related protein OS=Hordeum vulgare PE=2 SV=2						FAN_icon20288633.1.g00001.1	GO:0006952,GO:0009607	defense response|response to biotic stimulus
FAN_icon20294659.1.g00001.1	1.52857	0	0.518701	11.1496	19.3545	0.490205	gi|470132816|ref|XP_004302271.1|PREDICTED: putative pectinesterase/pectinesterase inhibitor 22 [Fragaria vesca subsp. vesca]	1e-100	sp|Q9M9W7|PME22_ARATH	1e-38	Putative pectinesterase/pectinesterase inhibitor 22 OS=Arabidopsis thaliana GN=PME22 PE=3 SV=1						FAN_icon20294659.1.g00001.1	GO:0005618,GO:0005576,GO:0045330,GO:0004857,GO:0030599,GO:0042545,GO:0045490	cell wall|extracellular region|aspartyl esterase activity|enzyme inhibitor activity|pectinesterase activity|cell wall modification|pectin catabolic process	path:ko00040,path:ko00500	Pentose and glucuronate interconversions|Starch and sucrose metabolism
FAN_icon20294771.1.g00001.1	273.236	17.3077	208.796	617.356	1177.42	7.76096	gi|470115719|ref|XP_004294040.1|PREDICTED: glucomannan 4-beta-mannosyltransferase 2 [Fragaria vesca subsp. vesca]	5e-44	sp|Q9FNI7|CSLA2_ARATH	4e-43	Glucomannan 4-beta-mannosyltransferase 2 OS=Arabidopsis thaliana GN=CSLA2 PE=2 SV=1						FAN_icon20294771.1.g00001.1	GO:0005794,GO:0000139,GO:0016021,GO:0047259,GO:0051753,GO:0071555,GO:0097502,GO:0010192,GO:0048359	Golgi apparatus|Golgi membrane|integral component of membrane|glucomannan 4-beta-mannosyltransferase activity|mannan synthase activity|cell wall organization|mannosylation|mucilage biosynthetic process|mucilage metabolic process involved in seed coat development
FAN_icon20299099.1.g00001.1	1.49243	27.8265	5.73057	0	0	33.6788	gi|658027676|ref|XP_008349266.1|PREDICTED: G-type lectin S-receptor-like serine/threonine-protein kinase At1g11410 [Malus domestica]	2e-39	sp|Q9LPZ3|Y1141_ARATH	1e-19	G-type lectin S-receptor-like serine/threonine-protein kinase At1g11410 OS=Arabidopsis thaliana GN=At1g11410 PE=3 SV=3	KOG1187	4e-19	Serine/threonine protein kinase			FAN_icon20299099.1.g00001.1	GO:0016021,GO:0005886,GO:0005524,GO:0005516,GO:0030246,GO:0004674,GO:0048544	integral component of membrane|plasma membrane|ATP binding|calmodulin binding|carbohydrate binding|protein serine/threonine kinase activity|recognition of pollen
FAN_icon20318797.1.g00001.1	7.26034	1.3614	6.50461	28.3133	168.765	0	gi|470149264|ref|XP_004310159.1|PREDICTED: uncharacterized protein LOC101309120 [Fragaria vesca subsp. vesca]	8e-90	sp|Q9SS87|SEOB_ARATH	2e-26							FAN_icon20318797.1.g00001.1	GO:0042803,GO:0043621,GO:0010088	protein homodimerization activity|protein self-association|phloem development
FAN_icon20319019.1.g00001.1	666.982	124.607	905.778	1257.66	621.992	17.7218											FAN_icon20319019.1.g00001.1
FAN_icon20339939.1.g00001.1	0	0	0	0	0	1.84883	gi|596187157|ref|XP_007223376.1|hypothetical protein PRUPE_ppa009573mg [Prunus persica]	6e-18	sp|Q9CAR7|HIR2_ARATH	3e-16	Hypersensitive-induced response protein 2 OS=Arabidopsis thaliana GN=HIR2 PE=1 SV=1	KOG2620	6e-17	Prohibitins and stomatins of the PID superfamily			FAN_icon20339939.1.g00001.1	GO:0009507,GO:0005886,GO:0009506,GO:0005774,GO:0005773,GO:0043424	chloroplast|plasma membrane|plasmodesma|vacuolar membrane|vacuole|protein histidine kinase binding
FAN_icon20340847.1.g00001.1	0.545684	4.97414	0.576727	0.580505	0	18.5772	gi|470120383|ref|XP_004296283.1|PREDICTED: uncharacterized protein LOC101303689 [Fragaria vesca subsp. vesca]	2e-100									FAN_icon20340847.1.g00001.1
FAN_icon20341135.1.g00001.1	28.7371	17.7426	31.5581	66.497	121.288	3.21149	gi|470128458|ref|XP_004300158.1|PREDICTED: isoflavone reductase homolog [Fragaria vesca subsp. vesca]	9e-43	sp|P52581|IFRH_LUPAL	1e-27	Isoflavone reductase homolog OS=Lupinus albus PE=2 SV=1						FAN_icon20341135.1.g00001.1	GO:0016491	oxidoreductase activity
FAN_icon20342839.1.g00001.1	22.3364	25.6497	22.8046	55.1748	144.251	10.7037	gi|470137256|ref|XP_004304385.1|PREDICTED: multiple C2 and transmembrane domain-containing protein 1-like [Fragaria vesca subsp. vesca]	7e-91	sp|B8XCH5|QKY_ARATH	1e-31		KOG1032	4e-12	Uncharacterized conserved protein, contains GRAM domain			FAN_icon20342839.1.g00001.1	GO:0016021,GO:0005886,GO:0009506,GO:0005509,GO:0005544,GO:0016757,GO:0048513	integral component of membrane|plasma membrane|plasmodesma|calcium ion binding|calcium-dependent phospholipid binding|transferase activity, transferring glycosyl groups|animal organ development
FAN_icon20346637.1.g00001.1	4.85541	50.9753	7.95563	3.52743	0.462186	55.7939	gi|470143883|ref|XP_004307596.1|PREDICTED: UDP-glycosyltransferase 76C2-like [Fragaria vesca subsp. vesca]	1e-83	sp|Q9FI96|U76C3_ARATH	5e-31	UDP-glycosyltransferase 76C3 OS=Arabidopsis thaliana GN=UGT76C3 PE=3 SV=1	KOG1192	1e-31	UDP-glucuronosyl and UDP-glucosyl transferase			FAN_icon20346637.1.g00001.1	GO:0016758	transferase activity, transferring hexosyl groups
FAN_icon20351721.1.g00001.1	11.7844	3.69629	29.3685	43.7083	30.1873	0.353014	gi|470109522|ref|XP_004291043.1|PREDICTED: uncharacterized protein LOC101310484 [Fragaria vesca subsp. vesca]	2e-34									FAN_icon20351721.1.g00001.1
FAN_icon20365423.1.g00001.1	2.79378	1.8286	1.681	7.48148	29.1399	0	gi|470121794|ref|XP_004296943.1|PREDICTED: RNA-binding protein cabeza [Fragaria vesca subsp. vesca]	4e-18				KOG1603	1e-08	Copper chaperone			FAN_icon20365423.1.g00001.1
FAN_icon20372043.1.g00001.1	3.9372	3.16659	11.5257	42.0712	104.787	0											FAN_icon20372043.1.g00001.1
FAN_icon20389211.1.g00001.1	23.4187	13.9352	22.3916	28.3115	35.122	0	gi|764645772|ref|XP_011457500.1|PREDICTED: uncharacterized protein LOC101307273 isoform X1 [Fragaria vesca subsp. vesca]	3e-39									FAN_icon20389211.1.g00001.1
FAN_icon20390213.1.g00001.1	132.547	21.4515	82.4842	295.495	767.315	0	gi|470126714|ref|XP_004299328.1|PREDICTED: dCTP pyrophosphatase 1-like [Fragaria vesca subsp. vesca]	9e-28									FAN_icon20390213.1.g00001.1	path:ko00240	Pyrimidine metabolism
FAN_icon20401061.1.g00001.1	1119.81	165.685	417.863	4369.6	13294.9	0	gi|470148210|ref|XP_004309662.1|PREDICTED: anthocyanidin reductase [Fragaria vesca subsp. vesca]	6e-21	sp|Q9SEV0|BAN_ARATH	1e-08	Anthocyanidin reductase OS=Arabidopsis thaliana GN=BAN PE=1 SV=2	KOG1502	3e-09	Flavonol reductase/cinnamoyl-CoA reductase			FAN_icon20401061.1.g00001.1	GO:0033729,GO:0050662,GO:0016491,GO:0009813,GO:0009964	anthocyanidin reductase activity|coenzyme binding|oxidoreductase activity|flavonoid biosynthetic process|negative regulation of flavonoid biosynthetic process	path:ko00941	Flavonoid biosynthesis
FAN_icon20401931.1.g00001.1	0	0	0	12.6881	0	0	gi|764621282|ref|XP_011468631.1|PREDICTED: triacylglycerol lipase 2-like [Fragaria vesca subsp. vesca]	3e-41	sp|Q67ZU1|LIP2_ARATH	5e-21	Triacylglycerol lipase 2 OS=Arabidopsis thaliana GN=LIP2 PE=2 SV=1	KOG2624	7e-21	Triglyceride lipase-cholesterol esterase			FAN_icon20401931.1.g00001.1	GO:0005576,GO:0016298,GO:0004806,GO:0002213,GO:0016042	extracellular region|lipase activity|triglyceride lipase activity|defense response to insect|lipid catabolic process	path:ko04142,path:ko00100	Lysosome|Steroid biosynthesis
FAN_icon20403473.1.g00001.1	25.8071	25.4174	16.2522	3.02789	3.77943	62.0635	gi|764618251|ref|XP_011468229.1|PREDICTED: nudix hydrolase 13, mitochondrial isoform X2 [Fragaria vesca subsp. vesca]	4e-41	sp|Q52K88|NUD13_ARATH	2e-06	Nudix hydrolase 13, mitochondrial OS=Arabidopsis thaliana GN=NUDT13 PE=1 SV=1	KOG2839	6e-07	Diadenosine and diphosphoinositol polyphosphate phosphohydrolase			FAN_icon20403473.1.g00001.1	GO:0005739,GO:0034432,GO:0016787,GO:0046872	mitochondrion|bis(5'-adenosyl)-pentaphosphatase activity|hydrolase activity|metal ion binding
FAN_icon20406093.1.g00001.1	27.2853	1.78241	70.4665	102.886	141.918	0.390146	gi|470121943|ref|XP_004297015.1|PREDICTED: protein ECERIFERUM 26-like [Fragaria vesca subsp. vesca]	3e-108	sp|Q9LIS1|CR26L_ARATH	2e-23	Protein ECERIFERUM 26-like OS=Arabidopsis thaliana GN=CER26L PE=2 SV=1						FAN_icon20406093.1.g00001.1	GO:0009535,GO:0016747,GO:0071555,GO:0009555,GO:0042761	chloroplast thylakoid membrane|transferase activity, transferring acyl groups other than amino-acyl groups|cell wall organization|pollen development|very long-chain fatty acid biosynthetic process
FAN_icon20406311.1.g00001.1	0	1.05504	0	0.489015	0	22.4528	gi|470122796|ref|XP_004297424.1|PREDICTED: MACPF domain-containing protein At1g14780 [Fragaria vesca subsp. vesca]	2e-93	sp|Q8L612|MACP1_ARATH	2e-47	MACPF domain-containing protein At1g14780 OS=Arabidopsis thaliana GN=At1g14780 PE=2 SV=1						FAN_icon20406311.1.g00001.1	GO:0009626	plant-type hypersensitive response
FAN_icon20409819.1.g00001.1	56.2636	6.55806	18.0314	26.7633	30.6184	0	gi|470127572|ref|XP_004299742.1|PREDICTED: protein ECERIFERUM 1-like [Fragaria vesca subsp. vesca]	5e-84	sp|Q39048|CER2_ARATH	4e-16	Protein ECERIFERUM 1 OS=Arabidopsis thaliana GN=CER2 PE=2 SV=1						FAN_icon20409819.1.g00001.1	GO:0005783,GO:0005634,GO:0016747,GO:0071555,GO:0009555,GO:0042761,GO:0010025	endoplasmic reticulum|nucleus|transferase activity, transferring acyl groups other than amino-acyl groups|cell wall organization|pollen development|very long-chain fatty acid biosynthetic process|wax biosynthetic process
FAN_icon20419573.1.g00001.1	1.69334	0	0	19.2711	602.303	0	gi|470133242|ref|XP_004302480.1|PREDICTED: bifunctional 3-dehydroquinate dehydratase/shikimate dehydrogenase, chloroplastic-like [Fragaria vesca subsp. vesca]	5e-56	sp|Q9SQT8|DHQSD_ARATH	4e-36	Bifunctional 3-dehydroquinate dehydratase/shikimate dehydrogenase, chloroplastic OS=Arabidopsis thaliana GN=EMB3004 PE=1 SV=1	KOG0692	1e-36	Pentafunctional AROM protein			FAN_icon20419573.1.g00001.1	GO:0009507,GO:0009570,GO:0003855,GO:0050661,GO:0004764,GO:0009073,GO:0009423,GO:0009793,GO:0019632	chloroplast|chloroplast stroma|3-dehydroquinate dehydratase activity|NADP binding|shikimate 3-dehydrogenase (NADP+) activity|aromatic amino acid family biosynthetic process|chorismate biosynthetic process|embryo development ending in seed dormancy|shikimate metabolic process	path:ko00400,path:ko01230	Phenylalanine, tyrosine and tryptophan biosynthesis|Biosynthesis of amino acids
FAN_icon20432867.1.g00001.1	3.01519	1.12499	6.92634	22.8509	35.8843	0.564406	gi|470106459|ref|XP_004289589.1|PREDICTED: cysteine-rich repeat secretory protein 60 [Fragaria vesca subsp. vesca]	2e-89	sp|Q0WPN8|CRR60_ARATH	4e-67	Cysteine-rich repeat secretory protein 60 OS=Arabidopsis thaliana GN=CRRSP60 PE=1 SV=1						FAN_icon20432867.1.g00001.1	GO:0016021,GO:0009506,GO:0006810,GO:0016032	integral component of membrane|plasmodesma|transport|viral process
FAN_icon20433407.1.g00001.1	5.81183	5.24043	3.81401	18.2707	6.54538	0	gi|470121879|ref|XP_004296984.1|PREDICTED: pectin acetylesterase 10-like [Fragaria vesca subsp. vesca]	8e-33	sp|Q66GM8|PAE10_ARATH	5e-29		KOG4287	9e-29	Pectin acetylesterase and similar proteins			FAN_icon20433407.1.g00001.1	GO:0005618,GO:0005576,GO:0016787,GO:0071555	cell wall|extracellular region|hydrolase activity|cell wall organization	path:ko04310	Wnt signaling pathway
FAN_icon20437707.1.g00001.1	7.07466	35.1641	11.0615	12.2258	9.69843	244.331	gi|470128765|ref|XP_004300305.1|PREDICTED: uncharacterized protein LOC101304099 [Fragaria vesca subsp. vesca]	8e-94	sp|Q8VIG3|RSPH1_MOUSE	2e-09	Radial spoke head 1 homolog OS=Mus musculus GN=Rsph1 PE=1 SV=2	KOG0231	1e-58	Junctional membrane complex protein Junctophilin and related MORN repeat proteins			FAN_icon20437707.1.g00001.1	GO:0000794,GO:0005737,GO:0005829,GO:0072687,GO:0031514,GO:0005634,GO:0001520,GO:0036126,GO:0035082,GO:0051321,GO:0007286	condensed nuclear chromosome|cytoplasm|cytosol|meiotic spindle|motile cilium|nucleus|outer dense fiber|sperm flagellum|axoneme assembly|meiotic cell cycle|spermatid development
FAN_icon20447115.1.g00001.1	5.14186	2.87563	1.95533	8.76727	14.2121	0	gi|764589202|ref|XP_004300048.2|PREDICTED: serine/threonine-protein kinase BRI1-like 2 [Fragaria vesca subsp. vesca]	5e-87	sp|Q9ZPS9|BRL2_ARATH	2e-69	Serine/threonine-protein kinase BRI1-like 2 OS=Arabidopsis thaliana GN=BRL2 PE=1 SV=1	KOG1187	1e-39	Serine/threonine protein kinase	PRGDB00173853	ppa022290m	FAN_icon20447115.1.g00001.1	GO:0016021,GO:0005886,GO:0005524,GO:0004675,GO:0009734,GO:0009742,GO:0010305,GO:0010233,GO:0007178,GO:0010051	integral component of membrane|plasma membrane|ATP binding|transmembrane receptor protein serine/threonine kinase activity|auxin-activated signaling pathway|brassinosteroid mediated signaling pathway|leaf vascular tissue pattern formation|phloem transport|transmembrane receptor protein serine/threonine kinase signaling pathway|xylem and phloem pattern formation
FAN_icon20454969.1.g00001.1	0	4.1096	5.08737	0.475752	1.23809	50.2719	gi|764561146|ref|XP_011461297.1|PREDICTED: probable LRR receptor-like serine/threonine-protein kinase At1g05700 [Fragaria vesca subsp. vesca]	2e-71	sp|A5PHT0|Y1448_ARATH	3e-09	Uncharacterized protein At1g24485 OS=Arabidopsis thaliana GN=RWK1 PE=2 SV=2						FAN_icon20454969.1.g00001.1	GO:0016021	integral component of membrane
FAN_icon20460143.1.g00001.1	0	3.4048	0.78071	0	0	160.111	gi|764642460|ref|XP_011470985.1|PREDICTED: (3S,6E)-nerolidol synthase 1, chloroplastic [Fragaria vesca subsp. vesca]	6e-89	sp|P0CV96|NES1_FRAVE	5e-87	(3S,6E)-nerolidol synthase 1, chloroplastic OS=Fragaria vesca PE=1 SV=1						FAN_icon20460143.1.g00001.1	GO:0009507,GO:0000287,GO:0010333,GO:0016114	chloroplast|magnesium ion binding|terpene synthase activity|terpenoid biosynthetic process	path:ko00902	Monoterpenoid biosynthesis
FAN_icon20461115.1.g00001.1	0	0	0	159.233	220.271	0	gi|470142920|ref|XP_004307138.1|PREDICTED: repetitive proline-rich cell wall protein 1-like [Fragaria vesca subsp. vesca]	1e-22									FAN_icon20461115.1.g00001.1
FAN_icon20466031.1.g00001.1	0.489217	0	2.45464	5.60382	16.5295	0	gi|470145017|ref|XP_004308141.1|PREDICTED: subtilisin-like protease [Fragaria vesca subsp. vesca]	7e-105	sp|O65351|SBT17_ARATH	4e-47							FAN_icon20466031.1.g00001.1	GO:0048046,GO:0005618,GO:0005576,GO:0009505,GO:0004252,GO:0080001,GO:0048359,GO:0010214	apoplast|cell wall|extracellular region|plant-type cell wall|serine-type endopeptidase activity|mucilage extrusion from seed coat|mucilage metabolic process involved in seed coat development|seed coat development
FAN_icon20470017.1.g00001.1	5.59875	3.2819	2.478	30.9182	70.4851	0	gi|764641992|ref|XP_011470925.1|PREDICTED: uncharacterized protein LOC105353448 [Fragaria vesca subsp. vesca]	5e-76									FAN_icon20470017.1.g00001.1
FAN_icon20479443.1.g00001.1	15.8618	14.673	39.361	86.4821	91.8793	8.11402	gi|332348705|gb|AEE60885.1|flavonoid 3'-hydroxylase, partial [Fragaria x ananassa]	5e-108	sp|Q9SBQ9|F3PH_PETHY	2e-87	Flavonoid 3'-monooxygenase OS=Petunia hybrida GN=CYP75B2 PE=2 SV=1	KOG0156	5e-81	Cytochrome P450 CYP2 subfamily			FAN_icon20479443.1.g00001.1	GO:0005789,GO:0016021,GO:0016711,GO:0020037,GO:0005506,GO:0009813	endoplasmic reticulum membrane|integral component of membrane|flavonoid 3'-monooxygenase activity|heme binding|iron ion binding|flavonoid biosynthetic process	path:ko00941,path:ko00944	Flavonoid biosynthesis|Flavone and flavonol biosynthesis
FAN_icon20481345.1.g00001.1	58.1534	17.1052	32.1989	77.7287	110.65	9.29989	gi|657957958|ref|XP_008370481.1|PREDICTED: glycerol-3-phosphate dehydrogenase [NAD(+)] GPDHC1, cytosolic [Malus domestica]	6e-49	sp|O22216|GPDHC_ARATH	1e-48	Glycerol-3-phosphate dehydrogenase [NAD(+)] GPDHC1, cytosolic OS=Arabidopsis thaliana GN=GPDHC1 PE=2 SV=1	KOG2711	3e-49	Glycerol-3-phosphate dehydrogenase/dihydroxyacetone 3-phosphate reductase			FAN_icon20481345.1.g00001.1	GO:0005829,GO:0009331,GO:0004367,GO:0051287,GO:0005975,GO:0046168	cytosol|glycerol-3-phosphate dehydrogenase complex|glycerol-3-phosphate dehydrogenase [NAD+] activity|NAD binding|carbohydrate metabolic process|glycerol-3-phosphate catabolic process	path:ko04011,path:ko00564	MAPK signaling pathway - yeast|Glycerophospholipid metabolism
FAN_icon20486429.1.g00001.1	7.40245	23.7252	6.66459	1.54706	1.26103	155.193											FAN_icon20486429.1.g00001.1
FAN_icon20492457.1.g00001.1	10.0663	1.87409	20.7422	33.779	23.1134	2.49046	gi|470132110|ref|XP_004301929.1|PREDICTED: uncharacterized protein LOC101301594 [Fragaria vesca subsp. vesca]	3e-22									FAN_icon20492457.1.g00001.1
FAN_icon20493103.1.g00001.1	0	0	0	0	0	0											FAN_icon20493103.1.g00001.1
FAN_icon20496583.1.g00001.1	0	0	0	0	0	0											FAN_icon20496583.1.g00001.1
FAN_icon20511455.1.g00001.1	24.086	8.97841	7.8342	42.7824	32.7477	1.03136	gi|470136094|ref|XP_004303836.1|PREDICTED: probable xyloglucan glycosyltransferase 5 [Fragaria vesca subsp. vesca]	1e-84	sp|Q9SJA2|CSLC8_ARATH	2e-56	Probable xyloglucan glycosyltransferase 8 OS=Arabidopsis thaliana GN=CSLC8 PE=2 SV=1						FAN_icon20511455.1.g00001.1	GO:0000139,GO:0016021,GO:0016757,GO:0071555	Golgi membrane|integral component of membrane|transferase activity, transferring glycosyl groups|cell wall organization
FAN_icon20519479.1.g00001.1	115.334	27.6945	85.0467	307.951	188.091	5.59709	gi|470135163|ref|XP_004303393.1|PREDICTED: fasciclin-like arabinogalactan protein 15 [Fragaria vesca subsp. vesca]	2e-94	sp|Q9FT45|FLA15_ARATH	3e-89	Fasciclin-like arabinogalactan protein 15 OS=Arabidopsis thaliana GN=FLA15 PE=2 SV=1	KOG1437	6e-90	Fasciclin and related adhesion glycoproteins			FAN_icon20519479.1.g00001.1	GO:0005576	extracellular region
FAN_icon20528980.1.g00001.1	39.2043	82.2612	60.6919	7.58034	0	195.499	gi|470134800|ref|XP_004303224.1|PREDICTED: uncharacterized protein LOC101296120 [Fragaria vesca subsp. vesca]	2e-14									FAN_icon20528980.1.g00001.1
FAN_icon20532412.1.g00001.1	2.76938	0.870143	1.17494	13.4347	13.6993	0.440477	gi|470116478|ref|XP_004294409.1|PREDICTED: glucan endo-1,3-beta-glucosidase 14-like [Fragaria vesca subsp. vesca]	3e-111	sp|Q9ZQG9|E1314_ARATH	2e-54	Glucan endo-1,3-beta-glucosidase 14 OS=Arabidopsis thaliana GN=At2g27500 PE=1 SV=2						FAN_icon20532412.1.g00001.1	GO:0046658,GO:0005618,GO:0005737,GO:0005576,GO:0005634,GO:0042973,GO:0005975,GO:0071555,GO:0006952	anchored component of plasma membrane|cell wall|cytoplasm|extracellular region|nucleus|glucan endo-1,3-beta-D-glucosidase activity|carbohydrate metabolic process|cell wall organization|defense response
FAN_icon20546074.1.g00001.1	41.6809	12.3389	17.8518	16.8256	28.2683	0.413902	gi|596290944|ref|XP_007226261.1|hypothetical protein PRUPE_ppa018463mg, partial [Prunus persica]	1e-44	sp|Q9XIF0|DRL13_ARATH	3e-18	Putative disease resistance protein At1g59780 OS=Arabidopsis thaliana GN=At1g59780 PE=3 SV=1	KOG4658	8e-19	Apoptotic ATPase			FAN_icon20546074.1.g00001.1	GO:0043531,GO:0005524,GO:0006952	ADP binding|ATP binding|defense response	path:ko04014	Ras signaling pathway
FAN_icon20551178.1.g00001.1	10.7279	4.26904	3.91714	19.6965	41.2024	2.87508	gi|470102455|ref|XP_004287669.1|PREDICTED: sucrose synthase [Fragaria vesca subsp. vesca]	5e-132	sp|P13708|SUSY_SOYBN	1e-119	Sucrose synthase OS=Glycine max GN=SS PE=1 SV=2	KOG0853	5e-118	Glycosyltransferase			FAN_icon20551178.1.g00001.1	GO:0016157,GO:0009877,GO:0005985	sucrose synthase activity|nodulation|sucrose metabolic process	path:ko00500	Starch and sucrose metabolism
FAN_icon20551906.1.g00001.1	11.6178	2.83469	2.57158	16.631	23.1728	0	gi|470131752|ref|XP_004301755.1|PREDICTED: uncharacterized protein At4g14100-like [Fragaria vesca subsp. vesca]	4e-25	sp|Q67YC9|Y4141_ARATH	5e-09	Uncharacterized protein At4g14100 OS=Arabidopsis thaliana GN=At4g14100 PE=2 SV=1						FAN_icon20551906.1.g00001.1	GO:0005773	vacuole
FAN_icon20552652.1.g00001.1	211.017	28.0944	55.4911	213.783	151.292	10.1316	gi|470136137|ref|XP_004303854.1|PREDICTED: trifunctional UDP-glucose 4,6-dehydratase/UDP-4-keto-6-deoxy-D-glucose 3,5-epimerase/UDP-4-keto-L-rhamnose-reductase RHM1-like [Fragaria vesca subsp. vesca]	4e-109	sp|Q9LQ04|RMLCD_ARATH	7e-102		KOG0747	2e-102	Putative NAD+-dependent epimerases			FAN_icon20552652.1.g00001.1	GO:0048046,GO:0005829,GO:0005886,GO:0009506,GO:0008830,GO:0008831,GO:0010489,GO:0010490,GO:0071555,GO:0019305,GO:0010253	apoplast|cytosol|plasma membrane|plasmodesma|dTDP-4-dehydrorhamnose 3,5-epimerase activity|dTDP-4-dehydrorhamnose reductase activity|UDP-4-keto-6-deoxy-glucose-3,5-epimerase activity|UDP-4-keto-rhamnose-4-keto-reductase activity|cell wall organization|dTDP-rhamnose biosynthetic process|UDP-rhamnose biosynthetic process	path:ko00520	Amino sugar and nucleotide sugar metabolism
FAN_icon20553474.1.g00001.1	5.16867	44.8059	6.81153	1.97128	0.892149	42.9647	gi|470127352|ref|XP_004299636.1|PREDICTED: germin-like protein subfamily T member 2 [Fragaria vesca subsp. vesca]	7e-40	sp|Q9LMC9|GLT2_ARATH	5e-25	Germin-like protein subfamily T member 2 OS=Arabidopsis thaliana GN=At1g18980 PE=2 SV=1						FAN_icon20553474.1.g00001.1	GO:0048046,GO:0030145,GO:0045735	apoplast|manganese ion binding|nutrient reservoir activity
FAN_icon20557034.1.g00001.1	3.7955	0	2.71909	7.42043	30.5639	0	gi|470116899|ref|XP_004294610.1|PREDICTED: probable aquaporin TIP1-2 [Fragaria vesca subsp. vesca]	1e-65	sp|Q94CS9|TIP12_ORYSJ	2e-47	Probable aquaporin TIP1-2 OS=Oryza sativa subsp. japonica GN=TIP1-2 PE=2 SV=1	KOG0223	3e-46	Aquaporin (major intrinsic protein family)			FAN_icon20557034.1.g00001.1	GO:0042807,GO:0016021,GO:0009705,GO:0015254,GO:0015250,GO:0015793,GO:0034220,GO:0006833	central vacuole|integral component of membrane|plant-type vacuole membrane|glycerol channel activity|water channel activity|glycerol transport|ion transmembrane transport|water transport
FAN_icon20559440.1.g00001.1	48.3169	28.6243	100.314	8.40815	1.97062	129.607	gi|470144217|ref|XP_004307757.1|PREDICTED: uncharacterized protein LOC101312772 [Fragaria vesca subsp. vesca]	2e-57									FAN_icon20559440.1.g00001.1
FAN_icon20560320.1.g00001.1	9.48986	3.18071	5.39358	8.92568	26.5265	0	gi|470127462|ref|XP_004299688.1|PREDICTED: protein TRANSPARENT TESTA 12-like [Fragaria vesca subsp. vesca]	1e-57	sp|Q9LYT3|TT12_ARATH	9e-06	Protein TRANSPARENT TESTA 12 OS=Arabidopsis thaliana GN=TT12 PE=2 SV=1	KOG1347	6e-24	Uncharacterized membrane protein, predicted efflux pump			FAN_icon20560320.1.g00001.1	GO:0016021,GO:0009705,GO:0015238,GO:0015299,GO:0022857,GO:0006855,GO:0009813,GO:1902600,GO:0010231,GO:0010023	integral component of membrane|plant-type vacuole membrane|drug transmembrane transporter activity|solute:proton antiporter activity|transmembrane transporter activity|drug transmembrane transport|flavonoid biosynthetic process|hydrogen ion transmembrane transport|maintenance of seed dormancy|proanthocyanidin biosynthetic process
FAN_icon20560726.1.g00001.1	1.38339	0.254618	4.72812	29.82	4.32281	0	gi|764637627|ref|XP_011470372.1|PREDICTED: low-temperature-induced 65 kDa protein isoform X7 [Fragaria vesca subsp. vesca]	4e-124	sp|Q04980|LTI65_ARATH	7e-11	Low-temperature-induced 65 kDa protein OS=Arabidopsis thaliana GN=LTI65 PE=2 SV=2						FAN_icon20560726.1.g00001.1	GO:0009738,GO:0010150,GO:0009737,GO:0009409,GO:0009651,GO:0009414	abscisic acid-activated signaling pathway|leaf senescence|response to abscisic acid|response to cold|response to salt stress|response to water deprivation
FAN_icon20562062.1.g00001.1	162.926	395.319	157.27	1.75567	5.8128	96.5795	gi|764625572|ref|XP_011469050.1|PREDICTED: (+)-neomenthol dehydrogenase-like [Fragaria vesca subsp. vesca]	2e-73	sp|B2X050|MNR1_CAPAN	2e-54	(+)-neomenthol dehydrogenase OS=Capsicum annuum GN=MNR1 PE=1 SV=1	KOG1208	6e-53	Dehydrogenases with different specificities (related to short-chain alcohol dehydrogenases)			FAN_icon20562062.1.g00001.1	GO:0047501,GO:0006952	(+)-neomenthol dehydrogenase activity|defense response	path:ko00902	Monoterpenoid biosynthesis
FAN_icon20570644.1.g00001.1	1570.23	631.009	157.665	35.7299	7.31567	478.781	gi|470129088|ref|XP_004300460.1|PREDICTED: uncharacterized protein LOC101301587 [Fragaria vesca subsp. vesca]	2e-43									FAN_icon20570644.1.g00001.1
FAN_icon20572006.1.g00001.1	14.3799	21.7874	8.71952	16.6586	22.8067	0	gi|470149398|ref|XP_004310225.1|PREDICTED: uncharacterized protein LOC101307273 isoform X2 [Fragaria vesca subsp. vesca]	4e-134									FAN_icon20572006.1.g00001.1
FAN_icon20583246.1.g00001.1	0.381102	0	0.789205	7.62562	21.1834	0	gi|764598426|ref|XP_011466280.1|PREDICTED: formin-like protein 11 [Fragaria vesca subsp. vesca]	6e-98	sp|Q9MA60|FH11_ARATH	5e-81	Formin-like protein 11 OS=Arabidopsis thaliana GN=FH11 PE=2 SV=1	KOG1922	1e-81	Rho GTPase effector BNI1 and related formins			FAN_icon20583246.1.g00001.1	GO:0016021,GO:0003779	integral component of membrane|actin binding
FAN_icon20585950.1.g00001.1	0.645395	8.11457	0	0	0	7.06336	gi|595913993|ref|XP_007214638.1|hypothetical protein PRUPE_ppa001615mg [Prunus persica]	3e-82	sp|Q9LPZ3|Y1141_ARATH	5e-54	G-type lectin S-receptor-like serine/threonine-protein kinase At1g11410 OS=Arabidopsis thaliana GN=At1g11410 PE=3 SV=3				PRGDB00173697		FAN_icon20585950.1.g00001.1	GO:0016021,GO:0005886,GO:0005524,GO:0005516,GO:0030246,GO:0004674,GO:0048544	integral component of membrane|plasma membrane|ATP binding|calmodulin binding|carbohydrate binding|protein serine/threonine kinase activity|recognition of pollen
FAN_icon20588736.1.g00001.1	0	6.51396	0	0	2.54835	14.1591	gi|764627891|ref|XP_004307040.2|PREDICTED: probable receptor-like protein kinase At1g67000 [Fragaria vesca subsp. vesca]	9e-41									FAN_icon20588736.1.g00001.1
FAN_icon20592100.1.g00001.1	6.62242	0	7.93226	26.3016	57.6124	0	gi|470106459|ref|XP_004289589.1|PREDICTED: cysteine-rich repeat secretory protein 60 [Fragaria vesca subsp. vesca]	6e-32	sp|Q0WPN8|CRR60_ARATH	1e-17	Cysteine-rich repeat secretory protein 60 OS=Arabidopsis thaliana GN=CRRSP60 PE=1 SV=1						FAN_icon20592100.1.g00001.1	GO:0016021,GO:0009506,GO:0006810,GO:0016032	integral component of membrane|plasmodesma|transport|viral process
FAN_icon20592942.1.g00001.1	14.2798	6.72867	6.36972	10.1038	29.3234	0.553415	gi|470127664|ref|XP_004299786.1|PREDICTED: protein trichome birefringence-like 5 [Fragaria vesca subsp. vesca]	1e-56									FAN_icon20592942.1.g00001.1
FAN_icon20593918.1.g00001.1	3.62589	4.10677	3.96473	14.8137	50.794	0	gi|470103153|ref|XP_004288008.1|PREDICTED: protein IRX15-LIKE-like [Fragaria vesca subsp. vesca]	2e-123	sp|Q9FH92|IX15L_ARATH	2e-94	Protein IRX15-LIKE OS=Arabidopsis thaliana GN=IRX15-L PE=2 SV=1						FAN_icon20593918.1.g00001.1	GO:0005794,GO:0000139,GO:0016021,GO:0009834,GO:0045492	Golgi apparatus|Golgi membrane|integral component of membrane|plant-type secondary cell wall biogenesis|xylan biosynthetic process
FAN_icon20604128.1.g00001.1	98.4867	67.3214	202.665	126.07	234.861	6.22655	gi|343478090|gb|AEM43830.1|alcohol acyl transferase [Fragaria x ananassa]	1e-100	sp|Q3ZPN4|ACMAT_VITLA	1e-55	Anthraniloyl-CoA:methanol acyltransferase OS=Vitis labrusca GN=AMAT PE=1 SV=1						FAN_icon20604128.1.g00001.1	GO:0016747	transferase activity, transferring acyl groups other than amino-acyl groups
FAN_icon20611562.1.g00001.1	6.57726	0.823743	1.87031	6.91954	32.1728	0.369201	gi|470127153|ref|XP_004299540.1|PREDICTED: uncharacterized GPI-anchored protein At4g28100 [Fragaria vesca subsp. vesca]	1e-38									FAN_icon20611562.1.g00001.1
FAN_icon20615072.1.g00001.1	0.551824	6.77297	0	0	0	11.7706	gi|764537792|ref|XP_011458875.1|PREDICTED: uncharacterized protein LOC101293252 [Fragaria vesca subsp. vesca]	2e-37									FAN_icon20615072.1.g00001.1
FAN_icon20615912.1.g00001.1	2.20931	30.2185	2.1982	0.773676	0.998801	23.2298	gi|764590351|ref|XP_011465136.1|PREDICTED: disease resistance protein RPM1-like [Fragaria vesca subsp. vesca]	1e-109	sp|Q39214|RPM1_ARATH	9e-18	Disease resistance protein RPM1 OS=Arabidopsis thaliana GN=RPM1 PE=1 SV=1	KOG4658	2e-18	Apoptotic ATPase	PRGDB00174137	ppa019283m	FAN_icon20615912.1.g00001.1	GO:0012505,GO:0019897,GO:0005886,GO:0043531,GO:0005524,GO:0000166,GO:0009626	endomembrane system|extrinsic component of plasma membrane|plasma membrane|ADP binding|ATP binding|nucleotide binding|plant-type hypersensitive response	path:ko04626	Plant-pathogen interaction
FAN_icon20618068.1.g00001.1	13.4861	3.69818	1.36792	0	0.567288	26.2899	gi|470145090|ref|XP_004308176.1|PREDICTED: cationic amino acid transporter 7, chloroplastic-like [Fragaria vesca subsp. vesca]	7e-19									FAN_icon20618068.1.g00001.1
FAN_icon20632178.1.g00001.1	1.89806	0	0.91897	0	0	2.0101	gi|470136824|ref|XP_004304182.1|PREDICTED: biogenesis of lysosome-related organelles complex 1 subunit 2 [Fragaria vesca subsp. vesca]	1e-15									FAN_icon20632178.1.g00001.1
FAN_icon20648300.1.g00001.1	41.2736	25.6868	21.3998	29.944	35.4899	3.05823	gi|470134209|ref|XP_004302948.1|PREDICTED: root phototropism protein 3-like [Fragaria vesca subsp. vesca]	3e-75	sp|Q9S9Q9|Y1044_ARATH	1e-28	BTB/POZ domain-containing protein At1g30440 OS=Arabidopsis thaliana GN=At1g30440 PE=1 SV=2						FAN_icon20648300.1.g00001.1	GO:0005886,GO:0016567	plasma membrane|protein ubiquitination
FAN_icon20656074.1.g00001.1	0	1116.16	0	194.63	0	4614.08											FAN_icon20656074.1.g00001.1
FAN_icon20660492.1.g00001.1	31.0843	25.5233	16.292	64.6442	117.582	6.1558	gi|470137256|ref|XP_004304385.1|PREDICTED: multiple C2 and transmembrane domain-containing protein 1-like [Fragaria vesca subsp. vesca]	2e-157	sp|B8XCH5|QKY_ARATH	2e-58		KOG1030	1e-09	Predicted Ca2+-dependent phospholipid-binding protein			FAN_icon20660492.1.g00001.1	GO:0016021,GO:0005886,GO:0009506,GO:0005509,GO:0005544,GO:0016757,GO:0048513	integral component of membrane|plasma membrane|plasmodesma|calcium ion binding|calcium-dependent phospholipid binding|transferase activity, transferring glycosyl groups|animal organ development
FAN_icon20663594.1.g00001.1	0	0	0	3.89797	3.13043	74.5608	gi|764632022|ref|XP_011469707.1|PREDICTED: cyclic nucleotide-gated ion channel 1-like [Fragaria vesca subsp. vesca]	2e-69	sp|Q9LMN7|WAK5_ARATH	2e-18	Wall-associated receptor kinase 5 OS=Arabidopsis thaliana GN=WAK5 PE=2 SV=1	KOG1187	2e-18	Serine/threonine protein kinase			FAN_icon20663594.1.g00001.1	GO:0016021,GO:0005524,GO:0005509,GO:0030247,GO:0004674	integral component of membrane|ATP binding|calcium ion binding|polysaccharide binding|protein serine/threonine kinase activity
FAN_icon20665788.1.g00001.1	0	1.4577	0.334193	0	0	6.48657											FAN_icon20665788.1.g00001.1
FAN_icon20669396.1.g00001.1	138.281	602.087	0	0	14.9389	1152.2											FAN_icon20669396.1.g00001.1
FAN_icon20674356.1.g00001.1	0	0	0	0	0	4.71129	gi|470149496|ref|XP_004310270.1|PREDICTED: uncharacterized protein LOC101301643 [Fragaria vesca subsp. vesca]	9e-23									FAN_icon20674356.1.g00001.1
FAN_icon20688788.1.g00001.1	1.24107	0	0	19.2728	9.11321	0	gi|470131444|ref|XP_004301605.1|PREDICTED: uncharacterized protein LOC101298030 [Fragaria vesca subsp. vesca]	2e-37				KOG4735	3e-21	Extracellular protein with conserved cysteines			FAN_icon20688788.1.g00001.1
FAN_icon20698002.1.g00001.1	43.7287	329.43	113.499	9.15973	3.61378	1205.11	gi|470125420|ref|XP_004298700.1|PREDICTED: major allergen Pru ar 1-like [Fragaria vesca subsp. vesca]	5e-36	sp|O50001|PRU1_PRUAR	2e-31	Major allergen Pru ar 1 OS=Prunus armeniaca PE=1 SV=1						FAN_icon20698002.1.g00001.1	GO:0006952,GO:0009607	defense response|response to biotic stimulus
FAN_icon20699426.1.g00001.1	5.25843	1.66522	9.47815	10.6131	22.9127	0.415151	gi|470136419|ref|XP_004303991.1|PREDICTED: uncharacterized protein LOC101295544 [Fragaria vesca subsp. vesca]	3e-114									FAN_icon20699426.1.g00001.1
FAN_icon20700168.1.g00001.1	4.71479	36.6272	11.9296	0	0	55.8829	gi|470106028|ref|XP_004289379.1|PREDICTED: ankyrin repeat-containing protein At5g02620-like [Fragaria vesca subsp. vesca]	4e-80	sp|Q9C7A2|Y3236_ARATH	4e-07	Ankyrin repeat-containing protein At3g12360 OS=Arabidopsis thaliana GN=At3g12360 PE=2 SV=1	KOG0504	3e-12	FOG: Ankyrin repeat			FAN_icon20700168.1.g00001.1	GO:0016021,GO:0005634,GO:0005886,GO:0034613,GO:0009651	integral component of membrane|nucleus|plasma membrane|cellular protein localization|response to salt stress
FAN_icon20702100.1.g00001.1	9.61349	6.64087	5.70072	13.7197	8.01705	0.325401	gi|470142379|ref|XP_004306887.1|PREDICTED: cucumber peeling cupredoxin-like [Fragaria vesca subsp. vesca]	5e-86									FAN_icon20702100.1.g00001.1
FAN_icon20707356.1.g00001.1	176.824	101.111	58.2271	6.23868	16.4968	300.346	gi|764587686|ref|XP_011464806.1|PREDICTED: uncharacterized protein LOC105351610 [Fragaria vesca subsp. vesca]	7e-90									FAN_icon20707356.1.g00001.1
FAN_icon20709556.1.g00001.1	32.2698	6.00534	42.2472	31.6612	225.636	0	gi|764511473|ref|XP_011461650.1|PREDICTED: ankyrin repeat-containing protein At5g02620-like [Fragaria vesca subsp. vesca]	5e-29									FAN_icon20709556.1.g00001.1
FAN_icon20713264.1.g00001.1	0.567018	0.638328	0.854333	2.58643	3.42011	0	gi|470107253|ref|XP_004289963.1|PREDICTED: serine/threonine-protein kinase 38-like [Fragaria vesca subsp. vesca]	5e-84	sp|Q54Y26|NDRA_DICDI	8e-16	Probable serine/threonine-protein kinase ndrA OS=Dictyostelium discoideum GN=ndrA PE=3 SV=1	KOG0605	1e-56	NDR and related serine/threonine kinases			FAN_icon20713264.1.g00001.1	GO:0005813,GO:0005737,GO:0072686,GO:0005524,GO:0004674,GO:0060100	centrosome|cytoplasm|mitotic spindle|ATP binding|protein serine/threonine kinase activity|positive regulation of phagocytosis, engulfment
FAN_icon20720124.1.g00001.1	11.454	11.7381	3.93383	9.30513	33.2417	1.52932	gi|764594556|ref|XP_004298997.2|PREDICTED: uncharacterized protein LOC101293487 [Fragaria vesca subsp. vesca]	1e-54	sp|Q9LIN2|GDL53_ARATH	2e-28	GDSL esterase/lipase At3g26430 OS=Arabidopsis thaliana GN=At3g26430 PE=2 SV=1						FAN_icon20720124.1.g00001.1	GO:0005576,GO:0016298,GO:0016042	extracellular region|lipase activity|lipid catabolic process
FAN_icon20731000.1.g00001.1	3.5335	8.32975	1.76049	0.601071	0.989731	27.3004											FAN_icon20731000.1.g00001.1
FAN_icon20734322.1.g00001.1	0.221669	14.6299	0.232747	0	0.194678	8.20915	gi|764525475|ref|XP_011457899.1|PREDICTED: glutamate receptor 2.8-like isoform X3 [Fragaria vesca subsp. vesca]	6e-159	sp|Q9C5V5|GLR28_ARATH	4e-63	Glutamate receptor 2.8 OS=Arabidopsis thaliana GN=GLR2.8 PE=2 SV=2	KOG1052	9e-64	Glutamate-gated kainate-type ion channel receptor subunit GluR5 and related subunits			FAN_icon20734322.1.g00001.1	GO:0016021,GO:0005622,GO:0005886,GO:0005262,GO:0008066,GO:0004970,GO:0070588,GO:0006816,GO:0019722,GO:0071230	integral component of membrane|intracellular|plasma membrane|calcium channel activity|glutamate receptor activity|ionotropic glutamate receptor activity|calcium ion transmembrane transport|calcium ion transport|calcium-mediated signaling|cellular response to amino acid stimulus
FAN_icon20735124.1.g00001.1	1.765	1.98164	2.02759	4.45077	7.74635	0	gi|764506236|ref|XP_011464576.1|PREDICTED: formin-like protein 2 [Fragaria vesca subsp. vesca]	5e-91									FAN_icon20735124.1.g00001.1
FAN_icon20741084.1.g00001.1	0	0	0	4.17071	0	44.5967	gi|764566334|ref|XP_011461957.1|PREDICTED: G-type lectin S-receptor-like serine/threonine-protein kinase B120 [Fragaria vesca subsp. vesca]	4e-61	sp|Q9SXB5|Y1135_ARATH	5e-18	G-type lectin S-receptor-like serine/threonine-protein kinase At1g11305 OS=Arabidopsis thaliana GN=At1g11305 PE=3 SV=1						FAN_icon20741084.1.g00001.1	GO:0016021,GO:0005886,GO:0005524,GO:0005516,GO:0030246,GO:0004674,GO:0048544	integral component of membrane|plasma membrane|ATP binding|calmodulin binding|carbohydrate binding|protein serine/threonine kinase activity|recognition of pollen
FAN_icon20744250.1.g00001.1	0	25.1309	0.419413	0.411433	0	18.594	gi|764575904|ref|XP_011463133.1|PREDICTED: U-box domain-containing protein 35-like [Fragaria vesca subsp. vesca]	1e-67									FAN_icon20744250.1.g00001.1
FAN_icon20746712.1.g00001.1	0	6.336	0.201514	0	0	3.74309	gi|764645207|ref|XP_011457440.1|PREDICTED: geraniol 8-hydroxylase-like [Fragaria vesca subsp. vesca]	4e-159	sp|D1MI46|C76BA_SWEMU	7e-86	Geraniol 8-hydroxylase OS=Swertia mussotii GN=CYP76B10 PE=1 SV=1	KOG0156	1e-66	Cytochrome P450 CYP2 subfamily			FAN_icon20746712.1.g00001.1	GO:0005789,GO:0016021,GO:0020037,GO:0005506,GO:0016709,GO:0016099	endoplasmic reticulum membrane|integral component of membrane|heme binding|iron ion binding|oxidoreductase activity, acting on paired donors, with incorporation or reduction of molecular oxygen, NAD(P)H as one donor, and incorporation of one atom of oxygen|monoterpenoid biosynthetic process	path:ko00140,path:ko04913,path:ko04917	Steroid hormone biosynthesis|Ovarian Steroidogenesis|Prolactin signaling pathway
FAN_icon20749042.1.g00001.1	0	7.33423	0.685059	0	0	13.6718	gi|645259532|ref|XP_008235406.1|PREDICTED: G-type lectin S-receptor-like serine/threonine-protein kinase At1g11410 [Prunus mume]	1e-32	sp|Q9LPZ3|Y1141_ARATH	9e-14	G-type lectin S-receptor-like serine/threonine-protein kinase At1g11410 OS=Arabidopsis thaliana GN=At1g11410 PE=3 SV=3						FAN_icon20749042.1.g00001.1	GO:0016021,GO:0005886,GO:0005524,GO:0005516,GO:0030246,GO:0004674,GO:0048544	integral component of membrane|plasma membrane|ATP binding|calmodulin binding|carbohydrate binding|protein serine/threonine kinase activity|recognition of pollen
FAN_icon20750570.1.g00001.1	2.11436	15.7376	0.505528	0.682814	0.281998	15.7605	gi|764590351|ref|XP_011465136.1|PREDICTED: disease resistance protein RPM1-like [Fragaria vesca subsp. vesca]	0	sp|Q6L438|R1A6_SOLDE	1e-40	Putative late blight resistance protein homolog R1A-6 OS=Solanum demissum GN=R1A-6 PE=3 SV=2	KOG4658	2e-40	Apoptotic ATPase	PRGDB00174106	ppa000961m	FAN_icon20750570.1.g00001.1	GO:0005737,GO:0016020,GO:0043531,GO:0005524,GO:0009626	cytoplasm|membrane|ADP binding|ATP binding|plant-type hypersensitive response	path:ko04626	Plant-pathogen interaction
FAN_icon20753760.1.g00001.1	0	0	0	10.2218	5.53161	0	gi|470119605|ref|XP_004295902.1|PREDICTED: geraniol 8-hydroxylase-like [Fragaria vesca subsp. vesca]	1e-129	sp|Q9SD85|F3PH_ARATH	2e-57	Flavonoid 3'-monooxygenase OS=Arabidopsis thaliana GN=CYP75B1 PE=1 SV=1	KOG0156	6e-90	Cytochrome P450 CYP2 subfamily			FAN_icon20753760.1.g00001.1	GO:0005789,GO:0016021,GO:0016020,GO:0016711,GO:0020037,GO:0005506,GO:0009813,GO:0009733,GO:0044550	endoplasmic reticulum membrane|integral component of membrane|membrane|flavonoid 3'-monooxygenase activity|heme binding|iron ion binding|flavonoid biosynthetic process|response to auxin|secondary metabolite biosynthetic process	path:ko00140,path:ko04913,path:ko04917	Steroid hormone biosynthesis|Ovarian Steroidogenesis|Prolactin signaling pathway
FAN_icon20758104.1.g00001.1	1.64911	0.932936	0.67942	5.91763	4.18716	0.344298	gi|470116478|ref|XP_004294409.1|PREDICTED: glucan endo-1,3-beta-glucosidase 14-like [Fragaria vesca subsp. vesca]	4e-102	sp|Q9FJU9|E1313_ARATH	6e-31	Glucan endo-1,3-beta-glucosidase 13 OS=Arabidopsis thaliana GN=At5g56590 PE=1 SV=1						FAN_icon20758104.1.g00001.1	GO:0031225,GO:0046658,GO:0005576,GO:0009505,GO:0005886,GO:0042973,GO:0005975,GO:0071555,GO:0006952	anchored component of membrane|anchored component of plasma membrane|extracellular region|plant-type cell wall|plasma membrane|glucan endo-1,3-beta-D-glucosidase activity|carbohydrate metabolic process|cell wall organization|defense response
FAN_icon20769220.1.g00001.1	1.86798	1.04606	0.482761	7.13915	153.935	0.682525	gi|470136280|ref|XP_004303923.1|PREDICTED: putative laccase-9 [Fragaria vesca subsp. vesca]	5e-147	sp|Q6Z8L2|LAC9_ORYSJ	1e-46	Putative laccase-9 OS=Oryza sativa subsp. japonica GN=LAC9 PE=3 SV=1	KOG1263	1e-40	Multicopper oxidases			FAN_icon20769220.1.g00001.1	GO:0048046,GO:0005507,GO:0052716,GO:0016722,GO:0046274	apoplast|copper ion binding|hydroquinone:oxygen oxidoreductase activity|oxidoreductase activity, oxidizing metal ions|lignin catabolic process
FAN_icon20770874.1.g00001.1	0.872821	38.716	1.80052	0.622302	0	23.709	gi|764521725|ref|XP_011470534.1|PREDICTED: uncharacterized protein LOC105353242 [Fragaria vesca subsp. vesca]	3e-101	sp|P0C2F6|RNHX1_ARATH	2e-10	Putative ribonuclease H protein At1g65750 OS=Arabidopsis thaliana GN=At1g65750 PE=3 SV=1	KOG1075	2e-14	FOG: Reverse transcriptase			FAN_icon20770874.1.g00001.1	GO:0046872,GO:0003676,GO:0004523	metal ion binding|nucleic acid binding|RNA-DNA hybrid ribonuclease activity
FAN_icon20771758.1.g00001.1	0	0	0	0	0.765159	0	gi|470121943|ref|XP_004297015.1|PREDICTED: protein ECERIFERUM 26-like [Fragaria vesca subsp. vesca]	5e-14									FAN_icon20771758.1.g00001.1
FAN_icon20773474.1.g00001.1	0	0	0	0	0.17668	134.96	gi|470110735|ref|XP_004291627.1|PREDICTED: beta-amyrin 28-oxidase-like [Fragaria vesca subsp. vesca]	4e-150	sp|I7C6E8|C7A52_PANGI	4e-49		KOG0157	3e-46	Cytochrome P450 CYP4/CYP19/CYP26 subfamilies			FAN_icon20773474.1.g00001.1	GO:0016021,GO:0020037,GO:0005506,GO:0004497,GO:0016705	integral component of membrane|heme binding|iron ion binding|monooxygenase activity|oxidoreductase activity, acting on paired donors, with incorporation or reduction of molecular oxygen
FAN_icon20779876.1.g00001.1	0	2.36946	3.06873	0	0	13.5342	gi|764594966|ref|XP_011465745.1|PREDICTED: TMV resistance protein N-like [Fragaria vesca subsp. vesca]	1e-69	sp|Q9FT77|RLM3_ARATH	1e-38							FAN_icon20779876.1.g00001.1	GO:0043531,GO:0005524,GO:0009817,GO:2000071,GO:0007165	ADP binding|ATP binding|defense response to fungus, incompatible interaction|regulation of defense response by callose deposition|signal transduction
FAN_icon20781764.1.g00001.1	0.451356	24.1804	0.723949	0.245278	0.603808	12.6756	gi|764540323|ref|XP_011459065.1|PREDICTED: glutamate receptor 2.3-like [Fragaria vesca subsp. vesca]	2e-141	sp|Q9LFN5|GLR25_ARATH	6e-29	Glutamate receptor 2.5 OS=Arabidopsis thaliana GN=GLR2.5 PE=2 SV=2	KOG1052	1e-29	Glutamate-gated kainate-type ion channel receptor subunit GluR5 and related subunits			FAN_icon20781764.1.g00001.1	GO:0016021,GO:0005622,GO:0005886,GO:0005262,GO:0004930,GO:0008066,GO:0004970,GO:0070588,GO:0006816,GO:0019722,GO:0071230	integral component of membrane|intracellular|plasma membrane|calcium channel activity|G-protein coupled receptor activity|glutamate receptor activity|ionotropic glutamate receptor activity|calcium ion transmembrane transport|calcium ion transport|calcium-mediated signaling|cellular response to amino acid stimulus
FAN_icon20787610.1.g00001.1	7.00275	0	0	20.3329	63.1832	0	gi|764568965|ref|XP_004296504.2|PREDICTED: uncharacterized protein LOC101298504 [Fragaria vesca subsp. vesca]	3e-42									FAN_icon20787610.1.g00001.1
FAN_icon20792828.1.g00001.1	5976.12	1600.57	5110.88	20699.6	22300.1	0	gi|470144858|ref|XP_004308064.1|PREDICTED: BAHD acyltransferase DCR [Fragaria vesca subsp. vesca]	2e-22	sp|Q9FF86|DCR_ARATH	4e-07	BAHD acyltransferase DCR OS=Arabidopsis thaliana GN=DCR PE=2 SV=1						FAN_icon20792828.1.g00001.1	GO:0005737,GO:0005829,GO:0016747,GO:0010143,GO:0051179,GO:0090626,GO:0010090	cytoplasm|cytosol|transferase activity, transferring acyl groups other than amino-acyl groups|cutin biosynthetic process|localization|plant epidermis morphogenesis|trichome morphogenesis
FAN_icon20796754.1.g00001.1	17.6423	2.36594	10.0146	86.8439	89.9453	0											FAN_icon20796754.1.g00001.1
FAN_icon20808548.1.g00001.1	4.70635	3.90875	3.038	1.21458	0.75735	56.5981											FAN_icon20808548.1.g00001.1
FAN_icon20810278.1.g00001.1	3.56731	3.63626	2.81618	0.951742	0.265514	57.2203	gi|595814153|ref|XP_007203693.1|hypothetical protein PRUPE_ppa023382mg [Prunus persica]	2e-65									FAN_icon20810278.1.g00001.1
FAN_icon20830320.1.g00001.1	0.131742	0.444952	0.418467	0.139671	0.119561	3.9581	gi|470149496|ref|XP_004310270.1|PREDICTED: uncharacterized protein LOC101301643 [Fragaria vesca subsp. vesca]	1e-138	sp|Q40392|TMVRN_NICGU	6e-13	TMV resistance protein N OS=Nicotiana glutinosa GN=N PE=1 SV=1						FAN_icon20830320.1.g00001.1	GO:0005737,GO:0043531,GO:0005524,GO:0009626,GO:0007165	cytoplasm|ADP binding|ATP binding|plant-type hypersensitive response|signal transduction
FAN_icon20832012.1.g00001.1	6.67108	0	7.25706	25.3194	44.9905	0	gi|764590399|ref|XP_011465140.1|PREDICTED: indole-3-acetic acid-induced protein ARG7-like [Fragaria vesca subsp. vesca]	1e-46	sp|P33081|AX15A_SOYBN	5e-33	Auxin-induced protein 15A OS=Glycine max PE=2 SV=1						FAN_icon20832012.1.g00001.1	GO:0009734	auxin-activated signaling pathway	path:ko04075	Plant hormone signal transduction
FAN_icon20832182.1.g00001.1	0	0	0	0	0	182.982	gi|764536274|ref|XP_004292689.2|PREDICTED: beta-amyrin 28-oxidase-like [Fragaria vesca subsp. vesca]	6e-83	sp|I7C6E8|C7A52_PANGI	8e-47		KOG0157	9e-45	Cytochrome P450 CYP4/CYP19/CYP26 subfamilies			FAN_icon20832182.1.g00001.1	GO:0016021,GO:0020037,GO:0005506,GO:0004497,GO:0016705	integral component of membrane|heme binding|iron ion binding|monooxygenase activity|oxidoreductase activity, acting on paired donors, with incorporation or reduction of molecular oxygen	path:ko00830	Retinol metabolism
FAN_icon20837848.1.g00001.1	13.1321	7.03478	18.8579	13.5746	14.846	0.209181	gi|470132463|ref|XP_004302101.1|PREDICTED: uncharacterized protein LOC101295143 [Fragaria vesca subsp. vesca]	1e-127									FAN_icon20837848.1.g00001.1
FAN_icon20839790.1.g00001.1	0.863644	2.12482	2.67744	0.222837	0	5.18343	gi|645266392|ref|XP_008238589.1|PREDICTED: uncharacterized protein LOC103337207 isoform X2 [Prunus mume]	5e-65									FAN_icon20839790.1.g00001.1
FAN_icon20840056.1.g00001.1	12.7589	4.12207	10.201	21.048	44.4399	0.52397	gi|764608255|ref|XP_011467277.1|PREDICTED: 1-aminocyclopropane-1-carboxylate oxidase homolog 1-like isoform X2 [Fragaria vesca subsp. vesca]	0	sp|Q84MB3|ACCH1_ARATH	2e-74	1-aminocyclopropane-1-carboxylate oxidase homolog 1 OS=Arabidopsis thaliana GN=At1g06620 PE=2 SV=1	KOG0143	1e-73	Iron/ascorbate family oxidoreductases			FAN_icon20840056.1.g00001.1	GO:0046872,GO:0016491	metal ion binding|oxidoreductase activity
FAN_icon20841936.1.g00001.1	0.242032	1.07848	0	3.82543	11.9827	0	gi|764519134|ref|XP_011468258.1|PREDICTED: beta-galactosidase 6 isoform X2 [Fragaria vesca subsp. vesca]	3e-172	sp|Q9FFN4|BGAL6_ARATH	2e-72	Beta-galactosidase 6 OS=Arabidopsis thaliana GN=BGAL6 PE=2 SV=1	KOG0496	6e-73	Beta-galactosidase			FAN_icon20841936.1.g00001.1	GO:0048046,GO:0005618,GO:0004565,GO:0005975,GO:0048354,GO:0009827	apoplast|cell wall|beta-galactosidase activity|carbohydrate metabolic process|mucilage biosynthetic process involved in seed coat development|plant-type cell wall modification
FAN_iscf00000046.1.g00004.1	0.544774	0.203243	0	0	0	6.91001	gi|470138560|ref|XP_004305023.1|PREDICTED: uncharacterized protein LOC101304693 [Fragaria vesca subsp. vesca]	4e-132									FAN_iscf00000046.1.g00004.1
FAN_iscf00000122.1.g00003.1	4.12922	11.0997	2.1464	0.724823	0.394956	11.6955	gi|470148840|ref|XP_004309955.1|PREDICTED: probable alpha,alpha-trehalose-phosphate synthase [UDP-forming] 11 [Fragaria vesca subsp. vesca]	0	sp|Q9ZV48|TPS11_ARATH	0	Probable alpha,alpha-trehalose-phosphate synthase [UDP-forming] 11 OS=Arabidopsis thaliana GN=TPS11 PE=2 SV=1	KOG1050	0	Trehalose-6-phosphate synthase component TPS1 and related subunits			FAN_iscf00000122.1.g00003.1	GO:0005829,GO:0005739,GO:0016757,GO:0005992	cytosol|mitochondrion|transferase activity, transferring glycosyl groups|trehalose biosynthetic process	path:ko00500	Starch and sucrose metabolism
FAN_iscf00000318.1.g00003.1	15.8288	104.553	4.73864	2.12765	0.931798	181.589	gi|470115957|ref|XP_004294157.1|PREDICTED: uncharacterized protein LOC101310586 [Fragaria vesca subsp. vesca]	9e-19									FAN_iscf00000318.1.g00003.1
FAN_iscf00000646.1.g00003.1	3.61228	2.32957	7.54441	4.72393	8.48695	0.3057	gi|470149364|ref|XP_004310208.1|PREDICTED: geraniol 8-hydroxylase-like [Fragaria vesca subsp. vesca]	8e-82	sp|O64636|C76C1_ARATH	9e-53	Cytochrome P450 76C1 OS=Arabidopsis thaliana GN=CYP76C1 PE=2 SV=1	KOG0156	2e-53	Cytochrome P450 CYP2 subfamily			FAN_iscf00000646.1.g00003.1	GO:0016021,GO:0016020,GO:0020037,GO:0005506,GO:0016709,GO:0044550	integral component of membrane|membrane|heme binding|iron ion binding|oxidoreductase activity, acting on paired donors, with incorporation or reduction of molecular oxygen, NAD(P)H as one donor, and incorporation of one atom of oxygen|secondary metabolite biosynthetic process	path:ko00140,path:ko04913,path:ko04917	Steroid hormone biosynthesis|Ovarian Steroidogenesis|Prolactin signaling pathway
FAN_iscf00000667.1.g00001.1	6.46631	2.54266	6.66406	0.213815	0.565198	8.34353	gi|764575342|ref|XP_004298431.2|PREDICTED: zinc-finger homeodomain protein 11-like [Fragaria vesca subsp. vesca]	5e-09									FAN_iscf00000667.1.g00001.1
FAN_iscf00000728.1.g00002.1	0.658185	0.105006	0	4.80407	10.6626	0	gi|764535978|ref|XP_011458753.1|PREDICTED: probable polygalacturonase isoform X2 [Fragaria vesca subsp. vesca]	0	sp|A7PZL3|PGLR_VITVI	7e-122	Probable polygalacturonase OS=Vitis vinifera GN=GSVIVT00026920001 PE=1 SV=1						FAN_iscf00000728.1.g00002.1	GO:0016021,GO:0004650,GO:0005975	integral component of membrane|polygalacturonase activity|carbohydrate metabolic process
FAN_iscf00000811.1.g00001.1	130.367	125.893	31.1073	30.9152	17.0859	357.905	gi|470115307|ref|XP_004293844.1|PREDICTED: plasma membrane-associated cation-binding protein 1-like [Fragaria vesca subsp. vesca]	3e-57	sp|Q96262|PCAP1_ARATH	6e-26	Plasma membrane-associated cation-binding protein 1 OS=Arabidopsis thaliana GN=PCAP1 PE=1 SV=1						FAN_iscf00000811.1.g00001.1	GO:0046658,GO:0005881,GO:0005886,GO:0009506,GO:0005509,GO:0005516,GO:0005507,GO:0008017,GO:0005547,GO:0043325,GO:0080025,GO:0005546,GO:0071280,GO:0071281,GO:0071286,GO:0010350,GO:0071325,GO:0071219,GO:0035865,GO:0071472,GO:0072709,GO:0043622,GO:0006499,GO:0051511,GO:0031117,GO:0009414,GO:0016032	anchored component of plasma membrane|cytoplasmic microtubule|plasma membrane|plasmodesma|calcium ion binding|calmodulin binding|copper ion binding|microtubule binding|phosphatidylinositol-3,4,5-trisphosphate binding|phosphatidylinositol-3,4-bisphosphate binding|phosphatidylinositol-3,5-bisphosphate binding|phosphatidylinositol-4,5-bisphosphate binding|cellular response to copper ion|cellular res…
FAN_iscf00001186.1.g00001.1	3.91253	3.01015	2.53524	3.68059	2.68363	100.105	gi|470104699|ref|XP_004288734.1|PREDICTED: F-box/kelch-repeat protein At3g23880-like [Fragaria vesca subsp. vesca]	5e-100	sp|Q9LIR8|FBK67_ARATH	2e-11	F-box/kelch-repeat protein At3g23880 OS=Arabidopsis thaliana GN=At3g23880 PE=2 SV=1						FAN_iscf00001186.1.g00001.1	GO:0005634	nucleus
FAN_iscf00001753.1.g00001.1	67.3492	37.5715	143.573	313.689	253.37	13.4723	gi|470108160|ref|XP_004290397.1|PREDICTED: cold-regulated 413 plasma membrane protein 1 [Fragaria vesca subsp. vesca]	2e-69	sp|Q9SVL6|CRPM2_ARATH	2e-47	Cold-regulated 413 plasma membrane protein 2 OS=Arabidopsis thaliana GN=COR413PM2 PE=2 SV=1						FAN_iscf00001753.1.g00001.1	GO:0016021,GO:0005886,GO:0005774	integral component of membrane|plasma membrane|vacuolar membrane
FAN_iscf00001981.1.g00001.1	0.540319	0	0.115192	4.6142	7.65022	0	gi|470102526|ref|XP_004287703.1|PREDICTED: 3-hydroxy-3-methylglutaryl-coenzyme A reductase 1-like [Fragaria vesca subsp. vesca]	3e-167	sp|P48021|HMDH_CAMAC	5e-160	3-hydroxy-3-methylglutaryl-coenzyme A reductase OS=Camptotheca acuminata PE=3 SV=1	KOG2480	7e-150	3-hydroxy-3-methylglutaryl-CoA (HMG-CoA) reductase			FAN_iscf00001981.1.g00001.1	GO:0005789,GO:0016021,GO:0004420,GO:0050661,GO:0015936,GO:0008299	endoplasmic reticulum membrane|integral component of membrane|hydroxymethylglutaryl-CoA reductase (NADPH) activity|NADP binding|coenzyme A metabolic process|isoprenoid biosynthetic process	path:ko04152,path:ko00900,path:ko04976	AMPK signaling pathway|Terpenoid backbone biosynthesis|Bile secretion
FAN_iscf00002206.1.g00001.1	0.1333	18.3589	0.829316	0.0690766	0	24.8066	gi|764620794|ref|XP_011468551.1|PREDICTED: LOW QUALITY PROTEIN: probable F-box protein At1g60180 [Fragaria vesca subsp. vesca]	9e-174	sp|Q9SIH5|FB322_ARATH	1e-73	Probable F-box protein At1g60180 OS=Arabidopsis thaliana GN=At2g36090 PE=2 SV=1						FAN_iscf00002206.1.g00001.1
FAN_iscf00002209.1.g00002.1	39.7824	104.692	12.3265	55.3339	285.157	1.86621	gi|848875477|ref|XP_012838206.1|PREDICTED: LOW QUALITY PROTEIN: probable isoaspartyl peptidase/L-asparaginase 2 [Erythranthe guttata]	3e-131	sp|Q8GXG1|ASPGB_ARATH	1e-99	Probable isoaspartyl peptidase/L-asparaginase 2 OS=Arabidopsis thaliana GN=At3g16150 PE=2 SV=2	KOG1592	4e-90	Asparaginase			FAN_iscf00002209.1.g00002.1	GO:0004067,GO:0008798	asparaginase activity|beta-aspartyl-peptidase activity
FAN_iscf00002222.1.g00001.1	1.83702	59.3323	3.13674	0.423731	0.13298	32.0879	gi|764566583|ref|XP_011461999.1|PREDICTED: putative wall-associated receptor kinase-like 16 [Fragaria vesca subsp. vesca]	0	sp|Q39191|WAK1_ARATH	0	Wall-associated receptor kinase 1 OS=Arabidopsis thaliana GN=WAK1 PE=1 SV=2	KOG1187	3e-114	Serine/threonine protein kinase	PRGDB00217082		FAN_iscf00002222.1.g00001.1	GO:0016021,GO:0009505,GO:0005886,GO:0005773,GO:0005524,GO:0005509,GO:0016301,GO:0030247,GO:0004674,GO:0050832,GO:0009751,GO:0009615	integral component of membrane|plant-type cell wall|plasma membrane|vacuole|ATP binding|calcium ion binding|kinase activity|polysaccharide binding|protein serine/threonine kinase activity|defense response to fungus|response to salicylic acid|response to virus
FAN_iscf00002243.1.g00002.1	0.943807	0.778755	1.31756	1.18809	0.700016	11.9397	gi|764580932|ref|XP_011463925.1|PREDICTED: probable WRKY transcription factor 29 isoform X1 [Fragaria vesca subsp. vesca]	0	sp|Q9SUS1|WRK29_ARATH	1e-41	Probable WRKY transcription factor 29 OS=Arabidopsis thaliana GN=WRKY29 PE=2 SV=1						FAN_iscf00002243.1.g00002.1	GO:0005634,GO:0043565,GO:0003700,GO:0006952,GO:0010200,GO:0006351	nucleus|sequence-specific DNA binding|transcription factor activity, sequence-specific DNA binding|defense response|response to chitin|transcription, DNA-templated
FAN_iscf00002251.1.g00001.1	5.58768	0.481563	2.18428	20.8317	641.942	0.138583	gi|470133242|ref|XP_004302480.1|PREDICTED: bifunctional 3-dehydroquinate dehydratase/shikimate dehydrogenase, chloroplastic-like [Fragaria vesca subsp. vesca]	0	sp|Q9SQT8|DHQSD_ARATH	0	Bifunctional 3-dehydroquinate dehydratase/shikimate dehydrogenase, chloroplastic OS=Arabidopsis thaliana GN=EMB3004 PE=1 SV=1	KOG0692	0	Pentafunctional AROM protein			FAN_iscf00002251.1.g00001.1	GO:0009507,GO:0009570,GO:0003855,GO:0050661,GO:0004764,GO:0009073,GO:0009423,GO:0009793,GO:0019632	chloroplast|chloroplast stroma|3-dehydroquinate dehydratase activity|NADP binding|shikimate 3-dehydrogenase (NADP+) activity|aromatic amino acid family biosynthetic process|chorismate biosynthetic process|embryo development ending in seed dormancy|shikimate metabolic process	path:ko00400,path:ko01230	Phenylalanine, tyrosine and tryptophan biosynthesis|Biosynthesis of amino acids
FAN_iscf00002304.1.g00001.1	0	7.51848	25.8547	152.875	251.065	0	gi|470110831|ref|XP_004291666.1|PREDICTED: peroxidase 47 [Fragaria vesca subsp. vesca]	1e-30	sp|Q9SZB9|PER47_ARATH	1e-11	Peroxidase 47 OS=Arabidopsis thaliana GN=PER47 PE=2 SV=2						FAN_iscf00002304.1.g00001.1	GO:0005576,GO:0020037,GO:0046872,GO:0004601,GO:0006979	extracellular region|heme binding|metal ion binding|peroxidase activity|response to oxidative stress	path:ko00940	Phenylpropanoid biosynthesis
FAN_iscf00002489.1.g00001.1	0.743051	0.565589	0.26887	4.75862	14.2816	0.240717	gi|470124355|ref|XP_004298180.1|PREDICTED: uncharacterized protein LOC101314176 [Fragaria vesca subsp. vesca]	1e-89									FAN_iscf00002489.1.g00001.1
FAN_iscf00002832.1.g00001.1	0.117992	1.07116	0.50632	0.12468	0.204809	8.67858	gi|764602491|ref|XP_011466709.1|PREDICTED: coatomer subunit beta'-1-like isoform X2 [Fragaria vesca subsp. vesca]	0	sp|Q9CAA0|COB21_ARATH	6e-161	Coatomer subunit beta'-1 OS=Arabidopsis thaliana GN=At1g79990 PE=2 SV=2	KOG0276	1e-158	Vesicle coat complex COPI, beta' subunit			FAN_iscf00002832.1.g00001.1	GO:0030663,GO:0030117,GO:0005198,GO:0006886,GO:0016192	COPI-coated vesicle membrane|membrane coat|structural molecule activity|intracellular protein transport|vesicle-mediated transport
FAN_iscf00002893.1.g00001.1	11.3617	11.8881	3.01059	3.42699	2.60596	0	gi|764623746|ref|XP_004308281.2|PREDICTED: L-gulonolactone oxidase-like isoform X2 [Fragaria vesca subsp. vesca]	0	sp|O81032|GGLO6_ARATH	2e-141		KOG4730	5e-142	D-arabinono-1, 4-lactone oxidase			FAN_iscf00002893.1.g00001.1	GO:0016020,GO:0003885,GO:0050660,GO:0050105,GO:0019853	membrane|D-arabinono-1,4-lactone oxidase activity|flavin adenine dinucleotide binding|L-gulonolactone oxidase activity|L-ascorbic acid biosynthetic process
FAN_iscf00002893.1.g00002.1	0	0	0.154301	0.307094	0.652487	0	gi|764623755|ref|XP_011468898.1|PREDICTED: uncharacterized protein LOC101309682 isoform X2 [Fragaria vesca subsp. vesca]	2e-110	sp|Q9C614|GGLO1_ARATH	4e-31		KOG4730	1e-31	D-arabinono-1, 4-lactone oxidase			FAN_iscf00002893.1.g00002.1	GO:0016020,GO:0003885,GO:0050660,GO:0050105,GO:0019853	membrane|D-arabinono-1,4-lactone oxidase activity|flavin adenine dinucleotide binding|L-gulonolactone oxidase activity|L-ascorbic acid biosynthetic process
FAN_iscf00003060.1.g00001.1	5.50684	5.11637	1.43152	0.965608	0.422794	48.3277	gi|470111867|ref|XP_004292163.1|PREDICTED: chaperone protein dnaJ 11, chloroplastic-like [Fragaria vesca subsp. vesca]	4e-12	sp|Q9FYB5|DNJ11_ARATH	3e-06	Chaperone protein dnaJ 11, chloroplastic OS=Arabidopsis thaliana GN=ATJ11 PE=1 SV=2	KOG0712	7e-07	Molecular chaperone (DnaJ superfamily)			FAN_iscf00003060.1.g00001.1	GO:0009507,GO:0009570,GO:0005634,GO:0009536	chloroplast|chloroplast stroma|nucleus|plastid
FAN_iscf00003164.1.g00001.1	0	0.603836	0.0948147	0.0944188	0	6.21084	gi|694412107|ref|XP_009334389.1|PREDICTED: L-type lectin-domain containing receptor kinase IV.1-like [Pyrus x bretschneideri]	0	sp|Q9M345|LRK42_ARATH	1e-180	L-type lectin-domain containing receptor kinase IV.2 OS=Arabidopsis thaliana GN=LECRK42 PE=2 SV=1				PRGDB00213539		FAN_iscf00003164.1.g00001.1	GO:0016021,GO:0005886,GO:0005524,GO:0030246,GO:0004674,GO:0009555	integral component of membrane|plasma membrane|ATP binding|carbohydrate binding|protein serine/threonine kinase activity|pollen development
FAN_iscf00003175.1.g00001.1	2.06597	0.940247	0.291071	1.28609	6.40959	0.143976	gi|470142611|ref|XP_004306997.1|PREDICTED: homeobox-leucine zipper protein HAT3 isoform X2 [Fragaria vesca subsp. vesca]	2e-165	sp|P46602|HAT3_ARATH	6e-61	Homeobox-leucine zipper protein HAT3 OS=Arabidopsis thaliana GN=HAT3 PE=2 SV=2	KOG0483	1e-61	Transcription factor HEX, contains HOX and HALZ domains			FAN_iscf00003175.1.g00001.1	GO:0005634,GO:0043565,GO:0003700,GO:0006351	nucleus|sequence-specific DNA binding|transcription factor activity, sequence-specific DNA binding|transcription, DNA-templated
FAN_iscf00003282.1.g00001.1	2.18489	3.20281	5.46716	9.64937	19.4618	1.45894	gi|764623638|ref|XP_004306611.2|PREDICTED: transcription factor bHLH57-like [Fragaria vesca subsp. vesca]	0	sp|O81037|BH070_ARATH	7e-36	Transcription factor bHLH70 OS=Arabidopsis thaliana GN=BHLH70 PE=2 SV=1						FAN_iscf00003282.1.g00001.1	GO:0005634,GO:0003677,GO:0003700,GO:0006355,GO:0006351	nucleus|DNA binding|transcription factor activity, sequence-specific DNA binding|regulation of transcription, DNA-templated|transcription, DNA-templated
FAN_iscf00003433.1.g00001.1	0.409561	5.15716	0.479547	0.237777	0.0823846	11.2313	gi|645239829|ref|XP_008226315.1|PREDICTED: disease resistance protein RPM1-like [Prunus mume]	0	sp|Q39214|RPM1_ARATH	5e-107	Disease resistance protein RPM1 OS=Arabidopsis thaliana GN=RPM1 PE=1 SV=1	KOG4658	1e-107	Apoptotic ATPase			FAN_iscf00003433.1.g00001.1	GO:0012505,GO:0019897,GO:0005886,GO:0043531,GO:0005524,GO:0000166,GO:0009626	endomembrane system|extrinsic component of plasma membrane|plasma membrane|ADP binding|ATP binding|nucleotide binding|plant-type hypersensitive response	path:ko04626	Plant-pathogen interaction
FAN_iscf00003486.1.g00002.1	4.39921	1.02096	2.41159	4.97989	10.2456	0.147837	gi|470125680|ref|XP_004298828.1|PREDICTED: probable polygalacturonase isoform X1 [Fragaria vesca subsp. vesca]	0	sp|A7PZL3|PGLR_VITVI	8e-167	Probable polygalacturonase OS=Vitis vinifera GN=GSVIVT00026920001 PE=1 SV=1						FAN_iscf00003486.1.g00002.1	GO:0016021,GO:0004650,GO:0005975	integral component of membrane|polygalacturonase activity|carbohydrate metabolic process
FAN_iscf00003504.1.g00001.1	5.50252	3.78736	4.18418	7.17551	11.679	1.17762	gi|470125495|ref|XP_004298737.1|PREDICTED: probable LRR receptor-like serine/threonine-protein kinase At1g63430 [Fragaria vesca subsp. vesca]	0	sp|C0LGH8|Y1634_ARATH	0	Probable LRR receptor-like serine/threonine-protein kinase At1g63430 OS=Arabidopsis thaliana GN=At1g63430 PE=1 SV=1	KOG1187	5e-49	Serine/threonine protein kinase	PRGDB00172398	ppa004028m	FAN_iscf00003504.1.g00001.1	GO:0016021,GO:0005886,GO:0005524,GO:0004674	integral component of membrane|plasma membrane|ATP binding|protein serine/threonine kinase activity
FAN_iscf00003526.1.g00001.1	19.7635	8.75041	12.9376	39.2545	31.4843	2.83997	gi|470121879|ref|XP_004296984.1|PREDICTED: pectin acetylesterase 10-like [Fragaria vesca subsp. vesca]	4e-111	sp|Q66GM8|PAE10_ARATH	3e-78		KOG4287	3e-76	Pectin acetylesterase and similar proteins			FAN_iscf00003526.1.g00001.1	GO:0005618,GO:0005576,GO:0016787,GO:0071555	cell wall|extracellular region|hydrolase activity|cell wall organization	path:ko04310	Wnt signaling pathway
FAN_iscf00003625.1.g00001.1	3.09173	2.92723	3.36721	7.20235	10.0675	0.253626	gi|470110886|ref|XP_004291691.1|PREDICTED: uncharacterized protein At5g41620 [Fragaria vesca subsp. vesca]	9e-113									FAN_iscf00003625.1.g00001.1
FAN_iscf00003730.1.g00001.1	7.0447	1.26683	1.45941	3.04299	11.736	0.151323	gi|764610072|ref|XP_011467477.1|PREDICTED: laccase-14-like isoform X5 [Fragaria vesca subsp. vesca]	0	sp|Q9FY79|LAC14_ARATH	2e-71	Laccase-14 OS=Arabidopsis thaliana GN=LAC14 PE=2 SV=1	KOG1263	5e-72	Multicopper oxidases			FAN_iscf00003730.1.g00001.1	GO:0048046,GO:0005507,GO:0052716,GO:0016722,GO:0009809,GO:0046274	apoplast|copper ion binding|hydroquinone:oxygen oxidoreductase activity|oxidoreductase activity, oxidizing metal ions|lignin biosynthetic process|lignin catabolic process
FAN_iscf00003878.1.g00001.1	2.26788	1.03711	1.37564	7.16393	22.3173	0	gi|470121794|ref|XP_004296943.1|PREDICTED: RNA-binding protein cabeza [Fragaria vesca subsp. vesca]	8e-37	sp|Q94BT9|ATOX1_ARATH	6e-08	Copper transport protein ATX1 OS=Arabidopsis thaliana GN=ATX1 PE=1 SV=1	KOG1603	3e-34	Copper chaperone			FAN_iscf00003878.1.g00001.1	GO:0000785,GO:0005829,GO:0046872,GO:0006825	chromatin|cytosol|metal ion binding|copper ion transport
FAN_iscf00004039.1.g00001.1	4.25742	0	5.18827	5.53008	6.22733	0	gi|470111334|ref|XP_004291903.1|PREDICTED: uncharacterized protein LOC101307172 [Fragaria vesca subsp. vesca]	3e-37									FAN_iscf00004039.1.g00001.1
FAN_iscf00004453.1.g00001.1	0	0	0	0	0	0	gi|764641944|ref|XP_011470919.1|PREDICTED: uncharacterized protein LOC101297108 [Fragaria vesca subsp. vesca]	3e-87									FAN_iscf00004453.1.g00001.1
FAN_iscf00004862.1.g00001.1	4.38333	43.0817	23.6104	14.5762	2.08423	163.649	gi|764567251|ref|XP_011462143.1|PREDICTED: uncharacterized protein At1g24485-like [Fragaria vesca subsp. vesca]	1e-65									FAN_iscf00004862.1.g00001.1
FAN_iscf00004910.1.g00001.1	10.9204	4.46977	10.0131	40.6078	243.112	0.524637	gi|470102822|ref|XP_004287850.1|PREDICTED: beta-galactosidase 3 [Fragaria vesca subsp. vesca]	0	sp|Q9SCV9|BGAL3_ARATH	7e-161	Beta-galactosidase 3 OS=Arabidopsis thaliana GN=BGAL3 PE=1 SV=1	KOG0496	2e-161	Beta-galactosidase			FAN_iscf00004910.1.g00001.1	GO:0048046,GO:0005618,GO:0004565,GO:0030246,GO:0005975	apoplast|cell wall|beta-galactosidase activity|carbohydrate binding|carbohydrate metabolic process
FAN_iscf00004964.1.g00003.1	0.506126	1.91861	0.731665	0	0.119153	3.62644	gi|470134365|ref|XP_004303024.1|PREDICTED: PAN domain-containing protein At5g03700 [Fragaria vesca subsp. vesca]	0	sp|Q9LZR8|Y5370_ARATH	3e-159	PAN domain-containing protein At5g03700 OS=Arabidopsis thaliana GN=At5g03700 PE=1 SV=1				PRGDB00173316		FAN_iscf00004964.1.g00003.1	GO:0005768,GO:0005794,GO:0016021,GO:0005886,GO:0005802,GO:0048544	endosome|Golgi apparatus|integral component of membrane|plasma membrane|trans-Golgi network|recognition of pollen
FAN_iscf00005068.1.g00001.1	17.6511	59.2923	11.5446	3.53707	1.03011	29.49	gi|470103209|ref|XP_004288036.1|PREDICTED: uncharacterized protein LOC101294593 [Fragaria vesca subsp. vesca]	2e-64				KOG4197	4e-20	FOG: PPR repeat			FAN_iscf00005068.1.g00001.1
FAN_iscf00005098.1.g00001.1	1.86743	2.4581	4.03575	3.39026	5.17435	0.771618	gi|764580258|ref|XP_004300754.2|PREDICTED: uncharacterized protein LOC101297153 [Fragaria vesca subsp. vesca]	0	sp|Q29Q28|UTR2_ARATH	4e-13	UDP-galactose/UDP-glucose transporter 2 OS=Arabidopsis thaliana GN=UTR2 PE=2 SV=1	KOG1582	1e-13	UDP-galactose transporter related protein			FAN_iscf00005098.1.g00001.1	GO:0030173,GO:0005459,GO:0072334	integral component of Golgi membrane|UDP-galactose transmembrane transporter activity|UDP-galactose transmembrane transport
FAN_iscf00005165.1.g00001.1	114.691	7.08093	63.9115	397.218	455.503	0.227434	gi|470142920|ref|XP_004307138.1|PREDICTED: repetitive proline-rich cell wall protein 1-like [Fragaria vesca subsp. vesca]	5e-26									FAN_iscf00005165.1.g00001.1
FAN_iscf00005269.1.g00002.1	0.264229	0.237648	0.111518	1.93949	4.1409	0.102169	gi|408384470|gb|AFU61920.1|beta-glucosidase 1 [Fragaria x ananassa]	0	sp|Q9FZE0|BGL40_ARATH	0	Beta-glucosidase 40 OS=Arabidopsis thaliana GN=BGLU40 PE=2 SV=1	KOG0626	0	Beta-glucosidase, lactase phlorizinhydrolase, and related proteins			FAN_iscf00005269.1.g00002.1	GO:0048046,GO:0009507,GO:0008422,GO:0005975	apoplast|chloroplast|beta-glucosidase activity|carbohydrate metabolic process	path:ko00940,path:ko00500,path:ko00460	Phenylpropanoid biosynthesis|Starch and sucrose metabolism|Cyanoamino acid metabolism
FAN_iscf00005464.1.g00001.1	29.1746	8.13579	51.7806	24.7273	45.7515	2.19352	gi|470127518|ref|XP_004299716.1|PREDICTED: 1-aminocyclopropane-1-carboxylate oxidase homolog 4-like [Fragaria vesca subsp. vesca]	0	sp|Q84MB3|ACCH1_ARATH	9e-71	1-aminocyclopropane-1-carboxylate oxidase homolog 1 OS=Arabidopsis thaliana GN=At1g06620 PE=2 SV=1	KOG0143	1e-70	Iron/ascorbate family oxidoreductases			FAN_iscf00005464.1.g00001.1	GO:0046872,GO:0016491	metal ion binding|oxidoreductase activity
FAN_iscf00005599.1.g00001.1	0.845833	0.963337	0.610544	3.11859	9.31072	0.338901	gi|764538572|ref|XP_004291096.2|PREDICTED: heat stress transcription factor B-4 [Fragaria vesca subsp. vesca]	0	sp|Q9C635|HSFB4_ARATH	1e-89	Heat stress transcription factor B-4 OS=Arabidopsis thaliana GN=HSFB4 PE=2 SV=1	KOG0627	2e-90	Heat shock transcription factor			FAN_iscf00005599.1.g00001.1	GO:0005737,GO:0005634,GO:0043565,GO:0003700,GO:0008356,GO:0006351	cytoplasm|nucleus|sequence-specific DNA binding|transcription factor activity, sequence-specific DNA binding|asymmetric cell division|transcription, DNA-templated
FAN_iscf00006041.1.g00001.1	3.5927	0.514466	1.19698	4.13504	12.7457	0.401509	gi|470123003|ref|XP_004297526.1|PREDICTED: neurofilament medium polypeptide-like [Fragaria vesca subsp. vesca]	2e-46	sp|Q94BT9|ATOX1_ARATH	1e-07	Copper transport protein ATX1 OS=Arabidopsis thaliana GN=ATX1 PE=1 SV=1	KOG1603	8e-14	Copper chaperone			FAN_iscf00006041.1.g00001.1	GO:0000785,GO:0005829,GO:0046872,GO:0006825	chromatin|cytosol|metal ion binding|copper ion transport
FAN_iscf00006092.1.g00001.1	0.359382	0	0.578937	1.13857	11.7099	0	gi|470141524|ref|XP_004306480.1|PREDICTED: syntaxin-related protein KNOLLE [Fragaria vesca subsp. vesca]	1e-180	sp|Q42374|SY111_ARATH	1e-110	Syntaxin-related protein KNOLLE OS=Arabidopsis thaliana GN=KN PE=1 SV=1	KOG0810	4e-111	SNARE protein Syntaxin 1 and related proteins			FAN_iscf00006092.1.g00001.1	GO:0009504,GO:0012505,GO:0016021,GO:0009524,GO:0005886,GO:0009506,GO:0031201,GO:0000149,GO:0007049,GO:0051301,GO:0006887,GO:0006886,GO:0048278,GO:0006906	cell plate|endomembrane system|integral component of membrane|phragmoplast|plasma membrane|plasmodesma|SNARE complex|SNARE binding|cell cycle|cell division|exocytosis|intracellular protein transport|vesicle docking|vesicle fusion	path:ko04130,path:ko04721	SNARE interactions in vesicular transport|Synaptic vesicle cycle
FAN_iscf00006109.1.g00001.1	105.516	270.6	29.8663	4.56636	1.94043	216.207	gi|764559603|ref|XP_011461064.1|PREDICTED: uncharacterized protein LOC105350538 [Fragaria vesca subsp. vesca]	8e-111									FAN_iscf00006109.1.g00001.1
FAN_iscf00006126.1.g00001.1	29.7691	22.1339	52.7696	77.8411	111.44	11.193	gi|470127601|ref|XP_004299756.1|PREDICTED: cycloartenol synthase 2 [Fragaria vesca subsp. vesca]	7e-71	sp|Q2XPU6|CAS1_RICCO	7e-64	Cycloartenol synthase OS=Ricinus communis PE=1 SV=1	KOG0497	1e-60	Oxidosqualene-lanosterol cyclase and related proteins			FAN_iscf00006126.1.g00001.1	GO:0016871,GO:0010686	cycloartenol synthase activity|tetracyclic triterpenoid biosynthetic process	path:ko00100	Steroid biosynthesis
FAN_iscf00006616.1.g00001.1	0	0.601132	0.112659	0	0	2.3322	gi|470105735|ref|XP_004289237.1|PREDICTED: probable serine/threonine-protein kinase Cx32, chloroplastic [Fragaria vesca subsp. vesca]	1e-99	sp|P27450|CX32_ARATH	5e-45	Probable serine/threonine-protein kinase Cx32, chloroplastic OS=Arabidopsis thaliana GN=At4g35600 PE=1 SV=2	KOG1187	9e-46	Serine/threonine protein kinase	PRGDB00167591		FAN_iscf00006616.1.g00001.1	GO:0009507,GO:0005524,GO:0004674	chloroplast|ATP binding|protein serine/threonine kinase activity
FAN_iscf00006646.1.g00001.1	0.150578	1.00657	0	0	0	2.18627	gi|470103807|ref|XP_004288320.1|PREDICTED: cytochrome P450 81E8-like [Fragaria vesca subsp. vesca]	0	sp|Q6WNQ8|C81E8_MEDTR	3e-84		KOG0156	5e-79	Cytochrome P450 CYP2 subfamily			FAN_iscf00006646.1.g00001.1	GO:0016021,GO:0020037,GO:0005506,GO:0004497,GO:0016705	integral component of membrane|heme binding|iron ion binding|monooxygenase activity|oxidoreductase activity, acting on paired donors, with incorporation or reduction of molecular oxygen
FAN_iscf00006765.1.g00001.1	15.3806	3.96886	20.7503	29.329	9.21333	0	gi|224125610|ref|XP_002319631.1|hypothetical protein POPTR_0013s03560g [Populus trichocarpa]	2e-18	sp|O23969|SF21_HELAN	8e-08	Pollen-specific protein SF21 OS=Helianthus annuus GN=SF21 PE=2 SV=1	KOG2931	7e-13	Differentiation-related gene 1 protein (NDR1 protein), related proteins			FAN_iscf00006765.1.g00001.1
FAN_iscf00006837.1.g00002.1	2.62088	7.86985	1.44181	0	0.128396	15.6741	gi|470121681|ref|XP_004296890.1|PREDICTED: major allergen Pru ar 1-like [Fragaria vesca subsp. vesca]	1e-84	sp|O50001|PRU1_PRUAR	8e-65	Major allergen Pru ar 1 OS=Prunus armeniaca PE=1 SV=1						FAN_iscf00006837.1.g00002.1	GO:0006952,GO:0009607	defense response|response to biotic stimulus
FAN_iscf00006869.1.g00001.1	1.75324	12.725	0.865871	1.20663	0.495964	51.5824	gi|470142636|ref|XP_004307009.1|PREDICTED: glutathione transferase GST 23-like [Fragaria vesca subsp. vesca]	4e-66	sp|Q03662|GSTX1_TOBAC	4e-35	Probable glutathione S-transferase OS=Nicotiana tabacum PE=2 SV=1	KOG0406	6e-30	Glutathione S-transferase			FAN_iscf00006869.1.g00001.1	GO:0004364,GO:0009734	glutathione transferase activity|auxin-activated signaling pathway	path:ko05204,path:ko00480,path:ko00980,path:ko00982	Chemical carcinogenesis|Glutathione metabolism|Metabolism of xenobiotics by cytochrome P450|Drug metabolism - cytochrome P450
FAN_iscf00006928.1.g00002.1	7.66597	1.40694	7.33524	4.73512	8.88421	0.433928	gi|596285383|ref|XP_007225446.1|hypothetical protein PRUPE_ppa000363mg [Prunus persica]	0	sp|Q9C7F8|AB13B_ARATH	0	ABC transporter B family member 13 OS=Arabidopsis thaliana GN=ABCB13 PE=3 SV=1	KOG0055	0	Multidrug/pheromone exporter, ABC superfamily			FAN_iscf00006928.1.g00002.1	GO:0016021,GO:0005524,GO:0042626,GO:0055085	integral component of membrane|ATP binding|ATPase activity, coupled to transmembrane movement of substances|transmembrane transport	path:ko02010,path:ko05206,path:ko04976	ABC transporters|MicroRNAs in cancer|Bile secretion
FAN_iscf00006971.1.g00001.1	5.37742	15.6986	4.32934	0.37175	0.530563	30.1759	gi|470137311|ref|XP_004304412.1|PREDICTED: MLO-like protein 3 [Fragaria vesca subsp. vesca]	0	sp|Q94KB9|MLO3_ARATH	1e-111	MLO-like protein 3 OS=Arabidopsis thaliana GN=MLO3 PE=2 SV=1				PRGDB00166646	mgv1a019580m	FAN_iscf00006971.1.g00001.1	GO:0016021,GO:0005886,GO:0006952,GO:0009607	integral component of membrane|plasma membrane|defense response|response to biotic stimulus
FAN_iscf00007121.1.g00001.1	0	0	0	0	0	0	gi|470108283|ref|XP_004290451.1|PREDICTED: putative laccase-9 [Fragaria vesca subsp. vesca]	1e-16	sp|Q9FY79|LAC14_ARATH	3e-11	Laccase-14 OS=Arabidopsis thaliana GN=LAC14 PE=2 SV=1	KOG1263	7e-12	Multicopper oxidases			FAN_iscf00007121.1.g00001.1	GO:0048046,GO:0005507,GO:0052716,GO:0016722,GO:0009809,GO:0046274	apoplast|copper ion binding|hydroquinone:oxygen oxidoreductase activity|oxidoreductase activity, oxidizing metal ions|lignin biosynthetic process|lignin catabolic process
FAN_iscf00007132.1.g00001.1	9.37743	6.21451	17.9744	38.5061	100.029	0.400176	gi|470118898|ref|XP_004295556.1|PREDICTED: protein E6 [Fragaria vesca subsp. vesca]	3e-13									FAN_iscf00007132.1.g00001.1
FAN_iscf00007162.1.g00001.1	0.260842	0.415476	0.483016	1.8025	4.06882	0	gi|470130000|ref|XP_004300895.1|PREDICTED: probable polygalacturonase non-catalytic subunit JP650 [Fragaria vesca subsp. vesca]	0	sp|P92990|JP650_ARATH	0	Probable polygalacturonase non-catalytic subunit JP650 OS=Arabidopsis thaliana GN=JP650 PE=2 SV=2						FAN_iscf00007162.1.g00001.1	GO:0048046,GO:0005618	apoplast|cell wall
FAN_iscf00007331.1.g00001.1	102.797	4.3116	209.478	274.09	425.549	3.09666	gi|470121943|ref|XP_004297015.1|PREDICTED: protein ECERIFERUM 26-like [Fragaria vesca subsp. vesca]	2e-95	sp|Q9SVM9|CER26_ARATH	5e-35	Protein ECERIFERUM 26 OS=Arabidopsis thaliana GN=CER26 PE=2 SV=1						FAN_iscf00007331.1.g00001.1	GO:0005829,GO:0016747,GO:0071555,GO:0042761,GO:0010025	cytosol|transferase activity, transferring acyl groups other than amino-acyl groups|cell wall organization|very long-chain fatty acid biosynthetic process|wax biosynthetic process
FAN_iscf00007502.1.g00001.1	17.6328	8.67268	15.8315	50.7871	111.519	0.880996	gi|470110074|ref|XP_004291312.1|PREDICTED: L-ascorbate oxidase homolog [Fragaria vesca subsp. vesca]	1e-104	sp|P29162|ASOL_TOBAC	5e-57	L-ascorbate oxidase homolog OS=Nicotiana tabacum PE=1 SV=1	KOG1263	1e-95	Multicopper oxidases			FAN_iscf00007502.1.g00001.1	GO:0005615,GO:0005507,GO:0016491	extracellular space|copper ion binding|oxidoreductase activity
FAN_iscf00007616.1.g00002.1	9.0773	3.08984	9.65314	14.4263	77.8204	3.04421	gi|470136373|ref|XP_004303968.1|PREDICTED: ribonucleoside-diphosphate reductase small chain [Fragaria vesca subsp. vesca]	0	sp|P49730|RIR2_TOBAC	0	Ribonucleoside-diphosphate reductase small chain OS=Nicotiana tabacum PE=2 SV=1	KOG1567	0	Ribonucleotide reductase, beta subunit			FAN_iscf00007616.1.g00002.1	GO:0005737,GO:0046872,GO:0004748,GO:0009186,GO:0006260	cytoplasm|metal ion binding|ribonucleoside-diphosphate reductase activity, thioredoxin disulfide as acceptor|deoxyribonucleoside diphosphate metabolic process|DNA replication	path:ko04115,path:ko00480,path:ko00230,path:ko00240	p53 signaling pathway|Glutathione metabolism|Purine metabolism|Pyrimidine metabolism
FAN_iscf00007929.1.g00001.1	3.70598	3.21871	0.681762	6.95339	13.5488	0.682618	gi|470136747|ref|XP_004304145.1|PREDICTED: allene oxide cyclase 4, chloroplastic-like [Fragaria vesca subsp. vesca]	5e-102	sp|Q93ZC5|AOC4_ARATH	2e-69	Allene oxide cyclase 4, chloroplastic OS=Arabidopsis thaliana GN=AOC4 PE=2 SV=1						FAN_iscf00007929.1.g00001.1	GO:0009507,GO:0005886,GO:0046423,GO:0009695	chloroplast|plasma membrane|allene-oxide cyclase activity|jasmonic acid biosynthetic process	path:ko00592	alpha-Linolenic acid metabolism
FAN_iscf00007946.1.g00001.1	1.86329	0	1.49722	7.81141	19.8798	0.143179	gi|764584392|ref|XP_004299414.2|PREDICTED: transcription factor WER-like isoform X1 [Fragaria vesca subsp. vesca]	1e-81	sp|Q9SEI0|WER_ARATH	5e-36	Transcription factor WER OS=Arabidopsis thaliana GN=WER PE=1 SV=1	KOG0048	1e-36	Transcription factor, Myb superfamily			FAN_iscf00007946.1.g00001.1	GO:0005634,GO:0003677,GO:0003700,GO:0045165,GO:0045893,GO:0048765,GO:0006351	nucleus|DNA binding|transcription factor activity, sequence-specific DNA binding|cell fate commitment|positive regulation of transcription, DNA-templated|root hair cell differentiation|transcription, DNA-templated
FAN_iscf00008053.1.g00002.1	0	0.413501	0	0	0	43.2496											FAN_iscf00008053.1.g00002.1
FAN_iscf00008150.1.g00001.1	0.0419913	0	0.0444383	0.450754	0.665546	0	gi|764579160|ref|XP_011463588.1|PREDICTED: extensin-2-like, partial [Fragaria vesca subsp. vesca]	4e-84	sp|P24587|AKAP5_RAT	1e-08	A-kinase anchor protein 5 OS=Rattus norvegicus GN=Akap5 PE=2 SV=2						FAN_iscf00008150.1.g00001.1	GO:0032279,GO:0016323,GO:0005737,GO:0032590,GO:0043198,GO:0043197,GO:0032591,GO:0031527,GO:0043025,GO:0048471,GO:0005886,GO:0014069,GO:0043234,GO:0003779,GO:0008179,GO:0045296,GO:0001664,GO:0050811,GO:0019900,GO:0032403,GO:0019904,GO:0034237,GO:0019901,GO:0030346,GO:0043624,GO:0071417,GO:0021766,GO:0060135,GO:0007194,GO:0043271,GO:0043267,GO:0045762,GO:0010524,GO:0050775,GO:0051533,GO:0001934,GO:…	asymmetric synapse|basolateral plasma membrane|cytoplasm|dendrite membrane|dendritic shaft|dendritic spine|dendritic spine membrane|filopodium membrane|neuronal cell body|perinuclear region of cytoplasm|plasma membrane|postsynaptic density|protein complex|actin binding|adenylate cyclase binding|cadherin binding|G-protein coupled receptor binding|GABA receptor binding|kinase binding|protein comple…
FAN_iscf00008152.1.g00001.1	3.86416	2.16597	8.59622	13.8263	8.61516	0.130995	gi|764538437|ref|XP_011458918.1|PREDICTED: squamosa promoter-binding protein 1-like [Fragaria vesca subsp. vesca]	2e-98	sp|Q9S7A9|SPL4_ARATH	6e-41	Squamosa promoter-binding-like protein 4 OS=Arabidopsis thaliana GN=SPL4 PE=1 SV=1						FAN_iscf00008152.1.g00001.1	GO:0005737,GO:0005634,GO:0003677,GO:0046872,GO:0003700,GO:0009908,GO:0006355,GO:0010321,GO:0006351	cytoplasm|nucleus|DNA binding|metal ion binding|transcription factor activity, sequence-specific DNA binding|flower development|regulation of transcription, DNA-templated|regulation of vegetative phase change|transcription, DNA-templated
FAN_iscf00008258.1.g00001.1	165.196	6.4441	152.558	202.287	153.378	0											FAN_iscf00008258.1.g00001.1
FAN_iscf00008840.1.g00001.1	33.9383	135.087	11.4034	2.26294	3.99904	93.364	gi|470109224|ref|XP_004290900.1|PREDICTED: uncharacterized protein LOC101291591 [Fragaria vesca subsp. vesca]	2e-44									FAN_iscf00008840.1.g00001.1
FAN_iscf00008978.1.g00001.1	24.6114	7.86128	21.8324	69.5365	56.9424	6.28212	gi|470103579|ref|XP_004288212.1|PREDICTED: uncharacterized protein LOC101299808 [Fragaria vesca subsp. vesca]	6e-31									FAN_iscf00008978.1.g00001.1
FAN_iscf00009085.1.g00001.1	0.759134	0.108845	0.406413	1.71611	2.72732	0.0915963	gi|764577184|ref|XP_011463307.1|PREDICTED: indole-3-acetic acid-amido synthetase GH3.17-like [Fragaria vesca subsp. vesca]	0	sp|Q9FZ87|GH317_ARATH	0	Indole-3-acetic acid-amido synthetase GH3.17 OS=Arabidopsis thaliana GN=GH3.17 PE=1 SV=1						FAN_iscf00009085.1.g00001.1	GO:0005737,GO:0005634,GO:0010279,GO:0010252,GO:0009733	cytoplasm|nucleus|indole-3-acetic acid amido synthetase activity|auxin homeostasis|response to auxin	path:ko04075	Plant hormone signal transduction
FAN_iscf00009129.1.g00001.1	0.639896	0.243229	0.761975	5.52999	82.6551	0.0718379	gi|470121723|ref|XP_004296910.1|PREDICTED: uncharacterized protein LOC101305932 [Fragaria vesca subsp. vesca]	0	sp|Q5NUF4|HIDM_GLYEC	4e-117	2-hydroxyisoflavanone dehydratase OS=Glycyrrhiza echinata GN=HIDM PE=1 SV=1	KOG1515	4e-81	Arylacetamide deacetylase			FAN_iscf00009129.1.g00001.1	GO:0033987,GO:0052689,GO:0009813,GO:0009717,GO:0046287	2-hydroxyisoflavanone dehydratase activity|carboxylic ester hydrolase activity|flavonoid biosynthetic process|isoflavonoid biosynthetic process|isoflavonoid metabolic process
FAN_iscf00009196.1.g00001.1	4.34929	44.2617	14.7954	1.92264	0.541573	80.1091	gi|470121649|ref|XP_004296875.1|PREDICTED: major allergen Pru ar 1-like [Fragaria vesca subsp. vesca]	1e-107	sp|O50001|PRU1_PRUAR	9e-85	Major allergen Pru ar 1 OS=Prunus armeniaca PE=1 SV=1						FAN_iscf00009196.1.g00001.1	GO:0006952,GO:0009607	defense response|response to biotic stimulus
FAN_iscf00009318.1.g00001.1	9.01379	2.46898	5.74276	7.96263	11.3375	0.706769	gi|470102690|ref|XP_004287784.1|PREDICTED: protein MID1-COMPLEMENTING ACTIVITY 1 [Fragaria vesca subsp. vesca]	0	sp|Q8L7E9|MCAC1_ARATH	9e-143	Protein MID1-COMPLEMENTING ACTIVITY 1 OS=Arabidopsis thaliana GN=MCA1 PE=2 SV=1						FAN_iscf00009318.1.g00001.1	GO:0005887,GO:0005262,GO:0070588,GO:0006816,GO:0033500,GO:0007638,GO:0007231	integral component of plasma membrane|calcium channel activity|calcium ion transmembrane transport|calcium ion transport|carbohydrate homeostasis|mechanosensory behavior|osmosensory signaling pathway
FAN_iscf00009423.1.g00001.1	5.29706	2.55266	4.55662	11.9644	32.3599	0	gi|470136919|ref|XP_004304228.1|PREDICTED: serine carboxypeptidase-like 25 [Fragaria vesca subsp. vesca]	1e-42	sp|Q8L9Y0|SCP25_ARATH	3e-22	Serine carboxypeptidase-like 25 OS=Arabidopsis thaliana GN=SCPL25 PE=2 SV=2	KOG1282	6e-23	Serine carboxypeptidases (lysosomal cathepsin A)			FAN_iscf00009423.1.g00001.1	GO:0005576,GO:0005773,GO:0004185,GO:0009742,GO:0051603	extracellular region|vacuole|serine-type carboxypeptidase activity|brassinosteroid mediated signaling pathway|proteolysis involved in cellular protein catabolic process
FAN_iscf00009487.1.g00001.1	275.89	517.113	132.547	33.1653	39.5549	797.85	gi|470122615|ref|XP_004297336.1|PREDICTED: hypersensitive-induced response protein 2 [Fragaria vesca subsp. vesca]	1e-39	sp|Q9CAR7|HIR2_ARATH	2e-38	Hypersensitive-induced response protein 2 OS=Arabidopsis thaliana GN=HIR2 PE=1 SV=1	KOG2620	5e-39	Prohibitins and stomatins of the PID superfamily			FAN_iscf00009487.1.g00001.1	GO:0009507,GO:0005886,GO:0009506,GO:0005774,GO:0005773,GO:0043424	chloroplast|plasma membrane|plasmodesma|vacuolar membrane|vacuole|protein histidine kinase binding
FAN_iscf00009536.1.g00001.1	4.65881	1.24024	2.18324	0	0	10.2932	gi|470136589|ref|XP_004304069.1|PREDICTED: mitochondrial pyruvate carrier 3-like [Fragaria vesca subsp. vesca]	1e-37	sp|Q8LD38|MPC3_ARATH	5e-18		KOG1589	1e-14	Uncharacterized conserved protein			FAN_iscf00009536.1.g00001.1	GO:0016021,GO:0005743,GO:0006850	integral component of membrane|mitochondrial inner membrane|mitochondrial pyruvate transport
FAN_iscf00009578.1.g00001.1	15.2469	21.0734	36.5129	77.4564	97.5434	8.09899	gi|764540627|ref|XP_011459083.1|PREDICTED: LOW QUALITY PROTEIN: dehydrin COR47-like [Fragaria vesca subsp. vesca]	6e-28									FAN_iscf00009578.1.g00001.1
FAN_iscf00009622.1.g00002.1	7.9865	3.96944	7.54508	68.4987	140.078	5.60402	gi|592962588|gb|AHL46451.1|dihydroflavonol 4-reductase [Fragaria x ananassa]	0	sp|Q9XES5|DFRA_MALDO	0	Bifunctional dihydroflavonol 4-reductase/flavanone 4-reductase OS=Malus domestica GN=DFR PE=1 SV=1	KOG1502	0	Flavonol reductase/cinnamoyl-CoA reductase	PRGDB00174326		FAN_iscf00009622.1.g00002.1	GO:0050662,GO:0045552,GO:0047890,GO:0009813	coenzyme binding|dihydrokaempferol 4-reductase activity|flavanone 4-reductase activity|flavonoid biosynthetic process	path:ko00941	Flavonoid biosynthesis
FAN_iscf00009623.1.g00001.1	0	2.8895	0.895204	0.296163	0.125962	23.2212	gi|470142636|ref|XP_004307009.1|PREDICTED: glutathione transferase GST 23-like [Fragaria vesca subsp. vesca]	1e-56	sp|P32110|GSTX6_SOYBN	1e-42	Probable glutathione S-transferase OS=Glycine max GN=HSP26-A PE=2 SV=1	KOG0406	3e-40	Glutathione S-transferase			FAN_iscf00009623.1.g00001.1	GO:0005737,GO:0004364,GO:0006749,GO:0009407	cytoplasm|glutathione transferase activity|glutathione metabolic process|toxin catabolic process	path:ko05204,path:ko00480,path:ko00980,path:ko00982	Chemical carcinogenesis|Glutathione metabolism|Metabolism of xenobiotics by cytochrome P450|Drug metabolism - cytochrome P450
FAN_iscf00009635.1.g00001.1	1.30268	0	0.345499	1.37257	3.35076	0.305964	gi|657983441|ref|XP_008383796.1|PREDICTED: uncharacterized protein LOC103446454 [Malus domestica]	1e-34									FAN_iscf00009635.1.g00001.1
FAN_iscf00009829.1.g00001.1	26.4466	3.10029	10.6303	52.3068	63.6949	2.77507	gi|470141986|ref|XP_004306703.1|PREDICTED: GDSL esterase/lipase At4g01130 isoform X1 [Fragaria vesca subsp. vesca]	2e-37	sp|Q9M153|GDL61_ARATH	3e-22	GDSL esterase/lipase At4g01130 OS=Arabidopsis thaliana GN=At4g01130 PE=2 SV=1						FAN_iscf00009829.1.g00001.1	GO:0005576,GO:0016788,GO:0016042	extracellular region|hydrolase activity, acting on ester bonds|lipid catabolic process
FAN_iscf00009831.1.g00002.1	1.96564	0.655462	0.998429	2.03153	3.78664	0	gi|470108168|ref|XP_004290401.1|PREDICTED: putative glutamine amidotransferase YLR126C [Fragaria vesca subsp. vesca]	1e-33				KOG3179	2e-14	Predicted glutamine synthetase			FAN_iscf00009831.1.g00002.1
FAN_iscf00009898.1.g00001.1	11.8721	5.46367	9.07545	18.7442	32.9204	2.09542	gi|470104653|ref|XP_004288712.1|PREDICTED: reticulon-like protein B21 [Fragaria vesca subsp. vesca]	1e-143									FAN_iscf00009898.1.g00001.1
FAN_iscf00009930.1.g00001.1	6.26077	0.881032	0.582644	5.59478	29.4865	0	gi|470137937|ref|XP_004304716.1|PREDICTED: anthocyanidin 3-O-glucoside 2''-O-glucosyltransferase-like [Fragaria vesca subsp. vesca]	0	sp|Q53UH4|DUSKY_IPONI	3e-130	Anthocyanidin 3-O-glucoside 2''-O-glucosyltransferase OS=Ipomoea nil GN=3GGT PE=1 SV=1	KOG1192	1e-102	UDP-glucuronosyl and UDP-glucosyl transferase			FAN_iscf00009930.1.g00001.1	GO:0016758,GO:0009718,GO:0043473	transferase activity, transferring hexosyl groups|anthocyanin-containing compound biosynthetic process|pigmentation
FAN_iscf00009945.1.g00001.1	1.69218	0	5.00117	15.3311	32.5574	0	gi|470108707|ref|XP_004290650.1|PREDICTED: probable inactive patatin-like protein 9 [Fragaria vesca subsp. vesca]	8e-10	sp|Q93ZQ3|PLP9_ARATH	2e-08		KOG0513	6e-09	Ca2+-independent phospholipase A2			FAN_iscf00009945.1.g00001.1	GO:0016787,GO:0016042	hydrolase activity|lipid catabolic process
FAN_iscf00010074.1.g00001.1	8.81648	4.15282	17.9444	48.407	21.3783	2.11906	gi|764616196|ref|XP_011468034.1|PREDICTED: uncharacterized protein LOC101310142 [Fragaria vesca subsp. vesca]	0									FAN_iscf00010074.1.g00001.1
FAN_iscf00010083.1.g00001.1	18.7201	4.07937	5.83102	36.4512	71.6924	5.35241	gi|470122868|ref|XP_004297460.1|PREDICTED: 21 kDa protein [Fragaria vesca subsp. vesca]	6e-113	sp|P17407|21KD_DAUCA	7e-33	21 kDa protein OS=Daucus carota PE=2 SV=1						FAN_iscf00010083.1.g00001.1	GO:0004857	enzyme inhibitor activity
FAN_iscf00010094.1.g00001.1	1.30454	10.0533	2.14546	0.868978	1.20796	16.9898	gi|470122262|ref|XP_004297163.1|PREDICTED: putative phospholipid-transporting ATPase 9 [Fragaria vesca subsp. vesca]	0	sp|Q9SX33|ALA9_ARATH	0	Putative phospholipid-transporting ATPase 9 OS=Arabidopsis thaliana GN=ALA9 PE=3 SV=1	KOG0206	0	P-type ATPase			FAN_iscf00010094.1.g00001.1	GO:0016021,GO:0005524,GO:0000287,GO:0004012	integral component of membrane|ATP binding|magnesium ion binding|phospholipid-translocating ATPase activity
FAN_iscf00010313.1.g00001.1	217.703	60.5458	32.9875	478.274	1347.74	23.0715	gi|764574121|ref|XP_004297144.2|PREDICTED: leucoanthocyanidin reductase-like [Fragaria vesca subsp. vesca]	7e-34	sp|Q84V83|LAR_DESUN	1e-17	Leucoanthocyanidin reductase OS=Desmodium uncinatum GN=LAR PE=1 SV=1						FAN_iscf00010313.1.g00001.1	GO:0033788,GO:0010023	leucoanthocyanidin reductase activity|proanthocyanidin biosynthetic process	path:ko00941	Flavonoid biosynthesis
FAN_iscf00010679.1.g00002.1	23.9234	14.3444	16.7897	33.0383	129.867	2.47821	gi|51493451|gb|AAU04792.1|flavanone 3-hydroxylase [Fragaria x ananassa]	3e-44	sp|Q06942|FL3H_MALDO	8e-39	Naringenin,2-oxoglutarate 3-dioxygenase OS=Malus domestica PE=2 SV=1	KOG0143	6e-32	Iron/ascorbate family oxidoreductases			FAN_iscf00010679.1.g00002.1	GO:0031418,GO:0046872,GO:0045486,GO:0009813	L-ascorbic acid binding|metal ion binding|naringenin 3-dioxygenase activity|flavonoid biosynthetic process	path:ko00941	Flavonoid biosynthesis
FAN_iscf00010752.1.g00001.1	7.68038	3.91137	7.16427	30.0748	123.832	1.28411	gi|764644982|ref|XP_004309998.2|PREDICTED: uncharacterized protein LOC101307854 [Fragaria vesca subsp. vesca]	0	sp|Q9SS87|SEOB_ARATH	1e-84							FAN_iscf00010752.1.g00001.1	GO:0042803,GO:0043621,GO:0010088	protein homodimerization activity|protein self-association|phloem development
FAN_iscf00010877.1.g00001.1	3.545	20.7489	5.86778	0.797933	1.51901	26.3462	gi|764641588|ref|XP_011470880.1|PREDICTED: subtilisin-like protease SBT3.3 [Fragaria vesca subsp. vesca]	0	sp|Q9MAP5|SBT33_ARATH	0							FAN_iscf00010877.1.g00001.1	GO:0031012,GO:0009505,GO:0005578,GO:0004252,GO:0009682	extracellular matrix|plant-type cell wall|proteinaceous extracellular matrix|serine-type endopeptidase activity|induced systemic resistance
FAN_iscf00011160.1.g00001.1	1.67948	4.7661	1.01879	1.05115	0.880965	22.9714	gi|596227242|ref|XP_007224213.1|hypothetical protein PRUPE_ppa017234mg [Prunus persica]	4e-28	sp|Q8LAD7|IDA_ARATH	8e-07	Protein IDA OS=Arabidopsis thaliana GN=IDA PE=2 SV=1						FAN_iscf00011160.1.g00001.1	GO:0048046,GO:0005576,GO:0005615,GO:0005102,GO:0010227,GO:0010102,GO:0045490,GO:0010468,GO:0009723	apoplast|extracellular region|extracellular space|receptor binding|floral organ abscission|lateral root morphogenesis|pectin catabolic process|regulation of gene expression|response to ethylene
FAN_iscf00011260.1.g00001.1	5.47262	6.3311	3.50297	4.28377	12.2215	0.167306	gi|764589501|ref|XP_011465007.1|PREDICTED: uncharacterized transporter YBR287W-like isoform X2 [Fragaria vesca subsp. vesca]	8e-95				KOG2722	2e-57	Predicted membrane protein			FAN_iscf00011260.1.g00001.1
FAN_iscf00011325.1.g00001.1	7.92831	29.1846	3.92485	0	2.60523	32.4824	gi|764513567|ref|XP_004289183.2|PREDICTED: cyclic nucleotide-gated ion channel 1-like [Fragaria vesca subsp. vesca]	1e-99	sp|O65717|CNGC1_ARATH	1e-41	Cyclic nucleotide-gated ion channel 1 OS=Arabidopsis thaliana GN=CNGC1 PE=1 SV=1	KOG0498	2e-42	K+-channel ERG and related proteins, contain PAS/PAC sensor domain			FAN_iscf00011325.1.g00001.1	GO:0016021,GO:0005886,GO:0030552,GO:0030553,GO:0005216,GO:0042391	integral component of membrane|plasma membrane|cAMP binding|cGMP binding|ion channel activity|regulation of membrane potential	path:ko04626	Plant-pathogen interaction
FAN_iscf00011328.1.g00001.1	6.21064	14.2299	3.14571	3.2355	5.65571	133.01	gi|470128765|ref|XP_004300305.1|PREDICTED: uncharacterized protein LOC101304099 [Fragaria vesca subsp. vesca]	5e-60	sp|Q56YP2|PI5K1_ARATH	7e-10	Phosphatidylinositol 4-phosphate 5-kinase 1 OS=Arabidopsis thaliana GN=PIP5K1 PE=1 SV=1	KOG0231	2e-41	Junctional membrane complex protein Junctophilin and related MORN repeat proteins			FAN_iscf00011328.1.g00001.1	GO:0005886,GO:0016308,GO:0051015,GO:0003785,GO:0005524,GO:0016307,GO:0046854	plasma membrane|1-phosphatidylinositol-4-phosphate 5-kinase activity|actin filament binding|actin monomer binding|ATP binding|phosphatidylinositol phosphate kinase activity|phosphatidylinositol phosphorylation
FAN_iscf00011366.1.g00001.1	3.66122	0.59095	1.89885	4.36886	2.32199	0	gi|470146128|ref|XP_004308681.1|PREDICTED: phenolic glucoside malonyltransferase 2-like [Fragaria vesca subsp. vesca]	4e-109	sp|Q9LRQ8|PMAT2_ARATH	5e-38	Phenolic glucoside malonyltransferase 2 OS=Arabidopsis thaliana GN=PMAT2 PE=1 SV=1						FAN_iscf00011366.1.g00001.1	GO:0050736,GO:0009636	O-malonyltransferase activity|response to toxic substance
FAN_iscf00011528.1.g00001.1	18.8782	10.075	4.93641	1.21621	0.450693	45.5	gi|470102078|ref|XP_004287486.1|PREDICTED: uncharacterized protein LOC101299700 [Fragaria vesca subsp. vesca]	3e-75				KOG4210	3e-21	Nuclear localization sequence binding protein			FAN_iscf00011528.1.g00001.1
FAN_iscf00011873.1.g00001.1	6.23222	52.3864	22.7745	2.56127	0.52834	146.662	gi|470121649|ref|XP_004296875.1|PREDICTED: major allergen Pru ar 1-like [Fragaria vesca subsp. vesca]	4e-108	sp|O50001|PRU1_PRUAR	2e-85	Major allergen Pru ar 1 OS=Prunus armeniaca PE=1 SV=1						FAN_iscf00011873.1.g00001.1	GO:0006952,GO:0009607	defense response|response to biotic stimulus
FAN_iscf00011873.1.g00002.1	10.1093	60.6917	28.7357	4.52431	1.29201	84.0827	gi|470121651|ref|XP_004296876.1|PREDICTED: major allergen Pru ar 1-like [Fragaria vesca subsp. vesca]	1e-105	sp|O24248|PRU1_PRUAV	5e-85	Major allergen Pru av 1 OS=Prunus avium GN=PRUA1 PE=1 SV=1						FAN_iscf00011873.1.g00002.1	GO:0006952,GO:0009607	defense response|response to biotic stimulus
FAN_iscf00011994.1.g00001.1	0.817373	1.32504	0.368559	0	0	1.96148	gi|764567325|ref|XP_011462162.1|PREDICTED: uncharacterized protein LOC101294838 [Fragaria vesca subsp. vesca]	0				KOG1835	4e-06	Uncharacterized conserved protein			FAN_iscf00011994.1.g00001.1
FAN_iscf00012015.1.g00001.1	0.347411	0.199908	0.181459	0.366992	1.65764	0	gi|764641593|ref|XP_011470881.1|PREDICTED: probable beta-1,3-galactosyltransferase 6 [Fragaria vesca subsp. vesca]	5e-15									FAN_iscf00012015.1.g00001.1
FAN_iscf00012302.1.g00001.1	0.217637	0	0.230957	1.29199	1.015	0	gi|470144891|ref|XP_004308080.1|PREDICTED: cytokinin hydroxylase-like [Fragaria vesca subsp. vesca]	0	sp|Q9LUC6|C7A14_ARATH	1e-58		KOG0157	1e-118	Cytochrome P450 CYP4/CYP19/CYP26 subfamilies			FAN_iscf00012302.1.g00001.1	GO:0016021,GO:0020037,GO:0005506,GO:0004497,GO:0016705	integral component of membrane|heme binding|iron ion binding|monooxygenase activity|oxidoreductase activity, acting on paired donors, with incorporation or reduction of molecular oxygen
FAN_iscf00012323.1.g00001.1	3.06671	0	7.89374	34.2123	24.1819	0	gi|470103086|ref|XP_004287976.1|PREDICTED: classical arabinogalactan protein 4 [Fragaria vesca subsp. vesca]	1e-12									FAN_iscf00012323.1.g00001.1
FAN_iscf00012727.1.g00003.1	1.31456	1.12551	2.31257	5.27581	11.195	0	gi|470136244|ref|XP_004303906.1|PREDICTED: protein TRANSPARENT TESTA 12-like [Fragaria vesca subsp. vesca]	0	sp|Q9LYT3|TT12_ARATH	0	Protein TRANSPARENT TESTA 12 OS=Arabidopsis thaliana GN=TT12 PE=2 SV=1	KOG1347	0	Uncharacterized membrane protein, predicted efflux pump	PRGDB00213484		FAN_iscf00012727.1.g00003.1	GO:0016021,GO:0009705,GO:0015238,GO:0015299,GO:0022857,GO:0006855,GO:0009813,GO:1902600,GO:0010231,GO:0010023	integral component of membrane|plant-type vacuole membrane|drug transmembrane transporter activity|solute:proton antiporter activity|transmembrane transporter activity|drug transmembrane transport|flavonoid biosynthetic process|hydrogen ion transmembrane transport|maintenance of seed dormancy|proanthocyanidin biosynthetic process
FAN_iscf00012893.1.g00001.1	0.228925	0.172586	0.558325	0.9389	2.93639	0	gi|470112231|ref|XP_004292340.1|PREDICTED: cytochrome b561 and DOMON domain-containing protein At3g25290 [Fragaria vesca subsp. vesca]	0	sp|Q9LSE7|B561C_ARATH	6e-139		KOG4293	2e-139	Predicted membrane protein, contains DoH and Cytochrome b-561/ferric reductase transmembrane domains			FAN_iscf00012893.1.g00001.1	GO:0016021,GO:0005886,GO:0009506,GO:0046872,GO:0055114	integral component of membrane|plasma membrane|plasmodesma|metal ion binding|oxidation-reduction process
FAN_iscf00013031.1.g00003.1	4.14709	16.7243	4.09852	1.20954	0.46179	48.9657	gi|694446550|ref|XP_009349608.1|PREDICTED: cysteine-rich receptor-like protein kinase 29 [Pyrus x bretschneideri]	4e-54	sp|Q9LRJ9|CRR38_ARATH	1e-22	Cysteine-rich repeat secretory protein 38 OS=Arabidopsis thaliana GN=CRRSP38 PE=2 SV=1				PRGDB00176768	29842.m003674	FAN_iscf00013031.1.g00003.1	GO:0005618,GO:0005576,GO:0005773,GO:0009737	cell wall|extracellular region|vacuole|response to abscisic acid
FAN_iscf00013045.1.g00001.1	0	3.30893	0.222064	0	0	1.43766	gi|764566583|ref|XP_011461999.1|PREDICTED: putative wall-associated receptor kinase-like 16 [Fragaria vesca subsp. vesca]	0	sp|Q9LMN7|WAK5_ARATH	1e-128	Wall-associated receptor kinase 5 OS=Arabidopsis thaliana GN=WAK5 PE=2 SV=1	KOG1187	3e-86	Serine/threonine protein kinase	PRGDB00173757		FAN_iscf00013045.1.g00001.1	GO:0016021,GO:0005524,GO:0005509,GO:0030247,GO:0004674	integral component of membrane|ATP binding|calcium ion binding|polysaccharide binding|protein serine/threonine kinase activity
FAN_iscf00013116.1.g00001.1	14.9259	1.57839	9.72022	26.3554	157.209	0	gi|764644982|ref|XP_004309998.2|PREDICTED: uncharacterized protein LOC101307854 [Fragaria vesca subsp. vesca]	6e-56									FAN_iscf00013116.1.g00001.1
FAN_iscf00013192.1.g00002.1	4.39384	12.6495	5.02647	0	0.355834	23.3425	gi|470113272|ref|XP_004292848.1|PREDICTED: carotenoid 9,10(9',10')-cleavage dioxygenase 1-like isoform X2 [Fragaria vesca subsp. vesca]	2e-39									FAN_iscf00013192.1.g00002.1
FAN_iscf00013204.1.g00001.1	30.9994	30.5385	9.01835	26.1586	15.842	0.232351	gi|470133691|ref|XP_004302694.1|PREDICTED: non-specific lipid-transfer protein 4 [Fragaria vesca subsp. vesca]	4e-49									FAN_iscf00013204.1.g00001.1
FAN_iscf00013386.1.g00001.1	10.4482	2.95311	6.50935	9.65143	20.531	1.46377	gi|764619769|ref|XP_011468395.1|PREDICTED: LOW QUALITY PROTEIN: uncharacterized protein LOC101301993 [Fragaria vesca subsp. vesca]	4e-98									FAN_iscf00013386.1.g00001.1
FAN_iscf00013503.1.g00002.1	0	0	0	0	0	0	gi|548859412|gb|ERN17092.1|hypothetical protein AMTR_s00044p00088410 [Amborella trichopoda]	4e-22	sp|P46258|ACT3_PEA	3e-21	Actin-3 OS=Pisum sativum PE=2 SV=1	KOG0676	7e-22	Actin and related proteins			FAN_iscf00013503.1.g00002.1	GO:0005737,GO:0005856,GO:0005524	cytoplasm|cytoskeleton|ATP binding
FAN_iscf00013506.1.g00001.1	8.43497	2.16862	11.7921	33.5502	12.432	0.689505	gi|764616196|ref|XP_011468034.1|PREDICTED: uncharacterized protein LOC101310142 [Fragaria vesca subsp. vesca]	0									FAN_iscf00013506.1.g00001.1
FAN_iscf00013652.1.g00001.1	1.46192	2.47706	0.375421	0.0619332	0	1.38475	gi|764609912|ref|XP_011467455.1|PREDICTED: 3-oxoacyl-[acyl-carrier-protein] synthase II, chloroplastic-like isoform X3 [Fragaria vesca subsp. vesca]	8e-137	sp|Q9C9P4|KASC2_ARATH	1e-96	3-oxoacyl-[acyl-carrier-protein] synthase II, chloroplastic OS=Arabidopsis thaliana GN=KAS2 PE=1 SV=1	KOG1394	6e-98	3-oxoacyl-(acyl-carrier-protein) synthase (I and II)			FAN_iscf00013652.1.g00001.1	GO:0009507,GO:0009570,GO:0009536,GO:0004315,GO:0009631,GO:0009793,GO:0006633,GO:0006636	chloroplast|chloroplast stroma|plastid|3-oxoacyl-[acyl-carrier-protein] synthase activity|cold acclimation|embryo development ending in seed dormancy|fatty acid biosynthetic process|unsaturated fatty acid biosynthetic process	path:ko00061,path:ko00780,path:ko01212	Fatty acid biosynthesis|Biotin metabolism|Fatty acid metabolism
FAN_iscf00013713.1.g00003.1	26.8341	2.68298	14.6005	60.8647	65.313	0.590932	gi|470103203|ref|XP_004288033.1|PREDICTED: uncharacterized protein LOC101293717 [Fragaria vesca subsp. vesca]	0	sp|Q9STY6|RS202_ARATH	7e-16	40S ribosomal protein S20-2 OS=Arabidopsis thaliana GN=RPS20B PE=2 SV=1	KOG0900	2e-16	40S ribosomal protein S20			FAN_iscf00013713.1.g00003.1	GO:0005618,GO:0005829,GO:0022626,GO:0022627,GO:0016020,GO:0005730,GO:0009506,GO:0003723,GO:0003735,GO:0006412	cell wall|cytosol|cytosolic ribosome|cytosolic small ribosomal subunit|membrane|nucleolus|plasmodesma|RNA binding|structural constituent of ribosome|translation
FAN_iscf00013752.1.g00001.1	0.662838	0.0681741	0.191253	1.88737	7.80432	0	gi|764611092|ref|XP_004303852.2|PREDICTED: scarecrow-like protein 32 [Fragaria vesca subsp. vesca]	0	sp|Q9SN22|SCL32_ARATH	6e-167	Scarecrow-like protein 32 OS=Arabidopsis thaliana GN=SCL32 PE=2 SV=1						FAN_iscf00013752.1.g00001.1	GO:0005634,GO:0003700,GO:0006355,GO:0006351	nucleus|transcription factor activity, sequence-specific DNA binding|regulation of transcription, DNA-templated|transcription, DNA-templated
FAN_iscf00013767.1.g00001.1	2.09332	2.82873	2.85127	12.1364	8.86109	0.329482											FAN_iscf00013767.1.g00001.1
FAN_iscf00013880.1.g00002.1	0.948481	1.09651	0	3.7668	64.0746	0	gi|470111360|ref|XP_004291916.1|PREDICTED: protein TRANSPARENT TESTA 12 [Fragaria vesca subsp. vesca]	4e-102	sp|Q9LYT3|TT12_ARATH	3e-23	Protein TRANSPARENT TESTA 12 OS=Arabidopsis thaliana GN=TT12 PE=2 SV=1	KOG1347	2e-63	Uncharacterized membrane protein, predicted efflux pump			FAN_iscf00013880.1.g00002.1	GO:0016021,GO:0009705,GO:0015238,GO:0015299,GO:0022857,GO:0006855,GO:0009813,GO:1902600,GO:0010231,GO:0010023	integral component of membrane|plant-type vacuole membrane|drug transmembrane transporter activity|solute:proton antiporter activity|transmembrane transporter activity|drug transmembrane transport|flavonoid biosynthetic process|hydrogen ion transmembrane transport|maintenance of seed dormancy|proanthocyanidin biosynthetic process
FAN_iscf00014080.1.g00001.1	0	0.259779	0.228806	7.99061	8.86247	0	gi|470143710|ref|XP_004307514.1|PREDICTED: glucan endo-1,3-beta-glucosidase-like [Fragaria vesca subsp. vesca]	2e-81	sp|P52409|E13B_WHEAT	4e-23	Glucan endo-1,3-beta-glucosidase OS=Triticum aestivum GN=GLC1 PE=2 SV=1						FAN_iscf00014080.1.g00001.1	GO:0042973,GO:0005975,GO:0006952	glucan endo-1,3-beta-D-glucosidase activity|carbohydrate metabolic process|defense response
FAN_iscf00014141.1.g00001.1	2.64748	2.99106	3.81198	14.3156	11.9919	0	gi|764607628|ref|XP_011467225.1|PREDICTED: trihelix transcription factor GT-2-like [Fragaria vesca subsp. vesca]	4e-87									FAN_iscf00014141.1.g00001.1
FAN_iscf00014201.1.g00001.1	4.93622	2.36188	0.706436	5.87069	16.1658	0	gi|470121959|ref|XP_004297023.1|PREDICTED: rho GDP-dissociation inhibitor 1-like [Fragaria vesca subsp. vesca]	6e-69	sp|Q9SFC6|GDIR_ARATH	9e-36	Rho GDP-dissociation inhibitor 1 OS=Arabidopsis thaliana GN=GDI1 PE=1 SV=1	KOG3205	2e-36	Rho GDP-dissociation inhibitor			FAN_iscf00014201.1.g00001.1	GO:0005737,GO:0005096,GO:0005094,GO:0009932,GO:0010053	cytoplasm|GTPase activator activity|Rho GDP-dissociation inhibitor activity|cell tip growth|root epidermal cell differentiation	path:ko04962,path:ko04722	Vasopressin-regulated water reabsorption|Neurotrophin signaling pathway
FAN_iscf00014358.1.g00001.1	1.89899	0	0.971285	10.4518	10.2838	0	gi|470107490|ref|XP_004290078.1|PREDICTED: uncharacterized protein LOC101305228 [Fragaria vesca subsp. vesca]	1e-29									FAN_iscf00014358.1.g00001.1
FAN_iscf00014436.1.g00001.1	0	0	0	0	0	11.4845	gi|470120189|ref|XP_004296190.1|PREDICTED: phytoene synthase 2, chloroplastic-like [Fragaria vesca subsp. vesca]	3e-79	sp|P49293|PSY_CUCME	6e-13	Phytoene synthase, chloroplastic OS=Cucumis melo GN=PSY PE=2 SV=1	KOG1459	4e-13	Squalene synthetase			FAN_iscf00014436.1.g00001.1	GO:0009507,GO:0016767,GO:0016117	chloroplast|geranylgeranyl-diphosphate geranylgeranyltransferase activity|carotenoid biosynthetic process	path:ko00906	Carotenoid biosynthesis
FAN_iscf00014436.1.g00002.1	2.70982	3.01001	0.523164	0.263341	0.334877	5.02981	gi|764563953|ref|XP_004294991.2|PREDICTED: uncharacterized protein LOC101304367 [Fragaria vesca subsp. vesca]	0									FAN_iscf00014436.1.g00002.1
FAN_iscf00014522.1.g00001.1	5.0164	86.4427	7.15028	0.92114	1.60774	22.2881	gi|764595749|ref|XP_011465928.1|PREDICTED: receptor-like protein 12 isoform X2 [Fragaria vesca subsp. vesca]	0	sp|Q9LHP4|RCH2_ARATH	2e-51	Receptor-like protein kinase 2 OS=Arabidopsis thaliana GN=RCH2 PE=1 SV=1	KOG0619	6e-70	FOG: Leucine rich repeat			FAN_iscf00014522.1.g00001.1	GO:0016021,GO:0005886,GO:0005524,GO:0004674,GO:0016032	integral component of membrane|plasma membrane|ATP binding|protein serine/threonine kinase activity|viral process
FAN_iscf00014663.1.g00001.1	9.13316	196.995	14.3544	4.97949	2.89544	249.198	gi|470120552|ref|XP_004296364.1|PREDICTED: probable inorganic phosphate transporter 1-3 [Fragaria vesca subsp. vesca]	0	sp|Q96303|PHT14_ARATH	0	Inorganic phosphate transporter 1-4 OS=Arabidopsis thaliana GN=PHT1-4 PE=1 SV=1	KOG0252	0	Inorganic phosphate transporter			FAN_iscf00014663.1.g00001.1	GO:0005794,GO:0005887,GO:0016020,GO:0005634,GO:0005886,GO:0009506,GO:0005773,GO:0005315,GO:0022891,GO:0015293,GO:0006817,GO:0009737	Golgi apparatus|integral component of plasma membrane|membrane|nucleus|plasma membrane|plasmodesma|vacuole|inorganic phosphate transmembrane transporter activity|substrate-specific transmembrane transporter activity|symporter activity|phosphate ion transport|response to abscisic acid
FAN_iscf00014758.1.g00002.1	5.96149	0.978289	3.31357	9.47139	16.3201	0.137903	gi|470105447|ref|XP_004289095.1|PREDICTED: kinesin-like protein NACK2 [Fragaria vesca subsp. vesca]	0	sp|Q8LNZ2|NACK2_ARATH	3e-40	Kinesin-like protein NACK2 OS=Arabidopsis thaliana GN=NACK2 PE=1 SV=1	KOG0242	1e-55	Kinesin-like protein			FAN_iscf00014758.1.g00002.1	GO:0005871,GO:0005874,GO:0005634,GO:0009524,GO:0009506,GO:0005524,GO:0016887,GO:0003777,GO:0000911,GO:0009558,GO:0048229,GO:0007112,GO:0007018,GO:0009555,GO:0010245	kinesin complex|microtubule|nucleus|phragmoplast|plasmodesma|ATP binding|ATPase activity|microtubule motor activity|cytokinesis by cell plate formation|embryo sac cellularization|gametophyte development|male meiosis cytokinesis|microtubule-based movement|pollen development|radial microtubular system formation
FAN_iscf00015021.1.g00001.1	1.00933	6.52224	1.07829	0	1.28062	28.2351	gi|764537960|ref|XP_011458887.1|PREDICTED: branched-chain-amino-acid aminotransferase 2, chloroplastic-like isoform X1 [Fragaria vesca subsp. vesca]	3e-138	sp|Q9M439|BCAT2_ARATH	6e-99	Branched-chain-amino-acid aminotransferase 2, chloroplastic OS=Arabidopsis thaliana GN=BCAT2 PE=1 SV=1	KOG0975	2e-99	Branched chain aminotransferase BCAT1, pyridoxal phosphate enzymes type IV superfamily			FAN_iscf00015021.1.g00001.1	GO:0009507,GO:0052656,GO:0052654,GO:0052655,GO:0009097,GO:0009098,GO:0071669,GO:0009099	chloroplast|L-isoleucine transaminase activity|L-leucine transaminase activity|L-valine transaminase activity|isoleucine biosynthetic process|leucine biosynthetic process|plant-type cell wall organization or biogenesis|valine biosynthetic process	path:ko00270,path:ko00280,path:ko00290,path:ko00770,path:ko01210,path:ko01230	Cysteine and methionine metabolism|Valine, leucine and isoleucine degradation|Valine, leucine and isoleucine biosynthesis|Pantothenate and CoA biosynthesis|2-Oxocarboxylic acid metabolism|Biosynthesis of amino acids
FAN_iscf00015204.1.g00002.1	3.14569	2.16522	7.7083	11.3877	14.7743	1.79413	gi|470109125|ref|XP_004290852.1|PREDICTED: WAT1-related protein At4g08300-like [Fragaria vesca subsp. vesca]	4e-62	sp|F4HZQ7|WTR5_ARATH	1e-37	WAT1-related protein At1g21890 OS=Arabidopsis thaliana GN=At1g21890 PE=2 SV=1						FAN_iscf00015204.1.g00002.1	GO:0016021,GO:0005886,GO:0015171,GO:0032973,GO:0080144,GO:0043090,GO:0003333	integral component of membrane|plasma membrane|amino acid transmembrane transporter activity|amino acid export|amino acid homeostasis|amino acid import|amino acid transmembrane transport
FAN_iscf00015323.1.g00001.1	0	0	0.0941392	1.39544	3.26469	0	gi|764564824|ref|XP_004296252.2|PREDICTED: protein trichome birefringence-like 43 [Fragaria vesca subsp. vesca]	0	sp|Q6DR10|TBL43_ARATH	4e-134							FAN_iscf00015323.1.g00001.1	GO:0016021	integral component of membrane
FAN_iscf00015534.1.g00002.1	0.434914	0	0	1.37261	0.99711	0.446713											FAN_iscf00015534.1.g00002.1
FAN_iscf00015580.1.g00001.1	1.765	1.0105	2.76625	7.08002	5.39317	0	gi|764552459|ref|XP_011460274.1|PREDICTED: cytokinin riboside 5'-monophosphate phosphoribohydrolase LOG1-like [Fragaria vesca subsp. vesca]	5e-99	sp|Q8LBB7|LOG5_ARATH	6e-23	Cytokinin riboside 5'-monophosphate phosphoribohydrolase LOG5 OS=Arabidopsis thaliana GN=LOG5 PE=1 SV=1						FAN_iscf00015580.1.g00001.1	GO:0005829,GO:0005634,GO:0016799,GO:0009691	cytosol|nucleus|hydrolase activity, hydrolyzing N-glycosyl compounds|cytokinin biosynthetic process
FAN_iscf00015611.1.g00001.1	4.17765	0.834407	9.7583	16.0596	46.4586	0	gi|470145024|ref|XP_004308144.1|PREDICTED: cytochrome P450 704C1-like [Fragaria vesca subsp. vesca]	6e-111	sp|Q50EK3|C04C1_PINTA	7e-37	Cytochrome P450 704C1 OS=Pinus taeda GN=CYP704C1 PE=2 SV=1	KOG0157	1e-37	Cytochrome P450 CYP4/CYP19/CYP26 subfamilies			FAN_iscf00015611.1.g00001.1	GO:0016021,GO:0020037,GO:0005506,GO:0004497,GO:0016705	integral component of membrane|heme binding|iron ion binding|monooxygenase activity|oxidoreductase activity, acting on paired donors, with incorporation or reduction of molecular oxygen
FAN_iscf00015754.1.g00001.1	0	0	0	0	0	0	gi|470128799|ref|XP_004300322.1|PREDICTED: flavonol synthase 3-like [Fragaria vesca subsp. vesca]	6e-62	sp|Q8H1S4|ACCH3_ARATH	4e-18	1-aminocyclopropane-1-carboxylate oxidase homolog 3 OS=Arabidopsis thaliana GN=At1g06650 PE=2 SV=1	KOG0143	4e-24	Iron/ascorbate family oxidoreductases			FAN_iscf00015754.1.g00001.1	GO:0046872,GO:0016491	metal ion binding|oxidoreductase activity
FAN_iscf00015988.1.g00001.1	337.868	17.4235	179.976	429.829	300.461	0.765217	gi|470133990|ref|XP_004302841.1|PREDICTED: GDSL esterase/lipase APG [Fragaria vesca subsp. vesca]	6e-131	sp|Q9LU14|APG2_ARATH	1e-90	GDSL esterase/lipase APG OS=Arabidopsis thaliana GN=APG PE=1 SV=1						FAN_iscf00015988.1.g00001.1	GO:0048046,GO:0016788,GO:0016042	apoplast|hydrolase activity, acting on ester bonds|lipid catabolic process
FAN_iscf00016099.1.g00001.1	30.5768	87.7008	34.8932	10.8534	3.40093	220.725	gi|470132329|ref|XP_004302036.1|PREDICTED: uncharacterized protein LOC101299777 [Fragaria vesca subsp. vesca]	2e-57									FAN_iscf00016099.1.g00001.1
FAN_iscf00016292.1.g00003.1	2.07099	1.92703	1.89007	6.86962	10.8438	1.17422	gi|470116478|ref|XP_004294409.1|PREDICTED: glucan endo-1,3-beta-glucosidase 14-like [Fragaria vesca subsp. vesca]	0	sp|Q9FJU9|E1313_ARATH	6e-117	Glucan endo-1,3-beta-glucosidase 13 OS=Arabidopsis thaliana GN=At5g56590 PE=1 SV=1						FAN_iscf00016292.1.g00003.1	GO:0031225,GO:0046658,GO:0005576,GO:0009505,GO:0005886,GO:0042973,GO:0005975,GO:0071555,GO:0006952	anchored component of membrane|anchored component of plasma membrane|extracellular region|plant-type cell wall|plasma membrane|glucan endo-1,3-beta-D-glucosidase activity|carbohydrate metabolic process|cell wall organization|defense response
FAN_iscf00016341.1.g00001.1	0	0.332331	0	0	0	3.25339	gi|470138694|ref|XP_004305090.1|PREDICTED: flotillin-like protein 4 [Fragaria vesca subsp. vesca]	0	sp|D2XNQ8|FLOT1_MEDTR	1e-155	Flotillin-like protein 1 OS=Medicago truncatula GN=FLOT1 PE=2 SV=1	KOG2668	2e-144	Flotillins			FAN_iscf00016341.1.g00001.1	GO:0005901,GO:0009877	caveola|nodulation	path:ko04910	Insulin signaling pathway
FAN_iscf00016648.1.g00001.1	11.0905	3.51548	3.38254	20.6014	171.42	0.726032	gi|470103510|ref|XP_004288179.1|PREDICTED: phospho-2-dehydro-3-deoxyheptonate aldolase 2, chloroplastic-like [Fragaria vesca subsp. vesca]	9e-101	sp|Q75W16|AROG_ORYSJ	3e-55	Phospho-2-dehydro-3-deoxyheptonate aldolase 2, chloroplastic OS=Oryza sativa subsp. japonica GN=DAHPS2 PE=2 SV=1						FAN_iscf00016648.1.g00001.1	GO:0009507,GO:0003849,GO:0009073,GO:0009423	chloroplast|3-deoxy-7-phosphoheptulonate synthase activity|aromatic amino acid family biosynthetic process|chorismate biosynthetic process	path:ko00400,path:ko01230	Phenylalanine, tyrosine and tryptophan biosynthesis|Biosynthesis of amino acids
FAN_iscf00016847.1.g00001.1	2.73488	0.286735	4.39399	6.43132	54.3167	0.435699	gi|470140855|ref|XP_004306152.1|PREDICTED: phenolic glucoside malonyltransferase 1-like [Fragaria vesca subsp. vesca]	0	sp|Q9LRQ8|PMAT2_ARATH	2e-69	Phenolic glucoside malonyltransferase 2 OS=Arabidopsis thaliana GN=PMAT2 PE=1 SV=1						FAN_iscf00016847.1.g00001.1	GO:0050736,GO:0009636	O-malonyltransferase activity|response to toxic substance
FAN_iscf00017102.1.g00002.1	41.8898	20.4505	17.6165	53.2344	35.2469	3.18247	gi|764579092|ref|XP_011463569.1|PREDICTED: uncharacterized protein LOC101303794 [Fragaria vesca subsp. vesca]	0									FAN_iscf00017102.1.g00002.1
FAN_iscf00017115.1.g00001.1	32.4021	31.8924	10.14	0.958772	1.17885	54.2593	gi|470121083|ref|XP_004296613.1|PREDICTED: 1-aminocyclopropane-1-carboxylate oxidase homolog 1-like [Fragaria vesca subsp. vesca]	0	sp|Q8H1S4|ACCH3_ARATH	6e-131	1-aminocyclopropane-1-carboxylate oxidase homolog 3 OS=Arabidopsis thaliana GN=At1g06650 PE=2 SV=1	KOG0143	1e-131	Iron/ascorbate family oxidoreductases			FAN_iscf00017115.1.g00001.1	GO:0046872,GO:0016491	metal ion binding|oxidoreductase activity
FAN_iscf00017115.1.g00002.1	39.4186	56.4906	19.6086	3.44541	1.59792	38.7292	gi|470126899|ref|XP_004299419.1|PREDICTED: 1-aminocyclopropane-1-carboxylate oxidase homolog 1-like [Fragaria vesca subsp. vesca]	0	sp|Q84MB3|ACCH1_ARATH	2e-121	1-aminocyclopropane-1-carboxylate oxidase homolog 1 OS=Arabidopsis thaliana GN=At1g06620 PE=2 SV=1	KOG0143	6e-118	Iron/ascorbate family oxidoreductases			FAN_iscf00017115.1.g00002.1	GO:0046872,GO:0016491	metal ion binding|oxidoreductase activity
FAN_iscf00017672.1.g00001.1	3.12405	1.82545	8.89728	26.7836	20.0858	1.22587	gi|470101852|ref|XP_004287382.1|PREDICTED: probable inactive receptor kinase At2g26730 [Fragaria vesca subsp. vesca]	2e-147	sp|O48788|Y2267_ARATH	6e-126	Probable inactive receptor kinase At2g26730 OS=Arabidopsis thaliana GN=At2g26730 PE=1 SV=1	KOG1187	8e-56	Serine/threonine protein kinase	PRGDB00173897	ppa002548m	FAN_iscf00017672.1.g00001.1	GO:0016021,GO:0005886,GO:0005524,GO:0004672	integral component of membrane|plasma membrane|ATP binding|protein kinase activity
FAN_iscf00017757.1.g00001.1	0	5.6712	0.438958	0	0	3.02995	gi|764564102|ref|XP_011461686.1|PREDICTED: probable LRR receptor-like serine/threonine-protein kinase At4g36180 [Fragaria vesca subsp. vesca]	0	sp|Q9C9H7|RLP12_ARATH	2e-18	Receptor-like protein 12 OS=Arabidopsis thaliana GN=RLP12 PE=2 SV=2	KOG0619	1e-65	FOG: Leucine rich repeat	PRGDB00174006		FAN_iscf00017757.1.g00001.1	GO:0016021,GO:0005886	integral component of membrane|plasma membrane
FAN_iscf00017869.1.g00002.1	0.256882	1.46054	0.414681	0.137373	0.117124	4.00375	gi|764566526|ref|XP_011461986.1|PREDICTED: G-type lectin S-receptor-like serine/threonine-protein kinase At1g11410 [Fragaria vesca subsp. vesca]	1e-165	sp|Q9ZT07|RKS1_ARATH	5e-64	G-type lectin S-receptor-like serine/threonine-protein kinase RKS1 OS=Arabidopsis thaliana GN=RKS1 PE=3 SV=3				PRGDB00175987		FAN_iscf00017869.1.g00002.1	GO:0016021,GO:0005886,GO:0005524,GO:0005516,GO:0030246,GO:0004674,GO:0048544	integral component of membrane|plasma membrane|ATP binding|calmodulin binding|carbohydrate binding|protein serine/threonine kinase activity|recognition of pollen
FAN_iscf00017907.1.g00001.1	0	19.9206	0.496164	0.0827569	0	6.36343	gi|470119442|ref|XP_004295823.1|PREDICTED: glutamate receptor 2.7-like [Fragaria vesca subsp. vesca]	0	sp|Q9SHV1|GLR22_ARATH	2e-164	Glutamate receptor 2.2 OS=Arabidopsis thaliana GN=GLR2.2 PE=2 SV=1	KOG1052	5e-165	Glutamate-gated kainate-type ion channel receptor subunit GluR5 and related subunits			FAN_iscf00017907.1.g00001.1	GO:0016021,GO:0005622,GO:0005886,GO:0005262,GO:0008066,GO:0004970,GO:0070588,GO:0006816,GO:0019722,GO:0071230	integral component of membrane|intracellular|plasma membrane|calcium channel activity|glutamate receptor activity|ionotropic glutamate receptor activity|calcium ion transmembrane transport|calcium ion transport|calcium-mediated signaling|cellular response to amino acid stimulus
FAN_iscf00017916.1.g00001.1	26.0879	1.88192	4.3959	11.9522	25.3366	0.807595	gi|764549782|ref|XP_011459996.1|PREDICTED: uncharacterized protein LOC105350195 [Fragaria vesca subsp. vesca]	4e-40				KOG0522	7e-11	Ankyrin repeat protein			FAN_iscf00017916.1.g00001.1
FAN_iscf00017917.1.g00002.1	0.121229	13.4918	1.13614	0.384901	0.225855	64.0322	gi|470125834|ref|XP_004298903.1|PREDICTED: RING-H2 finger protein ATL22-like [Fragaria vesca subsp. vesca]	0	sp|Q9SKK8|ATL22_ARATH	6e-38	RING-H2 finger protein ATL22 OS=Arabidopsis thaliana GN=ATL22 PE=2 SV=2	KOG0800	9e-20	FOG: Predicted E3 ubiquitin ligase			FAN_iscf00017917.1.g00002.1	GO:0016021,GO:0008270,GO:0016567	integral component of membrane|zinc ion binding|protein ubiquitination
FAN_iscf00018219.1.g00002.1	2.1518	15.6535	2.65256	1.88763	1.38113	31.6354	gi|470140406|ref|XP_004305931.1|PREDICTED: lysine histidine transporter 1-like [Fragaria vesca subsp. vesca]	0	sp|Q9FKS8|LHT1_ARATH	0	Lysine histidine transporter 1 OS=Arabidopsis thaliana GN=LHT1 PE=1 SV=1	KOG1303	0	Amino acid transporters			FAN_iscf00018219.1.g00002.1	GO:0016021,GO:0005886,GO:0015171,GO:0015293,GO:0043090,GO:0003333,GO:0080167	integral component of membrane|plasma membrane|amino acid transmembrane transporter activity|symporter activity|amino acid import|amino acid transmembrane transport|response to karrikin
FAN_iscf00018267.1.g00001.1	1.33946	0.724361	0	3.71754	16.9769	0.214805	gi|111183171|gb|ABH07784.1|flavonol synthase [Fragaria x ananassa]	8e-104	sp|Q9XHG2|FLS_MALDO	1e-68	Flavonol synthase/flavanone 3-hydroxylase OS=Malus domestica GN=FLS PE=2 SV=1	KOG0143	1e-59	Iron/ascorbate family oxidoreductases			FAN_iscf00018267.1.g00001.1	GO:0005737,GO:0045431,GO:0005506,GO:0031418,GO:0045486	cytoplasm|flavonol synthase activity|iron ion binding|L-ascorbic acid binding|naringenin 3-dioxygenase activity	path:ko00941	Flavonoid biosynthesis
FAN_iscf00018427.1.g00001.1	7.86617	0.816849	2.99166	1.51245	3.44012	49.1915	gi|645281040|ref|XP_008245450.1|PREDICTED: uncharacterized protein LOC103343567 [Prunus mume]	3e-10									FAN_iscf00018427.1.g00001.1
FAN_iscf00018638.1.g00004.1	9.66867	1.89416	15.3663	46.0802	42.1663	1.77508	gi|764626334|ref|XP_011469126.1|PREDICTED: ankyrin repeat and zinc finger domain-containing protein 1 isoform X3 [Fragaria vesca subsp. vesca]	0	sp|O22126|FLA8_ARATH	2e-78	Fasciclin-like arabinogalactan protein 8 OS=Arabidopsis thaliana GN=FLA8 PE=1 SV=1	KOG2505	5e-123	Ankyrin repeat protein			FAN_iscf00018638.1.g00004.1	GO:0031225,GO:0046658,GO:0048046,GO:0009505,GO:0005886	anchored component of membrane|anchored component of plasma membrane|apoplast|plant-type cell wall|plasma membrane
FAN_iscf00018932.1.g00001.1	0.65585	1.73779	0.927716	0.231358	0.196883	10.3999	gi|764574575|ref|XP_011462983.1|PREDICTED: cytochrome P450 CYP749A22-like [Fragaria vesca subsp. vesca]	4e-136	sp|H2DH17|C7A22_PANGI	8e-82		KOG0157	1e-66	Cytochrome P450 CYP4/CYP19/CYP26 subfamilies			FAN_iscf00018932.1.g00001.1	GO:0016021,GO:0020037,GO:0005506,GO:0004497,GO:0016705	integral component of membrane|heme binding|iron ion binding|monooxygenase activity|oxidoreductase activity, acting on paired donors, with incorporation or reduction of molecular oxygen
FAN_iscf00018997.1.g00002.1	0.135076	0	0.142818	0.430284	1.00449	0	gi|470108481|ref|XP_004290545.1|PREDICTED: protein WHI3 [Fragaria vesca subsp. vesca]	2e-113	sp|Q6JB11|MEG5_MAIZE	2e-30		KOG1457	3e-06	RNA binding protein (contains RRM repeats)			FAN_iscf00018997.1.g00002.1	GO:0000166,GO:0017069,GO:0000398	nucleotide binding|snRNA binding|mRNA splicing, via spliceosome
FAN_iscf00019046.1.g00001.1	9.42652	6.63686	8.23733	14.9836	28.2196	2.43457	gi|470129929|ref|XP_004300860.1|PREDICTED: hydroquinone glucosyltransferase-like [Fragaria vesca subsp. vesca]	0	sp|Q9AR73|HQGT_RAUSE	2e-139	Hydroquinone glucosyltransferase OS=Rauvolfia serpentina GN=AS PE=1 SV=1	KOG1192	9e-119	UDP-glucuronosyl and UDP-glucosyl transferase			FAN_iscf00019046.1.g00001.1	GO:0050505	hydroquinone glucosyltransferase activity
FAN_iscf00019167.1.g00001.1	2.23467	0.732749	1.27499	4.33093	16.649	0	gi|470121794|ref|XP_004296943.1|PREDICTED: RNA-binding protein cabeza [Fragaria vesca subsp. vesca]	6e-45				KOG1603	6e-15	Copper chaperone			FAN_iscf00019167.1.g00001.1
FAN_iscf00019170.1.g00001.1	3.02909	0.660249	1.18809	6.27441	305.696	0.290788	gi|470133242|ref|XP_004302480.1|PREDICTED: bifunctional 3-dehydroquinate dehydratase/shikimate dehydrogenase, chloroplastic-like [Fragaria vesca subsp. vesca]	1e-106	sp|Q9SQT8|DHQSD_ARATH	2e-47	Bifunctional 3-dehydroquinate dehydratase/shikimate dehydrogenase, chloroplastic OS=Arabidopsis thaliana GN=EMB3004 PE=1 SV=1	KOG0692	4e-48	Pentafunctional AROM protein			FAN_iscf00019170.1.g00001.1	GO:0009507,GO:0009570,GO:0003855,GO:0050661,GO:0004764,GO:0009073,GO:0009423,GO:0009793,GO:0019632	chloroplast|chloroplast stroma|3-dehydroquinate dehydratase activity|NADP binding|shikimate 3-dehydrogenase (NADP+) activity|aromatic amino acid family biosynthetic process|chorismate biosynthetic process|embryo development ending in seed dormancy|shikimate metabolic process	path:ko00400,path:ko01230	Phenylalanine, tyrosine and tryptophan biosynthesis|Biosynthesis of amino acids
FAN_iscf00019205.1.g00001.1	3.96524	3.96202	3.27718	16.7172	49.9219	0.426107	gi|470115659|ref|XP_004294012.1|PREDICTED: pistil-specific extensin-like protein [Fragaria vesca subsp. vesca]	8e-14									FAN_iscf00019205.1.g00001.1
FAN_iscf00019248.1.g00001.1	17.3136	2.92079	17.2051	45.5311	25.9551	0.810057	gi|470123284|ref|XP_004297658.1|PREDICTED: protein ALTERED XYLOGLUCAN 4 [Fragaria vesca subsp. vesca]	2e-74	sp|O04523|TBL27_ARATH	1e-37							FAN_iscf00019248.1.g00001.1	GO:0005794,GO:0000139,GO:0016021,GO:0016413,GO:0010411	Golgi apparatus|Golgi membrane|integral component of membrane|O-acetyltransferase activity|xyloglucan metabolic process
FAN_iscf00019341.1.g00002.1	1.4543	0.327483	0.503315	3.6775	5.04635	0	gi|596299074|ref|XP_007227595.1|hypothetical protein PRUPE_ppa017015mg [Prunus persica]	6e-130	sp|Q766C2|NEP2_NEPGR	8e-29	Aspartic proteinase nepenthesin-2 OS=Nepenthes gracilis GN=nep2 PE=1 SV=1	KOG1339	2e-97	Aspartyl protease			FAN_iscf00019341.1.g00002.1	GO:0005576,GO:0004190	extracellular region|aspartic-type endopeptidase activity
FAN_iscf00019370.1.g00007.1	7.30099	60.6882	36.774	5.21436	0.502081	151.785	gi|764564913|ref|XP_011461766.1|PREDICTED: major allergen Pru ar 1-like [Fragaria vesca subsp. vesca]	7e-108	sp|O50001|PRU1_PRUAR	6e-85	Major allergen Pru ar 1 OS=Prunus armeniaca PE=1 SV=1						FAN_iscf00019370.1.g00007.1	GO:0006952,GO:0009607	defense response|response to biotic stimulus
FAN_iscf00019370.1.g00012.1	1.77889	55.0309	18.5736	1.16869	0.142153	183.933	gi|470121649|ref|XP_004296875.1|PREDICTED: major allergen Pru ar 1-like [Fragaria vesca subsp. vesca]	5e-107	sp|O50001|PRU1_PRUAR	3e-84	Major allergen Pru ar 1 OS=Prunus armeniaca PE=1 SV=1						FAN_iscf00019370.1.g00012.1	GO:0006952,GO:0009607	defense response|response to biotic stimulus
FAN_iscf00019469.1.g00001.1	0.372335	1.06598	0.499874	0	0.173527	3.45192	gi|470140625|ref|XP_004306040.1|PREDICTED: F-box/kelch-repeat protein At3g06240-like [Fragaria vesca subsp. vesca]	0									FAN_iscf00019469.1.g00001.1
FAN_iscf00019519.1.g00001.1	0.220813	5.36276	0.692708	0.231616	0.415446	9.54168	gi|470125167|ref|XP_004298577.1|PREDICTED: probable receptor-like protein kinase At5g39030 [Fragaria vesca subsp. vesca]	7e-122	sp|P0CH01|AT21A_ARATH	7e-06	Putative RING-H2 finger protein ATL21A OS=Arabidopsis thaliana GN=ATL21A PE=3 SV=1				PRGDB00177918		FAN_iscf00019519.1.g00001.1	GO:0016021,GO:0030247,GO:0008270,GO:0016567	integral component of membrane|polysaccharide binding|zinc ion binding|protein ubiquitination
FAN_iscf00019766.1.g00003.1	0.123622	0.139864	0.129919	0.774874	0	0	gi|470140336|ref|XP_004305897.1|PREDICTED: probable pectinesterase 8 [Fragaria vesca subsp. vesca]	4e-75	sp|O23038|PME8_ARATH	8e-53	Probable pectinesterase 8 OS=Arabidopsis thaliana GN=PME8 PE=2 SV=2						FAN_iscf00019766.1.g00003.1	GO:0005618,GO:0005576,GO:0045330,GO:0030599,GO:0042545,GO:0045490	cell wall|extracellular region|aspartyl esterase activity|pectinesterase activity|cell wall modification|pectin catabolic process
FAN_iscf00019847.1.g00001.1	2.83287	47.4619	16.4969	5.06421	1.2467	108.804	gi|764567251|ref|XP_011462143.1|PREDICTED: uncharacterized protein At1g24485-like [Fragaria vesca subsp. vesca]	3e-76	sp|A5PHT0|Y1448_ARATH	1e-13	Uncharacterized protein At1g24485 OS=Arabidopsis thaliana GN=RWK1 PE=2 SV=2						FAN_iscf00019847.1.g00001.1	GO:0016021	integral component of membrane
FAN_iscf00019930.1.g00001.1	10.8363	4.9097	4.00832	15.7099	50.2201	0	gi|470135671|ref|XP_004303634.1|PREDICTED: alpha carbonic anhydrase 4-like [Fragaria vesca subsp. vesca]	1e-95	sp|F4JIK2|ATCA4_ARATH	3e-57		KOG0382	7e-58	Carbonic anhydrase			FAN_iscf00019930.1.g00001.1	GO:0009570,GO:0009535,GO:0004089,GO:0008270,GO:0006730	chloroplast stroma|chloroplast thylakoid membrane|carbonate dehydratase activity|zinc ion binding|one-carbon metabolic process	path:ko00910	Nitrogen metabolism
FAN_iscf00020047.1.g00001.1	0.626122	4.03647	0.263756	0	0	4.70461	gi|470110384|ref|XP_004291464.1|PREDICTED: uncharacterized protein LOC101313379 [Fragaria vesca subsp. vesca]	2e-161	sp|Q9SD53|Y3720_ARATH	4e-24	UPF0481 protein At3g47200 OS=Arabidopsis thaliana GN=At3g47200 PE=1 SV=1						FAN_iscf00020047.1.g00001.1	GO:0016021,GO:0005886	integral component of membrane|plasma membrane
FAN_iscf00020664.1.g00003.1	0.496388	1.93738	0.759185	0	0.396337	0	gi|645252125|ref|XP_008231979.1|PREDICTED: RAB6-interacting golgin-like [Prunus mume]	1e-34									FAN_iscf00020664.1.g00003.1
FAN_iscf00020733.1.g00001.1	1.64238	0.470669	4.33493	13.5758	4.86126	0.395279	gi|470110219|ref|XP_004291383.1|PREDICTED: filament-like plant protein 4 [Fragaria vesca subsp. vesca]	0	sp|Q9C698|FPP6_ARATH	9e-147	Filament-like plant protein 6 OS=Arabidopsis thaliana GN=FPP6 PE=2 SV=1						FAN_iscf00020733.1.g00001.1	GO:0005886	plasma membrane
FAN_iscf00020750.1.g00001.1	15.9898	10.5976	13.3346	33.7697	41.9083	0	gi|470125680|ref|XP_004298828.1|PREDICTED: probable polygalacturonase isoform X1 [Fragaria vesca subsp. vesca]	3e-136	sp|A7PZL3|PGLR_VITVI	5e-99	Probable polygalacturonase OS=Vitis vinifera GN=GSVIVT00026920001 PE=1 SV=1						FAN_iscf00020750.1.g00001.1	GO:0016021,GO:0004650,GO:0005975	integral component of membrane|polygalacturonase activity|carbohydrate metabolic process
FAN_iscf00020778.1.g00001.1	29.2753	8.46808	16.4388	63.2407	61.6503	2.36762	gi|734365405|gb|KHN17784.1|hypothetical protein glysoja_005981 [Glycine soja]	2e-61	sp|Q9SFF6|PAE12_ARATH	1e-39		KOG4287	2e-40	Pectin acetylesterase and similar proteins			FAN_iscf00020778.1.g00001.1	GO:0005618,GO:0005576,GO:0016787,GO:0071555	cell wall|extracellular region|hydrolase activity|cell wall organization	path:ko04310	Wnt signaling pathway
FAN_iscf00020940.1.g00001.1	16.2184	2.10898	23.2928	34.6209	23.7751	0.44252	gi|470103191|ref|XP_004288027.1|PREDICTED: probable serine/threonine-protein kinase At1g01540 [Fragaria vesca subsp. vesca]	3e-28	sp|Q3EDL4|Y1154_ARATH	1e-16	Probable serine/threonine-protein kinase At1g01540 OS=Arabidopsis thaliana GN=At1g01540 PE=1 SV=2	KOG1187	1e-18	Serine/threonine protein kinase	PRGDB00173802		FAN_iscf00020940.1.g00001.1	GO:0016021,GO:0005886,GO:0005524,GO:0004674,GO:0046777	integral component of membrane|plasma membrane|ATP binding|protein serine/threonine kinase activity|protein autophosphorylation
FAN_iscf00021001.1.g00001.1	38.2191	7.44857	12.9672	66.1347	147.717	0	gi|470105447|ref|XP_004289095.1|PREDICTED: kinesin-like protein NACK2 [Fragaria vesca subsp. vesca]	8e-61	sp|Q8S905|NACK1_ARATH	6e-35	Kinesin-like protein NACK1 OS=Arabidopsis thaliana GN=NACK1 PE=1 SV=1	KOG0242	1e-51	Kinesin-like protein			FAN_iscf00021001.1.g00001.1	GO:0005871,GO:0005874,GO:0005634,GO:0009524,GO:0005524,GO:0016887,GO:0003777,GO:0000911,GO:0009558,GO:0048229,GO:0007018,GO:0009555	kinesin complex|microtubule|nucleus|phragmoplast|ATP binding|ATPase activity|microtubule motor activity|cytokinesis by cell plate formation|embryo sac cellularization|gametophyte development|microtubule-based movement|pollen development
FAN_iscf00021063.1.g00001.1	2.31669	0.469382	0.65074	2.58234	5.719	0	gi|764590308|ref|XP_011465131.1|PREDICTED: indole-3-acetic acid-induced protein ARG7-like [Fragaria vesca subsp. vesca]	4e-51	sp|P32295|ARG7_VIGRR	2e-30	Indole-3-acetic acid-induced protein ARG7 OS=Vigna radiata var. radiata GN=ARG7 PE=2 SV=1						FAN_iscf00021063.1.g00001.1	GO:0009733	response to auxin	path:ko04075	Plant hormone signal transduction
FAN_iscf00021103.1.g00001.1	20.0679	4.64888	13.7358	15.4061	28.3087	1.05065	gi|764547339|ref|XP_004292045.2|PREDICTED: very-long-chain enoyl-CoA reductase-like [Fragaria vesca subsp. vesca]	7e-119				KOG1638	2e-48	Steroid reductase			FAN_iscf00021103.1.g00001.1	path:ko00062,path:ko01040,path:ko01212	Fatty acid elongation|Biosynthesis of unsaturated fatty acids|Fatty acid metabolism
FAN_iscf00021154.1.g00001.1	0	0	0	0	0	0	gi|764618251|ref|XP_011468229.1|PREDICTED: nudix hydrolase 13, mitochondrial isoform X2 [Fragaria vesca subsp. vesca]	2e-29	sp|Q93ZY7|NUD12_ARATH	5e-16	Nudix hydrolase 12, mitochondrial OS=Arabidopsis thaliana GN=NUDT12 PE=2 SV=1	KOG2839	1e-16	Diadenosine and diphosphoinositol polyphosphate phosphohydrolase			FAN_iscf00021154.1.g00001.1	GO:0005739,GO:0016787,GO:0046872	mitochondrion|hydrolase activity|metal ion binding
FAN_iscf00021161.1.g00002.1	0.656356	0.321093	0.392431	1.26314	2.53764	0	gi|470121717|ref|XP_004296907.1|PREDICTED: probable membrane-associated kinase regulator 1 [Fragaria vesca subsp. vesca]	1e-117	sp|Q3E936|MAKR1_ARATH	1e-31	Probable membrane-associated kinase regulator 1 OS=Arabidopsis thaliana GN=MAKR1 PE=1 SV=1						FAN_iscf00021161.1.g00002.1	GO:0005829,GO:0005886,GO:0009536,GO:0019210,GO:0009742,GO:0006629,GO:0042326,GO:0009741	cytosol|plasma membrane|plastid|kinase inhibitor activity|brassinosteroid mediated signaling pathway|lipid metabolic process|negative regulation of phosphorylation|response to brassinosteroid
FAN_iscf00021500.1.g00003.1	1.29996	2.94323	1.01823	0.449094	0.40067	10.0693	gi|470135185|ref|XP_004303404.1|PREDICTED: E3 ubiquitin-protein ligase PUB24 [Fragaria vesca subsp. vesca]	0	sp|Q9SF15|PUB24_ARATH	3e-107	E3 ubiquitin-protein ligase PUB24 OS=Arabidopsis thaliana GN=PUB24 PE=1 SV=1	KOG0167	6e-19	FOG: Armadillo/beta-catenin-like repeats			FAN_iscf00021500.1.g00003.1	GO:0016874,GO:0004842,GO:0006952	ligase activity|ubiquitin-protein transferase activity|defense response
FAN_iscf00021591.1.g00001.1	15.9607	3.99761	10.5423	34.2602	58.5197	0.491533	gi|470110201|ref|XP_004291374.1|PREDICTED: endoglucanase 10-like [Fragaria vesca subsp. vesca]	2e-99	sp|Q8LCP6|GUN10_ARATH	7e-57	Endoglucanase 10 OS=Arabidopsis thaliana GN=At1g75680 PE=2 SV=2						FAN_iscf00021591.1.g00001.1	GO:0005576,GO:0005886,GO:0008810,GO:0071555,GO:0030245	extracellular region|plasma membrane|cellulase activity|cell wall organization|cellulose catabolic process
FAN_iscf00021648.1.g00001.1	1.70331	8.0138	0.360024	0.35974	0.155363	7.65257	gi|764609703|ref|XP_011467436.1|PREDICTED: probably inactive leucine-rich repeat receptor-like protein kinase At5g48380 isoform X2 [Fragaria vesca subsp. vesca]	3e-164	sp|Q9ASS4|Y5838_ARATH	3e-54	Probably inactive leucine-rich repeat receptor-like protein kinase At5g48380 OS=Arabidopsis thaliana GN=At5g48380 PE=1 SV=1	KOG1187	1e-44	Serine/threonine protein kinase			FAN_iscf00021648.1.g00001.1	GO:0016021,GO:0005886,GO:0009506,GO:0005524,GO:0016301,GO:0004672,GO:0033612,GO:0042742,GO:0060548,GO:0031348	integral component of membrane|plasma membrane|plasmodesma|ATP binding|kinase activity|protein kinase activity|receptor serine/threonine kinase binding|defense response to bacterium|negative regulation of cell death|negative regulation of defense response
FAN_iscf00021803.1.g00007.1	0.390582	1.10215	0.203287	0	0	0.321421	gi|470120174|ref|XP_004296183.1|PREDICTED: receptor-like protein 2 [Fragaria vesca subsp. vesca]	0	sp|Q9C7S5|PSYR1_ARATH	1e-132	Tyrosine-sulfated glycopeptide receptor 1 OS=Arabidopsis thaliana GN=PSYR1 PE=2 SV=1	KOG0619	4e-132	FOG: Leucine rich repeat	PRGDB00174013		FAN_iscf00021803.1.g00007.1	GO:0016021,GO:0005886,GO:0005524,GO:0001653,GO:0004674,GO:0004888,GO:0045851,GO:0007165,GO:0009826	integral component of membrane|plasma membrane|ATP binding|peptide receptor activity|protein serine/threonine kinase activity|transmembrane signaling receptor activity|pH reduction|signal transduction|unidimensional cell growth
FAN_iscf00021913.1.g00001.1	9.11288	3.51059	5.08909	30.8767	24.9006	1.90144	gi|470103579|ref|XP_004288212.1|PREDICTED: uncharacterized protein LOC101299808 [Fragaria vesca subsp. vesca]	1e-62									FAN_iscf00021913.1.g00001.1
FAN_iscf00021976.1.g00001.1	0.736128	6.15867	0.935648	0.15508	0	3.46545	gi|470143347|ref|XP_004307340.1|PREDICTED: 3-hydroxyisobutyryl-CoA hydrolase 1-like [Fragaria vesca subsp. vesca]	7e-169	sp|Q6NMB0|HIBC3_ARATH	1e-99	Probable 3-hydroxyisobutyryl-CoA hydrolase 3 OS=Arabidopsis thaliana GN=At2g30660 PE=2 SV=1	KOG1684	8e-55	Enoyl-CoA hydratase			FAN_iscf00021976.1.g00001.1	GO:0005777,GO:0003860,GO:0016836,GO:0006574	peroxisome|3-hydroxyisobutyryl-CoA hydrolase activity|hydro-lyase activity|valine catabolic process	path:ko00280,path:ko00640,path:ko00410,path:ko01200	Valine, leucine and isoleucine degradation|Propanoate metabolism|beta-Alanine metabolism|Carbon metabolism
FAN_iscf00022011.1.g00001.1	0.0649077	0.663414	0.274573	0	0.0585341	2.70674	gi|764556139|ref|XP_004293986.2|PREDICTED: probable LRR receptor-like serine/threonine-protein kinase At3g47570 [Fragaria vesca subsp. vesca]	0	sp|C0LGT6|EFR_ARATH	5e-80	LRR receptor-like serine/threonine-protein kinase EFR OS=Arabidopsis thaliana GN=EFR PE=1 SV=1	KOG0619	8e-52	FOG: Leucine rich repeat	PRGDB00174588	ppa000173m	FAN_iscf00022011.1.g00001.1	GO:0012505,GO:0016021,GO:0005886,GO:0005524,GO:0004674,GO:0019199,GO:0010204,GO:0016045,GO:0002764,GO:0009626,GO:0010359	endomembrane system|integral component of membrane|plasma membrane|ATP binding|protein serine/threonine kinase activity|transmembrane receptor protein kinase activity|defense response signaling pathway, resistance gene-independent|detection of bacterium|immune response-regulating signaling pathway|plant-type hypersensitive response|regulation of anion channel activity
FAN_iscf00022514.1.g00001.1	6.71171	2.72803	4.21433	22.8115	62.0875	0											FAN_iscf00022514.1.g00001.1
FAN_iscf00022715.1.g00002.1	18.8756	11.0739	25.5992	23.2963	24.2057	3.42283	gi|470127432|ref|XP_004299673.1|PREDICTED: thylakoid lumenal 29 kDa protein, chloroplastic [Fragaria vesca subsp. vesca]	1e-74	sp|Q9THX6|TL29_SOLLC	4e-64	Thylakoid lumenal 29 kDa protein, chloroplastic OS=Solanum lycopersicum GN=CLEB3J9 PE=3 SV=1						FAN_iscf00022715.1.g00002.1	GO:0009543,GO:0020037,GO:0004601,GO:0006979	chloroplast thylakoid lumen|heme binding|peroxidase activity|response to oxidative stress	path:ko00053,path:ko00480	Ascorbate and aldarate metabolism|Glutathione metabolism
FAN_iscf00022720.1.g00001.1	12.5119	2.84409	5.23062	29.0311	53.1025	1.55489	gi|470114114|ref|XP_004293262.1|PREDICTED: probable xyloglucan endotransglucosylase/hydrolase protein 8 [Fragaria vesca subsp. vesca]	3e-92	sp|Q8L9A9|XTH8_ARATH	4e-77	Probable xyloglucan endotransglucosylase/hydrolase protein 8 OS=Arabidopsis thaliana GN=XTH8 PE=2 SV=2						FAN_iscf00022720.1.g00001.1	GO:0048046,GO:0005618,GO:0004553,GO:0016762,GO:0042546,GO:0071555,GO:0010411	apoplast|cell wall|hydrolase activity, hydrolyzing O-glycosyl compounds|xyloglucan:xyloglucosyl transferase activity|cell wall biogenesis|cell wall organization|xyloglucan metabolic process
FAN_iscf00022889.1.g00001.1	0	0	0	0.603831	0.51136	26.1142	gi|764632022|ref|XP_011469707.1|PREDICTED: cyclic nucleotide-gated ion channel 1-like [Fragaria vesca subsp. vesca]	0	sp|Q39191|WAK1_ARATH	1e-31	Wall-associated receptor kinase 1 OS=Arabidopsis thaliana GN=WAK1 PE=1 SV=2	KOG1187	7e-30	Serine/threonine protein kinase			FAN_iscf00022889.1.g00001.1	GO:0016021,GO:0009505,GO:0005886,GO:0005773,GO:0005524,GO:0005509,GO:0016301,GO:0030247,GO:0004674,GO:0050832,GO:0009751,GO:0009615	integral component of membrane|plant-type cell wall|plasma membrane|vacuole|ATP binding|calcium ion binding|kinase activity|polysaccharide binding|protein serine/threonine kinase activity|defense response to fungus|response to salicylic acid|response to virus
FAN_iscf00022937.1.g00001.1	0	0	0	0	0	6.46913	gi|470146940|ref|XP_004309077.1|PREDICTED: (-)-germacrene D synthase-like [Fragaria vesca subsp. vesca]	0	sp|Q6Q3H3|TPSGD_VITVI	3e-150	(-)-germacrene D synthase OS=Vitis vinifera GN=VIT_19s0014g04930 PE=1 SV=1						FAN_iscf00022937.1.g00001.1	GO:0005737,GO:0034004,GO:0052577,GO:0000287,GO:0016114	cytoplasm|germacradienol synthase activity|germacrene-D synthase activity|magnesium ion binding|terpenoid biosynthetic process
FAN_iscf00023350.1.g00002.1	0	0	0.435299	6.01107	8.28156	0	gi|470129281|ref|XP_004300552.1|PREDICTED: methylesterase 1-like [Fragaria vesca subsp. vesca]	6e-104	sp|Q9SE93|PNAE_RAUSE	4e-37	Polyneuridine-aldehyde esterase OS=Rauvolfia serpentina GN=PNAE PE=1 SV=1						FAN_iscf00023350.1.g00002.1	GO:0050529,GO:0009820	polyneuridine-aldehyde esterase activity|alkaloid metabolic process
FAN_iscf00023389.1.g00001.1	0	0	0	5.20661	23.6693	0.0656349	gi|470101213|ref|XP_004287071.1|PREDICTED: (-)-alpha-pinene synthase-like [Fragaria vesca subsp. vesca]	0	sp|O23945|PINS_FRAVE	0	(-)-alpha-pinene synthase OS=Fragaria vesca PE=1 SV=2						FAN_iscf00023389.1.g00001.1	GO:0005829,GO:0000287,GO:0010333,GO:0016114	cytosol|magnesium ion binding|terpene synthase activity|terpenoid biosynthetic process
FAN_iscf00023483.1.g00001.1	0.40917	0	1.6749	6.41963	16.8441	0	gi|470114009|ref|XP_004293211.1|PREDICTED: glucan endo-1,3-beta-D-glucosidase [Fragaria vesca subsp. vesca]	4e-61	sp|Q94G86|ALL9_OLEEU	1e-36	Glucan endo-1,3-beta-D-glucosidase OS=Olea europaea GN=OLE9 PE=1 SV=1						FAN_iscf00023483.1.g00001.1	GO:0005576,GO:0042973,GO:0005975	extracellular region|glucan endo-1,3-beta-D-glucosidase activity|carbohydrate metabolic process
FAN_iscf00023496.1.g00002.1	13.0199	8.74785	3.03967	4.40654	33.2625	0											FAN_iscf00023496.1.g00002.1
FAN_iscf00023523.1.g00003.1	22.0331	2.68098	1.64349	4.66824	7.8398	0.422074	gi|765365452|ref|NP_001292194.1|BAG family molecular chaperone regulator 2 [Fragaria vesca]	3e-58									FAN_iscf00023523.1.g00003.1
FAN_iscf00023576.1.g00003.1	0.112844	0	0.118082	1.37447	4.0216	0	gi|645249615|ref|XP_008230830.1|PREDICTED: anthocyanidin 3-O-glucosyltransferase 2-like [Prunus mume]	1e-94	sp|Q9LK73|U88A1_ARATH	2e-37	UDP-glycosyltransferase 88A1 OS=Arabidopsis thaliana GN=UGT88A1 PE=2 SV=1	KOG1192	4e-38	UDP-glucuronosyl and UDP-glucosyl transferase			FAN_iscf00023576.1.g00003.1	GO:0005829,GO:0043231,GO:0080045,GO:0080043,GO:0080046,GO:0080044,GO:0009813,GO:0052696	cytosol|intracellular membrane-bounded organelle|quercetin 3'-O-glucosyltransferase activity|quercetin 3-O-glucosyltransferase activity|quercetin 4'-O-glucosyltransferase activity|quercetin 7-O-glucosyltransferase activity|flavonoid biosynthetic process|flavonoid glucuronidation
FAN_iscf00023616.1.g00001.1	0.284927	0.10538	0.793361	3.56335	5.28156	0	gi|764606535|ref|XP_011467085.1|PREDICTED: glucan endo-1,3-beta-glucosidase 14 [Fragaria vesca subsp. vesca]	0	sp|Q9ZQG9|E1314_ARATH	2e-106	Glucan endo-1,3-beta-glucosidase 14 OS=Arabidopsis thaliana GN=At2g27500 PE=1 SV=2						FAN_iscf00023616.1.g00001.1	GO:0046658,GO:0005618,GO:0005737,GO:0005576,GO:0005634,GO:0042973,GO:0005975,GO:0071555,GO:0006952	anchored component of plasma membrane|cell wall|cytoplasm|extracellular region|nucleus|glucan endo-1,3-beta-D-glucosidase activity|carbohydrate metabolic process|cell wall organization|defense response
FAN_iscf00023622.1.g00001.1	18.6416	0	1.22872	23.2488	21.1844	0.400272	gi|764522263|ref|XP_011471047.1|PREDICTED: SUN domain-containing protein 3-like [Fragaria vesca subsp. vesca]	2e-06									FAN_iscf00023622.1.g00001.1
FAN_iscf00023680.1.g00001.1	0	0	0	1.15449	4.99506	0	gi|566159056|ref|XP_002302736.2|kinesin motor family protein [Populus trichocarpa]	1e-167	sp|O81635|ATK4_ARATH	1e-83	Kinesin-4 OS=Arabidopsis thaliana GN=ATK4 PE=1 SV=2	KOG0239	2e-145	Kinesin (KAR3 subfamily)			FAN_iscf00023680.1.g00001.1	GO:0005737,GO:0005871,GO:0005874,GO:0005524,GO:0016887,GO:0008017,GO:0003777,GO:0007018	cytoplasm|kinesin complex|microtubule|ATP binding|ATPase activity|microtubule binding|microtubule motor activity|microtubule-based movement
FAN_iscf00023692.1.g00001.1	6.91593	3.22037	1.72883	5.53017	17.5841	0.702996	gi|470108688|ref|XP_004290642.1|PREDICTED: protein LONGIFOLIA 1 [Fragaria vesca subsp. vesca]	5e-113									FAN_iscf00023692.1.g00001.1
FAN_iscf00023887.1.g00001.1	15.7718	8.20021	3.28887	14.9195	50.7453	0.673342	gi|470143097|ref|XP_004307221.1|PREDICTED: uncharacterized protein LOC101292742 [Fragaria vesca subsp. vesca]	2e-51									FAN_iscf00023887.1.g00001.1
FAN_iscf00023927.1.g00001.1	2.16635	0.680666	0.312122	1.58124	1.57678	21.3083											FAN_iscf00023927.1.g00001.1
FAN_iscf00024002.1.g00002.1	1.84271	1.09879	1.21313	0.354559	0.43498	9.56407	gi|470122151|ref|XP_004297112.1|PREDICTED: parafibromin [Fragaria vesca subsp. vesca]	1e-09									FAN_iscf00024002.1.g00002.1
FAN_iscf00024011.1.g00001.1	0.440001	3.86194	0.369726	0	0.0767224	1.68512	gi|645277692|ref|XP_008243892.1|PREDICTED: cytochrome P450 CYP749A22-like [Prunus mume]	0	sp|H2DH17|C7A22_PANGI	2e-130		KOG0157	1e-76	Cytochrome P450 CYP4/CYP19/CYP26 subfamilies			FAN_iscf00024011.1.g00001.1	GO:0016021,GO:0020037,GO:0005506,GO:0004497,GO:0016705	integral component of membrane|heme binding|iron ion binding|monooxygenase activity|oxidoreductase activity, acting on paired donors, with incorporation or reduction of molecular oxygen	path:ko00905	Brassinosteroid biosynthesis
FAN_iscf00024148.1.g00001.1	3.23056	11.0993	0.893549	0.219672	0.287344	5.87353	gi|470120546|ref|XP_004296361.1|PREDICTED: ethylene-responsive transcription factor 1B [Fragaria vesca subsp. vesca]	7e-178	sp|Q8LDC8|ERF92_ARATH	6e-59	Ethylene-responsive transcription factor 1B OS=Arabidopsis thaliana GN=ERF1B PE=1 SV=2						FAN_iscf00024148.1.g00001.1	GO:0005634,GO:0003677,GO:0003700,GO:0006952,GO:0009873,GO:0009867,GO:0006351	nucleus|DNA binding|transcription factor activity, sequence-specific DNA binding|defense response|ethylene-activated signaling pathway|jasmonic acid mediated signaling pathway|transcription, DNA-templated	path:ko04075	Plant hormone signal transduction
FAN_iscf00024156.1.g00001.1	17.7504	24.4164	19.412	0.956846	0.964203	13.0046	gi|470115112|ref|XP_004293747.1|PREDICTED: protein PHLOEM PROTEIN 2-LIKE A9 [Fragaria vesca subsp. vesca]	2e-45	sp|Q9SA16|P2A09_ARATH	2e-14	Protein PHLOEM PROTEIN 2-LIKE A9 OS=Arabidopsis thaliana GN=PP2A9 PE=2 SV=1						FAN_iscf00024156.1.g00001.1	GO:0030246	carbohydrate binding
FAN_iscf00024171.1.g00001.1	1.20395	4.7583	1.20418	0.304054	0	3.3926	gi|470147051|ref|XP_004309130.1|PREDICTED: cyclic nucleotide-gated ion channel 1-like [Fragaria vesca subsp. vesca]	6e-47	sp|O65717|CNGC1_ARATH	4e-09	Cyclic nucleotide-gated ion channel 1 OS=Arabidopsis thaliana GN=CNGC1 PE=1 SV=1	KOG0498	1e-09	K+-channel ERG and related proteins, contain PAS/PAC sensor domain			FAN_iscf00024171.1.g00001.1	GO:0016021,GO:0005886,GO:0030552,GO:0030553,GO:0005216,GO:0042391	integral component of membrane|plasma membrane|cAMP binding|cGMP binding|ion channel activity|regulation of membrane potential	path:ko04626	Plant-pathogen interaction
FAN_iscf00024220.1.g00002.1	4.88581	0.384126	0.358244	3.04504	30.4846	0	gi|470108283|ref|XP_004290451.1|PREDICTED: putative laccase-9 [Fragaria vesca subsp. vesca]	3e-108	sp|Q9FY79|LAC14_ARATH	2e-67	Laccase-14 OS=Arabidopsis thaliana GN=LAC14 PE=2 SV=1	KOG1263	6e-68	Multicopper oxidases			FAN_iscf00024220.1.g00002.1	GO:0048046,GO:0005507,GO:0052716,GO:0016722,GO:0009809,GO:0046274	apoplast|copper ion binding|hydroquinone:oxygen oxidoreductase activity|oxidoreductase activity, oxidizing metal ions|lignin biosynthetic process|lignin catabolic process
FAN_iscf00024687.1.g00001.1	18.5395	9.799	16.0003	32.837	85.338	2.04218	gi|118488731|gb|ABK96176.1|unknown [Populus trichocarpa]	3e-152	sp|O81221|ACT_GOSHI	4e-150	Actin OS=Gossypium hirsutum PE=3 SV=1	KOG0676	3e-148	Actin and related proteins			FAN_iscf00024687.1.g00001.1	GO:0005737,GO:0005856,GO:0005524	cytoplasm|cytoskeleton|ATP binding
FAN_iscf00024845.1.g00001.1	15.6913	1.85935	5.94446	14.3772	43.9646	0.598531	gi|470121196|ref|XP_004296665.1|PREDICTED: protein tesmin/TSO1-like CXC 2 [Fragaria vesca subsp. vesca]	0	sp|F4JIF5|TCX2_ARATH	5e-27	Protein tesmin/TSO1-like CXC 2 OS=Arabidopsis thaliana GN=TCX2 PE=1 SV=1	KOG1171	2e-40	Metallothionein-like protein			FAN_iscf00024845.1.g00001.1	GO:0005634,GO:0046872,GO:0007275	nucleus|metal ion binding|multicellular organism development
FAN_iscf00025123.1.g00001.1	1.18573	0	1.19902	5.6622	78.8424	0	gi|470143047|ref|XP_004307199.1|PREDICTED: cytosolic sulfotransferase 15-like [Fragaria vesca subsp. vesca]	0	sp|Q8L5A7|SOT15_ARATH	4e-152	Cytosolic sulfotransferase 15 OS=Arabidopsis thaliana GN=SOT15 PE=1 SV=1	KOG1584	2e-152	Sulfotransferase			FAN_iscf00025123.1.g00001.1	GO:0005737,GO:0080131,GO:0009694,GO:0009753	cytoplasm|hydroxyjasmonate sulfotransferase activity|jasmonic acid metabolic process|response to jasmonic acid
FAN_iscf00025167.1.g00001.1	2.0126	1.0447	0.894893	3.01263	3.82519	0.301428	gi|764554652|ref|XP_011460524.1|PREDICTED: uncharacterized protein LOC105350367 [Fragaria vesca subsp. vesca]	0									FAN_iscf00025167.1.g00001.1
FAN_iscf00025253.1.g00001.1	24.748	1.98287	11.6637	68.9159	156.587	0.407199	gi|71979908|dbj|BAE17124.1|chalcone synthase [Fragaria x ananassa]	1e-111	sp|Q9AU11|PKS1_RUBID	7e-109	Polyketide synthase 1 OS=Rubus idaeus GN=PKS1 PE=1 SV=1						FAN_iscf00025253.1.g00001.1	GO:0016210,GO:0042803,GO:0009813	naringenin-chalcone synthase activity|protein homodimerization activity|flavonoid biosynthetic process	path:ko00941,path:ko04712	Flavonoid biosynthesis|Circadian rhythm - plant
FAN_iscf00025382.1.g00001.1	16.1175	460.824	219.281	23.2102	4.21824	780.525	gi|595857473|ref|XP_007210551.1|hypothetical protein PRUPE_ppa014101mg [Prunus persica]	9e-44									FAN_iscf00025382.1.g00001.1
FAN_iscf00025489.1.g00001.1	0	0.0582731	0	0.108722	0	6.00123	gi|764560106|ref|XP_004295879.2|PREDICTED: cytochrome P450 71A25-like [Fragaria vesca subsp. vesca]	0	sp|P37117|C71A4_SOLME	3e-154	Cytochrome P450 71A4 OS=Solanum melongena GN=CYP71A4 PE=2 SV=1	KOG0156	5e-133	Cytochrome P450 CYP2 subfamily			FAN_iscf00025489.1.g00001.1	GO:0016021,GO:0020037,GO:0005506,GO:0004497,GO:0016705	integral component of membrane|heme binding|iron ion binding|monooxygenase activity|oxidoreductase activity, acting on paired donors, with incorporation or reduction of molecular oxygen
FAN_iscf00025515.1.g00001.1	0	3.48959	0	0	0	5.6948	gi|764566212|ref|XP_004295244.2|PREDICTED: cysteine-rich receptor-like protein kinase 7 [Fragaria vesca subsp. vesca]	2e-109	sp|Q8GYA4|CRK10_ARATH	4e-71	Cysteine-rich receptor-like protein kinase 10 OS=Arabidopsis thaliana GN=CRK10 PE=1 SV=3				PRGDB00173809	ppa016818m	FAN_iscf00025515.1.g00001.1	GO:0016021,GO:0005886,GO:0009506,GO:0005524,GO:0004674,GO:0042742,GO:0006468	integral component of membrane|plasma membrane|plasmodesma|ATP binding|protein serine/threonine kinase activity|defense response to bacterium|protein phosphorylation
FAN_iscf00025576.1.g00001.1	11.2006	0.715667	6.2877	25.0945	42.2568	0.455265	gi|470147945|ref|XP_004309537.1|PREDICTED: uncharacterized protein LOC101303763 [Fragaria vesca subsp. vesca]	6e-122				KOG1454	4e-86	Predicted hydrolase/acyltransferase (alpha/beta hydrolase superfamily)			FAN_iscf00025576.1.g00001.1
FAN_iscf00025668.1.g00002.1	2.01994	8.48414	1.73123	1.74455	0.294288	28.2108	gi|470132329|ref|XP_004302036.1|PREDICTED: uncharacterized protein LOC101299777 [Fragaria vesca subsp. vesca]	9e-48									FAN_iscf00025668.1.g00002.1
FAN_iscf00025828.1.g00001.1	12.5829	3.54989	25.4845	52.3717	35.2666	1.19502	gi|470101239|ref|XP_004287084.1|PREDICTED: leucine-rich repeat extensin-like protein 4 [Fragaria vesca subsp. vesca]	0	sp|Q9LHF1|LRX4_ARATH	0	Leucine-rich repeat extensin-like protein 4 OS=Arabidopsis thaliana GN=LRX4 PE=1 SV=1				PRGDB00216924		FAN_iscf00025828.1.g00001.1	GO:0005618,GO:0005576,GO:0009505,GO:0009506,GO:0005199,GO:0071555	cell wall|extracellular region|plant-type cell wall|plasmodesma|structural constituent of cell wall|cell wall organization
FAN_iscf00025945.1.g00001.1	10.037	5.01823	4.78553	11.2896	8.30059	0.805439	gi|470134120|ref|XP_004302904.1|PREDICTED: uncharacterized protein LOC101293317 [Fragaria vesca subsp. vesca]	0									FAN_iscf00025945.1.g00001.1
FAN_iscf00026067.1.g00001.1	6.41838	2.59936	5.65671	10.2694	10.2702	1.07689	gi|470146430|ref|XP_004308829.1|PREDICTED: ABC transporter G family member 6-like [Fragaria vesca subsp. vesca]	0	sp|Q9FNB5|AB6G_ARATH	0	ABC transporter G family member 6 OS=Arabidopsis thaliana GN=ABCG6 PE=2 SV=1	KOG0061	0	Transporter, ABC superfamily (Breast cancer resistance protein)	PRGDB00172441	ppa001878m	FAN_iscf00026067.1.g00001.1	GO:0016021,GO:0005886,GO:0005524,GO:0042626,GO:0009624,GO:0010345,GO:0055085	integral component of membrane|plasma membrane|ATP binding|ATPase activity, coupled to transmembrane movement of substances|response to nematode|suberin biosynthetic process|transmembrane transport
FAN_iscf00026228.1.g00001.1	9.26636	0.664072	3.71529	11.0996	30.3679	0	gi|470126836|ref|XP_004299388.1|PREDICTED: protein IQ-DOMAIN 31 [Fragaria vesca subsp. vesca]	1e-93	sp|Q8L4D8|IQD31_ARATH	1e-37	Protein IQ-DOMAIN 31 OS=Arabidopsis thaliana GN=IQD31 PE=1 SV=1						FAN_iscf00026228.1.g00001.1	GO:0005829,GO:0005875,GO:0005886	cytosol|microtubule associated complex|plasma membrane
FAN_iscf00026251.1.g00002.1	18.6416	3.40011	5.61409	10.113	9.43534	0.175978	gi|470114741|ref|XP_004293568.1|PREDICTED: uncharacterized protein LOC101302531 [Fragaria vesca subsp. vesca]	8e-119									FAN_iscf00026251.1.g00002.1
FAN_iscf00026293.1.g00001.1	10.4391	1.10658	6.8838	7.37903	6.85619	0	gi|470129474|ref|XP_004300643.1|PREDICTED: probable signal peptidase complex subunit 1 [Fragaria vesca subsp. vesca]	1e-25									FAN_iscf00026293.1.g00001.1
FAN_iscf00026379.1.g00001.1	0.416908	0.47847	0.43217	3.57242	16.8178	0	gi|470108862|ref|XP_004290726.1|PREDICTED: flavin-containing monooxygenase FMO GS-OX-like 9 [Fragaria vesca subsp. vesca]	6e-32	sp|Q9FLK4|GSXL8_ARATH	3e-22	Flavin-containing monooxygenase FMO GS-OX-like 8 OS=Arabidopsis thaliana GN=At5g61290 PE=2 SV=1	KOG1399	8e-23	Flavin-containing monooxygenase			FAN_iscf00026379.1.g00001.1	GO:0050660,GO:0004499,GO:0050661	flavin adenine dinucleotide binding|N,N-dimethylaniline monooxygenase activity|NADP binding
FAN_iscf00026461.1.g00001.1	3.95197	0.438635	2.24032	14.8432	390.834	0.196387	gi|470136284|ref|XP_004303925.1|PREDICTED: putative laccase-9 [Fragaria vesca subsp. vesca]	4e-152	sp|Q2QZ80|LAC21_ORYSJ	1e-59	Laccase-21 OS=Oryza sativa subsp. japonica GN=LAC21 PE=2 SV=1	KOG1263	4e-58	Multicopper oxidases			FAN_iscf00026461.1.g00001.1	GO:0048046,GO:0005507,GO:0052716,GO:0016722,GO:0046274	apoplast|copper ion binding|hydroquinone:oxygen oxidoreductase activity|oxidoreductase activity, oxidizing metal ions|lignin catabolic process
FAN_iscf00026526.1.g00001.1	2.9087	1.66244	2.66392	11.2511	14.0545	0	gi|470114281|ref|XP_004293344.1|PREDICTED: uncharacterized membrane protein At1g16860 [Fragaria vesca subsp. vesca]	9e-31	sp|Q9FZ45|Y1686_ARATH	2e-19	Uncharacterized membrane protein At1g16860 OS=Arabidopsis thaliana GN=At1g16860 PE=1 SV=1						FAN_iscf00026526.1.g00001.1	GO:0016021,GO:0005886	integral component of membrane|plasma membrane
FAN_iscf00026533.1.g00001.1	335.479	30.7998	59.1142	442.625	1113.5	0	gi|310894097|gb|ADP37951.1|anthocyanidin reductase [Fragaria chiloensis]	5e-46	sp|Q9SEV0|BAN_ARATH	1e-22	Anthocyanidin reductase OS=Arabidopsis thaliana GN=BAN PE=1 SV=2	KOG1502	3e-23	Flavonol reductase/cinnamoyl-CoA reductase			FAN_iscf00026533.1.g00001.1	GO:0033729,GO:0050662,GO:0016491,GO:0009813,GO:0009964	anthocyanidin reductase activity|coenzyme binding|oxidoreductase activity|flavonoid biosynthetic process|negative regulation of flavonoid biosynthetic process	path:ko00941	Flavonoid biosynthesis
FAN_iscf00026599.1.g00003.1	0	0.66504	0	0	0	2.28251	gi|470145255|ref|XP_004308257.1|PREDICTED: beta-amyrin 28-oxidase-like [Fragaria vesca subsp. vesca]	4e-169	sp|I7C6E8|C7A52_PANGI	5e-91		KOG0157	9e-79	Cytochrome P450 CYP4/CYP19/CYP26 subfamilies			FAN_iscf00026599.1.g00003.1	GO:0016021,GO:0020037,GO:0005506,GO:0004497,GO:0016705	integral component of membrane|heme binding|iron ion binding|monooxygenase activity|oxidoreductase activity, acting on paired donors, with incorporation or reduction of molecular oxygen	path:ko00830	Retinol metabolism
FAN_iscf00026641.1.g00001.1	3.34739	14.0513	3.09277	0.784131	0.900047	16.5338	gi|470134425|ref|XP_004303053.1|PREDICTED: probable glycosyltransferase At5g03795 [Fragaria vesca subsp. vesca]	0	sp|Q9FFN2|GLYT3_ARATH	2e-158	Probable glycosyltransferase At5g03795 OS=Arabidopsis thaliana GN=At5g03795 PE=3 SV=2	KOG1021	5e-159	Acetylglucosaminyltransferase EXT1/exostosin 1			FAN_iscf00026641.1.g00001.1	GO:0000139,GO:0016021,GO:0016757,GO:0071555	Golgi membrane|integral component of membrane|transferase activity, transferring glycosyl groups|cell wall organization
FAN_iscf00026648.1.g00001.1	110.044	96.3741	32.74	10.3512	16.2923	1327.14	gi|470114780|ref|XP_004293587.1|PREDICTED: stem-specific protein TSJT1-like [Fragaria vesca subsp. vesca]	5e-82	sp|P24805|TSJT1_TOBAC	2e-26	Stem-specific protein TSJT1 OS=Nicotiana tabacum GN=TSJT1 PE=2 SV=1	KOG0571	8e-06	Asparagine synthase (glutamine-hydrolyzing)			FAN_iscf00026648.1.g00001.1
FAN_iscf00026734.1.g00001.1	27.8953	4.0647	22.3308	74.4355	86.9766	0	gi|470144858|ref|XP_004308064.1|PREDICTED: BAHD acyltransferase DCR [Fragaria vesca subsp. vesca]	1e-153	sp|Q9FF86|DCR_ARATH	6e-109	BAHD acyltransferase DCR OS=Arabidopsis thaliana GN=DCR PE=2 SV=1						FAN_iscf00026734.1.g00001.1	GO:0005737,GO:0005829,GO:0016747,GO:0010143,GO:0051179,GO:0090626,GO:0010090	cytoplasm|cytosol|transferase activity, transferring acyl groups other than amino-acyl groups|cutin biosynthetic process|localization|plant epidermis morphogenesis|trichome morphogenesis
FAN_iscf00026775.1.g00001.1	14.8642	1.73561	17.4306	14.8955	21.5019	0	gi|470111208|ref|XP_004291841.1|PREDICTED: transmembrane protein 136 [Fragaria vesca subsp. vesca]	1e-60				KOG4474	3e-22	Uncharacterized conserved protein			FAN_iscf00026775.1.g00001.1
FAN_iscf00026847.1.g00001.1	0	4.43886	0.706891	0	0.154219	3.30418	gi|470144669|ref|XP_004307971.1|PREDICTED: cyclic nucleotide-gated ion channel 1-like [Fragaria vesca subsp. vesca]	0	sp|O65717|CNGC1_ARATH	1e-74	Cyclic nucleotide-gated ion channel 1 OS=Arabidopsis thaliana GN=CNGC1 PE=1 SV=1	KOG0498	3e-75	K+-channel ERG and related proteins, contain PAS/PAC sensor domain			FAN_iscf00026847.1.g00001.1	GO:0016021,GO:0005886,GO:0030552,GO:0030553,GO:0005216,GO:0042391	integral component of membrane|plasma membrane|cAMP binding|cGMP binding|ion channel activity|regulation of membrane potential	path:ko04626	Plant-pathogen interaction
FAN_iscf00027117.1.g00001.1	3.25879	1.92569	3.75686	4.17853	8.41087	1.09891	gi|764596365|ref|XP_011466034.1|PREDICTED: protein PIR [Fragaria vesca subsp. vesca]	3e-162	sp|Q5S2C3|PIR_ARATH	3e-129	Protein PIR OS=Arabidopsis thaliana GN=PIR PE=1 SV=2	KOG3534	2e-135	p53 inducible protein PIR121			FAN_iscf00027117.1.g00001.1	GO:0031209,GO:0030036,GO:0045010,GO:0010090	SCAR complex|actin cytoskeleton organization|actin nucleation|trichome morphogenesis	path:ko04810,path:ko03013	Regulation of actin cytoskeleton|RNA transport
FAN_iscf00027119.1.g00002.1	25.3657	9.66081	34.0946	59.8727	123.106	2.75044	gi|470126517|ref|XP_004299230.1|PREDICTED: protein ASPARTIC PROTEASE IN GUARD CELL 1 [Fragaria vesca subsp. vesca]	5e-175	sp|Q9LS40|ASPG1_ARATH	5e-94	Protein ASPARTIC PROTEASE IN GUARD CELL 1 OS=Arabidopsis thaliana GN=ASPG1 PE=1 SV=1	KOG1339	1e-94	Aspartyl protease			FAN_iscf00027119.1.g00002.1	GO:0005783,GO:0004190,GO:0070001,GO:0003677,GO:0030163,GO:0009737,GO:0009414,GO:0009627	endoplasmic reticulum|aspartic-type endopeptidase activity|aspartic-type peptidase activity|DNA binding|protein catabolic process|response to abscisic acid|response to water deprivation|systemic acquired resistance
FAN_iscf00027295.1.g00001.1	0.502458	13.3692	1.585	0	0	7.29178	gi|764564102|ref|XP_011461686.1|PREDICTED: probable LRR receptor-like serine/threonine-protein kinase At4g36180 [Fragaria vesca subsp. vesca]	2e-101	sp|Q42371|ERECT_ARATH	1e-07	LRR receptor-like serine/threonine-protein kinase ERECTA OS=Arabidopsis thaliana GN=ERECTA PE=1 SV=1	KOG0619	2e-24	FOG: Leucine rich repeat	PRGDB00174023		FAN_iscf00027295.1.g00001.1	GO:0016021,GO:0005739,GO:0005886,GO:0005524,GO:0042277,GO:0004674,GO:0019199,GO:0070370,GO:0042742,GO:0050832,GO:0048281,GO:0009965,GO:0009664,GO:0009944,GO:0030155,GO:0051302,GO:0001558,GO:2000027,GO:0007165,GO:0010103,GO:0010148,GO:0001944	integral component of membrane|mitochondrion|plasma membrane|ATP binding|peptide binding|protein serine/threonine kinase activity|transmembrane receptor protein kinase activity|cellular heat acclimation|defense response to bacterium|defense response to fungus|inflorescence morphogenesis|leaf morphogenesis|plant-type cell wall organization|polarity specification of adaxial/abaxial axis|regulation …
FAN_iscf00027557.1.g00001.1	2.02062	1.4498	0.422379	5.09814	15.8971	0.110148	gi|470121794|ref|XP_004296943.1|PREDICTED: RNA-binding protein cabeza [Fragaria vesca subsp. vesca]	2e-48				KOG1603	1e-08	Copper chaperone			FAN_iscf00027557.1.g00001.1
FAN_iscf00027601.1.g00002.1	1.51872	18.5567	3.81652	0.542898	0.131411	5.91252	gi|694418873|ref|XP_009337416.1|PREDICTED: probable leucine-rich repeat receptor-like protein kinase At1g35710 [Pyrus x bretschneideri]	0	sp|Q9LP24|Y1571_ARATH	0	Probable leucine-rich repeat receptor-like protein kinase At1g35710 OS=Arabidopsis thaliana GN=At1g35710 PE=2 SV=1				PRGDB00174306	ppa025153m	FAN_iscf00027601.1.g00002.1	GO:0016021,GO:0005524,GO:0004674	integral component of membrane|ATP binding|protein serine/threonine kinase activity
FAN_iscf00028030.1.g00001.1	41.8789	29.6797	12.0088	1.91242	0	66.0715	gi|470106523|ref|XP_004289618.1|PREDICTED: uncharacterized protein LOC101305414 [Fragaria vesca subsp. vesca]	4e-11									FAN_iscf00028030.1.g00001.1
FAN_iscf00028068.1.g00001.1	0	0.0619842	0.0568831	0	0	1.66513	gi|764575525|ref|XP_004298443.2|PREDICTED: probable WRKY transcription factor 72 [Fragaria vesca subsp. vesca]	0	sp|Q9LXG8|WRK72_ARATH	1e-54	Probable WRKY transcription factor 72 OS=Arabidopsis thaliana GN=WRKY72 PE=2 SV=1						FAN_iscf00028068.1.g00001.1	GO:0005634,GO:0043565,GO:0003700,GO:0006952,GO:0006351	nucleus|sequence-specific DNA binding|transcription factor activity, sequence-specific DNA binding|defense response|transcription, DNA-templated
FAN_iscf00028498.1.g00001.1	0.630978	4.74647	0.60098	0.149602	0	6.534	gi|470141222|ref|XP_004306334.1|PREDICTED: protease Do-like 9 [Fragaria vesca subsp. vesca]	0	sp|Q9FL12|DEGP9_ARATH	1e-164	Protease Do-like 9 OS=Arabidopsis thaliana GN=DEGP9 PE=2 SV=1	KOG1320	1e-160	Serine protease			FAN_iscf00028498.1.g00001.1	GO:0009507,GO:0005730,GO:0004252	chloroplast|nucleolus|serine-type endopeptidase activity
FAN_iscf00028526.1.g00001.1	0.283811	0	0.603821	2.38395	2.66196	0	gi|297737099|emb|CBI26300.3|unnamed protein product [Vitis vinifera]	2e-100	sp|Q8L4D8|IQD31_ARATH	3e-10	Protein IQ-DOMAIN 31 OS=Arabidopsis thaliana GN=IQD31 PE=1 SV=1						FAN_iscf00028526.1.g00001.1	GO:0005829,GO:0005875,GO:0005886	cytosol|microtubule associated complex|plasma membrane
FAN_iscf00028557.1.g00003.1	0.170305	0.474954	0.0903378	0.180571	0	4.31671	gi|764542218|ref|XP_011459202.1|PREDICTED: putative UPF0481 protein At3g02645 [Fragaria vesca subsp. vesca]	0	sp|Q9SD53|Y3720_ARATH	3e-33	UPF0481 protein At3g47200 OS=Arabidopsis thaliana GN=At3g47200 PE=1 SV=1						FAN_iscf00028557.1.g00003.1	GO:0016021,GO:0005886	integral component of membrane|plasma membrane
FAN_iscf00028826.1.g00001.1	0.371673	0.211245	0.194856	0.971179	1.0185	0	gi|470142012|ref|XP_004306716.1|PREDICTED: putative UDP-rhamnose:rhamnosyltransferase 1 isoform X1 [Fragaria vesca subsp. vesca]	3e-134	sp|Q66PF2|URT1_FRAAN	3e-48	Putative UDP-rhamnose:rhamnosyltransferase 1 OS=Fragaria ananassa GN=GT4 PE=2 SV=1	KOG1192	8e-45	UDP-glucuronosyl and UDP-glucosyl transferase			FAN_iscf00028826.1.g00001.1	GO:0016021,GO:0016758	integral component of membrane|transferase activity, transferring hexosyl groups
FAN_iscf00028977.1.g00001.1	0.612759	20.1153	2.46973	0	0	16.5471	gi|764552883|ref|XP_011460343.1|PREDICTED: G-type lectin S-receptor-like serine/threonine-protein kinase SD1-29 [Fragaria vesca subsp. vesca]	6e-57	sp|Q9SXB3|Y1112_ARATH	1e-17	G-type lectin S-receptor-like serine/threonine-protein kinase At1g11280 OS=Arabidopsis thaliana GN=At1g11280 PE=2 SV=1						FAN_iscf00028977.1.g00001.1	GO:0016021,GO:0005886,GO:0005524,GO:0005516,GO:0030246,GO:0004674,GO:0048544	integral component of membrane|plasma membrane|ATP binding|calmodulin binding|carbohydrate binding|protein serine/threonine kinase activity|recognition of pollen
FAN_iscf00028979.1.g00001.1	30.9572	87.1536	22.9445	0.201706	0.858666	24.6121	gi|470123180|ref|XP_004297609.1|PREDICTED: inorganic pyrophosphatase 1-like [Fragaria vesca subsp. vesca]	3e-135	sp|Q67YC0|PPSP1_ARATH	1e-78	Inorganic pyrophosphatase 1 OS=Arabidopsis thaliana GN=PS2 PE=1 SV=1	KOG3120	3e-79	Predicted haloacid dehalogenase-like hydrolase			FAN_iscf00028979.1.g00001.1	GO:0004427,GO:0046872,GO:0016791,GO:0016462,GO:0016036,GO:0016311,GO:0051262	inorganic diphosphatase activity|metal ion binding|phosphatase activity|pyrophosphatase activity|cellular response to phosphate starvation|dephosphorylation|protein tetramerization	path:ko00750	Vitamin B6 metabolism
FAN_iscf00028988.1.g00001.1	12.0107	43.1831	12.3854	4.12046	3.8756	41.5046	gi|470111400|ref|XP_004291936.1|PREDICTED: probable disease resistance protein At4g33300 [Fragaria vesca subsp. vesca]	0	sp|Q9SZA7|DRL29_ARATH	3e-120	Probable disease resistance protein At4g33300 OS=Arabidopsis thaliana GN=At4g33300 PE=2 SV=3						FAN_iscf00028988.1.g00001.1	GO:0048046,GO:0043531,GO:0005524,GO:0042742	apoplast|ADP binding|ATP binding|defense response to bacterium
FAN_iscf00029001.1.g00001.1	165.422	29.2067	74.5572	148.553	70.7451	2.98241	gi|470144697|ref|XP_004307984.1|PREDICTED: probable pectinesterase/pectinesterase inhibitor 34 [Fragaria vesca subsp. vesca]	2e-168	sp|Q9FK05|PME61_ARATH	2e-139	Probable pectinesterase/pectinesterase inhibitor 61 OS=Arabidopsis thaliana GN=PME61 PE=1 SV=1						FAN_iscf00029001.1.g00001.1	GO:0071944,GO:0005618,GO:0016021,GO:0045330,GO:0030599,GO:0046910,GO:0042545,GO:0043086,GO:0045490	cell periphery|cell wall|integral component of membrane|aspartyl esterase activity|pectinesterase activity|pectinesterase inhibitor activity|cell wall modification|negative regulation of catalytic activity|pectin catabolic process
FAN_iscf00029178.1.g00002.1	0.349352	0.156746	0.437425	2.24838	2.98759	0	gi|764563564|ref|XP_011461632.1|PREDICTED: kinesin-like protein KIF21A isoform X2 [Fragaria vesca subsp. vesca]	0				KOG0239	5e-09	Kinesin (KAR3 subfamily)			FAN_iscf00029178.1.g00002.1
FAN_iscf00029216.1.g00001.1	18.2259	55.858	22.4295	1.04262	0.228309	38.8095	gi|470106694|ref|XP_004289697.1|PREDICTED: pathogenesis-related protein 1A-like [Fragaria vesca subsp. vesca]	4e-101	sp|Q9ZNS4|PRB1_ARATH	3e-58		KOG3017	1e-59	Defense-related protein containing SCP domain			FAN_iscf00029216.1.g00001.1	GO:0005576,GO:0009814,GO:0009617,GO:0009723,GO:0080027,GO:0009753,GO:0009751,GO:0009611	extracellular region|defense response, incompatible interaction|response to bacterium|response to ethylene|response to herbivore|response to jasmonic acid|response to salicylic acid|response to wounding	path:ko04075,path:ko04626	Plant hormone signal transduction|Plant-pathogen interaction
FAN_iscf00029273.1.g00002.1	12.254	3.25633	0.792901	0.597733	0.252253	15.2695	gi|764523603|ref|XP_004292025.2|PREDICTED: LOW QUALITY PROTEIN: 7-methylxanthosine synthase 1-like [Fragaria vesca subsp. vesca]	0	sp|A4GE69|XMT1_COFCA	5e-84	7-methylxanthosine synthase 1 OS=Coffea canephora GN=XMT1 PE=1 SV=1						FAN_iscf00029273.1.g00002.1	GO:0008168,GO:0009820	methyltransferase activity|alkaloid metabolic process	path:ko00592	alpha-Linolenic acid metabolism
FAN_iscf00029344.1.g00001.1	1.00491	0.187154	0.354431	5.982	17.3427	0	gi|764627710|ref|XP_004307031.2|PREDICTED: glucomannan 4-beta-mannosyltransferase 9-like [Fragaria vesca subsp. vesca]	0	sp|Q9LZR3|CSLA9_ARATH	3e-180	Glucomannan 4-beta-mannosyltransferase 9 OS=Arabidopsis thaliana GN=CSLA9 PE=2 SV=1						FAN_iscf00029344.1.g00001.1	GO:0000139,GO:0016021,GO:0047259,GO:0051753,GO:0071555,GO:0009294,GO:0097502,GO:0009617	Golgi membrane|integral component of membrane|glucomannan 4-beta-mannosyltransferase activity|mannan synthase activity|cell wall organization|DNA mediated transformation|mannosylation|response to bacterium
FAN_iscf00029477.1.g00001.1	2.49351	3.07472	0.215914	0	0.17787	19.9487	gi|645281040|ref|XP_008245450.1|PREDICTED: uncharacterized protein LOC103343567 [Prunus mume]	3e-08									FAN_iscf00029477.1.g00001.1
FAN_iscf00029710.1.g00001.1	10.4129	1.90311	24.261	16.2015	18.0246	0	gi|764538437|ref|XP_011458918.1|PREDICTED: squamosa promoter-binding protein 1-like [Fragaria vesca subsp. vesca]	1e-17									FAN_iscf00029710.1.g00001.1
FAN_iscf00029816.1.g00001.1	0.11943	1.70807	0.0633153	0.12522	0	5.6286	gi|470111382|ref|XP_004291927.1|PREDICTED: cytochrome P450 82A3-like [Fragaria vesca subsp. vesca]	0	sp|O49858|C82A3_SOYBN	8e-178	Cytochrome P450 82A3 OS=Glycine max GN=CYP82A3 PE=2 SV=1	KOG0156	1e-154	Cytochrome P450 CYP2 subfamily			FAN_iscf00029816.1.g00001.1	GO:0016020,GO:0020037,GO:0005506,GO:0016709,GO:0044550	membrane|heme binding|iron ion binding|oxidoreductase activity, acting on paired donors, with incorporation or reduction of molecular oxygen, NAD(P)H as one donor, and incorporation of one atom of oxygen|secondary metabolite biosynthetic process
FAN_iscf00029823.1.g00001.1	14.8696	3.85456	21.0554	52.1639	39.6651	0	gi|764573164|ref|XP_011462834.1|PREDICTED: xyloglucan endotransglucosylase/hydrolase 2-like [Fragaria vesca subsp. vesca]	4e-111	sp|P35694|XTH2_SOYBN	7e-101							FAN_iscf00029823.1.g00001.1	GO:0048046,GO:0005618,GO:0004553,GO:0016762,GO:0042546,GO:0010411	apoplast|cell wall|hydrolase activity, hydrolyzing O-glycosyl compounds|xyloglucan:xyloglucosyl transferase activity|cell wall biogenesis|xyloglucan metabolic process
FAN_iscf00030088.1.g00001.1	6.08567	18.3932	3.11901	1.2632	1.85027	23.9884	gi|470131533|ref|XP_004301648.1|PREDICTED: disease resistance protein RPM1-like [Fragaria vesca subsp. vesca]	4e-128	sp|Q39214|RPM1_ARATH	5e-27	Disease resistance protein RPM1 OS=Arabidopsis thaliana GN=RPM1 PE=1 SV=1	KOG4658	1e-27	Apoptotic ATPase	PRGDB00214401	MDP0000811127	FAN_iscf00030088.1.g00001.1	GO:0012505,GO:0019897,GO:0005886,GO:0043531,GO:0005524,GO:0000166,GO:0009626	endomembrane system|extrinsic component of plasma membrane|plasma membrane|ADP binding|ATP binding|nucleotide binding|plant-type hypersensitive response	path:ko04626	Plant-pathogen interaction
FAN_iscf00030296.1.g00002.1	0	0.864766	0	0	0	8.2865	gi|470109246|ref|XP_004290911.1|PREDICTED: amino-acid permease BAT1 homolog [Fragaria vesca subsp. vesca]	2e-109	sp|B9EXZ6|BAT1_ORYSJ	2e-42	Amino-acid permease BAT1 homolog OS=Oryza sativa subsp. japonica GN=BAT1 PE=2 SV=1	KOG1289	5e-36	Amino acid transporters			FAN_iscf00030296.1.g00002.1	GO:0016021,GO:0015297,GO:0015181,GO:0015185,GO:0015180,GO:0005313,GO:0015189,GO:1903826,GO:0015812,GO:0015808,GO:0089711,GO:1903401	integral component of membrane|antiporter activity|arginine transmembrane transporter activity|gamma-aminobutyric acid transmembrane transporter activity|L-alanine transmembrane transporter activity|L-glutamate transmembrane transporter activity|L-lysine transmembrane transporter activity|arginine transmembrane transport|gamma-aminobutyric acid transport|L-alanine transport|L-glutamate transmembr…
FAN_iscf00030589.1.g00001.1	3.90061	10.4851	1.1852	1.19271	1.41094	44.9791	gi|764641676|ref|XP_011470889.1|PREDICTED: uncharacterized protein LOC101291298 isoform X1 [Fragaria vesca subsp. vesca]	4e-101	sp|Q9SSN3|TIR_ARATH	5e-40	Toll/interleukin-1 receptor-like protein OS=Arabidopsis thaliana GN=TIR PE=1 SV=1						FAN_iscf00030589.1.g00001.1	GO:0005737,GO:0009506,GO:0006952,GO:0007165	cytoplasm|plasmodesma|defense response|signal transduction
FAN_iscf00030610.1.g00001.1	37.6405	4.41896	11.2997	107.831	232.791	0.13029	gi|71979908|dbj|BAE17124.1|chalcone synthase [Fragaria x ananassa]	2e-180	sp|B0LDU6|PKS5_RUBID	2e-177	Polyketide synthase 5 OS=Rubus idaeus GN=PKS5 PE=1 SV=1						FAN_iscf00030610.1.g00001.1	GO:0016210,GO:0042803,GO:0009813	naringenin-chalcone synthase activity|protein homodimerization activity|flavonoid biosynthetic process	path:ko00941,path:ko04712	Flavonoid biosynthesis|Circadian rhythm - plant
FAN_iscf00030734.1.g00001.1	40.9673	7.01421	22.9962	47.9129	53.4231	0.399311	gi|470144697|ref|XP_004307984.1|PREDICTED: probable pectinesterase/pectinesterase inhibitor 34 [Fragaria vesca subsp. vesca]	2e-162	sp|Q9M3B0|PME34_ARATH	4e-133	Probable pectinesterase/pectinesterase inhibitor 34 OS=Arabidopsis thaliana GN=PME34 PE=2 SV=1						FAN_iscf00030734.1.g00001.1	GO:0005618,GO:0016021,GO:0045330,GO:0004857,GO:0030599,GO:0042545,GO:0045490	cell wall|integral component of membrane|aspartyl esterase activity|enzyme inhibitor activity|pectinesterase activity|cell wall modification|pectin catabolic process
FAN_iscf00030876.1.g00002.1	1.40124	3.22603	1.03015	2.56819	11.7805	0.0787158	gi|764623892|ref|XP_011468907.1|PREDICTED: pollen-specific leucine-rich repeat extensin-like protein 1 [Fragaria vesca subsp. vesca]	0									FAN_iscf00030876.1.g00002.1
FAN_iscf00030901.1.g00001.1	6.47882	2.40326	6.62501	28.0669	141.969	0.385783	gi|470102822|ref|XP_004287850.1|PREDICTED: beta-galactosidase 3 [Fragaria vesca subsp. vesca]	3e-159	sp|Q9SCV9|BGAL3_ARATH	3e-124	Beta-galactosidase 3 OS=Arabidopsis thaliana GN=BGAL3 PE=1 SV=1	KOG0496	8e-125	Beta-galactosidase			FAN_iscf00030901.1.g00001.1	GO:0048046,GO:0005618,GO:0004565,GO:0030246,GO:0005975	apoplast|cell wall|beta-galactosidase activity|carbohydrate binding|carbohydrate metabolic process
FAN_iscf00031116.1.g00001.1	290.607	30.0626	289.306	370.013	330.927	0.49892											FAN_iscf00031116.1.g00001.1
FAN_iscf00031222.1.g00001.1	15.9923	115.566	7.94638	0	0	71.6969	gi|470109068|ref|XP_004290824.1|PREDICTED: major allergen Pru ar 1-like [Fragaria vesca subsp. vesca]	8e-33	sp|P43180|BEV1G_BETPN	3e-19	Major pollen allergen Bet v 1-G OS=Betula pendula GN=BETV1G PE=1 SV=2						FAN_iscf00031222.1.g00001.1	GO:0005737,GO:0006952,GO:0009607	cytoplasm|defense response|response to biotic stimulus
FAN_iscf00031222.1.g00002.1	0.237905	0.541096	0.335414	1.4868	7.74003	0	gi|764535994|ref|XP_011458755.1|PREDICTED: kinesin-4 [Fragaria vesca subsp. vesca]	0	sp|O81635|ATK4_ARATH	1e-138	Kinesin-4 OS=Arabidopsis thaliana GN=ATK4 PE=1 SV=2	KOG0239	3e-139	Kinesin (KAR3 subfamily)			FAN_iscf00031222.1.g00002.1	GO:0005737,GO:0005871,GO:0005874,GO:0005524,GO:0016887,GO:0008017,GO:0003777,GO:0007018	cytoplasm|kinesin complex|microtubule|ATP binding|ATPase activity|microtubule binding|microtubule motor activity|microtubule-based movement
FAN_iscf00031265.1.g00001.1	26.3187	10.9853	14.8553	44.9886	59.1485	0.371289	gi|764580894|ref|XP_011463918.1|PREDICTED: probable polygalacturonase isoform X2 [Fragaria vesca subsp. vesca]	0	sp|A7PZL3|PGLR_VITVI	8e-160	Probable polygalacturonase OS=Vitis vinifera GN=GSVIVT00026920001 PE=1 SV=1						FAN_iscf00031265.1.g00001.1	GO:0016021,GO:0004650,GO:0005975	integral component of membrane|polygalacturonase activity|carbohydrate metabolic process
FAN_iscf00031462.1.g00001.1	5.30866	0.894549	1.6719	3.77103	3.57164	0.220079	gi|470103789|ref|XP_004288312.1|PREDICTED: transcription factor bHLH93-like [Fragaria vesca subsp. vesca]	0	sp|Q9LSL1|BH093_ARATH	1e-88	Transcription factor bHLH93 OS=Arabidopsis thaliana GN=BHLH93 PE=1 SV=1						FAN_iscf00031462.1.g00001.1	GO:0005634,GO:0003677,GO:0003700,GO:0007275,GO:0006351	nucleus|DNA binding|transcription factor activity, sequence-specific DNA binding|multicellular organism development|transcription, DNA-templated
FAN_iscf00031575.1.g00001.1	3.68545	1.94525	1.50776	5.14466	24.5732	0	gi|5901585|gb|AAD55353.1|AF119172_1alpha-tubulin, partial [Cyanophora paradoxa]	3e-87	sp|P33623|TBA1_ANEPH	6e-86	Tubulin alpha-1 chain OS=Anemia phyllitidis GN=TUBA1 PE=2 SV=1	KOG1376	3e-85	Alpha tubulin			FAN_iscf00031575.1.g00001.1	GO:0005737,GO:0005874,GO:0005525,GO:0003924,GO:0005200,GO:0007017	cytoplasm|microtubule|GTP binding|GTPase activity|structural constituent of cytoskeleton|microtubule-based process	path:ko04210,path:ko04540,path:ko04145,path:ko05130	Apoptosis|Gap junction|Phagosome|Pathogenic Escherichia coli infection
FAN_iscf00031763.1.g00001.1	2.2635	3.11608	1.05584	0.825607	1.09089	10.0161	gi|470115864|ref|XP_004294111.1|PREDICTED: probable BOI-related E3 ubiquitin-protein ligase 3 [Fragaria vesca subsp. vesca]	8e-88	sp|Q9LDD1|BRG3_ARATH	9e-50	Probable BOI-related E3 ubiquitin-protein ligase 3 OS=Arabidopsis thaliana GN=BRG3 PE=1 SV=1	KOG1100	2e-50	Predicted E3 ubiquitin ligase			FAN_iscf00031763.1.g00001.1	GO:0005634,GO:0016874,GO:0004842,GO:0008270,GO:0006952,GO:0043161,GO:0031347,GO:0043067	nucleus|ligase activity|ubiquitin-protein transferase activity|zinc ion binding|defense response|proteasome-mediated ubiquitin-dependent protein catabolic process|regulation of defense response|regulation of programmed cell death
FAN_iscf00031815.1.g00001.1	0.298873	0.168492	0	1.57041	2.08507	0	gi|470110749|ref|XP_004291633.1|PREDICTED: uncharacterized protein LOC101293845 [Fragaria vesca subsp. vesca]	2e-124									FAN_iscf00031815.1.g00001.1
FAN_iscf00032028.1.g00001.1	2.99613	1.261	4.96122	3.89287	8.47291	0	gi|470116948|ref|XP_004294634.1|PREDICTED: 125 kDa kinesin-related protein isoform X2 [Fragaria vesca subsp. vesca]	1e-69				KOG0243	2e-49	Kinesin-like protein			FAN_iscf00032028.1.g00001.1
FAN_iscf00032102.1.g00001.1	77.9318	5.41354	86.8403	194.662	272.169	0.668927	gi|470137046|ref|XP_004304289.1|PREDICTED: expansin-A1 [Fragaria vesca subsp. vesca]	5e-127	sp|Q38864|EXPA5_ARATH	2e-106	Expansin-A5 OS=Arabidopsis thaliana GN=EXPA5 PE=2 SV=1						FAN_iscf00032102.1.g00001.1	GO:0005618,GO:0005576,GO:0016020,GO:0009664,GO:0080022,GO:0009826	cell wall|extracellular region|membrane|plant-type cell wall organization|primary root development|unidimensional cell growth
FAN_iscf00032306.1.g00001.1	0	0	0.152638	0.152286	0.123544	1.39638	gi|764625331|ref|XP_004306797.2|PREDICTED: uncharacterized protein LOC101305001 [Fragaria vesca subsp. vesca]	3e-76	sp|Q6H5X0|RIP2_ORYSJ	6e-24	Putative ripening-related protein 2 OS=Oryza sativa subsp. japonica GN=Os02g0637000 PE=3 SV=1						FAN_iscf00032306.1.g00001.1	GO:0005576	extracellular region
FAN_iscf00032324.1.g00001.1	35.0879	8.05379	34.3899	83.6764	286.143	2.33526	gi|470110074|ref|XP_004291312.1|PREDICTED: L-ascorbate oxidase homolog [Fragaria vesca subsp. vesca]	8e-83	sp|Q00624|ASOL_BRANA	2e-38	L-ascorbate oxidase homolog OS=Brassica napus GN=Bp10 PE=2 SV=1	KOG1263	2e-66	Multicopper oxidases			FAN_iscf00032324.1.g00001.1	GO:0005576,GO:0005507,GO:0016491	extracellular region|copper ion binding|oxidoreductase activity
FAN_iscf00032553.1.g00001.1	3.23518	23.7445	6.5282	0	0.800044	12.0046	gi|470142073|ref|XP_004306743.1|PREDICTED: CAAX prenyl protease 1 homolog [Fragaria vesca subsp. vesca]	7e-130	sp|Q8RX88|FACE1_ARATH	6e-108	CAAX prenyl protease 1 homolog OS=Arabidopsis thaliana GN=FACE1 PE=1 SV=1	KOG2719	4e-102	Metalloprotease			FAN_iscf00032553.1.g00001.1	GO:0005783,GO:0005789,GO:0016021,GO:0005773,GO:0004175,GO:0046872,GO:0004222,GO:0080120,GO:0071586,GO:0006508	endoplasmic reticulum|endoplasmic reticulum membrane|integral component of membrane|vacuole|endopeptidase activity|metal ion binding|metalloendopeptidase activity|CAAX-box protein maturation|CAAX-box protein processing|proteolysis	path:ko00900	Terpenoid backbone biosynthesis
FAN_iscf00032682.1.g00001.1	0.703201	9.56236	0.557216	0.920898	0	12.0116	gi|470132658|ref|XP_004302195.1|PREDICTED: L-ascorbate oxidase [Fragaria vesca subsp. vesca]	0	sp|P14133|ASO_CUCSA	2e-174	L-ascorbate oxidase OS=Cucumis sativus PE=1 SV=1	KOG1263	0	Multicopper oxidases			FAN_iscf00032682.1.g00001.1	GO:0005576,GO:0005507,GO:0008447	extracellular region|copper ion binding|L-ascorbate oxidase activity
FAN_iscf00032846.1.g00001.1	11.3122	0.22849	5.54094	3.79337	4.01922	0.512752											FAN_iscf00032846.1.g00001.1
FAN_iscf00033082.1.g00001.1	0	7.19166	0.289533	0	0	4.40648	gi|470133473|ref|XP_004302590.1|PREDICTED: cationic peroxidase 1-like [Fragaria vesca subsp. vesca]	2e-103	sp|P22195|PER1_ARAHY	2e-73	Cationic peroxidase 1 OS=Arachis hypogaea GN=PNC1 PE=1 SV=2						FAN_iscf00033082.1.g00001.1	GO:0005576,GO:0020037,GO:0046872,GO:0004601,GO:0042744,GO:0006979	extracellular region|heme binding|metal ion binding|peroxidase activity|hydrogen peroxide catabolic process|response to oxidative stress	path:ko00940	Phenylpropanoid biosynthesis
FAN_iscf00033296.1.g00001.1	19.0761	11.4934	2.49131	19.9195	65.0075	2.57703	gi|764638222|ref|XP_011470441.1|PREDICTED: cytochrome P450 704C1-like isoform X3 [Fragaria vesca subsp. vesca]	1e-53	sp|Q50EK3|C04C1_PINTA	6e-26	Cytochrome P450 704C1 OS=Pinus taeda GN=CYP704C1 PE=2 SV=1	KOG0157	6e-28	Cytochrome P450 CYP4/CYP19/CYP26 subfamilies			FAN_iscf00033296.1.g00001.1	GO:0016021,GO:0020037,GO:0005506,GO:0004497,GO:0016705	integral component of membrane|heme binding|iron ion binding|monooxygenase activity|oxidoreductase activity, acting on paired donors, with incorporation or reduction of molecular oxygen
FAN_iscf00033374.1.g00002.1	18.0153	14.9542	9.13918	11.0726	34.3349	1.87664	gi|728848881|gb|KHG28324.1|Enoyl-[acyl-carrier-protein] reductase [NADH], chloroplastic [Gossypium arboreum]	1e-162	sp|Q9SLA8|FABI_ARATH	3e-63	Enoyl-[acyl-carrier-protein] reductase [NADH], chloroplastic OS=Arabidopsis thaliana GN=MOD1 PE=1 SV=1	KOG0725	7e-64	Reductases with broad range of substrate specificities			FAN_iscf00033374.1.g00002.1	GO:0009507,GO:0009941,GO:0009570,GO:0005835,GO:0009579,GO:0005507,GO:0004318,GO:0016631,GO:0006633	chloroplast|chloroplast envelope|chloroplast stroma|fatty acid synthase complex|thylakoid|copper ion binding|enoyl-[acyl-carrier-protein] reductase (NADH) activity|enoyl-[acyl-carrier-protein] reductase activity|fatty acid biosynthetic process	path:ko00061,path:ko00780,path:ko01212	Fatty acid biosynthesis|Biotin metabolism|Fatty acid metabolism
FAN_iscf00033397.1.g00002.1	0.750313	0.604822	0.228003	2.16178	7.95974	0.294488	gi|470145117|ref|XP_004308189.1|PREDICTED: CO(2)-response secreted protease-like [Fragaria vesca subsp. vesca]	0	sp|Q9LNU1|CRSP_ARATH	8e-62							FAN_iscf00033397.1.g00002.1	GO:0048046,GO:0005618,GO:0004252,GO:0008236,GO:2000122,GO:0006508,GO:2000038,GO:0010037	apoplast|cell wall|serine-type endopeptidase activity|serine-type peptidase activity|negative regulation of stomatal complex development|proteolysis|regulation of stomatal complex development|response to carbon dioxide
FAN_iscf00033410.1.g00001.1	3.17553	0.46402	1.28728	4.95987	6.44188	0.205296	gi|470121605|ref|XP_004296853.1|PREDICTED: uncharacterized protein LOC101313206 [Fragaria vesca subsp. vesca]	1e-79									FAN_iscf00033410.1.g00001.1
FAN_iscf00033519.1.g00002.1	3.45688	16.7156	7.1572	0.0830063	0	25.3513	gi|470104105|ref|XP_004288455.1|PREDICTED: cellulose synthase-like protein G2 [Fragaria vesca subsp. vesca]	0	sp|Q8VYR4|CSLG2_ARATH	4e-116	Cellulose synthase-like protein G2 OS=Arabidopsis thaliana GN=CSLG2 PE=2 SV=1						FAN_iscf00033519.1.g00002.1	GO:0000139,GO:0016021,GO:0016760,GO:0071555,GO:0030244	Golgi membrane|integral component of membrane|cellulose synthase (UDP-forming) activity|cell wall organization|cellulose biosynthetic process
FAN_iscf00033556.1.g00001.1	6.35409	93.2455	26.0461	6.07666	0.838137	113.035	gi|764548877|ref|XP_011459873.1|PREDICTED: pleiotropic drug resistance protein 2-like [Fragaria vesca subsp. vesca]	2e-112	sp|Q2PCF1|PDR2_NICPL	2e-92	Pleiotropic drug resistance protein 2 OS=Nicotiana plumbaginifolia GN=PDR2 PE=1 SV=1	KOG0065	2e-78	Pleiotropic drug resistance proteins (PDR1-15), ABC superfamily	PRGDB00173543	ppa000233m	FAN_iscf00033556.1.g00001.1	GO:0016021,GO:0005524,GO:0016887,GO:0006810	integral component of membrane|ATP binding|ATPase activity|transport
FAN_iscf00034060.1.g00001.1	1.715	1.85981	3.29315	22.1359	75.6121	0	gi|332348711|gb|AEE60888.1|flavonoid 3'-hydroxylase [Fragaria chiloensis]	6e-39	sp|Q9SD85|F3PH_ARATH	8e-23	Flavonoid 3'-monooxygenase OS=Arabidopsis thaliana GN=CYP75B1 PE=1 SV=1	KOG0156	2e-23	Cytochrome P450 CYP2 subfamily			FAN_iscf00034060.1.g00001.1	GO:0005789,GO:0016021,GO:0016020,GO:0016711,GO:0020037,GO:0005506,GO:0009813,GO:0009733,GO:0044550	endoplasmic reticulum membrane|integral component of membrane|membrane|flavonoid 3'-monooxygenase activity|heme binding|iron ion binding|flavonoid biosynthetic process|response to auxin|secondary metabolite biosynthetic process	path:ko00941,path:ko00944	Flavonoid biosynthesis|Flavone and flavonol biosynthesis
FAN_iscf00034388.1.g00001.1	0	0	0	0	0	0	gi|470122101|ref|XP_004297088.1|PREDICTED: S-adenosylmethionine synthase 2 [Fragaria vesca subsp. vesca]	2e-07	sp|Q4LB22|METK3_HORVU	7e-08	S-adenosylmethionine synthase 3 OS=Hordeum vulgare GN=SAM3 PE=2 SV=1	KOG1506	2e-07	S-adenosylmethionine synthetase			FAN_iscf00034388.1.g00001.1	GO:0005737,GO:0005524,GO:0046872,GO:0004478,GO:0006730,GO:0006556	cytoplasm|ATP binding|metal ion binding|methionine adenosyltransferase activity|one-carbon metabolic process|S-adenosylmethionine biosynthetic process
FAN_iscf00035038.1.g00002.1	0.192837	0.663451	0.199273	0	0.174355	1.68211	gi|470114895|ref|XP_004293642.1|PREDICTED: cyclic phosphodiesterase-like [Fragaria vesca subsp. vesca]	5e-65	sp|O04147|CPD_ARATH	1e-26	Cyclic phosphodiesterase OS=Arabidopsis thaliana GN=At4g18930 PE=1 SV=1						FAN_iscf00035038.1.g00002.1	GO:0005737,GO:0004112,GO:0006388	cytoplasm|cyclic-nucleotide phosphodiesterase activity|tRNA splicing, via endonucleolytic cleavage and ligation
FAN_iscf00035128.1.g00001.1	1.85786	0.69101	0.632659	2.44105	3.18336	0.112106	gi|764604888|ref|XP_011466926.1|PREDICTED: protein E6-like [Fragaria vesca subsp. vesca]	1e-110									FAN_iscf00035128.1.g00001.1
FAN_iscf00035234.1.g00002.1	13.5043	0.453976	3.80145	20.0429	34.3873	0.315675	gi|470145022|ref|XP_004308143.1|PREDICTED: alpha-L-fucosidase 1-like [Fragaria vesca subsp. vesca]	0	sp|Q7XUR3|FUCO1_ORYSJ	4e-81	Putative alpha-L-fucosidase 1 OS=Oryza sativa subsp. japonica GN=Os04g0560400 PE=3 SV=2	KOG0128	2e-11	RNA-binding protein SART3 (RRM superfamily)			FAN_iscf00035234.1.g00002.1	GO:0048046,GO:0005773,GO:0004560,GO:0005975,GO:0006516	apoplast|vacuole|alpha-L-fucosidase activity|carbohydrate metabolic process|glycoprotein catabolic process	path:ko00511	Other glycan degradation
FAN_iscf00035475.1.g00001.1	12.4977	139.749	41.8105	10.3913	0	261.634	gi|764548877|ref|XP_011459873.1|PREDICTED: pleiotropic drug resistance protein 2-like [Fragaria vesca subsp. vesca]	8e-24	sp|Q2PCF1|PDR2_NICPL	3e-17	Pleiotropic drug resistance protein 2 OS=Nicotiana plumbaginifolia GN=PDR2 PE=1 SV=1	KOG0065	5e-13	Pleiotropic drug resistance proteins (PDR1-15), ABC superfamily	PRGDB00173714	ppa024119m	FAN_iscf00035475.1.g00001.1	GO:0016021,GO:0005524,GO:0016887,GO:0006810	integral component of membrane|ATP binding|ATPase activity|transport
FAN_iscf00035512.1.g00001.1	6.00864	1.81876	2.62657	7.91572	15.9733	0.326823	gi|470108103|ref|XP_004290374.1|PREDICTED: auxin-induced protein 15A-like [Fragaria vesca subsp. vesca]	2e-33	sp|P32295|ARG7_VIGRR	6e-24	Indole-3-acetic acid-induced protein ARG7 OS=Vigna radiata var. radiata GN=ARG7 PE=2 SV=1						FAN_iscf00035512.1.g00001.1	GO:0009733	response to auxin	path:ko04075	Plant hormone signal transduction
FAN_iscf00035765.1.g00001.1	0.332992	0	0	0	0.983175	0.334622	gi|470116378|ref|XP_004294359.1|PREDICTED: uncharacterized protein LOC101302142 [Fragaria vesca subsp. vesca]	5e-19									FAN_iscf00035765.1.g00001.1
FAN_iscf00035830.1.g00001.1	0.528427	9.96265	0	0.555113	0	9.22803	gi|470120552|ref|XP_004296364.1|PREDICTED: probable inorganic phosphate transporter 1-3 [Fragaria vesca subsp. vesca]	1e-73	sp|Q8H074|PT112_ORYSJ	6e-59	Probable inorganic phosphate transporter 1-12 OS=Oryza sativa subsp. japonica GN=PHT1-12 PE=2 SV=1	KOG0252	2e-59	Inorganic phosphate transporter			FAN_iscf00035830.1.g00001.1	GO:0005887,GO:0005315,GO:0022891,GO:0015293,GO:0006817	integral component of plasma membrane|inorganic phosphate transmembrane transporter activity|substrate-specific transmembrane transporter activity|symporter activity|phosphate ion transport
FAN_iscf00035850.1.g00002.1	13.8479	4.225	11.0535	10.848	38.284	1.59105	gi|399514682|gb|AFP43696.1|actin4, partial [Eriobotrya japonica]	2e-98	sp|P30171|ACT11_SOLTU	3e-96	Actin-97 OS=Solanum tuberosum GN=AC97 PE=1 SV=1	KOG0676	2e-95	Actin and related proteins			FAN_iscf00035850.1.g00002.1	GO:0005737,GO:0005856,GO:0005524	cytoplasm|cytoskeleton|ATP binding
FAN_iscf00035888.1.g00001.1	2.17478	0.898406	1.66207	3.50363	11.0073	0.29687	gi|470129273|ref|XP_004300548.1|PREDICTED: L-ascorbate oxidase homolog [Fragaria vesca subsp. vesca]	0	sp|Q00624|ASOL_BRANA	4e-98	L-ascorbate oxidase homolog OS=Brassica napus GN=Bp10 PE=2 SV=1	KOG1263	3e-149	Multicopper oxidases			FAN_iscf00035888.1.g00001.1	GO:0005576,GO:0005507,GO:0016491	extracellular region|copper ion binding|oxidoreductase activity
FAN_iscf00035969.1.g00001.1	9.90009	0	5.45716	6.27208	23.2976	0	gi|470103100|ref|XP_004287983.1|PREDICTED: zinc finger protein 4-like [Fragaria vesca subsp. vesca]	7e-129	sp|Q39263|ZFP4_ARATH	6e-18	Zinc finger protein 4 OS=Arabidopsis thaliana GN=ZFP4 PE=2 SV=2						FAN_iscf00035969.1.g00001.1	GO:0046872,GO:0003700,GO:0044212,GO:0006355	metal ion binding|transcription factor activity, sequence-specific DNA binding|transcription regulatory region DNA binding|regulation of transcription, DNA-templated
FAN_iscf00035971.1.g00001.1	0.529928	0.587673	4.79408	3.80783	0	74.5204	gi|764582768|ref|XP_011464172.1|PREDICTED: LOW QUALITY PROTEIN: cytochrome P450 71A9-like [Fragaria vesca subsp. vesca]	4e-93	sp|O81970|C71A9_SOYBN	2e-42	Cytochrome P450 71A9 OS=Glycine max GN=CYP71A9 PE=2 SV=1	KOG0156	1e-26	Cytochrome P450 CYP2 subfamily			FAN_iscf00035971.1.g00001.1	GO:0016021,GO:0016020,GO:0020037,GO:0005506,GO:0016709,GO:0044550	integral component of membrane|membrane|heme binding|iron ion binding|oxidoreductase activity, acting on paired donors, with incorporation or reduction of molecular oxygen, NAD(P)H as one donor, and incorporation of one atom of oxygen|secondary metabolite biosynthetic process
FAN_iscf00035972.1.g00001.1	5.24125	1.84851	2.15378	0.782609	0.486195	44.8542	gi|470137451|ref|XP_004304477.1|PREDICTED: RING finger and CHY zinc finger domain-containing protein 1 [Fragaria vesca subsp. vesca]	1e-107	sp|Q9CR50|ZN363_MOUSE	1e-33	RING finger and CHY zinc finger domain-containing protein 1 OS=Mus musculus GN=Rchy1 PE=1 SV=1	KOG1940	5e-71	Zn-finger protein			FAN_iscf00035972.1.g00001.1	GO:0005737,GO:0016607,GO:0005654,GO:0005634,GO:0000151,GO:0016874,GO:0002039,GO:0042803,GO:0004842,GO:0008270,GO:0032436,GO:0031398,GO:0051865,GO:0016567,GO:0042787	cytoplasm|nuclear speck|nucleoplasm|nucleus|ubiquitin ligase complex|ligase activity|p53 binding|protein homodimerization activity|ubiquitin-protein transferase activity|zinc ion binding|positive regulation of proteasomal ubiquitin-dependent protein catabolic process|positive regulation of protein ubiquitination|protein autoubiquitination|protein ubiquitination|protein ubiquitination involved in …	path:ko04115,path:ko04120,path:ko05162	p53 signaling pathway|Ubiquitin mediated proteolysis|Measles
FAN_iscf00036037.1.g00002.1	1.89738	7.3064	3.63206	3.47467	2.2867	54.7631	gi|470128765|ref|XP_004300305.1|PREDICTED: uncharacterized protein LOC101304099 [Fragaria vesca subsp. vesca]	8e-53	sp|Q56YP2|PI5K1_ARATH	3e-09	Phosphatidylinositol 4-phosphate 5-kinase 1 OS=Arabidopsis thaliana GN=PIP5K1 PE=1 SV=1	KOG0231	1e-36	Junctional membrane complex protein Junctophilin and related MORN repeat proteins			FAN_iscf00036037.1.g00002.1	GO:0005886,GO:0016308,GO:0051015,GO:0003785,GO:0005524,GO:0016307,GO:0046854	plasma membrane|1-phosphatidylinositol-4-phosphate 5-kinase activity|actin filament binding|actin monomer binding|ATP binding|phosphatidylinositol phosphate kinase activity|phosphatidylinositol phosphorylation
FAN_iscf00036165.1.g00001.1	0.259844	3.11699	0.636414	0.182434	0.15846	4.8986	gi|764554877|ref|XP_004295536.2|PREDICTED: receptor-like protein 12 [Fragaria vesca subsp. vesca]	0	sp|Q9C9H7|RLP12_ARATH	6e-66	Receptor-like protein 12 OS=Arabidopsis thaliana GN=RLP12 PE=2 SV=2	KOG0619	1e-150	FOG: Leucine rich repeat	PRGDB00173424		FAN_iscf00036165.1.g00001.1	GO:0016021,GO:0005886	integral component of membrane|plasma membrane
FAN_iscf00036539.1.g00001.1	1.27915	0.236025	1.16812	4.26823	6.32647	0	gi|764560021|ref|XP_011461130.1|PREDICTED: G-type lectin S-receptor-like serine/threonine-protein kinase At4g27290 isoform X1 [Fragaria vesca subsp. vesca]	2e-101	sp|O81833|SD11_ARATH	2e-67	G-type lectin S-receptor-like serine/threonine-protein kinase SD1-1 OS=Arabidopsis thaliana GN=SD11 PE=1 SV=1				PRGDB00213207		FAN_iscf00036539.1.g00001.1	GO:0016021,GO:0005886,GO:0009506,GO:0005524,GO:0005516,GO:0030246,GO:0004674,GO:0031625,GO:0048544	integral component of membrane|plasma membrane|plasmodesma|ATP binding|calmodulin binding|carbohydrate binding|protein serine/threonine kinase activity|ubiquitin protein ligase binding|recognition of pollen
FAN_iscf00036782.1.g00001.1	0.321238	0.1821	0.340915	0.342011	0.713644	7.93372	gi|470102485|ref|XP_004287684.1|PREDICTED: alpha-aminoadipic semialdehyde synthase [Fragaria vesca subsp. vesca]	0	sp|Q9SMZ4|AASS_ARATH	7e-120	Alpha-aminoadipic semialdehyde synthase OS=Arabidopsis thaliana GN=LKR/SDH PE=1 SV=1	KOG0172	2e-120	Lysine-ketoglutarate reductase/saccharopine dehydrogenase			FAN_iscf00036782.1.g00001.1	GO:0005737,GO:0047131,GO:0047130,GO:0033512	cytoplasm|saccharopine dehydrogenase (NAD+, L-glutamate-forming) activity|saccharopine dehydrogenase (NADP+, L-lysine-forming) activity|L-lysine catabolic process to acetyl-CoA via saccharopine	path:ko00310	Lysine degradation
FAN_iscf00036946.1.g00001.1	1.25953	0.560321	1.84101	11.2393	22.9718	0	gi|764619170|ref|XP_011468319.1|PREDICTED: WEB family protein At3g51220 [Fragaria vesca subsp. vesca]	1e-76									FAN_iscf00036946.1.g00001.1
FAN_iscf00037092.1.g00001.1	2.73402	0	0.856561	11.5497	367.812	0.156785	gi|470133242|ref|XP_004302480.1|PREDICTED: bifunctional 3-dehydroquinate dehydratase/shikimate dehydrogenase, chloroplastic-like [Fragaria vesca subsp. vesca]	3e-156	sp|Q9SQT8|DHQSD_ARATH	3e-80	Bifunctional 3-dehydroquinate dehydratase/shikimate dehydrogenase, chloroplastic OS=Arabidopsis thaliana GN=EMB3004 PE=1 SV=1	KOG0692	6e-81	Pentafunctional AROM protein			FAN_iscf00037092.1.g00001.1	GO:0009507,GO:0009570,GO:0003855,GO:0050661,GO:0004764,GO:0009073,GO:0009423,GO:0009793,GO:0019632	chloroplast|chloroplast stroma|3-dehydroquinate dehydratase activity|NADP binding|shikimate 3-dehydrogenase (NADP+) activity|aromatic amino acid family biosynthetic process|chorismate biosynthetic process|embryo development ending in seed dormancy|shikimate metabolic process	path:ko00400,path:ko01230	Phenylalanine, tyrosine and tryptophan biosynthesis|Biosynthesis of amino acids
FAN_iscf00037159.1.g00004.1	12.2345	2.2376	9.63287	16.4982	25.1996	0.42508	gi|470109070|ref|XP_004290825.1|PREDICTED: delta(7)-sterol-C5(6)-desaturase-like [Fragaria vesca subsp. vesca]	7e-161	sp|Q9ZT29|SC5D_TOBAC	8e-137	Delta(7)-sterol-C5(6)-desaturase OS=Nicotiana tabacum PE=2 SV=1	KOG0872	3e-131	Sterol C5 desaturase			FAN_iscf00037159.1.g00004.1	GO:0005789,GO:0016021,GO:0005506,GO:0016491,GO:0006633,GO:0016126	endoplasmic reticulum membrane|integral component of membrane|iron ion binding|oxidoreductase activity|fatty acid biosynthetic process|sterol biosynthetic process	path:ko00100	Steroid biosynthesis
FAN_iscf00037163.1.g00001.1	7.30502	5.70077	0.675937	6.16159	27.1055	0	gi|764543269|ref|XP_011459296.1|PREDICTED: uncharacterized protein LOC105349919 [Fragaria vesca subsp. vesca]	2e-40									FAN_iscf00037163.1.g00001.1
FAN_iscf00037204.1.g00003.1	5.53574	42.996	13.907	3.67124	0.421971	46.6359	gi|75288885|sp|Q66PF3.1|UFOG3_FRAANRecName: Full=Putative UDP-glucose flavonoid 3-O-glucosyltransferase 3; Short=FaGT3; AltName: Full=Flavonol 3-O-glucosyltransferase 3 [Fragaria x ananassa]	1e-57	sp|Q66PF3|UFOG3_FRAAN	6e-59	Putative UDP-glucose flavonoid 3-O-glucosyltransferase 3 OS=Fragaria ananassa GN=GT3 PE=2 SV=1	KOG1192	2e-30	UDP-glucuronosyl and UDP-glucosyl transferase			FAN_iscf00037204.1.g00003.1	GO:0016758	transferase activity, transferring hexosyl groups
FAN_iscf00037228.1.g00001.1	3.04416	1.90476	1.04885	6.3552	76.2765	0	gi|470103510|ref|XP_004288179.1|PREDICTED: phospho-2-dehydro-3-deoxyheptonate aldolase 2, chloroplastic-like [Fragaria vesca subsp. vesca]	4e-95	sp|Q75W16|AROG_ORYSJ	2e-53	Phospho-2-dehydro-3-deoxyheptonate aldolase 2, chloroplastic OS=Oryza sativa subsp. japonica GN=DAHPS2 PE=2 SV=1						FAN_iscf00037228.1.g00001.1	GO:0009507,GO:0003849,GO:0009073,GO:0009423	chloroplast|3-deoxy-7-phosphoheptulonate synthase activity|aromatic amino acid family biosynthetic process|chorismate biosynthetic process	path:ko00400,path:ko01230	Phenylalanine, tyrosine and tryptophan biosynthesis|Biosynthesis of amino acids
FAN_iscf00037231.1.g00001.1	0.571033	0.960883	0.296264	1.79155	11.9115	0	gi|470126380|ref|XP_004299166.1|PREDICTED: uncharacterized protein LOC101294943 [Fragaria vesca subsp. vesca]	8e-88	sp|Q9SS87|SEOB_ARATH	6e-21							FAN_iscf00037231.1.g00001.1	GO:0042803,GO:0043621,GO:0010088	protein homodimerization activity|protein self-association|phloem development
FAN_iscf00037331.1.g00001.1	4.28192	2.60818	1.19259	3.87925	13.2084	0.283653	gi|470133417|ref|XP_004302562.1|PREDICTED: LOW QUALITY PROTEIN: patellin-6 [Fragaria vesca subsp. vesca]	7e-75	sp|Q9SCU1|PATL6_ARATH	2e-70	Patellin-6 OS=Arabidopsis thaliana GN=PATL6 PE=2 SV=1	KOG1471	4e-71	Phosphatidylinositol transfer protein SEC14 and related proteins			FAN_iscf00037331.1.g00001.1	GO:0005737,GO:0016021,GO:0005886,GO:0008289,GO:0007049,GO:0051301,GO:0006810	cytoplasm|integral component of membrane|plasma membrane|lipid binding|cell cycle|cell division|transport
FAN_iscf00037337.1.g00001.1	34.187	11.5051	37.9166	49.526	140.37	4.0011	gi|470116240|ref|XP_004294292.1|PREDICTED: omega-3 fatty acid desaturase, endoplasmic reticulum [Fragaria vesca subsp. vesca]	1e-79	sp|P48622|FAD3D_ARATH	5e-55	Temperature-sensitive omega-3 fatty acid desaturase, chloroplastic OS=Arabidopsis thaliana GN=FAD8 PE=2 SV=1						FAN_iscf00037337.1.g00001.1	GO:0009507,GO:0009941,GO:0031969,GO:0016021,GO:0042389,GO:0016717,GO:0006633,GO:0006636	chloroplast|chloroplast envelope|chloroplast membrane|integral component of membrane|omega-3 fatty acid desaturase activity|oxidoreductase activity, acting on paired donors, with oxidation of a pair of donors resulting in the reduction of molecular oxygen to two molecules of water|fatty acid biosynthetic process|unsaturated fatty acid biosynthetic process
FAN_iscf00037702.1.g00001.1	0	0	0	0	0	0	gi|764577691|ref|XP_011463368.1|PREDICTED: deoxynucleoside triphosphate triphosphohydrolase SAMHD1 homolog [Fragaria vesca subsp. vesca]	3e-48	sp|B0G107|SAMH1_DICDI	6e-19	Deoxynucleoside triphosphate triphosphohydrolase SAMHD1 homolog OS=Dictyostelium discoideum GN=DDB_G0272484 PE=3 SV=1	KOG2681	9e-33	Metal-dependent phosphohydrolase			FAN_iscf00037702.1.g00001.1	GO:0016787,GO:0046872,GO:0051607	hydrolase activity|metal ion binding|defense response to virus
FAN_iscf00037920.1.g00001.1	0	0.430831	0.600783	0	0	4.57852	gi|470132331|ref|XP_004302037.1|PREDICTED: uncharacterized protein LOC101300067 [Fragaria vesca subsp. vesca]	1e-133									FAN_iscf00037920.1.g00001.1
FAN_iscf00037943.1.g00001.1	113.21	95.3103	23.3643	4.60695	9.1427	100.835	gi|470125306|ref|XP_004298644.1|PREDICTED: autophagy-related protein 8f [Fragaria vesca subsp. vesca]	5e-57	sp|Q9LZZ9|ATG8G_ARATH	1e-52	Autophagy-related protein 8g OS=Arabidopsis thaliana GN=ATG8G PE=2 SV=1	KOG1654	2e-53	Microtubule-associated anchor protein involved in autophagy and membrane trafficking			FAN_iscf00037943.1.g00001.1	GO:0000421,GO:0033110,GO:0005874,GO:0006914,GO:0006995,GO:0015031	autophagosome membrane|Cvt vesicle membrane|microtubule|autophagy|cellular response to nitrogen starvation|protein transport	path:ko04139,path:ko04140,path:ko04068,path:ko04212,path:ko04727	Regulation of mitophagy - yeast|Regulation of autophagy|FoxO signaling pathway|Longevity regulating pathway - worm|GABAergic synapse
FAN_iscf00038024.1.g00001.1	0.175096	0.394465	0.330127	0	0	1.57883	gi|595884751|ref|XP_007213028.1|hypothetical protein PRUPE_ppa023127mg, partial [Prunus persica]	0	sp|O64782|SD129_ARATH	1e-134	G-type lectin S-receptor-like serine/threonine-protein kinase SD1-29 OS=Arabidopsis thaliana GN=SD129 PE=1 SV=1	KOG0017	1e-100	FOG: Transposon-encoded proteins with TYA, reverse transcriptase, integrase domains in various combinations	PRGDB00213871		FAN_iscf00038024.1.g00001.1	GO:0016021,GO:0005886,GO:0009506,GO:0005524,GO:0005516,GO:0030246,GO:0004672,GO:0004674,GO:0031625,GO:0032497,GO:0045087,GO:0052033,GO:0046777,GO:0048544	integral component of membrane|plasma membrane|plasmodesma|ATP binding|calmodulin binding|carbohydrate binding|protein kinase activity|protein serine/threonine kinase activity|ubiquitin protein ligase binding|detection of lipopolysaccharide|innate immune response|pathogen-associated molecular pattern dependent induction by symbiont of host innate immune response|protein autophosphorylation|recogn…
FAN_iscf00038058.1.g00001.1	7.57388	11.2672	7.11828	23.5657	37.5175	0	gi|470110610|ref|XP_004291572.1|PREDICTED: P-loop NTPase domain-containing protein LPA1 homolog 2-like [Fragaria vesca subsp. vesca]	3e-54	sp|Q93ZS1|LPAH2_ARATH	1e-23							FAN_iscf00038058.1.g00001.1
FAN_iscf00038077.1.g00006.1	1.72833	0.806406	0	5.44475	29.814	0	gi|764604620|ref|XP_011466901.1|PREDICTED: uncharacterized protein LOC105352208 [Fragaria vesca subsp. vesca]	2e-91									FAN_iscf00038077.1.g00006.1
FAN_iscf00038101.1.g00005.1	1.21749	0.697752	1.27733	1.79832	4.85121	0.205604	gi|764566392|ref|XP_011461964.1|PREDICTED: putative UDP-rhamnose:rhamnosyltransferase 1 [Fragaria vesca subsp. vesca]	2e-122	sp|Q66PF2|URT1_FRAAN	5e-38	Putative UDP-rhamnose:rhamnosyltransferase 1 OS=Fragaria ananassa GN=GT4 PE=2 SV=1	KOG1192	5e-33	UDP-glucuronosyl and UDP-glucosyl transferase			FAN_iscf00038101.1.g00005.1	GO:0016021,GO:0016758	integral component of membrane|transferase activity, transferring hexosyl groups
FAN_iscf00038399.1.g00001.1	1.01264	0.282083	0.666413	2.25743	5.62067	0	gi|470149235|ref|XP_004310145.1|PREDICTED: probable beta-1,4-xylosyltransferase IRX10 [Fragaria vesca subsp. vesca]	0	sp|Q9FZJ1|IRX10_ARATH	0	Probable beta-1,4-xylosyltransferase IRX10 OS=Arabidopsis thaliana GN=IRX10 PE=2 SV=1	KOG1021	0	Acetylglucosaminyltransferase EXT1/exostosin 1			FAN_iscf00038399.1.g00001.1	GO:0000139,GO:0016021,GO:0080116,GO:0042285,GO:0071555,GO:0010417,GO:0009834	Golgi membrane|integral component of membrane|glucuronoxylan glucuronosyltransferase activity|xylosyltransferase activity|cell wall organization|glucuronoxylan biosynthetic process|plant-type secondary cell wall biogenesis
FAN_iscf00038440.1.g00001.1	0	0	0	0	0.205933	0	gi|743785936|ref|XP_011026407.1|PREDICTED: uncharacterized protein LOC105127022 [Populus euphratica]	2e-08									FAN_iscf00038440.1.g00001.1
FAN_iscf00038651.1.g00001.1	0.904153	0.499671	0	0	0	18.0557	gi|470110269|ref|XP_004291407.1|PREDICTED: potassium channel KAT3 [Fragaria vesca subsp. vesca]	2e-45									FAN_iscf00038651.1.g00001.1
FAN_iscf00038842.1.g00001.1	34.5912	29.4882	26.2034	38.5595	40.0125	1.52323	gi|470141903|ref|XP_004306664.1|PREDICTED: protein ASPARTIC PROTEASE IN GUARD CELL 1-like [Fragaria vesca subsp. vesca]	5e-53	sp|Q9LS40|ASPG1_ARATH	2e-21	Protein ASPARTIC PROTEASE IN GUARD CELL 1 OS=Arabidopsis thaliana GN=ASPG1 PE=1 SV=1	KOG1339	7e-47	Aspartyl protease			FAN_iscf00038842.1.g00001.1	GO:0005783,GO:0004190,GO:0070001,GO:0003677,GO:0030163,GO:0009737,GO:0009414,GO:0009627	endoplasmic reticulum|aspartic-type endopeptidase activity|aspartic-type peptidase activity|DNA binding|protein catabolic process|response to abscisic acid|response to water deprivation|systemic acquired resistance
FAN_iscf00038851.1.g00001.1	6.59275	0.321644	3.77725	10.3939	4.50817	0	gi|470142137|ref|XP_004306772.1|PREDICTED: cytochrome P450 86A8-like [Fragaria vesca subsp. vesca]	1e-129	sp|O80823|C86A8_ARATH	3e-111	Cytochrome P450 86A8 OS=Arabidopsis thaliana GN=CYP86A8 PE=2 SV=1	KOG0157	7e-112	Cytochrome P450 CYP4/CYP19/CYP26 subfamilies			FAN_iscf00038851.1.g00001.1	GO:0016021,GO:0018685,GO:0070330,GO:0020037,GO:0005506,GO:0006631	integral component of membrane|alkane 1-monooxygenase activity|aromatase activity|heme binding|iron ion binding|fatty acid metabolic process	path:ko00073	Cutin, suberine and wax biosynthesis
FAN_iscf00038942.1.g00002.1	0.346071	0.0974212	0.552757	1.08966	2.15186	0	gi|764588083|ref|XP_011464855.1|PREDICTED: F-box protein At1g10780 isoform X2 [Fragaria vesca subsp. vesca]	0	sp|Q9SAC4|FB2_ARATH	0	F-box protein At1g10780 OS=Arabidopsis thaliana GN=At1g10780 PE=2 SV=1						FAN_iscf00038942.1.g00002.1	GO:0009506	plasmodesma
FAN_iscf00039171.1.g00002.1	6.59002	2.61027	5.25144	6.97746	8.15134	0.835816	gi|470109070|ref|XP_004290825.1|PREDICTED: delta(7)-sterol-C5(6)-desaturase-like [Fragaria vesca subsp. vesca]	3e-146	sp|Q9ZT29|SC5D_TOBAC	2e-115	Delta(7)-sterol-C5(6)-desaturase OS=Nicotiana tabacum PE=2 SV=1	KOG0872	3e-114	Sterol C5 desaturase			FAN_iscf00039171.1.g00002.1	GO:0005789,GO:0016021,GO:0005506,GO:0016491,GO:0006633,GO:0016126	endoplasmic reticulum membrane|integral component of membrane|iron ion binding|oxidoreductase activity|fatty acid biosynthetic process|sterol biosynthetic process	path:ko00100	Steroid biosynthesis
FAN_iscf00039189.1.g00002.1	0.365949	11.2438	0.386956	0.0959701	0.1581	14.7918	gi|470130753|ref|XP_004301267.1|PREDICTED: glutathione S-transferase U7-like [Fragaria vesca subsp. vesca]	3e-136	sp|Q9ZW24|GSTU7_ARATH	1e-58	Glutathione S-transferase U7 OS=Arabidopsis thaliana GN=GSTU7 PE=2 SV=1	KOG0406	2e-59	Glutathione S-transferase			FAN_iscf00039189.1.g00002.1	GO:0005737,GO:0005829,GO:0004364,GO:0006749,GO:0009751,GO:0009636,GO:0009407	cytoplasm|cytosol|glutathione transferase activity|glutathione metabolic process|response to salicylic acid|response to toxic substance|toxin catabolic process	path:ko05204,path:ko00480,path:ko00980,path:ko00982	Chemical carcinogenesis|Glutathione metabolism|Metabolism of xenobiotics by cytochrome P450|Drug metabolism - cytochrome P450
FAN_iscf00039274.1.g00001.1	0	2.17708	0	0	0	1.41609	gi|764566663|ref|XP_011462011.1|PREDICTED: probable leucine-rich repeat receptor-like protein kinase At1g35710 [Fragaria vesca subsp. vesca]	2e-137	sp|O65440|BAME3_ARATH	7e-15	Leucine-rich repeat receptor-like serine/threonine-protein kinase BAM3 OS=Arabidopsis thaliana GN=BAM3 PE=2 SV=3	KOG0619	3e-60	FOG: Leucine rich repeat	PRGDB00173871		FAN_iscf00039274.1.g00001.1	GO:0016021,GO:0005886,GO:0005524,GO:0004674,GO:0030154,GO:0048437,GO:0010075	integral component of membrane|plasma membrane|ATP binding|protein serine/threonine kinase activity|cell differentiation|floral organ development|regulation of meristem growth
FAN_iscf00039409.1.g00001.1	1.25553	7.34157	0.554132	0	0	7.4814	gi|764560737|ref|XP_004295926.2|PREDICTED: protein SUPPRESSOR OF npr1-1, CONSTITUTIVE 1-like [Fragaria vesca subsp. vesca]	2e-137	sp|Q40392|TMVRN_NICGU	2e-40	TMV resistance protein N OS=Nicotiana glutinosa GN=N PE=1 SV=1				PRGDB00214484	MDP0000602947	FAN_iscf00039409.1.g00001.1	GO:0005737,GO:0043531,GO:0005524,GO:0009626,GO:0007165	cytoplasm|ADP binding|ATP binding|plant-type hypersensitive response|signal transduction
FAN_iscf00039477.1.g00001.1	2.01974	1.16825	1.80572	11.39	22.4128	0.764515	gi|470123009|ref|XP_004297529.1|PREDICTED: squamosa promoter-binding-like protein 13A [Fragaria vesca subsp. vesca]	1e-73									FAN_iscf00039477.1.g00001.1
FAN_iscf00039908.1.g00001.1	0	0	0.531658	2.61998	65.1009	0.242974	gi|470133795|ref|XP_004302745.1|PREDICTED: short-chain dehydrogenase TIC 32, chloroplastic [Fragaria vesca subsp. vesca]	1e-94	sp|A2RVM0|TIC32_ARATH	4e-49	Short-chain dehydrogenase TIC 32, chloroplastic OS=Arabidopsis thaliana GN=TIC32 PE=2 SV=1	KOG1208	6e-66	Dehydrogenases with different specificities (related to short-chain alcohol dehydrogenases)			FAN_iscf00039908.1.g00001.1	GO:0009507,GO:0009941,GO:0009706,GO:0005886,GO:0016491,GO:0015031	chloroplast|chloroplast envelope|chloroplast inner membrane|plasma membrane|oxidoreductase activity|protein transport
FAN_iscf00040349.1.g00001.1	80.2827	15.5861	40.8901	136.241	90.2261	1.61802	gi|470144697|ref|XP_004307984.1|PREDICTED: probable pectinesterase/pectinesterase inhibitor 34 [Fragaria vesca subsp. vesca]	0	sp|Q9M3B0|PME34_ARATH	0	Probable pectinesterase/pectinesterase inhibitor 34 OS=Arabidopsis thaliana GN=PME34 PE=2 SV=1						FAN_iscf00040349.1.g00001.1	GO:0005618,GO:0016021,GO:0045330,GO:0004857,GO:0030599,GO:0042545,GO:0045490	cell wall|integral component of membrane|aspartyl esterase activity|enzyme inhibitor activity|pectinesterase activity|cell wall modification|pectin catabolic process
FAN_iscf00040375.1.g00001.1	56.6543	12.3461	22.004	87.373	244.388	5.83589	gi|470110165|ref|XP_004291357.1|PREDICTED: tubulin beta chain-like [Fragaria vesca subsp. vesca]	8e-131	sp|Q40665|TBB3_ORYSJ	6e-128	Tubulin beta-3 chain OS=Oryza sativa subsp. japonica GN=TUBB3 PE=1 SV=2	KOG1375	2e-128	Beta tubulin			FAN_iscf00040375.1.g00001.1	GO:0005737,GO:0005874,GO:0005525,GO:0003924,GO:0005200,GO:0007017	cytoplasm|microtubule|GTP binding|GTPase activity|structural constituent of cytoskeleton|microtubule-based process	path:ko04540,path:ko04145,path:ko05130	Gap junction|Phagosome|Pathogenic Escherichia coli infection
FAN_iscf00040523.1.g00002.1	0	0	0	0	0	0	gi|474102548|gb|EMS55273.1|Zinc transporter 8 [Triticum urartu]	5e-43	sp|O23039|ZIP5_ARATH	7e-24	Zinc transporter 5 OS=Arabidopsis thaliana GN=ZIP5 PE=2 SV=1	KOG1558	2e-24	Fe2+/Zn2+ regulated transporter			FAN_iscf00040523.1.g00002.1	GO:0016021,GO:0005886,GO:0005385,GO:0071577	integral component of membrane|plasma membrane|zinc ion transmembrane transporter activity|zinc II ion transmembrane transport
FAN_iscf00040552.1.g00001.1	8.58327	0.923092	2.75783	7.18173	7.85514	0	gi|470128607|ref|XP_004300228.1|PREDICTED: auxin-induced protein 15A-like [Fragaria vesca subsp. vesca]	3e-63	sp|P32295|ARG7_VIGRR	8e-37	Indole-3-acetic acid-induced protein ARG7 OS=Vigna radiata var. radiata GN=ARG7 PE=2 SV=1						FAN_iscf00040552.1.g00001.1	GO:0009733	response to auxin	path:ko04075	Plant hormone signal transduction
FAN_iscf00040552.1.g00002.1	14.1618	1.06196	8.69815	8.51824	14.6056	0	gi|764590408|ref|XP_011465141.1|PREDICTED: auxin-induced protein 15A-like [Fragaria vesca subsp. vesca]	6e-61	sp|P33080|AX10A_SOYBN	4e-38	Auxin-induced protein X10A OS=Glycine max PE=2 SV=1						FAN_iscf00040552.1.g00002.1	GO:0009734	auxin-activated signaling pathway	path:ko04075	Plant hormone signal transduction
FAN_iscf00040660.1.g00001.1	1.91369	0	1.55815	4.48048	1.40012	0	gi|764595191|ref|XP_011465792.1|PREDICTED: glycine-rich cell wall structural protein 1.8 [Fragaria vesca subsp. vesca]	3e-16									FAN_iscf00040660.1.g00001.1
FAN_iscf00040799.1.g00001.1	1.23282	0.665783	1.7178	2.09797	6.25275	0.334052	gi|470148279|ref|XP_004309696.1|PREDICTED: protein NETWORKED 3A [Fragaria vesca subsp. vesca]	1e-130	sp|Q66GR8|NET3A_ARATH	1e-36					PRGDB00156973		FAN_iscf00040799.1.g00001.1	GO:0005856,GO:0031965,GO:0005774	cytoskeleton|nuclear membrane|vacuolar membrane
FAN_iscf00040874.1.g00001.1	1.30243	0	0.547081	3.82091	3.90678	0	gi|470111858|ref|XP_004292159.1|PREDICTED: dirigent protein 22-like [Fragaria vesca subsp. vesca]	2e-138	sp|Q9C523|DIR19_ARATH	1e-42	Dirigent protein 19 OS=Arabidopsis thaliana GN=DIR19 PE=2 SV=1						FAN_iscf00040874.1.g00001.1	GO:0048046	apoplast
FAN_iscf00040877.1.g00003.1	0.618183	0.686696	0.160858	2.56298	16.0143	0	gi|764533555|ref|XP_004292544.2|PREDICTED: putative bifunctional UDP-N-acetylglucosamine transferase and deubiquitinase ALG13 [Fragaria vesca subsp. vesca]	7e-80									FAN_iscf00040877.1.g00003.1
FAN_iscf00040923.1.g00001.1	6.36535	2.11701	5.35916	8.82153	18.9057	0.605818	gi|764544539|ref|XP_011459409.1|PREDICTED: serine/threonine-protein kinase Nek5 [Fragaria vesca subsp. vesca]	0	sp|Q0WPH8|NEK5_ARATH	4e-158	Serine/threonine-protein kinase Nek5 OS=Arabidopsis thaliana GN=NEK5 PE=1 SV=1	KOG0589	6e-131	Serine/threonine protein kinase	PRGDB00153030		FAN_iscf00040923.1.g00001.1	GO:0055028,GO:0005524,GO:0004672,GO:0004674,GO:0043622,GO:0009913,GO:0007017	cortical microtubule|ATP binding|protein kinase activity|protein serine/threonine kinase activity|cortical microtubule organization|epidermal cell differentiation|microtubule-based process
FAN_iscf00041163.1.g00001.1	5.5187	1.47585	1.32386	8.59664	11.5494	0	gi|470102957|ref|XP_004287914.1|PREDICTED: probable terpene synthase 9 [Fragaria vesca subsp. vesca]	9e-35	sp|Q6Q3H3|TPSGD_VITVI	1e-13	(-)-germacrene D synthase OS=Vitis vinifera GN=VIT_19s0014g04930 PE=1 SV=1						FAN_iscf00041163.1.g00001.1	GO:0005737,GO:0034004,GO:0052577,GO:0000287,GO:0016114	cytoplasm|germacradienol synthase activity|germacrene-D synthase activity|magnesium ion binding|terpenoid biosynthetic process
FAN_iscf00041196.1.g00001.1	0	0.637137	0.29889	0	0	0.552304	gi|470148914|ref|XP_004309992.1|PREDICTED: E3 ubiquitin-protein ligase RGLG2-like [Fragaria vesca subsp. vesca]	1e-109	sp|Q9LY87|RGLG2_ARATH	6e-64	E3 ubiquitin-protein ligase RGLG2 OS=Arabidopsis thaliana GN=RGLG2 PE=1 SV=1	KOG1327	1e-64	Copine			FAN_iscf00041196.1.g00001.1	GO:0005634,GO:0005886,GO:0016874,GO:0004842,GO:0008270,GO:0009850,GO:0009690,GO:0080148,GO:0016567	nucleus|plasma membrane|ligase activity|ubiquitin-protein transferase activity|zinc ion binding|auxin metabolic process|cytokinin metabolic process|negative regulation of response to water deprivation|protein ubiquitination
FAN_iscf00041315.1.g00001.1	5.7314	0.891146	2.23026	1.64888	5.8758	0	gi|470142627|ref|XP_004307005.1|PREDICTED: ethylene-responsive transcription factor ERF034-like [Fragaria vesca subsp. vesca]	1e-39	sp|Q8LBQ7|ERF34_ARATH	2e-23	Ethylene-responsive transcription factor ERF034 OS=Arabidopsis thaliana GN=ERF034 PE=2 SV=2						FAN_iscf00041315.1.g00001.1	GO:0005634,GO:0003700,GO:0044212,GO:0009873,GO:0006351	nucleus|transcription factor activity, sequence-specific DNA binding|transcription regulatory region DNA binding|ethylene-activated signaling pathway|transcription, DNA-templated
FAN_iscf00041339.1.g00002.1	17.7865	1.90342	10.6588	33.9516	47.2547	0.543813	gi|470125816|ref|XP_004298894.1|PREDICTED: probable polygalacturonase [Fragaria vesca subsp. vesca]	9e-118	sp|A7PZL3|PGLR_VITVI	3e-52	Probable polygalacturonase OS=Vitis vinifera GN=GSVIVT00026920001 PE=1 SV=1						FAN_iscf00041339.1.g00002.1	GO:0016021,GO:0004650,GO:0005975	integral component of membrane|polygalacturonase activity|carbohydrate metabolic process
FAN_iscf00041417.1.g00001.1	0	0	0	6.02563	28.7741	0	gi|470101213|ref|XP_004287071.1|PREDICTED: (-)-alpha-pinene synthase-like [Fragaria vesca subsp. vesca]	7e-144	sp|O23945|PINS_FRAVE	3e-129	(-)-alpha-pinene synthase OS=Fragaria vesca PE=1 SV=2						FAN_iscf00041417.1.g00001.1	GO:0005829,GO:0000287,GO:0010333,GO:0016114	cytosol|magnesium ion binding|terpene synthase activity|terpenoid biosynthetic process
FAN_iscf00041497.1.g00002.1	4.00409	4.00148	1.42327	6.84693	24.7076	1.23111	gi|470133417|ref|XP_004302562.1|PREDICTED: LOW QUALITY PROTEIN: patellin-6 [Fragaria vesca subsp. vesca]	0	sp|Q9SCU1|PATL6_ARATH	0	Patellin-6 OS=Arabidopsis thaliana GN=PATL6 PE=2 SV=1	KOG1471	0	Phosphatidylinositol transfer protein SEC14 and related proteins			FAN_iscf00041497.1.g00002.1	GO:0005737,GO:0016021,GO:0005886,GO:0008289,GO:0007049,GO:0051301,GO:0006810	cytoplasm|integral component of membrane|plasma membrane|lipid binding|cell cycle|cell division|transport
FAN_iscf00041607.1.g00001.1	3.03721	1.40796	4.26847	13.9659	28.1243	1.5859	gi|470123009|ref|XP_004297529.1|PREDICTED: squamosa promoter-binding-like protein 13A [Fragaria vesca subsp. vesca]	3e-71	sp|Q0J0K1|SPL18_ORYSJ	7e-26	Squamosa promoter-binding-like protein 18 OS=Oryza sativa subsp. japonica GN=SPL18 PE=2 SV=1						FAN_iscf00041607.1.g00001.1	GO:0005634,GO:0003677,GO:0046872,GO:0006355,GO:0006351	nucleus|DNA binding|metal ion binding|regulation of transcription, DNA-templated|transcription, DNA-templated
FAN_iscf00041636.1.g00001.1	9.88652	0.827149	12.3824	18.2891	19.4679	0.876825	gi|645218087|ref|XP_008228919.1|PREDICTED: fatty acyl-CoA reductase 3-like isoform X2 [Prunus mume]	1e-138	sp|Q93ZB9|FACR3_ARATH	1e-50	Fatty acyl-CoA reductase 3 OS=Arabidopsis thaliana GN=FAR3 PE=2 SV=1	KOG1221	4e-51	Acyl-CoA reductase			FAN_iscf00041636.1.g00001.1	GO:0005783,GO:0080019,GO:0006629,GO:0035336,GO:0010345,GO:0010025	endoplasmic reticulum|fatty-acyl-CoA reductase (alcohol-forming) activity|lipid metabolic process|long-chain fatty-acyl-CoA metabolic process|suberin biosynthetic process|wax biosynthetic process	path:ko04146,path:ko00073,path:ko04212	Peroxisome|Cutin, suberine and wax biosynthesis|Longevity regulating pathway - worm
FAN_iscf00041713.1.g00002.1	9.60034	3.31342	3.62052	7.73066	11.8842	0	gi|764592887|ref|XP_004300543.2|PREDICTED: rop guanine nucleotide exchange factor 14 [Fragaria vesca subsp. vesca]	3e-69	sp|Q56WM6|ROGFE_ARATH	8e-33	Rop guanine nucleotide exchange factor 14 OS=Arabidopsis thaliana GN=ROPGEF14 PE=1 SV=1						FAN_iscf00041713.1.g00002.1	GO:0005886,GO:0005089,GO:0043547,GO:0080092	plasma membrane|Rho guanyl-nucleotide exchange factor activity|positive regulation of GTPase activity|regulation of pollen tube growth
FAN_iscf00041804.1.g00001.1	0	9.97301	24.616	19.609	11.364	386.557	gi|470116252|ref|XP_004294298.1|PREDICTED: asparagine synthetase [glutamine-hydrolyzing] [Fragaria vesca subsp. vesca]	2e-45	sp|P49092|ASNS1_LOTJA	5e-42	Asparagine synthetase [glutamine-hydrolyzing] 1 OS=Lotus japonicus GN=AS1 PE=1 SV=2	KOG0571	4e-41	Asparagine synthase (glutamine-hydrolyzing)			FAN_iscf00041804.1.g00001.1	GO:0004066,GO:0005524,GO:0006541,GO:0070981	asparagine synthase (glutamine-hydrolyzing) activity|ATP binding|glutamine metabolic process|L-asparagine biosynthetic process	path:ko00250	Alanine, aspartate and glutamate metabolism
FAN_iscf00041962.1.g00002.1	0.822254	15.6379	1.67313	0.338473	0	20.6681	gi|595817087|ref|XP_007204159.1|hypothetical protein PRUPE_ppa017669mg, partial [Prunus persica]	3e-34	sp|Q9SCS7|HR3_ARATH	3e-07							FAN_iscf00041962.1.g00002.1	GO:0016021,GO:0009626,GO:0009620	integral component of membrane|plant-type hypersensitive response|response to fungus
FAN_iscf00041998.1.g00001.1	1.66659	1.08782	0.562358	1.77256	9.04402	0.101387	gi|470134601|ref|XP_004303136.1|PREDICTED: rac-like GTP-binding protein RAC2 [Fragaria vesca subsp. vesca]	7e-105	sp|Q40220|RAC2_LOTJA	8e-104	Rac-like GTP-binding protein RAC2 OS=Lotus japonicus GN=RAC2 PE=2 SV=1	KOG0393	4e-98	Ras-related small GTPase, Rho type			FAN_iscf00041998.1.g00001.1	GO:0005737,GO:0016020,GO:0005525,GO:0007264	cytoplasm|membrane|GTP binding|small GTPase mediated signal transduction	path:ko04810,path:ko04510,path:ko04520,path:ko04145,path:ko04010,path:ko04014,path:ko04015,path:ko04024,path:ko04071,path:ko04151,path:ko04310,path:ko04370,path:ko05200,path:ko05203,path:ko05205,path:ko05210,path:ko05211,path:ko05212,path:ko05231,path:ko05416,path:ko04932,path:ko04933,path:ko05100,path:ko05120,path:ko05131,path:ko05132,path:ko05014,path:ko04360,path:ko04380,path:ko04972,path:ko04…	Regulation of actin cytoskeleton|Focal adhesion|Adherens junction|Phagosome|MAPK signaling pathway|Ras signaling pathway|Rap1 signaling pathway|cAMP signaling pathway|Sphingolipid signaling pathway|PI3K-Akt signaling pathway|Wnt signaling pathway|VEGF signaling pathway|Pathways in cancer|Viral carcinogenesis|Proteoglycans in cancer|Colorectal cancer|Renal cell carcinoma|Pancreatic cancer|Choline …
FAN_iscf00042240.1.g00001.1	1.93728	1.28703	0.593559	6.43399	11.7843	0	gi|470117663|ref|XP_004294972.1|PREDICTED: dirigent protein 22-like [Fragaria vesca subsp. vesca]	5e-94	sp|Q9C523|DIR19_ARATH	8e-65	Dirigent protein 19 OS=Arabidopsis thaliana GN=DIR19 PE=2 SV=1						FAN_iscf00042240.1.g00001.1	GO:0048046	apoplast
FAN_iscf00042496.1.g00001.1	1.1983	15.2781	3.22934	1.05689	0	41.7591	gi|720026025|ref|XP_010264127.1|PREDICTED: uncharacterized protein LOC104602212 [Nelumbo nucifera]	4e-129	sp|Q9ZW24|GSTU7_ARATH	9e-48	Glutathione S-transferase U7 OS=Arabidopsis thaliana GN=GSTU7 PE=2 SV=1	KOG0406	2e-48	Glutathione S-transferase			FAN_iscf00042496.1.g00001.1	GO:0005737,GO:0005829,GO:0004364,GO:0006749,GO:0009751,GO:0009636,GO:0009407	cytoplasm|cytosol|glutathione transferase activity|glutathione metabolic process|response to salicylic acid|response to toxic substance|toxin catabolic process	path:ko05204,path:ko00480,path:ko00980,path:ko00982	Chemical carcinogenesis|Glutathione metabolism|Metabolism of xenobiotics by cytochrome P450|Drug metabolism - cytochrome P450
FAN_iscf00042615.1.g00001.1	33.9465	10.8802	24.81	28.7472	38.8716	3.34207	gi|764572376|ref|XP_011462757.1|PREDICTED: protein FANTASTIC FOUR 3 [Fragaria vesca subsp. vesca]	0	sp|Q6NMR8|FAF3_ARATH	1e-25	Protein FANTASTIC FOUR 3 OS=Arabidopsis thaliana GN=FAF3 PE=2 SV=1						FAN_iscf00042615.1.g00001.1
FAN_iscf00042884.1.g00002.1	0.108258	0	0.0577841	1.44596	3.76216	0	gi|470126302|ref|XP_004299127.1|PREDICTED: primary amine oxidase [Fragaria vesca subsp. vesca]	0	sp|Q43077|AMO_PEA	0	Primary amine oxidase OS=Pisum sativum PE=1 SV=1	KOG1186	0	Copper amine oxidase			FAN_iscf00042884.1.g00002.1	GO:0052595,GO:0052594,GO:0005507,GO:0052597,GO:0052596,GO:0008131,GO:0048038,GO:0052593,GO:0009308,GO:0097185,GO:0055114	aliphatic-amine oxidase activity|aminoacetone:oxygen oxidoreductase(deaminating) activity|copper ion binding|diamine oxidase activity|phenethylamine:oxygen oxidoreductase (deaminating) activity|primary amine oxidase activity|quinone binding|tryptamine:oxygen oxidoreductase (deaminating) activity|amine metabolic process|cellular response to azide|oxidation-reduction process	path:ko00260,path:ko00350,path:ko00360,path:ko00950,path:ko00960,path:ko00410	Glycine, serine and threonine metabolism|Tyrosine metabolism|Phenylalanine metabolism|Isoquinoline alkaloid biosynthesis|Tropane, piperidine and pyridine alkaloid biosynthesis|beta-Alanine metabolism
FAN_iscf00042893.1.g00002.1	0.292216	0	1.22038	0	0.385128	31.2489	gi|470108189|ref|XP_004290411.1|PREDICTED: transcription factor ORG2-like [Fragaria vesca subsp. vesca]	5e-141	sp|Q9M1K1|ORG2_ARATH	8e-40	Transcription factor ORG2 OS=Arabidopsis thaliana GN=ORG2 PE=1 SV=1						FAN_iscf00042893.1.g00002.1	GO:0005634,GO:0003677,GO:0003700,GO:0010106,GO:0055072,GO:0006355,GO:0006351	nucleus|DNA binding|transcription factor activity, sequence-specific DNA binding|cellular response to iron ion starvation|iron ion homeostasis|regulation of transcription, DNA-templated|transcription, DNA-templated
FAN_iscf00043307.1.g00001.1	1.47936	0.41456	1.14778	14.8013	57.8918	0	gi|470110920|ref|XP_004291707.1|PREDICTED: uncharacterized membrane protein At1g06890 [Fragaria vesca subsp. vesca]	2e-71	sp|Q8RXL8|Y1689_ARATH	3e-36	Uncharacterized membrane protein At1g06890 OS=Arabidopsis thaliana GN=At1g06890 PE=1 SV=1	KOG1441	1e-36	Glucose-6-phosphate/phosphate and phosphoenolpyruvate/phosphate antiporter			FAN_iscf00043307.1.g00001.1	GO:0005768,GO:0005794,GO:0000139,GO:0016021,GO:0005802,GO:0005464,GO:0015790	endosome|Golgi apparatus|Golgi membrane|integral component of membrane|trans-Golgi network|UDP-xylose transmembrane transporter activity|UDP-xylose transport
FAN_iscf00043688.1.g00001.1	0	1.57465	0.36311	0	0	5.58283	gi|764638720|ref|XP_011470498.1|PREDICTED: probable LRR receptor-like serine/threonine-protein kinase At3g47570 [Fragaria vesca subsp. vesca]	0	sp|C0LGP4|Y3475_ARATH	2e-104	Probable LRR receptor-like serine/threonine-protein kinase At3g47570 OS=Arabidopsis thaliana GN=At3g47570 PE=1 SV=1				PRGDB00173559	ppa023481m	FAN_iscf00043688.1.g00001.1	GO:0016021,GO:0005886,GO:0005524,GO:0004674	integral component of membrane|plasma membrane|ATP binding|protein serine/threonine kinase activity	path:ko04064,path:ko05133,path:ko05140,path:ko05142,path:ko05145,path:ko05152,path:ko05162,path:ko05169,path:ko04620,path:ko04722	NF-kappa B signaling pathway|Pertussis|Leishmaniasis|Chagas disease (American trypanosomiasis)|Toxoplasmosis|Tuberculosis|Measles|Epstein-Barr virus infection|Toll-like receptor signaling pathway|Neurotrophin signaling pathway
FAN_iscf00043940.1.g00001.1	1.59436	0.257003	0.950901	3.6481	2.61995	0.0749706	gi|470105459|ref|XP_004289101.1|PREDICTED: LRR receptor-like serine/threonine-protein kinase GSO1 [Fragaria vesca subsp. vesca]	0	sp|Q9FL28|FLS2_ARATH	1e-54	LRR receptor-like serine/threonine-protein kinase FLS2 OS=Arabidopsis thaliana GN=FLS2 PE=1 SV=1	KOG0619	3e-54	FOG: Leucine rich repeat	PRGDB00172584		FAN_iscf00043940.1.g00001.1	GO:0005768,GO:0010008,GO:0016021,GO:0016020,GO:0005886,GO:0005524,GO:0004675,GO:0052544,GO:0042742,GO:0016045,GO:0006898,GO:0010359,GO:0007178	endosome|endosome membrane|integral component of membrane|membrane|plasma membrane|ATP binding|transmembrane receptor protein serine/threonine kinase activity|defense response by callose deposition in cell wall|defense response to bacterium|detection of bacterium|receptor-mediated endocytosis|regulation of anion channel activity|transmembrane receptor protein serine/threonine kinase signaling pat…
FAN_iscf00043959.1.g00001.1	0.216587	0	0.227659	1.02639	21.9831	0	gi|764524885|ref|XP_011457834.1|PREDICTED: serine carboxypeptidase-like 18 [Fragaria vesca subsp. vesca]	0	sp|Q9C7Z9|SCP18_ARATH	5e-78	Serine carboxypeptidase-like 18 OS=Arabidopsis thaliana GN=SCPL18 PE=2 SV=2	KOG1282	2e-78	Serine carboxypeptidases (lysosomal cathepsin A)			FAN_iscf00043959.1.g00001.1	GO:0005576,GO:0004185	extracellular region|serine-type carboxypeptidase activity
FAN_iscf00044061.1.g00002.1	142.032	14.3658	21.782	53.4062	25.6893	1.45069	gi|470104063|ref|XP_004288434.1|PREDICTED: uncharacterized protein LOC101297774 [Fragaria vesca subsp. vesca]	0	sp|Q9SS87|SEOB_ARATH	1e-58		KOG2501	4e-07	Thioredoxin, nucleoredoxin and related proteins			FAN_iscf00044061.1.g00002.1	GO:0042803,GO:0043621,GO:0010088	protein homodimerization activity|protein self-association|phloem development
FAN_iscf00044291.1.g00001.1	4.7399	0.399135	0.185963	2.02033	13.2249	0	gi|470109044|ref|XP_004290812.1|PREDICTED: endoglucanase 17 [Fragaria vesca subsp. vesca]	2e-86	sp|O81416|GUN17_ARATH	3e-72	Endoglucanase 17 OS=Arabidopsis thaliana GN=At4g02290 PE=2 SV=1						FAN_iscf00044291.1.g00001.1	GO:0005576,GO:0008810,GO:0071555,GO:0030245	extracellular region|cellulase activity|cell wall organization|cellulose catabolic process
FAN_iscf00044303.1.g00001.1	0.762861	2.04045	2.96093	2.66435	9.2596	0	gi|470148279|ref|XP_004309696.1|PREDICTED: protein NETWORKED 3A [Fragaria vesca subsp. vesca]	7e-48	sp|Q66GR8|NET3A_ARATH	5e-21					PRGDB00156973		FAN_iscf00044303.1.g00001.1	GO:0005856,GO:0031965,GO:0005774	cytoskeleton|nuclear membrane|vacuolar membrane
FAN_iscf00044435.1.g00001.1	0.250659	0	0.772639	3.8863	9.98765	0.240743	gi|764544539|ref|XP_011459409.1|PREDICTED: serine/threonine-protein kinase Nek5 [Fragaria vesca subsp. vesca]	2e-94	sp|Q0WPH8|NEK5_ARATH	2e-18	Serine/threonine-protein kinase Nek5 OS=Arabidopsis thaliana GN=NEK5 PE=1 SV=1	KOG0589	4e-19	Serine/threonine protein kinase			FAN_iscf00044435.1.g00001.1	GO:0055028,GO:0005524,GO:0004672,GO:0004674,GO:0043622,GO:0009913,GO:0007017	cortical microtubule|ATP binding|protein kinase activity|protein serine/threonine kinase activity|cortical microtubule organization|epidermal cell differentiation|microtubule-based process
FAN_iscf00044779.1.g00001.1	1.54772	1.71553	1.79308	6.25613	7.92876	0.437345	gi|470127217|ref|XP_004299572.1|PREDICTED: reticulon-like protein B9 [Fragaria vesca subsp. vesca]	2e-143	sp|Q9LJQ5|RTNLI_ARATH	2e-70	Reticulon-like protein B9 OS=Arabidopsis thaliana GN=RTNLB9 PE=2 SV=1	KOG1792	4e-71	Reticulon			FAN_iscf00044779.1.g00001.1	GO:0005789,GO:0016021	endoplasmic reticulum membrane|integral component of membrane
FAN_iscf00044799.1.g00002.1	0.0789823	0.308629	0.0411135	0	0	2.40652	gi|764633979|ref|XP_004307661.2|PREDICTED: probable LRR receptor-like serine/threonine-protein kinase At3g47570 [Fragaria vesca subsp. vesca]	0	sp|C0LGP4|Y3475_ARATH	0	Probable LRR receptor-like serine/threonine-protein kinase At3g47570 OS=Arabidopsis thaliana GN=At3g47570 PE=1 SV=1				PRGDB00215471	MDP0000286444	FAN_iscf00044799.1.g00002.1	GO:0016021,GO:0005886,GO:0005524,GO:0004674	integral component of membrane|plasma membrane|ATP binding|protein serine/threonine kinase activity
FAN_iscf00044854.1.g00001.1	0	0	0	0	0	0											FAN_iscf00044854.1.g00001.1
FAN_iscf00044988.1.g00001.1	0	0.234711	0	0	1.33694	0	gi|470132092|ref|XP_004301920.1|PREDICTED: uncharacterized protein LOC101299013 [Fragaria vesca subsp. vesca]	3e-09									FAN_iscf00044988.1.g00001.1
FAN_iscf00045292.1.g00001.1	8.52329	2.13625	8.97143	16.9668	13.9245	1.91426	gi|470108713|ref|XP_004290653.1|PREDICTED: cyclin-P3-1 [Fragaria vesca subsp. vesca]	1e-132	sp|Q75HV0|CCP31_ORYSJ	4e-55	Cyclin-P3-1 OS=Oryza sativa subsp. japonica GN=CYCP3-1 PE=3 SV=1	KOG1674	1e-47	Cyclin			FAN_iscf00045292.1.g00001.1	GO:0007049,GO:0051301,GO:0000079	cell cycle|cell division|regulation of cyclin-dependent protein serine/threonine kinase activity
FAN_iscf00045549.1.g00001.1	11.8212	4.5815	10.0654	19.1514	26.4727	2.99198	gi|764574893|ref|XP_011463023.1|PREDICTED: probable methyltransferase PMT5 [Fragaria vesca subsp. vesca]	0	sp|Q3EC77|PMT5_ARATH	2e-168	Probable methyltransferase PMT5 OS=Arabidopsis thaliana GN=At2g03480 PE=2 SV=2						FAN_iscf00045549.1.g00001.1	GO:0005789,GO:0005794,GO:0016021,GO:0008757,GO:0032259	endoplasmic reticulum membrane|Golgi apparatus|integral component of membrane|S-adenosylmethionine-dependent methyltransferase activity|methylation
FAN_iscf00045574.1.g00001.1	5.70979	0.139595	5.5688	42.9205	38.7356	0.0678988	gi|470125169|ref|XP_004298578.1|PREDICTED: probable polygalacturonase non-catalytic subunit JP650 [Fragaria vesca subsp. vesca]	0	sp|P92982|JP630_ARATH	0	Probable polygalacturonase non-catalytic subunit JP630 OS=Arabidopsis thaliana GN=JP630 PE=2 SV=2						FAN_iscf00045574.1.g00001.1	GO:0048046,GO:0005618	apoplast|cell wall
FAN_iscf00045777.1.g00002.1	5.1963	2.64159	5.91759	7.64258	13.591	0.522096	gi|470125905|ref|XP_004298938.1|PREDICTED: serine/threonine-protein kinase HT1-like [Fragaria vesca subsp. vesca]	3e-144	sp|Q2MHE4|HT1_ARATH	4e-84	Serine/threonine-protein kinase HT1 OS=Arabidopsis thaliana GN=HT1 PE=1 SV=1	KOG0192	3e-85	Tyrosine kinase specific for activated (GTP-bound) p21cdc42Hs	PRGDB00173954		FAN_iscf00045777.1.g00002.1	GO:0005524,GO:0004674	ATP binding|protein serine/threonine kinase activity
FAN_iscf00045950.1.g00002.1	26.1114	1.08697	19.273	52.3058	19.4486	0.958901	gi|567890963|ref|XP_006438002.1|hypothetical protein CICLE_v10033318mg [Citrus clementina]	1e-34				KOG0267	2e-11	Microtubule severing protein katanin p80 subunit B (contains WD40 repeats)			FAN_iscf00045950.1.g00002.1
FAN_iscf00046050.1.g00001.1	48.8293	14.3326	16.3097	41.2711	103.362	4.68546	gi|567860186|ref|XP_006422747.1|hypothetical protein CICLE_v10028426mg [Citrus clementina]	0	sp|P33629|TBA_PRUDU	0	Tubulin alpha chain OS=Prunus dulcis GN=TUBA PE=2 SV=1	KOG1376	0	Alpha tubulin			FAN_iscf00046050.1.g00001.1	GO:0005737,GO:0005874,GO:0005525,GO:0003924,GO:0005200,GO:0007017	cytoplasm|microtubule|GTP binding|GTPase activity|structural constituent of cytoskeleton|microtubule-based process	path:ko04210,path:ko04540,path:ko04145,path:ko05130	Apoptosis|Gap junction|Phagosome|Pathogenic Escherichia coli infection
FAN_iscf00046238.1.g00002.1	2.06768	2.72711	1.50948	0.574917	0.420995	6.69403	gi|470146934|ref|XP_004309074.1|PREDICTED: wall-associated receptor kinase-like 22 isoform X1 [Fragaria vesca subsp. vesca]	0	sp|Q8RY17|WAKLI_ARATH	1e-67	Wall-associated receptor kinase-like 22 OS=Arabidopsis thaliana GN=WAKL22 PE=2 SV=1	KOG1187	3e-60	Serine/threonine protein kinase	PRGDB00146888		FAN_iscf00046238.1.g00002.1	GO:0016021,GO:0005524,GO:0030247,GO:0004674,GO:0009620	integral component of membrane|ATP binding|polysaccharide binding|protein serine/threonine kinase activity|response to fungus
FAN_iscf00046253.1.g00001.1	29.6381	40.9583	22.1582	4.05428	4.16395	69.7287	gi|470132570|ref|XP_004302153.1|PREDICTED: putative auxin efflux carrier component 8 [Fragaria vesca subsp. vesca]	4e-147	sp|Q9FFD0|PIN8_ARATH	8e-84	Putative auxin efflux carrier component 8 OS=Arabidopsis thaliana GN=PIN8 PE=3 SV=2						FAN_iscf00046253.1.g00001.1	GO:0005783,GO:0016021,GO:0005886,GO:0010329,GO:0080161,GO:0010315,GO:0010252,GO:0009926,GO:0009734,GO:0080162,GO:0009555	endoplasmic reticulum|integral component of membrane|plasma membrane|auxin efflux transmembrane transporter activity|auxin transmembrane transporter activity|auxin efflux|auxin homeostasis|auxin polar transport|auxin-activated signaling pathway|intracellular auxin transport|pollen development
FAN_iscf00046309.1.g00004.1	1.90119	9.46181	1.79787	1.48401	1.59372	20.0404	gi|764597705|ref|XP_011466200.1|PREDICTED: uncharacterized protein LOC105352028 [Fragaria vesca subsp. vesca]	3e-54									FAN_iscf00046309.1.g00004.1
FAN_iscf00046326.1.g00002.1	5.75759	5.44076	5.01434	0.749557	1.32517	54.1735	gi|595952192|ref|XP_007216431.1|hypothetical protein PRUPE_ppa022164mg [Prunus persica]	2e-11									FAN_iscf00046326.1.g00002.1
FAN_iscf00046708.1.g00001.1	0.541428	0.166369	0.30645	2.66219	4.88929	0.047803	gi|470146720|ref|XP_004308970.1|PREDICTED: WEB family protein At2g40480 [Fragaria vesca subsp. vesca]	0	sp|Q5XVC7|Y2048_ARATH	4e-109	WEB family protein At2g40480 OS=Arabidopsis thaliana GN=At2g40480 PE=2 SV=1						FAN_iscf00046708.1.g00001.1
FAN_iscf00046770.1.g00002.1	4.46096	6.25497	8.88152	0.777371	0	53.2377	gi|470111384|ref|XP_004291928.1|PREDICTED: cytochrome P450 CYP82D47-like [Fragaria vesca subsp. vesca]	3e-71	sp|Q9SZ46|C82C4_ARATH	9e-26	Cytochrome P450 82C4 OS=Arabidopsis thaliana GN=CYP82C4 PE=2 SV=1	KOG0156	2e-26	Cytochrome P450 CYP2 subfamily			FAN_iscf00046770.1.g00002.1	GO:0016021,GO:0016020,GO:0020037,GO:0005506,GO:0004497,GO:0016709,GO:0071281,GO:0044550	integral component of membrane|membrane|heme binding|iron ion binding|monooxygenase activity|oxidoreductase activity, acting on paired donors, with incorporation or reduction of molecular oxygen, NAD(P)H as one donor, and incorporation of one atom of oxygen|cellular response to iron ion|secondary metabolite biosynthetic process
FAN_iscf00047023.1.g00001.1	26.8363	8.45458	8.56915	19.7411	35.1056	2.50183	gi|470102690|ref|XP_004287784.1|PREDICTED: protein MID1-COMPLEMENTING ACTIVITY 1 [Fragaria vesca subsp. vesca]	3e-27	sp|Q8L7E9|MCAC1_ARATH	5e-21	Protein MID1-COMPLEMENTING ACTIVITY 1 OS=Arabidopsis thaliana GN=MCA1 PE=2 SV=1						FAN_iscf00047023.1.g00001.1	GO:0005887,GO:0005262,GO:0070588,GO:0006816,GO:0033500,GO:0007638,GO:0007231	integral component of plasma membrane|calcium channel activity|calcium ion transmembrane transport|calcium ion transport|carbohydrate homeostasis|mechanosensory behavior|osmosensory signaling pathway
FAN_iscf00047230.1.g00001.1	27.529	13.357	5.78921	58.1739	74.0682	0	gi|470125607|ref|XP_004298793.1|PREDICTED: tubulin beta chain-like [Fragaria vesca subsp. vesca]	0	sp|P12459|TBB1_SOYBN	0	Tubulin beta-1 chain OS=Glycine max GN=TUBB1 PE=1 SV=1	KOG1375	0	Beta tubulin			FAN_iscf00047230.1.g00001.1	GO:0005737,GO:0005874,GO:0005525,GO:0003924,GO:0005200,GO:0007017	cytoplasm|microtubule|GTP binding|GTPase activity|structural constituent of cytoskeleton|microtubule-based process	path:ko04540,path:ko04145,path:ko05130	Gap junction|Phagosome|Pathogenic Escherichia coli infection
FAN_iscf00047345.1.g00001.1	0.901894	1.28242	0.965669	3.19594	3.56351	0.10744	gi|470125801|ref|XP_004298887.1|PREDICTED: hydroquinone glucosyltransferase-like [Fragaria vesca subsp. vesca]	0	sp|Q9AR73|HQGT_RAUSE	4e-147	Hydroquinone glucosyltransferase OS=Rauvolfia serpentina GN=AS PE=1 SV=1	KOG1192	3e-128	UDP-glucuronosyl and UDP-glucosyl transferase			FAN_iscf00047345.1.g00001.1	GO:0050505	hydroquinone glucosyltransferase activity
FAN_iscf00047347.1.g00001.1	0.134951	3.46808	0.282771	0.0710499	0	2.15956	gi|764641944|ref|XP_011470919.1|PREDICTED: uncharacterized protein LOC101297108 [Fragaria vesca subsp. vesca]	0	sp|Q9LMP1|WAK2_ARATH	4e-165	Wall-associated receptor kinase 2 OS=Arabidopsis thaliana GN=WAK2 PE=1 SV=1	KOG1187	9e-98	Serine/threonine protein kinase	PRGDB00173757		FAN_iscf00047347.1.g00001.1	GO:0005623,GO:0016021,GO:0005524,GO:0005509,GO:0030247,GO:0004674,GO:0009992,GO:0009311,GO:0009751,GO:0009826	cell|integral component of membrane|ATP binding|calcium ion binding|polysaccharide binding|protein serine/threonine kinase activity|cellular water homeostasis|oligosaccharide metabolic process|response to salicylic acid|unidimensional cell growth
FAN_iscf00047546.1.g00002.1	0.858282	0.0973152	0	3.40396	9.25291	0.172581	gi|470109078|ref|XP_004290829.1|PREDICTED: profilin-3 [Fragaria vesca subsp. vesca]	5e-85	sp|Q9M7N0|PROF3_HEVBR	2e-81	Profilin-3 OS=Hevea brasiliensis PE=1 SV=1	KOG1755	5e-71	Profilin			FAN_iscf00047546.1.g00002.1	GO:0005737,GO:0005856	cytoplasm|cytoskeleton	path:ko04810,path:ko04015,path:ko05131,path:ko05132	Regulation of actin cytoskeleton|Rap1 signaling pathway|Shigellosis|Salmonella infection
FAN_iscf00047582.1.g00001.1	13.0479	2.03428	15.9432	25.5135	18.7105	0.783301	gi|470103191|ref|XP_004288027.1|PREDICTED: probable serine/threonine-protein kinase At1g01540 [Fragaria vesca subsp. vesca]	3e-144	sp|Q3EDL4|Y1154_ARATH	2e-87	Probable serine/threonine-protein kinase At1g01540 OS=Arabidopsis thaliana GN=At1g01540 PE=1 SV=2	KOG1187	5e-88	Serine/threonine protein kinase	PRGDB00173802		FAN_iscf00047582.1.g00001.1	GO:0016021,GO:0005886,GO:0005524,GO:0004674,GO:0046777	integral component of membrane|plasma membrane|ATP binding|protein serine/threonine kinase activity|protein autophosphorylation
FAN_iscf00047603.1.g00002.1	5.31516	22	5.35493	0.268706	0.445082	40.1336	gi|470137311|ref|XP_004304412.1|PREDICTED: MLO-like protein 3 [Fragaria vesca subsp. vesca]	6e-58	sp|O80961|MLO12_ARATH	4e-11	MLO-like protein 12 OS=Arabidopsis thaliana GN=MLO12 PE=2 SV=2				PRGDB00075394	Pth.15674	FAN_iscf00047603.1.g00002.1	GO:0016021,GO:0005886,GO:0006952,GO:0009817,GO:0010150	integral component of membrane|plasma membrane|defense response|defense response to fungus, incompatible interaction|leaf senescence
FAN_iscf00047787.1.g00001.1	0.193124	9.35659	2.75602	0.798464	0.502755	28.736	gi|764557719|ref|XP_011460818.1|PREDICTED: probable leucine-rich repeat receptor-like serine/threonine-protein kinase At3g14840 [Fragaria vesca subsp. vesca]	1e-90	sp|C0LGN2|Y3148_ARATH	4e-34	Probable leucine-rich repeat receptor-like serine/threonine-protein kinase At3g14840 OS=Arabidopsis thaliana GN=LRR-RLK PE=1 SV=1	KOG1187	2e-16	Serine/threonine protein kinase			FAN_iscf00047787.1.g00001.1	GO:0016021,GO:0005886,GO:0005524,GO:0004674	integral component of membrane|plasma membrane|ATP binding|protein serine/threonine kinase activity
FAN_iscf00048036.1.g00001.1	63.1607	56.0473	30.7423	97.3045	68.2944	7.00905	gi|764565982|ref|XP_011461895.1|PREDICTED: DNA-damage-repair/toleration protein DRT100 [Fragaria vesca subsp. vesca]	0	sp|Q00874|DR100_ARATH	3e-136	DNA-damage-repair/toleration protein DRT100 OS=Arabidopsis thaliana GN=DRT100 PE=2 SV=2	KOG0619	2e-173	FOG: Leucine rich repeat	PRGDB00162998		FAN_iscf00048036.1.g00001.1	GO:0009507,GO:0000166,GO:0006281	chloroplast|nucleotide binding|DNA repair
FAN_iscf00048073.1.g00001.1	0.605106	5.51515	1.93219	0	0	3.27742	gi|470104105|ref|XP_004288455.1|PREDICTED: cellulose synthase-like protein G2 [Fragaria vesca subsp. vesca]	0	sp|Q8VYR4|CSLG2_ARATH	1e-55	Cellulose synthase-like protein G2 OS=Arabidopsis thaliana GN=CSLG2 PE=2 SV=1						FAN_iscf00048073.1.g00001.1	GO:0000139,GO:0016021,GO:0016760,GO:0071555,GO:0030244	Golgi membrane|integral component of membrane|cellulose synthase (UDP-forming) activity|cell wall organization|cellulose biosynthetic process
FAN_iscf00048137.1.g00001.1	3.61586	0.76763	0.690637	11.0251	25.4501	0	gi|470101761|ref|XP_004287337.1|PREDICTED: fasciclin-like arabinogalactan protein 13 [Fragaria vesca subsp. vesca]	1e-41	sp|Q9ZWA8|FLA9_ARATH	1e-20	Fasciclin-like arabinogalactan protein 9 OS=Arabidopsis thaliana GN=FLA9 PE=1 SV=1						FAN_iscf00048137.1.g00001.1	GO:0031225,GO:0046658,GO:0005886	anchored component of membrane|anchored component of plasma membrane|plasma membrane
FAN_iscf00048418.1.g00001.1	22.8959	6.04571	6.95181	19.8487	24.5513	0	gi|470124593|ref|XP_004298296.1|PREDICTED: protein ASPARTIC PROTEASE IN GUARD CELL 1 [Fragaria vesca subsp. vesca]	6e-45	sp|Q9LS40|ASPG1_ARATH	1e-29	Protein ASPARTIC PROTEASE IN GUARD CELL 1 OS=Arabidopsis thaliana GN=ASPG1 PE=1 SV=1	KOG1339	3e-31	Aspartyl protease			FAN_iscf00048418.1.g00001.1	GO:0005783,GO:0004190,GO:0070001,GO:0003677,GO:0030163,GO:0009737,GO:0009414,GO:0009627	endoplasmic reticulum|aspartic-type endopeptidase activity|aspartic-type peptidase activity|DNA binding|protein catabolic process|response to abscisic acid|response to water deprivation|systemic acquired resistance
FAN_iscf00048509.1.g00001.1	0.264341	6.03046	0.914062	0.0909191	0.159568	3.29346	gi|470137059|ref|XP_004304295.1|PREDICTED: uncharacterized protein LOC101314873 isoform X1 [Fragaria vesca subsp. vesca]	0									FAN_iscf00048509.1.g00001.1
FAN_iscf00048565.1.g00001.1	3.28484	1.23686	0.868195	0	0	14.3791											FAN_iscf00048565.1.g00001.1
FAN_iscf00048777.1.g00001.1	5.38105	1.28858	3.0052	6.5061	6.3381	0.1906	gi|764547339|ref|XP_004292045.2|PREDICTED: very-long-chain enoyl-CoA reductase-like [Fragaria vesca subsp. vesca]	1e-67	sp|P92519|M810_ARATH	3e-12	Uncharacterized mitochondrial protein AtMg00810 OS=Arabidopsis thaliana GN=AtMg00810 PE=4 SV=1	KOG1638	4e-35	Steroid reductase			FAN_iscf00048777.1.g00001.1	GO:0005739	mitochondrion	path:ko00062,path:ko01040,path:ko01212	Fatty acid elongation|Biosynthesis of unsaturated fatty acids|Fatty acid metabolism
FAN_iscf00048895.1.g00001.1	7.39929	1.52248	7.6144	9.22173	21.9926	0	gi|51493451|gb|AAU04792.1|flavanone 3-hydroxylase [Fragaria x ananassa]	1e-08	sp|Q06942|FL3H_MALDO	3e-06	Naringenin,2-oxoglutarate 3-dioxygenase OS=Malus domestica PE=2 SV=1						FAN_iscf00048895.1.g00001.1	GO:0031418,GO:0046872,GO:0045486,GO:0009813	L-ascorbic acid binding|metal ion binding|naringenin 3-dioxygenase activity|flavonoid biosynthetic process
FAN_iscf00049107.1.g00001.1	1.10628	13.3716	0.843216	0.593782	0.237696	19.9573	gi|645277681|ref|XP_008243887.1|PREDICTED: LOW QUALITY PROTEIN: uncharacterized protein LOC103342098 [Prunus mume]	3e-69	sp|H2DH17|C7A22_PANGI	1e-45		KOG0157	3e-28	Cytochrome P450 CYP4/CYP19/CYP26 subfamilies			FAN_iscf00049107.1.g00001.1	GO:0016021,GO:0020037,GO:0005506,GO:0004497,GO:0016705	integral component of membrane|heme binding|iron ion binding|monooxygenase activity|oxidoreductase activity, acting on paired donors, with incorporation or reduction of molecular oxygen	path:ko00905	Brassinosteroid biosynthesis
FAN_iscf00049117.1.g00001.1	8.10871	2.09033	2.21602	14.864	21.9546	0.353463	gi|470124593|ref|XP_004298296.1|PREDICTED: protein ASPARTIC PROTEASE IN GUARD CELL 1 [Fragaria vesca subsp. vesca]	2e-124	sp|Q9LS40|ASPG1_ARATH	2e-67	Protein ASPARTIC PROTEASE IN GUARD CELL 1 OS=Arabidopsis thaliana GN=ASPG1 PE=1 SV=1	KOG1339	2e-77	Aspartyl protease			FAN_iscf00049117.1.g00001.1	GO:0005783,GO:0004190,GO:0070001,GO:0003677,GO:0030163,GO:0009737,GO:0009414,GO:0009627	endoplasmic reticulum|aspartic-type endopeptidase activity|aspartic-type peptidase activity|DNA binding|protein catabolic process|response to abscisic acid|response to water deprivation|systemic acquired resistance
FAN_iscf00049340.1.g00001.1	8.41462	1.50763	14.5802	17.3364	25.9076	0.671202	gi|764626146|ref|XP_004306883.2|PREDICTED: glyoxylate/hydroxypyruvate reductase HPR3-like [Fragaria vesca subsp. vesca]	1e-20	sp|Q9LE33|HPR3_ARATH	1e-09	Glyoxylate/hydroxypyruvate reductase HPR3 OS=Arabidopsis thaliana GN=HPR3 PE=2 SV=1	KOG0069	2e-11	Glyoxylate/hydroxypyruvate reductase (D-isomer-specific 2-hydroxy acid dehydrogenase superfamily)			FAN_iscf00049340.1.g00001.1	GO:0030267,GO:0016618,GO:0051287,GO:0009854,GO:0009853	glyoxylate reductase (NADP) activity|hydroxypyruvate reductase activity|NAD binding|oxidative photosynthetic carbon pathway|photorespiration	path:ko00260,path:ko00630,path:ko01200	Glycine, serine and threonine metabolism|Glyoxylate and dicarboxylate metabolism|Carbon metabolism
FAN_iscf00049576.1.g00001.1	0	4.47647	0	0	0	6.00196	gi|470105735|ref|XP_004289237.1|PREDICTED: probable serine/threonine-protein kinase Cx32, chloroplastic [Fragaria vesca subsp. vesca]	0	sp|P27450|CX32_ARATH	6e-96	Probable serine/threonine-protein kinase Cx32, chloroplastic OS=Arabidopsis thaliana GN=At4g35600 PE=1 SV=2	KOG1187	6e-97	Serine/threonine protein kinase	PRGDB00167591		FAN_iscf00049576.1.g00001.1	GO:0009507,GO:0005524,GO:0004674	chloroplast|ATP binding|protein serine/threonine kinase activity
FAN_iscf00049652.1.g00002.1	0.965781	0.181359	0.505858	1.99373	2.16976	0	gi|470114331|ref|XP_004293369.1|PREDICTED: probable xyloglucan endotransglucosylase/hydrolase protein 23 [Fragaria vesca subsp. vesca]	7e-152	sp|Q38910|XTH23_ARATH	3e-108	Probable xyloglucan endotransglucosylase/hydrolase protein 23 OS=Arabidopsis thaliana GN=XTH23 PE=2 SV=1						FAN_iscf00049652.1.g00002.1	GO:0048046,GO:0005618,GO:0005794,GO:0004553,GO:0016762,GO:0042546,GO:0071555,GO:0010411	apoplast|cell wall|Golgi apparatus|hydrolase activity, hydrolyzing O-glycosyl compounds|xyloglucan:xyloglucosyl transferase activity|cell wall biogenesis|cell wall organization|xyloglucan metabolic process
FAN_iscf00049768.1.g00001.1	3.81266	4.06579	2.14079	2.97611	4.59684	0.313684	gi|470137284|ref|XP_004304399.1|PREDICTED: interactor of constitutive active ROPs 2, chloroplastic [Fragaria vesca subsp. vesca]	1e-136	sp|Q9LSS5|ICR3_ARATH	6e-52	Interactor of constitutive active ROPs 3 OS=Arabidopsis thaliana GN=ICR3 PE=2 SV=1						FAN_iscf00049768.1.g00001.1	GO:0005886	plasma membrane
FAN_iscf00049774.1.g00001.1	5.84406	38.0502	8.96683	0.511824	0.438826	54.1439	gi|645252232|ref|XP_008232028.1|PREDICTED: GABA transporter 1-like [Prunus mume]	2e-74	sp|F4HW02|GAT1_ARATH	1e-33	GABA transporter 1 OS=Arabidopsis thaliana GN=GAT1 PE=1 SV=1	KOG1303	2e-34	Amino acid transporters			FAN_iscf00049774.1.g00001.1	GO:0016021,GO:0005886,GO:0015185,GO:0015812	integral component of membrane|plasma membrane|gamma-aminobutyric acid transmembrane transporter activity|gamma-aminobutyric acid transport
FAN_iscf00049899.1.g00001.1	0.646473	0.446736	0.13699	2.71433	15.4212	0.131518	gi|470122539|ref|XP_004297298.1|PREDICTED: ribonuclease 3-like [Fragaria vesca subsp. vesca]	1e-167	sp|P42815|RNS3_ARATH	5e-113	Ribonuclease 3 OS=Arabidopsis thaliana GN=RNS3 PE=2 SV=1	KOG1642	4e-114	Ribonuclease, T2 family			FAN_iscf00049899.1.g00001.1	GO:0033897,GO:0003723	ribonuclease T2 activity|RNA binding
FAN_iscf00050170.1.g00001.1	8.3382	45.6995	7.16516	2.78806	2.25686	186.174	gi|470125887|ref|XP_004298929.1|PREDICTED: probable alpha,alpha-trehalose-phosphate synthase [UDP-forming] 9 [Fragaria vesca subsp. vesca]	3e-51	sp|O80738|TPS10_ARATH	2e-37	Probable alpha,alpha-trehalose-phosphate synthase [UDP-forming] 10 OS=Arabidopsis thaliana GN=TPS10 PE=2 SV=1	KOG1050	5e-38	Trehalose-6-phosphate synthase component TPS1 and related subunits			FAN_iscf00050170.1.g00001.1	GO:0016757,GO:0005992	transferase activity, transferring glycosyl groups|trehalose biosynthetic process	path:ko00500	Starch and sucrose metabolism
FAN_iscf00050187.1.g00001.1	0.0775759	1.39106	0.0807374	0	0.0677051	2.73921	gi|764607265|ref|XP_004303388.2|PREDICTED: calcium-dependent protein kinase 26 [Fragaria vesca subsp. vesca]	9e-163	sp|Q38870|CDPK2_ARATH	2e-53	Calcium-dependent protein kinase 2 OS=Arabidopsis thaliana GN=CPK2 PE=1 SV=1	KOG0032	6e-54	Ca2+/calmodulin-dependent protein kinase, EF-Hand protein superfamily			FAN_iscf00050187.1.g00001.1	GO:0005789,GO:0005886,GO:0005524,GO:0005509,GO:0009931,GO:0005516,GO:0004683,GO:0009738,GO:0035556,GO:0018105,GO:0046777	endoplasmic reticulum membrane|plasma membrane|ATP binding|calcium ion binding|calcium-dependent protein serine/threonine kinase activity|calmodulin binding|calmodulin-dependent protein kinase activity|abscisic acid-activated signaling pathway|intracellular signal transduction|peptidyl-serine phosphorylation|protein autophosphorylation	path:ko05145,path:ko04626	Toxoplasmosis|Plant-pathogen interaction
FAN_iscf00050248.1.g00001.1	37.7466	13.0078	23.6183	37.6973	89.8656	4.88988	gi|470135308|ref|XP_004303459.1|PREDICTED: LRR receptor-like serine/threonine-protein kinase ERECTA [Fragaria vesca subsp. vesca]	5e-128	sp|Q42371|ERECT_ARATH	2e-112	LRR receptor-like serine/threonine-protein kinase ERECTA OS=Arabidopsis thaliana GN=ERECTA PE=1 SV=1	KOG0619	3e-33	FOG: Leucine rich repeat	PRGDB00213883	MDP0000144320	FAN_iscf00050248.1.g00001.1	GO:0016021,GO:0005739,GO:0005886,GO:0005524,GO:0042277,GO:0004674,GO:0019199,GO:0070370,GO:0042742,GO:0050832,GO:0048281,GO:0009965,GO:0009664,GO:0009944,GO:0030155,GO:0051302,GO:0001558,GO:2000027,GO:0007165,GO:0010103,GO:0010148,GO:0001944	integral component of membrane|mitochondrion|plasma membrane|ATP binding|peptide binding|protein serine/threonine kinase activity|transmembrane receptor protein kinase activity|cellular heat acclimation|defense response to bacterium|defense response to fungus|inflorescence morphogenesis|leaf morphogenesis|plant-type cell wall organization|polarity specification of adaxial/abaxial axis|regulation …
FAN_iscf00050380.1.g00001.1	5.06386	3.95701	12.9486	39.269	14.1432	1.66943	gi|470109809|ref|XP_004291182.1|PREDICTED: dehydration-responsive element-binding protein 3-like [Fragaria vesca subsp. vesca]	3e-89	sp|Q9LYD3|DREB3_ARATH	1e-52	Dehydration-responsive element-binding protein 3 OS=Arabidopsis thaliana GN=DREB3 PE=2 SV=1						FAN_iscf00050380.1.g00001.1	GO:0005634,GO:0043565,GO:0003700,GO:0009873,GO:0045893,GO:0006351	nucleus|sequence-specific DNA binding|transcription factor activity, sequence-specific DNA binding|ethylene-activated signaling pathway|positive regulation of transcription, DNA-templated|transcription, DNA-templated
FAN_iscf00050524.1.g00001.1	4.02942	0.25	3.3011	9.78183	56.2698	0.288186	gi|470114199|ref|XP_004293304.1|PREDICTED: L-ascorbate oxidase homolog [Fragaria vesca subsp. vesca]	0	sp|Q00624|ASOL_BRANA	0	L-ascorbate oxidase homolog OS=Brassica napus GN=Bp10 PE=2 SV=1	KOG1263	0	Multicopper oxidases			FAN_iscf00050524.1.g00001.1	GO:0005576,GO:0005507,GO:0016491	extracellular region|copper ion binding|oxidoreductase activity
FAN_iscf00050677.1.g00001.1	3.90736	1.24419	0.898697	7.93727	8.86715	0.121814	gi|470142137|ref|XP_004306772.1|PREDICTED: cytochrome P450 86A8-like [Fragaria vesca subsp. vesca]	7e-175	sp|O23066|C86A2_ARATH	2e-129	Cytochrome P450 86A2 OS=Arabidopsis thaliana GN=CYP86A2 PE=1 SV=1	KOG0157	5e-130	Cytochrome P450 CYP4/CYP19/CYP26 subfamilies			FAN_iscf00050677.1.g00001.1	GO:0016021,GO:0018685,GO:0070330,GO:0020037,GO:0005506,GO:0006952,GO:0006631	integral component of membrane|alkane 1-monooxygenase activity|aromatase activity|heme binding|iron ion binding|defense response|fatty acid metabolic process	path:ko00073	Cutin, suberine and wax biosynthesis
FAN_iscf00050923.1.g00002.1	0.409932	0.280789	0.043413	1.33387	6.36108	0.171854	gi|470114731|ref|XP_004293563.1|PREDICTED: polyphenol oxidase, chloroplastic-like [Fragaria vesca subsp. vesca]	0	sp|P43309|PPO_MALDO	0	Polyphenol oxidase, chloroplastic OS=Malus domestica PE=2 SV=1						FAN_iscf00050923.1.g00002.1	GO:0009543,GO:0004097,GO:0046872,GO:0046148	chloroplast thylakoid lumen|catechol oxidase activity|metal ion binding|pigment biosynthetic process	path:ko00350,path:ko00950	Tyrosine metabolism|Isoquinoline alkaloid biosynthesis
FAN_iscf00050940.1.g00002.1	0.696234	0	0.752315	2.9789	9.05254	0	gi|470138525|ref|XP_004305006.1|PREDICTED: uncharacterized GPI-anchored protein At5g19250-like [Fragaria vesca subsp. vesca]	5e-105	sp|P59833|UGPI3_ARATH	3e-45	Uncharacterized GPI-anchored protein At5g19250 OS=Arabidopsis thaliana GN=At5g19250 PE=1 SV=1						FAN_iscf00050940.1.g00002.1	GO:0031225,GO:0046658	anchored component of membrane|anchored component of plasma membrane
FAN_iscf00051145.1.g00002.1	2.91217	1.27061	2.02785	5.16781	12.6651	0	gi|470135112|ref|XP_004303368.1|PREDICTED: uncharacterized protein LOC101293609 [Fragaria vesca subsp. vesca]	1e-112									FAN_iscf00051145.1.g00002.1
FAN_iscf00051654.1.g00001.1	1.04085	2.34616	3.01725	3.33637	5.96144	0	gi|470126011|ref|XP_004298989.1|PREDICTED: uncharacterized protein LOC101315236 [Fragaria vesca subsp. vesca]	1e-90									FAN_iscf00051654.1.g00001.1
FAN_iscf00051781.1.g00001.1	0.336492	0.0954438	0	0.791926	5.82843	0	gi|700211373|gb|KGN66469.1|hypothetical protein Csa_1G612925 [Cucumis sativus]	3e-75	sp|P68428|H32_WHEAT	2e-74	Histone H3.2 OS=Triticum aestivum PE=1 SV=2	KOG1745	6e-75	Histones H3 and H4			FAN_iscf00051781.1.g00001.1	GO:0000786,GO:0005634,GO:0003677	nucleosome|nucleus|DNA binding	path:ko05202,path:ko05322,path:ko05034	Transcriptional misregulation in cancers|Systemic lupus erythematosus|Alcoholism
FAN_iscf00051806.1.g00001.1	1.19585	1.36182	0.632351	0.311624	0.533232	0	gi|470133080|ref|XP_004302402.1|PREDICTED: putative protease Do-like 14 [Fragaria vesca subsp. vesca]	2e-35	sp|Q3E6S8|DGP14_ARATH	2e-13	Putative protease Do-like 14 OS=Arabidopsis thaliana GN=DEGP14 PE=3 SV=2	KOG1320	5e-14	Serine protease			FAN_iscf00051806.1.g00001.1	GO:0004252	serine-type endopeptidase activity
FAN_iscf00051831.1.g00001.1	4.3161	12.7556	3.13276	3.11224	1.38139	25.0971											FAN_iscf00051831.1.g00001.1
FAN_iscf00051887.1.g00002.1	2.78907	11.5142	1.85196	0.742299	1.76308	23.0922	gi|764597705|ref|XP_011466200.1|PREDICTED: uncharacterized protein LOC105352028 [Fragaria vesca subsp. vesca]	1e-56									FAN_iscf00051887.1.g00002.1
FAN_iscf00051902.1.g00001.1	3.39779	1.40909	1.19428	3.19479	18.6703	0.358861	gi|470137437|ref|XP_004304471.1|PREDICTED: probable xyloglucan endotransglucosylase/hydrolase protein 32 [Fragaria vesca subsp. vesca]	5e-101	sp|Q9SJL9|XTH32_ARATH	1e-82	Probable xyloglucan endotransglucosylase/hydrolase protein 32 OS=Arabidopsis thaliana GN=XTH32 PE=2 SV=1						FAN_iscf00051902.1.g00001.1	GO:0048046,GO:0005618,GO:0004553,GO:0016762,GO:0042546,GO:0016998,GO:0071555,GO:0010411	apoplast|cell wall|hydrolase activity, hydrolyzing O-glycosyl compounds|xyloglucan:xyloglucosyl transferase activity|cell wall biogenesis|cell wall macromolecule catabolic process|cell wall organization|xyloglucan metabolic process
FAN_iscf00052011.1.g00002.1	0.540274	12.1193	19.2422	0	0.244697	99.7158	gi|470141895|ref|XP_004306661.1|PREDICTED: pathogen-related protein-like [Fragaria vesca subsp. vesca]	7e-134	sp|P16273|PRPX_HORVU	5e-50	Pathogen-related protein OS=Hordeum vulgare PE=2 SV=2						FAN_iscf00052011.1.g00002.1	GO:0006952,GO:0009607	defense response|response to biotic stimulus
FAN_iscf00052105.1.g00002.1	0.222027	0.250649	1.42542	4.65285	3.42009	0	gi|648174079|gb|AIC33040.1|glucose-6-phosphate/phosphate translocator 1, partial [Panax ginseng]	3e-24	sp|Q9M5A9|GPT1_ARATH	3e-24	Glucose-6-phosphate/phosphate translocator 1, chloroplastic OS=Arabidopsis thaliana GN=GPT1 PE=2 SV=1	KOG1441	6e-25	Glucose-6-phosphate/phosphate and phosphoenolpyruvate/phosphate antiporter			FAN_iscf00052105.1.g00002.1	GO:0031969,GO:0016021,GO:0009536,GO:0015152,GO:0005315,GO:0015120,GO:0071917,GO:0009793,GO:0009553,GO:0015760,GO:0034389,GO:0015714,GO:0015713,GO:0010152,GO:0009624,GO:0035436,GO:0007033	chloroplast membrane|integral component of membrane|plastid|glucose-6-phosphate transmembrane transporter activity|inorganic phosphate transmembrane transporter activity|phosphoglycerate transmembrane transporter activity|triose-phosphate transmembrane transporter activity|embryo development ending in seed dormancy|embryo sac development|glucose-6-phosphate transport|lipid particle organization|p…
FAN_iscf00052217.1.g00002.1	0.256927	8.02907	0.134271	0.26912	0.346921	9.51871	gi|764641528|ref|XP_011470872.1|PREDICTED: caffeic acid 3-O-methyltransferase [Fragaria vesca subsp. vesca]	0	sp|Q43609|COMT1_PRUDU	2e-105	Caffeic acid 3-O-methyltransferase OS=Prunus dulcis GN=COMT1 PE=2 SV=1	KOG3178	2e-97	Hydroxyindole-O-methyltransferase and related SAM-dependent methyltransferases			FAN_iscf00052217.1.g00002.1	GO:0047763,GO:0009809	caffeate O-methyltransferase activity|lignin biosynthetic process	path:ko00940	Phenylpropanoid biosynthesis
FAN_iscf00052327.1.g00002.1	0.432412	4.06808	0.453883	0	0	24.0184	gi|470126789|ref|XP_004299365.1|PREDICTED: glutathione S-transferase U10-like [Fragaria vesca subsp. vesca]	2e-159	sp|Q9CA57|GSTUA_ARATH	2e-74	Glutathione S-transferase U10 OS=Arabidopsis thaliana GN=GSTU10 PE=2 SV=1	KOG0406	4e-75	Glutathione S-transferase			FAN_iscf00052327.1.g00002.1	GO:0005737,GO:0005829,GO:0004364,GO:0006749,GO:0009636,GO:0009407	cytoplasm|cytosol|glutathione transferase activity|glutathione metabolic process|response to toxic substance|toxin catabolic process	path:ko05204,path:ko00480,path:ko00980,path:ko00982	Chemical carcinogenesis|Glutathione metabolism|Metabolism of xenobiotics by cytochrome P450|Drug metabolism - cytochrome P450
FAN_iscf00052437.1.g00002.1	3.57127	3.36641	0.732867	1.61183	2.83297	0	gi|470141271|ref|XP_004306358.1|PREDICTED: high affinity nitrate transporter 2.7 [Fragaria vesca subsp. vesca]	0	sp|Q9LYK2|NRT27_ARATH	1e-103	High affinity nitrate transporter 2.7 OS=Arabidopsis thaliana GN=NRT2.7 PE=2 SV=1						FAN_iscf00052437.1.g00002.1	GO:0016021,GO:0009705,GO:0015112,GO:0042128,GO:0015706	integral component of membrane|plant-type vacuole membrane|nitrate transmembrane transporter activity|nitrate assimilation|nitrate transport	path:ko00910	Nitrogen metabolism
FAN_iscf00052507.1.g00001.1	4.70111	1.78191	3.88304	4.48909	9.02671	0.283331	gi|470130294|ref|XP_004301038.1|PREDICTED: GDSL esterase/lipase At3g48460 [Fragaria vesca subsp. vesca]	0	sp|Q9STM6|GDL57_ARATH	1e-119	GDSL esterase/lipase At3g48460 OS=Arabidopsis thaliana GN=At3g48460 PE=2 SV=1						FAN_iscf00052507.1.g00001.1	GO:0005576,GO:0016788,GO:0016042	extracellular region|hydrolase activity, acting on ester bonds|lipid catabolic process
FAN_iscf00052560.1.g00001.1	1.21348	14.7366	2.72495	1.12935	0.122444	41.6722	gi|764537792|ref|XP_011458875.1|PREDICTED: uncharacterized protein LOC101293252 [Fragaria vesca subsp. vesca]	5e-99									FAN_iscf00052560.1.g00001.1
FAN_iscf00052650.1.g00001.1	5.98212	2.13822	4.44552	9.15655	20.3973	0.287123	gi|470104653|ref|XP_004288712.1|PREDICTED: reticulon-like protein B21 [Fragaria vesca subsp. vesca]	7e-166	sp|Q56X72|RTNLS_ARATH	1e-57	Reticulon-like protein B21 OS=Arabidopsis thaliana GN=RTNLB21 PE=2 SV=2						FAN_iscf00052650.1.g00001.1	GO:0005789,GO:0016021	endoplasmic reticulum membrane|integral component of membrane
FAN_iscf00052704.1.g00001.1	2.98259	0.825119	4.23095	18.0198	113.629	0	gi|470149264|ref|XP_004310159.1|PREDICTED: uncharacterized protein LOC101309120 [Fragaria vesca subsp. vesca]	1e-106									FAN_iscf00052704.1.g00001.1
FAN_iscf00052898.1.g00001.1	4.76026	3.87299	2.20063	5.2997	9.25343	0	gi|470135775|ref|XP_004303684.1|PREDICTED: transcription factor TT2-like [Fragaria vesca subsp. vesca]	4e-109	sp|Q9FJA2|TT2_ARATH	1e-52	Transcription factor TT2 OS=Arabidopsis thaliana GN=TT2 PE=1 SV=1	KOG0048	3e-53	Transcription factor, Myb superfamily			FAN_iscf00052898.1.g00001.1	GO:0005634,GO:0005524,GO:0003677,GO:0003700,GO:0006633,GO:0009813,GO:0010023,GO:0006970,GO:0006351	nucleus|ATP binding|DNA binding|transcription factor activity, sequence-specific DNA binding|fatty acid biosynthetic process|flavonoid biosynthetic process|proanthocyanidin biosynthetic process|response to osmotic stress|transcription, DNA-templated
FAN_iscf00052979.1.g00001.1	0.282049	0.159231	0.145421	2.0681	3.56176	0	gi|595816251|ref|XP_007204028.1|hypothetical protein PRUPE_ppa020413mg [Prunus persica]	6e-71									FAN_iscf00052979.1.g00001.1
FAN_iscf00053095.1.g00001.1	13.2299	3.4413	6.26411	15.4931	7.98936	0.393874	gi|764557404|ref|XP_011460778.1|PREDICTED: TPR repeat-containing thioredoxin TTL1 [Fragaria vesca subsp. vesca]	5e-70	sp|Q9MAH1|TTL1_ARATH	6e-35	TPR repeat-containing thioredoxin TTL1 OS=Arabidopsis thaliana GN=TTL1 PE=1 SV=1	KOG1124	6e-36	FOG: TPR repeat			FAN_iscf00053095.1.g00001.1	GO:0005623,GO:0009738,GO:0045454,GO:0009789,GO:0009737,GO:0006970,GO:0009651	cell|abscisic acid-activated signaling pathway|cell redox homeostasis|positive regulation of abscisic acid-activated signaling pathway|response to abscisic acid|response to osmotic stress|response to salt stress
FAN_iscf00053099.1.g00001.1	9.95994	2.52486	0.8285	6.19005	28.9615	0	gi|470109094|ref|XP_004290837.1|PREDICTED: flavonol synthase/flavanone 3-hydroxylase [Fragaria vesca subsp. vesca]	9e-106	sp|Q9XHG2|FLS_MALDO	4e-69	Flavonol synthase/flavanone 3-hydroxylase OS=Malus domestica GN=FLS PE=2 SV=1	KOG0143	1e-57	Iron/ascorbate family oxidoreductases			FAN_iscf00053099.1.g00001.1	GO:0005737,GO:0045431,GO:0005506,GO:0031418,GO:0045486	cytoplasm|flavonol synthase activity|iron ion binding|L-ascorbic acid binding|naringenin 3-dioxygenase activity	path:ko00941	Flavonoid biosynthesis
FAN_iscf00053246.1.g00001.1	20.9883	5.51996	14.0783	23.8294	30.1201	2.40125	gi|764512354|ref|XP_004287846.2|PREDICTED: aldehyde dehydrogenase family 3 member F1 [Fragaria vesca subsp. vesca]	1e-86	sp|Q70E96|AL3F1_ARATH	4e-45	Aldehyde dehydrogenase family 3 member F1 OS=Arabidopsis thaliana GN=ALDH3F1 PE=2 SV=2	KOG2456	4e-46	Aldehyde dehydrogenase			FAN_iscf00053246.1.g00001.1	GO:0005783,GO:0016020,GO:0004028,GO:0004029,GO:0004030,GO:0006081	endoplasmic reticulum|membrane|3-chloroallyl aldehyde dehydrogenase activity|aldehyde dehydrogenase (NAD) activity|aldehyde dehydrogenase [NAD(P)+] activity|cellular aldehyde metabolic process	path:ko00280,path:ko00310,path:ko00330,path:ko00340,path:ko00380,path:ko00010,path:ko00040,path:ko00053,path:ko00620,path:ko00071,path:ko00561,path:ko00410,path:ko00903,path:ko00625	Valine, leucine and isoleucine degradation|Lysine degradation|Arginine and proline metabolism|Histidine metabolism|Tryptophan metabolism|Glycolysis / Gluconeogenesis|Pentose and glucuronate interconversions|Ascorbate and aldarate metabolism|Pyruvate metabolism|Fatty acid degradation|Glycerolipid metabolism|beta-Alanine metabolism|Limonene and pinene degradation|Chloroalkane and chloroalkene degra…
FAN_iscf00053284.1.g00001.1	1.36305	0.563007	0.521441	2.12504	4.74566	0	gi|764506002|ref|XP_004288721.2|PREDICTED: serine carboxypeptidase 24 [Fragaria vesca subsp. vesca]	0	sp|Q9M099|SCP24_ARATH	6e-156	Serine carboxypeptidase 24 OS=Arabidopsis thaliana GN=SCPL24 PE=1 SV=1	KOG1282	1e-156	Serine carboxypeptidases (lysosomal cathepsin A)			FAN_iscf00053284.1.g00001.1	GO:0005615,GO:0004185,GO:0009742,GO:0006508,GO:0051603	extracellular space|serine-type carboxypeptidase activity|brassinosteroid mediated signaling pathway|proteolysis|proteolysis involved in cellular protein catabolic process
FAN_iscf00053366.1.g00001.1	3.34718	1.79733	3.62826	12.2308	7.83391	0	gi|764626037|ref|XP_004308418.2|PREDICTED: subtilisin-like protease [Fragaria vesca subsp. vesca]	0	sp|Q84WS0|SBT11_ARATH	1e-119							FAN_iscf00053366.1.g00001.1	GO:0005618,GO:0031012,GO:0005578,GO:0004252,GO:0006508	cell wall|extracellular matrix|proteinaceous extracellular matrix|serine-type endopeptidase activity|proteolysis
FAN_iscf00053383.1.g00001.1	0.867569	0	3.0744	31.1615	3.48204	0	gi|470106860|ref|XP_004289774.1|PREDICTED: uncharacterized protein LOC101307352 [Fragaria vesca subsp. vesca]	7e-92									FAN_iscf00053383.1.g00001.1
FAN_iscf00053860.1.g00001.1	0	2.96838	1.80284	0	0	6.31838	gi|764557719|ref|XP_011460818.1|PREDICTED: probable leucine-rich repeat receptor-like serine/threonine-protein kinase At3g14840 [Fragaria vesca subsp. vesca]	4e-118	sp|C0LGN2|Y3148_ARATH	2e-67	Probable leucine-rich repeat receptor-like serine/threonine-protein kinase At3g14840 OS=Arabidopsis thaliana GN=LRR-RLK PE=1 SV=1	KOG0619	2e-18	FOG: Leucine rich repeat	PRGDB00192539		FAN_iscf00053860.1.g00001.1	GO:0016021,GO:0005886,GO:0005524,GO:0004674	integral component of membrane|plasma membrane|ATP binding|protein serine/threonine kinase activity
FAN_iscf00054103.1.g00002.1	19.9195	99.7319	15.7507	2.89873	0.256899	155.471	gi|470107407|ref|XP_004290038.1|PREDICTED: lysine histidine transporter-like 8 [Fragaria vesca subsp. vesca]	0	sp|Q9SX98|LHTL8_ARATH	6e-176	Lysine histidine transporter-like 8 OS=Arabidopsis thaliana GN=AATL1 PE=1 SV=1	KOG1303	1e-176	Amino acid transporters			FAN_iscf00054103.1.g00002.1	GO:0016021,GO:0005886,GO:0006865	integral component of membrane|plasma membrane|amino acid transport
FAN_iscf00054132.1.g00001.1	0.639821	20.2622	0.224446	2.89083	0.187369	62.8674	gi|595817087|ref|XP_007204159.1|hypothetical protein PRUPE_ppa017669mg, partial [Prunus persica]	5e-28									FAN_iscf00054132.1.g00001.1
FAN_iscf00054261.1.g00001.1	5.39289	2.38368	1.26004	6.85639	10.4892	0.303231	gi|470123580|ref|XP_004297801.1|PREDICTED: protein XRI1 [Fragaria vesca subsp. vesca]	3e-46	sp|Q6NLW5|XRI1_ARATH	3e-06	Protein XRI1 OS=Arabidopsis thaliana GN=XRI1 PE=1 SV=2						FAN_iscf00054261.1.g00001.1	GO:0005634,GO:0006281,GO:0007143,GO:0007140,GO:0009555,GO:0010165	nucleus|DNA repair|female meiotic division|male meiosis|pollen development|response to X-ray
FAN_iscf00054501.1.g00001.1	7.35129	6.6515	10.8473	18.0872	42.9948	2.34202	gi|764561193|ref|XP_011461299.1|PREDICTED: 125 kDa kinesin-related protein isoform X1 [Fragaria vesca subsp. vesca]	7e-44	sp|O23826|K125_TOBAC	6e-07	125 kDa kinesin-related protein OS=Nicotiana tabacum GN=TKRP125 PE=1 SV=1	KOG0243	7e-37	Kinesin-like protein			FAN_iscf00054501.1.g00001.1	GO:0005737,GO:0005874,GO:0005524,GO:0003777,GO:0007018	cytoplasm|microtubule|ATP binding|microtubule motor activity|microtubule-based movement
FAN_iscf00054926.1.g00003.1	0.143476	0	0.198218	3.9249	6.30525	0	gi|470102526|ref|XP_004287703.1|PREDICTED: 3-hydroxy-3-methylglutaryl-coenzyme A reductase 1-like [Fragaria vesca subsp. vesca]	0	sp|P29057|HMDH1_HEVBR	0	3-hydroxy-3-methylglutaryl-coenzyme A reductase 1 OS=Hevea brasiliensis GN=HMGR1 PE=2 SV=1	KOG2480	0	3-hydroxy-3-methylglutaryl-CoA (HMG-CoA) reductase			FAN_iscf00054926.1.g00003.1	GO:0005789,GO:0016021,GO:0031966,GO:0042170,GO:0004420,GO:0050661,GO:0015936,GO:0008299	endoplasmic reticulum membrane|integral component of membrane|mitochondrial membrane|plastid membrane|hydroxymethylglutaryl-CoA reductase (NADPH) activity|NADP binding|coenzyme A metabolic process|isoprenoid biosynthetic process	path:ko04152,path:ko00900,path:ko04976	AMPK signaling pathway|Terpenoid backbone biosynthesis|Bile secretion
FAN_iscf00055017.1.g00001.1	0	27.1741	0	0	186.255	0	gi|470126668|ref|XP_004299305.1|PREDICTED: PLASMODESMATA CALLOSE-BINDING PROTEIN 3 [Fragaria vesca subsp. vesca]	4e-38	sp|Q9FZ86|PDCB3_ARATH	1e-29							FAN_iscf00055017.1.g00001.1	GO:0031225,GO:0005886,GO:0009506,GO:0001872,GO:0030247	anchored component of membrane|plasma membrane|plasmodesma|(1->3)-beta-D-glucan binding|polysaccharide binding
FAN_iscf00055155.1.g00001.1	1.11829	0.640417	1.47624	3.1414	4.38712	0.289808	gi|255558922|ref|XP_002520484.1|glycosyltransferase, putative [Ricinus communis]	2e-132									FAN_iscf00055155.1.g00001.1
FAN_iscf00055193.1.g00001.1	3.87682	0.555499	4.87856	5.44888	18.9464	0	gi|470102979|ref|XP_004287925.1|PREDICTED: peroxidase 3 [Fragaria vesca subsp. vesca]	2e-137	sp|O23044|PER3_ARATH	2e-100	Peroxidase 3 OS=Arabidopsis thaliana GN=PER3 PE=2 SV=1						FAN_iscf00055193.1.g00001.1	GO:0005783,GO:0005576,GO:0009505,GO:0020037,GO:0046872,GO:0004601,GO:0098869,GO:0042744,GO:0042538,GO:0009664,GO:0009409,GO:0009269,GO:0006979	endoplasmic reticulum|extracellular region|plant-type cell wall|heme binding|metal ion binding|peroxidase activity|cellular oxidant detoxification|hydrogen peroxide catabolic process|hyperosmotic salinity response|plant-type cell wall organization|response to cold|response to desiccation|response to oxidative stress	path:ko00940	Phenylpropanoid biosynthesis
FAN_iscf00055318.1.g00004.1	21.9893	1.55599	1.14602	20.4222	54.5217	0	gi|470102444|ref|XP_004287664.1|PREDICTED: 21 kDa protein [Fragaria vesca subsp. vesca]	3e-108	sp|P17407|21KD_DAUCA	2e-25	21 kDa protein OS=Daucus carota PE=2 SV=1						FAN_iscf00055318.1.g00004.1	GO:0004857	enzyme inhibitor activity
FAN_iscf00055371.1.g00001.1	1.4455	0.404609	1.19321	5.22834	2.5567	0.12558	gi|470120693|ref|XP_004296428.1|PREDICTED: probable mitochondrial chaperone BCS1-B [Fragaria vesca subsp. vesca]	0	sp|Q54DY9|BCS1B_DICDI	1e-35	Probable mitochondrial chaperone BCS1-B OS=Dictyostelium discoideum GN=bcsl1b PE=3 SV=1	KOG0743	0	AAA+-type ATPase			FAN_iscf00055371.1.g00001.1	GO:0016021,GO:0005743,GO:0005739,GO:0005524,GO:0008320,GO:0051131,GO:0034551,GO:0071806	integral component of membrane|mitochondrial inner membrane|mitochondrion|ATP binding|protein transmembrane transporter activity|chaperone-mediated protein complex assembly|mitochondrial respiratory chain complex III assembly|protein transmembrane transport
FAN_iscf00055406.1.g00001.1	3.02983	0.867804	5.84403	21.9679	33.1276	1.03887	gi|470134948|ref|XP_004303298.1|PREDICTED: phosphatidylcholine:diacylglycerol cholinephosphotransferase 1-like [Fragaria vesca subsp. vesca]	0	sp|Q9LVZ7|PDCT1_ARATH	2e-114	Phosphatidylcholine:diacylglycerol cholinephosphotransferase 1 OS=Arabidopsis thaliana GN=ROD1 PE=1 SV=1						FAN_iscf00055406.1.g00001.1	GO:0016021,GO:0004142,GO:0006657,GO:0046470	integral component of membrane|diacylglycerol cholinephosphotransferase activity|CDP-choline pathway|phosphatidylcholine metabolic process
FAN_iscf00055733.1.g00002.1	0.145047	0.7611	0.152373	0.405349	0.878869	0	gi|764625101|ref|XP_004308368.2|PREDICTED: probable LRR receptor-like serine/threonine-protein kinase At1g34110 [Fragaria vesca subsp. vesca]	0	sp|Q9C9H7|RLP12_ARATH	9e-43	Receptor-like protein 12 OS=Arabidopsis thaliana GN=RLP12 PE=2 SV=2	KOG0619	4e-78	FOG: Leucine rich repeat	PRGDB00173320		FAN_iscf00055733.1.g00002.1	GO:0016021,GO:0005886	integral component of membrane|plasma membrane
FAN_iscf00055824.1.g00001.1	22.6955	3.73004	19.468	36.276	86.8067	1.51147	gi|470135930|ref|XP_004303758.1|PREDICTED: pectinesterase-like [Fragaria vesca subsp. vesca]	1e-170	sp|Q43143|PMEU1_SOLLC	8e-115	Pectinesterase/pectinesterase inhibitor U1 OS=Solanum lycopersicum GN=PMEU1 PE=2 SV=1						FAN_iscf00055824.1.g00001.1	GO:0071944,GO:0005618,GO:0005576,GO:0045330,GO:0030599,GO:0046910,GO:0042545,GO:0043086,GO:0045490	cell periphery|cell wall|extracellular region|aspartyl esterase activity|pectinesterase activity|pectinesterase inhibitor activity|cell wall modification|negative regulation of catalytic activity|pectin catabolic process	path:ko00040,path:ko00500	Pentose and glucuronate interconversions|Starch and sucrose metabolism
FAN_iscf00055978.1.g00001.1	0.174162	1.75824	0.0923298	0	0	1.67951	gi|764593264|ref|XP_011465459.1|PREDICTED: probable serine/threonine-protein kinase Cx32, chloroplastic isoform X2 [Fragaria vesca subsp. vesca]	1e-92	sp|P27450|CX32_ARATH	9e-68	Probable serine/threonine-protein kinase Cx32, chloroplastic OS=Arabidopsis thaliana GN=At4g35600 PE=1 SV=2	KOG1187	2e-68	Serine/threonine protein kinase	PRGDB00183908		FAN_iscf00055978.1.g00001.1	GO:0009507,GO:0005524,GO:0004674	chloroplast|ATP binding|protein serine/threonine kinase activity
FAN_iscf00056061.1.g00002.1	0.524661	1.66012	0.653807	1.72429	7.66816	0.098578	gi|470113306|ref|XP_004292865.1|PREDICTED: uncharacterized protein LOC101308445 [Fragaria vesca subsp. vesca]	0							PRGDB00216370		FAN_iscf00056061.1.g00002.1
FAN_iscf00056550.1.g00001.1	72.4429	20.9633	32.7477	95.9844	148.402	6.20793	gi|470135308|ref|XP_004303459.1|PREDICTED: LRR receptor-like serine/threonine-protein kinase ERECTA [Fragaria vesca subsp. vesca]	3e-78	sp|Q42371|ERECT_ARATH	2e-58	LRR receptor-like serine/threonine-protein kinase ERECTA OS=Arabidopsis thaliana GN=ERECTA PE=1 SV=1	KOG0619	6e-23	FOG: Leucine rich repeat	PRGDB00173450	ppa000847m	FAN_iscf00056550.1.g00001.1	GO:0016021,GO:0005739,GO:0005886,GO:0005524,GO:0042277,GO:0004674,GO:0019199,GO:0070370,GO:0042742,GO:0050832,GO:0048281,GO:0009965,GO:0009664,GO:0009944,GO:0030155,GO:0051302,GO:0001558,GO:2000027,GO:0007165,GO:0010103,GO:0010148,GO:0001944	integral component of membrane|mitochondrion|plasma membrane|ATP binding|peptide binding|protein serine/threonine kinase activity|transmembrane receptor protein kinase activity|cellular heat acclimation|defense response to bacterium|defense response to fungus|inflorescence morphogenesis|leaf morphogenesis|plant-type cell wall organization|polarity specification of adaxial/abaxial axis|regulation …
FAN_iscf00056573.1.g00002.1	0.099416	4.8023	0.831488	0.312153	0.0881848	10.2162	gi|764627891|ref|XP_004307040.2|PREDICTED: probable receptor-like protein kinase At1g67000 [Fragaria vesca subsp. vesca]	0	sp|D7SFH9|GPDL2_ARATH	2e-98		KOG1187	2e-106	Serine/threonine protein kinase	PRGDB00172486		FAN_iscf00056573.1.g00002.1	GO:0016021,GO:0005886,GO:0005524,GO:0008889,GO:0004674,GO:0006968,GO:0006071,GO:0045087,GO:0006629	integral component of membrane|plasma membrane|ATP binding|glycerophosphodiester phosphodiesterase activity|protein serine/threonine kinase activity|cellular defense response|glycerol metabolic process|innate immune response|lipid metabolic process
FAN_iscf00056586.1.g00002.1	0	0.880262	0.236155	0.118332	0.197332	4.99887	gi|470121045|ref|XP_004296595.1|PREDICTED: calmodulin-like protein 8 isoform X1 [Fragaria vesca subsp. vesca]	7e-105	sp|Q9LIK5|CML11_ARATH	2e-80	Calmodulin-like protein 11 OS=Arabidopsis thaliana GN=CML11 PE=2 SV=1	KOG0027	6e-81	Calmodulin and related proteins (EF-Hand superfamily)			FAN_iscf00056586.1.g00002.1	GO:0005509	calcium ion binding	path:ko04626	Plant-pathogen interaction
FAN_iscf00056631.1.g00002.1	0	5.18514	1.01688	0	0	7.7915	gi|764571326|ref|XP_011462660.1|PREDICTED: ubiquitin-conjugating enzyme E2 11-like [Fragaria vesca subsp. vesca]	5e-84	sp|P35134|UBC11_ARATH	1e-28	Ubiquitin-conjugating enzyme E2 11 OS=Arabidopsis thaliana GN=UBC11 PE=2 SV=2	KOG0417	3e-29	Ubiquitin-protein ligase			FAN_iscf00056631.1.g00002.1	GO:0005524,GO:0004842,GO:0006511	ATP binding|ubiquitin-protein transferase activity|ubiquitin-dependent protein catabolic process	path:ko04120,path:ko04141	Ubiquitin mediated proteolysis|Protein processing in endoplasmic reticulum
FAN_iscf00056666.1.g00002.1	26.3078	27.8539	20.318	5.15032	1.53035	95.9101	gi|470123063|ref|XP_004297556.1|PREDICTED: SNF1-related protein kinase regulatory subunit gamma-1 [Fragaria vesca subsp. vesca]	3e-141	sp|Q8LBB2|KING1_ARATH	3e-105	SNF1-related protein kinase regulatory subunit gamma-1 OS=Arabidopsis thaliana GN=KING1 PE=1 SV=2	KOG1764	8e-106	5'-AMP-activated protein kinase, gamma subunit			FAN_iscf00056666.1.g00002.1	GO:0009505,GO:0005524,GO:0003824,GO:0019887,GO:0005975,GO:0006633,GO:0042128,GO:0045859	plant-type cell wall|ATP binding|catalytic activity|protein kinase regulator activity|carbohydrate metabolic process|fatty acid biosynthetic process|nitrate assimilation|regulation of protein kinase activity
FAN_iscf00056704.1.g00001.1	0	0	0.761257	3.45543	29.1175	0	gi|470133795|ref|XP_004302745.1|PREDICTED: short-chain dehydrogenase TIC 32, chloroplastic [Fragaria vesca subsp. vesca]	3e-45	sp|A2RVM0|TIC32_ARATH	1e-16	Short-chain dehydrogenase TIC 32, chloroplastic OS=Arabidopsis thaliana GN=TIC32 PE=2 SV=1	KOG1208	1e-29	Dehydrogenases with different specificities (related to short-chain alcohol dehydrogenases)			FAN_iscf00056704.1.g00001.1	GO:0009507,GO:0009941,GO:0009706,GO:0005886,GO:0016491,GO:0015031	chloroplast|chloroplast envelope|chloroplast inner membrane|plasma membrane|oxidoreductase activity|protein transport
FAN_iscf00056714.1.g00001.1	21.3121	3.18525	2.07262	8.79172	32.2775	0.612031	gi|470137081|ref|XP_004304306.1|PREDICTED: gibberellin-regulated protein 6-like [Fragaria vesca subsp. vesca]	2e-40	sp|Q6NMQ7|GASA6_ARATH	8e-34	Gibberellin-regulated protein 6 OS=Arabidopsis thaliana GN=GASA6 PE=3 SV=1						FAN_iscf00056714.1.g00001.1	GO:0005576,GO:0009740,GO:0009750,GO:0009749,GO:0080167,GO:0009744	extracellular region|gibberellic acid mediated signaling pathway|response to fructose|response to glucose|response to karrikin|response to sucrose
FAN_iscf00057135.1.g00001.1	0.149136	0.0843904	0.237687	1.33032	5.25466	0	gi|470126870|ref|XP_004299405.1|PREDICTED: LRR receptor-like serine/threonine-protein kinase FEI 2 [Fragaria vesca subsp. vesca]	0	sp|C0LGF4|FEI1_ARATH	8e-171	LRR receptor-like serine/threonine-protein kinase FEI 1 OS=Arabidopsis thaliana GN=FEI1 PE=1 SV=1	KOG1187	5e-98	Serine/threonine protein kinase	PRGDB00173034	ppa003105m	FAN_iscf00057135.1.g00001.1	GO:0016021,GO:0005886,GO:0005524,GO:0004674,GO:0030244	integral component of membrane|plasma membrane|ATP binding|protein serine/threonine kinase activity|cellulose biosynthetic process
FAN_iscf00057207.1.g00001.1	0.547237	3.11094	1.54584	0.292409	0.377315	12.2778	gi|470109437|ref|XP_004291004.1|PREDICTED: branched-chain-amino-acid aminotransferase 2, chloroplastic-like isoform X2 [Fragaria vesca subsp. vesca]	0	sp|Q9M439|BCAT2_ARATH	4e-168	Branched-chain-amino-acid aminotransferase 2, chloroplastic OS=Arabidopsis thaliana GN=BCAT2 PE=1 SV=1	KOG0975	1e-168	Branched chain aminotransferase BCAT1, pyridoxal phosphate enzymes type IV superfamily			FAN_iscf00057207.1.g00001.1	GO:0009507,GO:0052656,GO:0052654,GO:0052655,GO:0009097,GO:0009098,GO:0071669,GO:0009099	chloroplast|L-isoleucine transaminase activity|L-leucine transaminase activity|L-valine transaminase activity|isoleucine biosynthetic process|leucine biosynthetic process|plant-type cell wall organization or biogenesis|valine biosynthetic process	path:ko00270,path:ko00280,path:ko00290,path:ko00770,path:ko01210,path:ko01230	Cysteine and methionine metabolism|Valine, leucine and isoleucine degradation|Valine, leucine and isoleucine biosynthesis|Pantothenate and CoA biosynthesis|2-Oxocarboxylic acid metabolism|Biosynthesis of amino acids
FAN_iscf00057294.1.g00001.1	11.2303	12.8243	24.2671	46.7401	43.7253	0.915824	gi|470144777|ref|XP_004308024.1|PREDICTED: ABC transporter C family member 10-like [Fragaria vesca subsp. vesca]	1e-69	sp|Q9LYS2|AB10C_ARATH	2e-63	ABC transporter C family member 10 OS=Arabidopsis thaliana GN=ABCC10 PE=2 SV=2	KOG0054	4e-64	Multidrug resistance-associated protein/mitoxantrone resistance protein, ABC superfamily			FAN_iscf00057294.1.g00001.1	GO:0016021,GO:0005774,GO:0005524,GO:0042626,GO:0008559	integral component of membrane|vacuolar membrane|ATP binding|ATPase activity, coupled to transmembrane movement of substances|xenobiotic-transporting ATPase activity	path:ko02010,path:ko04976	ABC transporters|Bile secretion
FAN_iscf00057311.1.g00001.1	1.81225	0.227248	0.415794	8.22071	13.5439	0	gi|592962578|gb|AHL46446.1|dihydroflavonol 4-reductase [Fragaria vesca]	0	sp|Q84KP0|DFRA_PYRCO	7e-154	Bifunctional dihydroflavonol 4-reductase/flavanone 4-reductase OS=Pyrus communis GN=DFR PE=1 SV=1	KOG1502	7e-118	Flavonol reductase/cinnamoyl-CoA reductase	PRGDB00174326		FAN_iscf00057311.1.g00001.1	GO:0050662,GO:0045552,GO:0047890,GO:0009813	coenzyme binding|dihydrokaempferol 4-reductase activity|flavanone 4-reductase activity|flavonoid biosynthetic process	path:ko00941	Flavonoid biosynthesis
FAN_iscf00057379.1.g00005.1	32.0413	7.65565	0.868469	17.8006	63.8332	0	gi|470109094|ref|XP_004290837.1|PREDICTED: flavonol synthase/flavanone 3-hydroxylase [Fragaria vesca subsp. vesca]	4e-41	sp|Q9XHG2|FLS_MALDO	7e-30	Flavonol synthase/flavanone 3-hydroxylase OS=Malus domestica GN=FLS PE=2 SV=1	KOG0143	2e-21	Iron/ascorbate family oxidoreductases			FAN_iscf00057379.1.g00005.1	GO:0005737,GO:0045431,GO:0005506,GO:0031418,GO:0045486	cytoplasm|flavonol synthase activity|iron ion binding|L-ascorbic acid binding|naringenin 3-dioxygenase activity	path:ko00941	Flavonoid biosynthesis
FAN_iscf00057409.1.g00001.1	39.204	6.18008	16.4247	55.3151	85.3318	0	gi|470103197|ref|XP_004288030.1|PREDICTED: protein RALF-like 34 [Fragaria vesca subsp. vesca]	5e-72	sp|Q9FHA6|RLF34_ARATH	9e-33	Protein RALF-like 34 OS=Arabidopsis thaliana GN=RALFL34 PE=2 SV=1						FAN_iscf00057409.1.g00001.1	GO:0048046,GO:0005622,GO:0009506,GO:0005179,GO:0004871,GO:0019722,GO:0007267	apoplast|intracellular|plasmodesma|hormone activity|signal transducer activity|calcium-mediated signaling|cell-cell signaling
FAN_iscf00057746.1.g00002.1	0.949816	0	0.642674	9.17724	9.58404	0	gi|470136642|ref|XP_004304093.1|PREDICTED: endoglucanase 11 [Fragaria vesca subsp. vesca]	7e-51	sp|O48766|GUN11_ARATH	1e-28	Endoglucanase 11 OS=Arabidopsis thaliana GN=At2g32990 PE=2 SV=1						FAN_iscf00057746.1.g00002.1	GO:0005576,GO:0008810,GO:0071555,GO:0030245	extracellular region|cellulase activity|cell wall organization|cellulose catabolic process
FAN_iscf00057804.1.g00004.1	0.0561053	0	0.176894	1.30177	6.93161	0.0540397	gi|595955267|ref|XP_007216617.1|hypothetical protein PRUPE_ppa027121mg [Prunus persica]	0	sp|A6BM07|I7GT1_SOYBN	2e-51	Isoflavone 7-O-glucosyltransferase 1 OS=Glycine max GN=GmIF7GT1 PE=1 SV=1	KOG1192	9e-48	UDP-glucuronosyl and UDP-glucosyl transferase			FAN_iscf00057804.1.g00004.1	GO:0043231,GO:0050004,GO:0080043,GO:0080044,GO:0009813,GO:0052696	intracellular membrane-bounded organelle|isoflavone 7-O-glucosyltransferase activity|quercetin 3-O-glucosyltransferase activity|quercetin 7-O-glucosyltransferase activity|flavonoid biosynthetic process|flavonoid glucuronidation
FAN_iscf00057886.1.g00001.1	5.46138	9.3478	17.1082	10.2945	28.7541	0.231559	gi|658018962|ref|XP_008344828.1|PREDICTED: methanol O-anthraniloyltransferase-like [Malus domestica]	4e-65	sp|Q3ZPN4|ACMAT_VITLA	3e-53	Anthraniloyl-CoA:methanol acyltransferase OS=Vitis labrusca GN=AMAT PE=1 SV=1						FAN_iscf00057886.1.g00001.1	GO:0016747	transferase activity, transferring acyl groups other than amino-acyl groups
FAN_iscf00058159.1.g00001.1	0	0	0	0	0	1.92711	gi|470103106|ref|XP_004287985.1|PREDICTED: cytochrome P450 81E8-like [Fragaria vesca subsp. vesca]	2e-160	sp|Q6WNQ8|C81E8_MEDTR	2e-110		KOG0156	9e-94	Cytochrome P450 CYP2 subfamily			FAN_iscf00058159.1.g00001.1	GO:0016021,GO:0020037,GO:0005506,GO:0004497,GO:0016705	integral component of membrane|heme binding|iron ion binding|monooxygenase activity|oxidoreductase activity, acting on paired donors, with incorporation or reduction of molecular oxygen
FAN_iscf00058204.1.g00002.1	0.564782	11.3643	0.908666	0.270515	0.0393195	6.45831	gi|764595501|ref|XP_011465867.1|PREDICTED: putative disease resistance RPP13-like protein 3 [Fragaria vesca subsp. vesca]	0	sp|Q39214|RPM1_ARATH	1e-49	Disease resistance protein RPM1 OS=Arabidopsis thaliana GN=RPM1 PE=1 SV=1	KOG4658	3e-50	Apoptotic ATPase			FAN_iscf00058204.1.g00002.1	GO:0012505,GO:0019897,GO:0005886,GO:0043531,GO:0005524,GO:0000166,GO:0009626	endomembrane system|extrinsic component of plasma membrane|plasma membrane|ADP binding|ATP binding|nucleotide binding|plant-type hypersensitive response	path:ko04626	Plant-pathogen interaction
FAN_iscf00058330.1.g00001.1	19.6747	0	3.3705	39.6607	233.269	0	gi|470124314|ref|XP_004298161.1|PREDICTED: mavicyanin-like [Fragaria vesca subsp. vesca]	1e-21									FAN_iscf00058330.1.g00001.1
FAN_iscf00058411.1.g00002.1	0	5.54097	0	0.630301	0	14.4768	gi|470137163|ref|XP_004304340.1|PREDICTED: heat stress transcription factor B-3 [Fragaria vesca subsp. vesca]	2e-68	sp|O22230|HSFB3_ARATH	3e-44	Heat stress transcription factor B-3 OS=Arabidopsis thaliana GN=HSFB3 PE=2 SV=1	KOG0627	6e-45	Heat shock transcription factor			FAN_iscf00058411.1.g00002.1	GO:0005737,GO:0005634,GO:0043565,GO:0003700,GO:0046686,GO:0006351	cytoplasm|nucleus|sequence-specific DNA binding|transcription factor activity, sequence-specific DNA binding|response to cadmium ion|transcription, DNA-templated
FAN_iscf00058474.1.g00002.1	20.0004	1.11292	2.5864	17.067	36.4084	0	gi|470141598|ref|XP_004306517.1|PREDICTED: DNA-damage-repair/toleration protein DRT100 [Fragaria vesca subsp. vesca]	2e-148	sp|Q00874|DR100_ARATH	7e-91	DNA-damage-repair/toleration protein DRT100 OS=Arabidopsis thaliana GN=DRT100 PE=2 SV=2	KOG0619	2e-91	FOG: Leucine rich repeat	PRGDB00070728		FAN_iscf00058474.1.g00002.1	GO:0009507,GO:0000166,GO:0006281	chloroplast|nucleotide binding|DNA repair
FAN_iscf00058723.1.g00001.1	1.1678	6.73781	1.855	6.05656	3.79497	0	gi|470106413|ref|XP_004289567.1|PREDICTED: phytoene synthase 2, chloroplastic [Fragaria vesca subsp. vesca]	0	sp|P37272|PSY_CAPAN	5e-142	Phytoene synthase, chloroplastic OS=Capsicum annuum GN=PSY1 PE=2 SV=1	KOG1459	9e-136	Squalene synthetase			FAN_iscf00058723.1.g00001.1	GO:0009575,GO:0016767,GO:0016117	chromoplast stroma|geranylgeranyl-diphosphate geranylgeranyltransferase activity|carotenoid biosynthetic process	path:ko00906	Carotenoid biosynthesis
FAN_iscf00059018.1.g00001.1	4.10867	0.941204	1.69368	2.02474	6.92736	0.217454	gi|470114181|ref|XP_004293295.1|PREDICTED: ankyrin repeat domain-containing protein 13C-like [Fragaria vesca subsp. vesca]	0	sp|Q5F259|AN13B_MOUSE	3e-31	Ankyrin repeat domain-containing protein 13B OS=Mus musculus GN=Ankrd13b PE=2 SV=1	KOG0522	0	Ankyrin repeat protein			FAN_iscf00059018.1.g00001.1	GO:0005769,GO:0043231,GO:0005770,GO:0005886	early endosome|intracellular membrane-bounded organelle|late endosome|plasma membrane
FAN_iscf00059157.1.g00002.1	0.947333	4.86463	1.83807	0.0765092	0	5.8117	gi|645239568|ref|XP_008226190.1|PREDICTED: G-type lectin S-receptor-like serine/threonine-protein kinase At1g67520 [Prunus mume]	7e-162	sp|O64793|Y1675_ARATH	2e-64	G-type lectin S-receptor-like serine/threonine-protein kinase At1g67520 OS=Arabidopsis thaliana GN=At1g67520 PE=2 SV=3	KOG1187	7e-54	Serine/threonine protein kinase	PRGDB00214821		FAN_iscf00059157.1.g00002.1	GO:0016021,GO:0005886,GO:0005524,GO:0005516,GO:0030246,GO:0004674	integral component of membrane|plasma membrane|ATP binding|calmodulin binding|carbohydrate binding|protein serine/threonine kinase activity
FAN_iscf00059179.1.g00002.1	1.15615	9.12391	3.00258	0.373404	0.623873	17.1804	gi|470115231|ref|XP_004293806.1|PREDICTED: cationic amino acid transporter 5 [Fragaria vesca subsp. vesca]	0	sp|O64759|CAAT5_ARATH	0	Cationic amino acid transporter 5 OS=Arabidopsis thaliana GN=CAT5 PE=1 SV=1	KOG1286	0	Amino acid transporters			FAN_iscf00059179.1.g00002.1	GO:0016021,GO:0005886,GO:0015171,GO:0015297	integral component of membrane|plasma membrane|amino acid transmembrane transporter activity|antiporter activity
FAN_iscf00059399.1.g00002.1	0.147141	6.19869	0.154188	0	0	4.07928	gi|470120205|ref|XP_004296198.1|PREDICTED: probable leucine-rich repeat receptor-like protein kinase At1g35710 [Fragaria vesca subsp. vesca]	0	sp|Q9C9H7|RLP12_ARATH	3e-52	Receptor-like protein 12 OS=Arabidopsis thaliana GN=RLP12 PE=2 SV=2	KOG0619	5e-103	FOG: Leucine rich repeat	PRGDB00217153		FAN_iscf00059399.1.g00002.1	GO:0016021,GO:0005886	integral component of membrane|plasma membrane
FAN_iscf00059406.1.g00001.1	90.4328	51.797	181.999	156.459	113.301	7.71097	gi|470148627|ref|XP_004309858.1|PREDICTED: protein ECERIFERUM 3 [Fragaria vesca subsp. vesca]	2e-67	sp|Q8H1Z0|CER3_ARATH	1e-40	Protein ECERIFERUM 3 OS=Arabidopsis thaliana GN=CER3 PE=1 SV=1						FAN_iscf00059406.1.g00001.1	GO:0005789,GO:0016021,GO:0016020,GO:0005886,GO:0005506,GO:0016491,GO:0043447,GO:0042335,GO:0006723,GO:0006633,GO:0048235,GO:0010025	endoplasmic reticulum membrane|integral component of membrane|membrane|plasma membrane|iron ion binding|oxidoreductase activity|alkane biosynthetic process|cuticle development|cuticle hydrocarbon biosynthetic process|fatty acid biosynthetic process|pollen sperm cell differentiation|wax biosynthetic process
FAN_iscf00059629.1.g00001.1	0.550914	10.9211	1.11884	0	0	44.5666	gi|470125834|ref|XP_004298903.1|PREDICTED: RING-H2 finger protein ATL22-like [Fragaria vesca subsp. vesca]	6e-86	sp|Q9SKK8|ATL22_ARATH	1e-12	RING-H2 finger protein ATL22 OS=Arabidopsis thaliana GN=ATL22 PE=2 SV=2						FAN_iscf00059629.1.g00001.1	GO:0016021,GO:0008270,GO:0016567	integral component of membrane|zinc ion binding|protein ubiquitination
FAN_iscf00060011.1.g00001.1	0	0.801794	0.0924327	0.184612	0.160716	4.18949	gi|470125167|ref|XP_004298577.1|PREDICTED: probable receptor-like protein kinase At5g39030 [Fragaria vesca subsp. vesca]	0	sp|D7SFH9|GPDL2_ARATH	8e-27		KOG1187	1e-28	Serine/threonine protein kinase	PRGDB00150513		FAN_iscf00060011.1.g00001.1	GO:0016021,GO:0005886,GO:0005524,GO:0008889,GO:0004674,GO:0006968,GO:0006071,GO:0045087,GO:0006629	integral component of membrane|plasma membrane|ATP binding|glycerophosphodiester phosphodiesterase activity|protein serine/threonine kinase activity|cellular defense response|glycerol metabolic process|innate immune response|lipid metabolic process
FAN_iscf00060099.1.g00001.1	2.29399	2.79044	1.1178	0.321199	0	7.49875	gi|470101429|ref|XP_004287175.1|PREDICTED: 2-alkenal reductase (NADP(+)-dependent)-like [Fragaria vesca subsp. vesca]	0	sp|Q9SLN8|DBR_TOBAC	1e-126	2-alkenal reductase (NADP(+)-dependent) OS=Nicotiana tabacum GN=DBR PE=1 SV=1	KOG1196	2e-125	Predicted NAD-dependent oxidoreductase			FAN_iscf00060099.1.g00001.1	GO:0016491,GO:0008270	oxidoreductase activity|zinc ion binding
FAN_iscf00060177.1.g00002.1	3.39512	0	0.271298	4.36472	4.85405	0	gi|470134576|ref|XP_004303124.1|PREDICTED: basic leucine zipper 34 [Fragaria vesca subsp. vesca]	1e-25	sp|Q9M2K4|BZP61_ARATH	1e-10							FAN_iscf00060177.1.g00002.1	GO:0005634,GO:0003677,GO:0043565,GO:0003700,GO:0045893,GO:0006351	nucleus|DNA binding|sequence-specific DNA binding|transcription factor activity, sequence-specific DNA binding|positive regulation of transcription, DNA-templated|transcription, DNA-templated
FAN_iscf00060496.1.g00001.1	22.5486	14.3844	5.43581	17.8242	36.509	0	gi|764603120|ref|XP_011466770.1|PREDICTED: germin-like protein subfamily 3 member 2 [Fragaria vesca subsp. vesca]	9e-49	sp|Q9SR72|GL32_ARATH	9e-16	Germin-like protein subfamily 3 member 2 OS=Arabidopsis thaliana GN=At3g10080 PE=2 SV=1						FAN_iscf00060496.1.g00001.1	GO:0048046,GO:0030145,GO:0045735	apoplast|manganese ion binding|nutrient reservoir activity
FAN_iscf00060511.1.g00001.1	4.49131	59.071	9.73034	1.96541	0	137.414	gi|470107514|ref|XP_004290090.1|PREDICTED: 3-hydroxy-3-methylglutaryl-coenzyme A reductase 1-like [Fragaria vesca subsp. vesca]	2e-150	sp|P48021|HMDH_CAMAC	4e-141	3-hydroxy-3-methylglutaryl-coenzyme A reductase OS=Camptotheca acuminata PE=3 SV=1	KOG2480	5e-133	3-hydroxy-3-methylglutaryl-CoA (HMG-CoA) reductase			FAN_iscf00060511.1.g00001.1	GO:0005789,GO:0016021,GO:0004420,GO:0050661,GO:0015936,GO:0008299	endoplasmic reticulum membrane|integral component of membrane|hydroxymethylglutaryl-CoA reductase (NADPH) activity|NADP binding|coenzyme A metabolic process|isoprenoid biosynthetic process	path:ko04152,path:ko00900,path:ko04976	AMPK signaling pathway|Terpenoid backbone biosynthesis|Bile secretion
FAN_iscf00061028.1.g00001.1	586.284	135.917	1165.68	1602.3	705.388	7.2771	gi|470135783|ref|XP_004303688.1|PREDICTED: auxin-binding protein ABP19a [Fragaria vesca subsp. vesca]	1e-95	sp|Q9ZRA4|AB19A_PRUPE	5e-75	Auxin-binding protein ABP19a OS=Prunus persica GN=ABP19A PE=3 SV=1						FAN_iscf00061028.1.g00001.1	GO:0048046,GO:0005618,GO:0030145,GO:0045735,GO:0009734	apoplast|cell wall|manganese ion binding|nutrient reservoir activity|auxin-activated signaling pathway
FAN_iscf00061220.1.g00001.1	18.4053	3.50689	10.9083	25.3443	66.0871	0.937569	gi|764572376|ref|XP_011462757.1|PREDICTED: protein FANTASTIC FOUR 3 [Fragaria vesca subsp. vesca]	8e-98	sp|Q6NMR8|FAF3_ARATH	4e-18	Protein FANTASTIC FOUR 3 OS=Arabidopsis thaliana GN=FAF3 PE=2 SV=1						FAN_iscf00061220.1.g00001.1
FAN_iscf00061408.1.g00001.1	7.08368	0	4.1965	9.53112	28.8847	0	gi|470130294|ref|XP_004301038.1|PREDICTED: GDSL esterase/lipase At3g48460 [Fragaria vesca subsp. vesca]	4e-45	sp|Q9STM6|GDL57_ARATH	1e-27	GDSL esterase/lipase At3g48460 OS=Arabidopsis thaliana GN=At3g48460 PE=2 SV=1						FAN_iscf00061408.1.g00001.1	GO:0005576,GO:0016788,GO:0016042	extracellular region|hydrolase activity, acting on ester bonds|lipid catabolic process
FAN_iscf00061443.1.g00001.1	0	3.68908	2.43742	0	0	6.30539	gi|764549287|ref|XP_011459939.1|PREDICTED: putative receptor-like protein kinase At4g00960 [Fragaria vesca subsp. vesca]	0	sp|Q8GYA4|CRK10_ARATH	2e-113	Cysteine-rich receptor-like protein kinase 10 OS=Arabidopsis thaliana GN=CRK10 PE=1 SV=3	KOG1187	1e-102	Serine/threonine protein kinase	PRGDB00166461	cassava4.1_026269m	FAN_iscf00061443.1.g00001.1	GO:0016021,GO:0005886,GO:0009506,GO:0005524,GO:0004674,GO:0042742,GO:0006468	integral component of membrane|plasma membrane|plasmodesma|ATP binding|protein serine/threonine kinase activity|defense response to bacterium|protein phosphorylation
FAN_iscf00061510.1.g00006.1	0.465199	1.25896	1.18593	2.63494	4.33901	0	gi|470134411|ref|XP_004303046.1|PREDICTED: pyruvate kinase, cytosolic isozyme-like [Fragaria vesca subsp. vesca]	3e-51	sp|P22200|KPYC_SOLTU	3e-17	Pyruvate kinase, cytosolic isozyme OS=Solanum tuberosum PE=2 SV=1	KOG2323	3e-39	Pyruvate kinase			FAN_iscf00061510.1.g00006.1	GO:0005737,GO:0005524,GO:0016301,GO:0000287,GO:0030955,GO:0004743	cytoplasm|ATP binding|kinase activity|magnesium ion binding|potassium ion binding|pyruvate kinase activity	path:ko05203,path:ko05230,path:ko04930,path:ko00010,path:ko00620,path:ko00230,path:ko01200,path:ko01230,path:ko04922	Viral carcinogenesis|Central carbon metabolism in cancer|Type II diabetes mellitus|Glycolysis / Gluconeogenesis|Pyruvate metabolism|Purine metabolism|Carbon metabolism|Biosynthesis of amino acids|Glucagon signaling pathway
FAN_iscf00061549.1.g00001.1	0.434027	2.77267	0.522661	0.0655835	0.345037	3.92814	gi|470120156|ref|XP_004296174.1|PREDICTED: tyrosine-sulfated glycopeptide receptor 1-like [Fragaria vesca subsp. vesca]	0	sp|Q9SHI3|RLP2_ARATH	1e-82	Receptor-like protein 2 OS=Arabidopsis thaliana GN=RLP2 PE=2 SV=1	KOG0619	3e-83	FOG: Leucine rich repeat	PRGDB00173964		FAN_iscf00061549.1.g00001.1	GO:0016021,GO:0005886	integral component of membrane|plasma membrane
FAN_iscf00061680.1.g00001.1	0	3.14317	0	0	0	73.2704	gi|470143734|ref|XP_004307526.1|PREDICTED: CASP-like protein 4D1 [Fragaria vesca subsp. vesca]	7e-11									FAN_iscf00061680.1.g00001.1
FAN_iscf00061682.1.g00002.1	0.209427	2.71571	0.0943417	0	0	0.284508	gi|130582|sp|P10978.1|POLX_TOBACRecName: Full=Retrovirus-related Pol polyprotein from transposon TNT 1-94; Includes: RecName: Full=Protease; Includes: RecName: Full=Reverse transcriptase; Includes: RecName: Full=Endonuclease	0	sp|P10978|POLX_TOBAC	0	Retrovirus-related Pol polyprotein from transposon TNT 1-94 OS=Nicotiana tabacum PE=2 SV=1	KOG0017	2e-179	FOG: Transposon-encoded proteins with TYA, reverse transcriptase, integrase domains in various combinations			FAN_iscf00061682.1.g00002.1	GO:0004190,GO:0004519,GO:0003676,GO:0003964,GO:0008270,GO:0015074	aspartic-type endopeptidase activity|endonuclease activity|nucleic acid binding|RNA-directed DNA polymerase activity|zinc ion binding|DNA integration
FAN_iscf00061769.1.g00001.1	2.78158	0.238365	2.42185	158.747	1142.33	0.443069	gi|470132492|ref|XP_004302115.1|PREDICTED: GDSL esterase/lipase At5g33370-like [Fragaria vesca subsp. vesca]	8e-113	sp|Q8LB81|GDL79_ARATH	1e-85	GDSL esterase/lipase At5g33370 OS=Arabidopsis thaliana GN=At5g33370 PE=2 SV=1						FAN_iscf00061769.1.g00001.1	GO:0005576,GO:0016788,GO:0016042	extracellular region|hydrolase activity, acting on ester bonds|lipid catabolic process
FAN_iscf00061870.1.g00001.1	1.14632	0	3.06178	8.47422	14.1184	0	gi|470118595|ref|XP_004295410.1|PREDICTED: GDSL esterase/lipase At1g29660-like [Fragaria vesca subsp. vesca]	0	sp|Q9C7N4|GDL15_ARATH	1e-99	GDSL esterase/lipase At1g29670 OS=Arabidopsis thaliana GN=At1g29670 PE=2 SV=1						FAN_iscf00061870.1.g00001.1	GO:0048046,GO:0005618,GO:0009507,GO:0009534,GO:0016788,GO:0016042	apoplast|cell wall|chloroplast|chloroplast thylakoid|hydrolase activity, acting on ester bonds|lipid catabolic process
FAN_iscf00062073.1.g00001.1	1.32978	8.94899	14.05	8.36901	1.04911	147.603	gi|645248240|ref|XP_008230206.1|PREDICTED: uncharacterized protein LOC103329506 [Prunus mume]	6e-33									FAN_iscf00062073.1.g00001.1
FAN_iscf00062098.1.g00001.1	4.63439	0	0	9.96791	10.1391	0	gi|470134576|ref|XP_004303124.1|PREDICTED: basic leucine zipper 34 [Fragaria vesca subsp. vesca]	1e-91	sp|Q9M2K4|BZP61_ARATH	9e-32							FAN_iscf00062098.1.g00001.1	GO:0005634,GO:0003677,GO:0043565,GO:0003700,GO:0045893,GO:0006351	nucleus|DNA binding|sequence-specific DNA binding|transcription factor activity, sequence-specific DNA binding|positive regulation of transcription, DNA-templated|transcription, DNA-templated
FAN_iscf00062126.1.g00001.1	1.2543	0.349045	0.645467	8.22827	25.4317	0	gi|764555834|ref|XP_011460622.1|PREDICTED: cellulose synthase A catalytic subunit 8 [UDP-forming] [Fragaria vesca subsp. vesca]	0	sp|Q8LPK5|CESA8_ARATH	4e-136	Cellulose synthase A catalytic subunit 8 [UDP-forming] OS=Arabidopsis thaliana GN=CESA8 PE=1 SV=1						FAN_iscf00062126.1.g00001.1	GO:0005618,GO:0016021,GO:0005886,GO:0016760,GO:0046872,GO:0071555,GO:0030244,GO:0042742,GO:0050832,GO:0009834,GO:0006970,GO:0009414	cell wall|integral component of membrane|plasma membrane|cellulose synthase (UDP-forming) activity|metal ion binding|cell wall organization|cellulose biosynthetic process|defense response to bacterium|defense response to fungus|plant-type secondary cell wall biogenesis|response to osmotic stress|response to water deprivation
FAN_iscf00062330.1.g00003.1	0.730719	0.418441	0.913821	2.32111	3.76293	0	gi|470133862|ref|XP_004302778.1|PREDICTED: thaumatin-like protein [Fragaria vesca subsp. vesca]	2e-159	sp|Q53MB8|TLPH_ORYSJ	4e-99	Thaumatin-like protein OS=Oryza sativa subsp. japonica GN=Os11g0706600 PE=2 SV=1						FAN_iscf00062330.1.g00003.1
FAN_iscf00062365.1.g00001.1	0	0.452368	0.849985	6.42155	19.4599	0	gi|470145913|ref|XP_004308576.1|PREDICTED: dynamin-related protein 4C-like [Fragaria vesca subsp. vesca]	3e-103	sp|Q9ZP56|DRP4A_ARATH	1e-73	Putative dynamin-related protein 4A OS=Arabidopsis thaliana GN=DRP4A PE=5 SV=1	KOG0446	3e-74	Vacuolar sorting protein VPS1, dynamin, and related proteins			FAN_iscf00062365.1.g00001.1	GO:0005525,GO:0003924	GTP binding|GTPase activity
FAN_iscf00062464.1.g00001.1	0.788936	0.147036	0.137099	2.83241	4.55658	0	gi|470108707|ref|XP_004290650.1|PREDICTED: probable inactive patatin-like protein 9 [Fragaria vesca subsp. vesca]	3e-149	sp|Q93ZQ3|PLP9_ARATH	2e-121		KOG0513	4e-122	Ca2+-independent phospholipase A2			FAN_iscf00062464.1.g00001.1	GO:0016787,GO:0016042	hydrolase activity|lipid catabolic process
FAN_iscf00062470.1.g00001.1	1.53278	5.22833	0.632121	0.640888	1.11153	17.489	gi|470102730|ref|XP_004287804.1|PREDICTED: thaumatin-like protein 1b [Fragaria vesca subsp. vesca]	5e-82	sp|P83332|TLP1_PRUPE	2e-40	Thaumatin-like protein 1 OS=Prunus persica PE=2 SV=1						FAN_iscf00062470.1.g00001.1	GO:0005576,GO:0006952	extracellular region|defense response
FAN_iscf00062539.1.g00001.1	12.035	3.10281	10.3001	30.0949	37.8225	0	gi|470147970|ref|XP_004309549.1|PREDICTED: mavicyanin [Fragaria vesca subsp. vesca]	3e-52									FAN_iscf00062539.1.g00001.1
FAN_iscf00062804.1.g00001.1	11.9642	11.7795	4.95518	2.02095	2.75696	85.6297	gi|645281040|ref|XP_008245450.1|PREDICTED: uncharacterized protein LOC103343567 [Prunus mume]	2e-06									FAN_iscf00062804.1.g00001.1
FAN_iscf00062832.1.g00001.1	0	0.469097	3.02891	9.69637	44.5704	0.429464	gi|470122143|ref|XP_004297108.1|PREDICTED: polygalacturonase At1g48100 [Fragaria vesca subsp. vesca]	4e-45	sp|Q949Z1|PGLR4_ARATH	2e-19	Polygalacturonase At1g48100 OS=Arabidopsis thaliana GN=At1g48100 PE=2 SV=1						FAN_iscf00062832.1.g00001.1	GO:0005618,GO:0005576,GO:0004650,GO:0005975,GO:0071555	cell wall|extracellular region|polygalacturonase activity|carbohydrate metabolic process|cell wall organization
FAN_iscf00062955.1.g00001.1	0.148762	0	0	4.49189	49.1759	0.275513	gi|470137668|ref|XP_004304585.1|PREDICTED: gibberellin-regulated protein 14-like [Fragaria vesca subsp. vesca]	1e-36	sp|Q9LFR3|GASAE_ARATH	4e-23	Gibberellin-regulated protein 14 OS=Arabidopsis thaliana GN=GASA14 PE=1 SV=1						FAN_iscf00062955.1.g00001.1	GO:0005576,GO:0005886,GO:0009740,GO:2000377,GO:0009737,GO:0009739,GO:0009651	extracellular region|plasma membrane|gibberellic acid mediated signaling pathway|regulation of reactive oxygen species metabolic process|response to abscisic acid|response to gibberellin|response to salt stress
FAN_iscf00063109.1.g00001.1	10.9705	0.919915	16.282	68.7188	115.652	0	gi|470115703|ref|XP_004294033.1|PREDICTED: BAG family molecular chaperone regulator 3-like [Fragaria vesca subsp. vesca]	3e-44	sp|Q0WPX7|BAG2_ARATH	5e-09	BAG family molecular chaperone regulator 2 OS=Arabidopsis thaliana GN=BAG2 PE=1 SV=1	KOG4361	2e-10	BCL2-associated athanogene-like proteins and related BAG family chaperone regulators			FAN_iscf00063109.1.g00001.1
FAN_iscf00063204.1.g00002.1	0.373227	9.8662	2.47405	0.129526	0	5.59583	gi|470105334|ref|XP_004289040.1|PREDICTED: ankyrin repeat-containing protein At3g12360-like [Fragaria vesca subsp. vesca]	0	sp|Q6P6B7|ANR16_HUMAN	6e-15	Ankyrin repeat domain-containing protein 16 OS=Homo sapiens GN=ANKRD16 PE=1 SV=1	KOG0504	1e-16	FOG: Ankyrin repeat			FAN_iscf00063204.1.g00002.1
FAN_iscf00063359.1.g00001.1	7.62477	1.50414	6.28992	32.879	61.4023	0.441984	gi|470123009|ref|XP_004297529.1|PREDICTED: squamosa promoter-binding-like protein 13A [Fragaria vesca subsp. vesca]	6e-50									FAN_iscf00063359.1.g00001.1
FAN_iscf00064112.1.g00001.1	378.191	1448.26	135.296	63.5315	51.6926	926.945	gi|764508155|ref|XP_011458621.1|PREDICTED: dynein light chain 1, cytoplasmic-like [Fragaria vesca subsp. vesca]	3e-19				KOG3430	4e-12	Dynein light chain type 1	PRGDB00213710		FAN_iscf00064112.1.g00001.1	path:ko04962	Vasopressin-regulated water reabsorption
FAN_iscf00064183.1.g00001.1	56.5692	15.8778	28.4667	75.0201	394.761	2.39202	gi|595931875|ref|XP_007215369.1|hypothetical protein PRUPE_ppa005626mg [Prunus persica]	0	sp|P33623|TBA1_ANEPH	0	Tubulin alpha-1 chain OS=Anemia phyllitidis GN=TUBA1 PE=2 SV=1	KOG1376	0	Alpha tubulin			FAN_iscf00064183.1.g00001.1	GO:0005737,GO:0005874,GO:0005525,GO:0003924,GO:0005200,GO:0007017	cytoplasm|microtubule|GTP binding|GTPase activity|structural constituent of cytoskeleton|microtubule-based process	path:ko04210,path:ko04540,path:ko04145,path:ko05130	Apoptosis|Gap junction|Phagosome|Pathogenic Escherichia coli infection
FAN_iscf00064663.1.g00001.1	0.841552	1.16182	0	0.181577	0	0.820893	gi|470134816|ref|XP_004303232.1|PREDICTED: chaperone protein dnaJ 8, chloroplastic isoform X2 [Fragaria vesca subsp. vesca]	6e-15	sp|Q9SRU2|BIG_ARATH	1e-09	Auxin transport protein BIG OS=Arabidopsis thaliana GN=BIG PE=1 SV=2	KOG1776	4e-10	Zn-binding protein Push			FAN_iscf00064663.1.g00001.1	GO:0005829,GO:0016021,GO:0016020,GO:0009506,GO:0008270,GO:0009926,GO:0009734,GO:0048281,GO:0010311,GO:0009640,GO:0009733,GO:0009620,GO:0048364,GO:0009826	cytosol|integral component of membrane|membrane|plasmodesma|zinc ion binding|auxin polar transport|auxin-activated signaling pathway|inflorescence morphogenesis|lateral root formation|photomorphogenesis|response to auxin|response to fungus|root development|unidimensional cell growth
FAN_iscf00065453.1.g00001.1	1.24136	0	0.223779	1.99626	4.5857	0	gi|764553806|ref|XP_011460437.1|PREDICTED: subtilisin-like protease [Fragaria vesca subsp. vesca]	3e-33									FAN_iscf00065453.1.g00001.1
FAN_iscf00065527.1.g00001.1	0	0	0	0.223023	0.359196	0	gi|470136642|ref|XP_004304093.1|PREDICTED: endoglucanase 11 [Fragaria vesca subsp. vesca]	2e-160	sp|O48766|GUN11_ARATH	3e-108	Endoglucanase 11 OS=Arabidopsis thaliana GN=At2g32990 PE=2 SV=1						FAN_iscf00065527.1.g00001.1	GO:0005576,GO:0008810,GO:0071555,GO:0030245	extracellular region|cellulase activity|cell wall organization|cellulose catabolic process
FAN_iscf00065790.1.g00001.1	33.9399	3.85212	12.4783	15.5069	13.3845	1.30874	gi|470142508|ref|XP_004306947.1|PREDICTED: putative lipid-binding protein At4g00165 [Fragaria vesca subsp. vesca]	9e-54	sp|Q8RW93|LBP65_ARATH	1e-37	Putative lipid-binding protein At4g00165 OS=Arabidopsis thaliana GN=At4g00165 PE=2 SV=1						FAN_iscf00065790.1.g00001.1	GO:0005576	extracellular region
FAN_iscf00065837.1.g00001.1	1.13291	0.728971	2.17748	5.32947	4.94591	0.515149	gi|470107640|ref|XP_004290152.1|PREDICTED: serine/threonine-protein kinase OXI1 [Fragaria vesca subsp. vesca]	0	sp|Q9LSF1|OXI1_ARATH	2e-115	Serine/threonine-protein kinase OXI1 OS=Arabidopsis thaliana GN=OXI1 PE=1 SV=1	KOG0610	4e-116	Putative serine/threonine protein kinase			FAN_iscf00065837.1.g00001.1	GO:0005737,GO:0005886,GO:0005524,GO:0016301,GO:0004672,GO:0019901,GO:0004674,GO:0006952,GO:0035556,GO:0006468,GO:0006979,GO:0009611	cytoplasm|plasma membrane|ATP binding|kinase activity|protein kinase activity|protein kinase binding|protein serine/threonine kinase activity|defense response|intracellular signal transduction|protein phosphorylation|response to oxidative stress|response to wounding
FAN_iscf00065898.1.g00001.1	0.31788	0	0	0.9974	4.34364	0	gi|470140640|ref|XP_004306047.1|PREDICTED: uncharacterized protein LOC101315266 [Fragaria vesca subsp. vesca]	0									FAN_iscf00065898.1.g00001.1
FAN_iscf00065940.1.g00001.1	1.33946	1.4505	0	99.4656	141.138	4.19264	gi|470143579|ref|XP_004307451.1|PREDICTED: chalcone--flavonone isomerase 1 [Fragaria vesca subsp. vesca]	8e-25	sp|Q4AE11|CFI1_FRAAN	4e-26	Chalcone--flavonone isomerase 1 OS=Fragaria ananassa GN=CHI1 PE=2 SV=1						FAN_iscf00065940.1.g00001.1	GO:0045430,GO:0009813	chalcone isomerase activity|flavonoid biosynthetic process	path:ko00941	Flavonoid biosynthesis
FAN_iscf00065968.1.g00002.1	8.32861	6.75111	6.92882	17.9328	46.3883	2.85273	gi|470129929|ref|XP_004300860.1|PREDICTED: hydroquinone glucosyltransferase-like [Fragaria vesca subsp. vesca]	1e-114	sp|Q9AR73|HQGT_RAUSE	8e-59	Hydroquinone glucosyltransferase OS=Rauvolfia serpentina GN=AS PE=1 SV=1	KOG1192	5e-48	UDP-glucuronosyl and UDP-glucosyl transferase			FAN_iscf00065968.1.g00002.1	GO:0050505	hydroquinone glucosyltransferase activity
FAN_iscf00065978.1.g00001.1	4.95685	4.65814	2.5562	20.7061	26.8027	1.28329	gi|470134431|ref|XP_004303056.1|PREDICTED: threonine dehydratase biosynthetic, chloroplastic [Fragaria vesca subsp. vesca]	2e-31									FAN_iscf00065978.1.g00001.1	path:ko00260,path:ko00290,path:ko01200,path:ko01230	Glycine, serine and threonine metabolism|Valine, leucine and isoleucine biosynthesis|Carbon metabolism|Biosynthesis of amino acids
FAN_iscf00066217.1.g00001.1	43.393	20.7141	41.6729	78.1732	103.853	8.10827	gi|764526939|ref|XP_011458012.1|PREDICTED: probable methyltransferase PMT3 [Fragaria vesca subsp. vesca]	0	sp|Q8H118|PMT1_ARATH	0	Probable methyltransferase PMT1 OS=Arabidopsis thaliana GN=At3g23300 PE=1 SV=2						FAN_iscf00066217.1.g00001.1	GO:0005768,GO:0005794,GO:0000139,GO:0016021,GO:0005634,GO:0005802,GO:0005774,GO:0008168	endosome|Golgi apparatus|Golgi membrane|integral component of membrane|nucleus|trans-Golgi network|vacuolar membrane|methyltransferase activity
FAN_iscf00066514.1.g00002.1	3.69564	2.51777	5.00078	1.72053	1.40724	22.8141	gi|470136405|ref|XP_004303984.1|PREDICTED: chloride channel protein CLC-b-like [Fragaria vesca subsp. vesca]	3e-61	sp|P92941|CLCA_ARATH	8e-34	Chloride channel protein CLC-a OS=Arabidopsis thaliana GN=CLC-A PE=1 SV=2	KOG0474	2e-34	Cl- channel CLC-7 and related proteins (CLC superfamily)			FAN_iscf00066514.1.g00002.1	GO:0034707,GO:0005622,GO:0015112,GO:0005247,GO:0006821,GO:0015706,GO:0010167	chloride channel complex|intracellular|nitrate transmembrane transporter activity|voltage-gated chloride channel activity|chloride transport|nitrate transport|response to nitrate
FAN_iscf00066681.1.g00001.1	5.28138	2.23499	4.96392	14.2405	19.2917	0.445124	gi|470115884|ref|XP_004294121.1|PREDICTED: epidermis-specific secreted glycoprotein EP1-like [Fragaria vesca subsp. vesca]	0	sp|Q39688|EP1G_DAUCA	1e-76	Epidermis-specific secreted glycoprotein EP1 OS=Daucus carota GN=EP1 PE=1 SV=1				PRGDB00173447		FAN_iscf00066681.1.g00001.1	GO:0005576,GO:0030246,GO:0006833	extracellular region|carbohydrate binding|water transport
FAN_iscf00066701.1.g00001.1	16.4989	6.26307	14.3204	30.7525	38.4629	3.20076	gi|764526939|ref|XP_011458012.1|PREDICTED: probable methyltransferase PMT3 [Fragaria vesca subsp. vesca]	1e-123	sp|Q940J9|PMT8_ARATH	6e-85	Probable methyltransferase PMT8 OS=Arabidopsis thaliana GN=At1g04430 PE=1 SV=1						FAN_iscf00066701.1.g00001.1	GO:0005768,GO:0005794,GO:0000139,GO:0016021,GO:0005802,GO:0005774,GO:0008168	endosome|Golgi apparatus|Golgi membrane|integral component of membrane|trans-Golgi network|vacuolar membrane|methyltransferase activity
FAN_iscf00066995.1.g00001.1	115.829	213.138	43.8988	7.55528	0	272.065	gi|764521450|ref|XP_011470133.1|PREDICTED: uncharacterized protein LOC105353118 [Fragaria vesca subsp. vesca]	2e-43				KOG0504	3e-07	FOG: Ankyrin repeat			FAN_iscf00066995.1.g00001.1
FAN_iscf00067070.1.g00001.1	113.841	104.502	77.1622	3.10652	2.77193	106.024	gi|643710030|gb|KDP24356.1|hypothetical protein JCGZ_25652 [Jatropha curcas]	1e-13									FAN_iscf00067070.1.g00001.1
FAN_iscf00067293.1.g00002.1	18.3164	42.4939	14.9467	0.259747	0	29.5495	gi|470106694|ref|XP_004289697.1|PREDICTED: pathogenesis-related protein 1A-like [Fragaria vesca subsp. vesca]	1e-36	sp|Q9ZNS4|PRB1_ARATH	2e-25		KOG3017	3e-26	Defense-related protein containing SCP domain			FAN_iscf00067293.1.g00002.1	GO:0005576,GO:0009814,GO:0009617,GO:0009723,GO:0080027,GO:0009753,GO:0009751,GO:0009611	extracellular region|defense response, incompatible interaction|response to bacterium|response to ethylene|response to herbivore|response to jasmonic acid|response to salicylic acid|response to wounding	path:ko04075,path:ko04626	Plant hormone signal transduction|Plant-pathogen interaction
FAN_iscf00067373.1.g00001.1	2.22512	0.239391	1.17208	8.34454	17.2453	0	gi|470111127|ref|XP_004291803.1|PREDICTED: fasciclin-like arabinogalactan protein 1 [Fragaria vesca subsp. vesca]	0	sp|Q9FM65|FLA1_ARATH	5e-148	Fasciclin-like arabinogalactan protein 1 OS=Arabidopsis thaliana GN=FLA1 PE=1 SV=1						FAN_iscf00067373.1.g00001.1	GO:0031225,GO:0046658,GO:0005618,GO:0005886,GO:0048364,GO:0048367	anchored component of membrane|anchored component of plasma membrane|cell wall|plasma membrane|root development|shoot system development
FAN_iscf00067470.1.g00001.1	0.493456	0.139502	0.131236	0.914959	0.904833	0	gi|470125059|ref|XP_004298524.1|PREDICTED: pentatricopeptide repeat-containing protein At1g12300, mitochondrial-like [Fragaria vesca subsp. vesca]	1e-78	sp|Q9CAN5|PPR98_ARATH	9e-37	Pentatricopeptide repeat-containing protein At1g63080, mitochondrial OS=Arabidopsis thaliana GN=At1g63080 PE=2 SV=1	KOG0017	7e-42	FOG: Transposon-encoded proteins with TYA, reverse transcriptase, integrase domains in various combinations			FAN_iscf00067470.1.g00001.1	GO:0005739	mitochondrion
FAN_iscf00067665.1.g00002.1	0	0.290318	0.133061	1.19897	9.76548	0	gi|764623892|ref|XP_011468907.1|PREDICTED: pollen-specific leucine-rich repeat extensin-like protein 1 [Fragaria vesca subsp. vesca]	5e-145									FAN_iscf00067665.1.g00002.1
FAN_iscf00067916.1.g00001.1	0.451946	13.1661	5.36352	0.469235	0	48.3793	gi|470118730|ref|XP_004295475.1|PREDICTED: transcription factor JUNGBRUNNEN 1-like [Fragaria vesca subsp. vesca]	4e-87	sp|Q9SK55|NAC42_ARATH	1e-58	Transcription factor JUNGBRUNNEN 1 OS=Arabidopsis thaliana GN=JUB1 PE=1 SV=1						FAN_iscf00067916.1.g00001.1	GO:0005634,GO:0003677,GO:0003700,GO:0009718,GO:0010120,GO:0042538,GO:0010150,GO:1900056,GO:0006561,GO:0006351,GO:0005992	nucleus|DNA binding|transcription factor activity, sequence-specific DNA binding|anthocyanin-containing compound biosynthetic process|camalexin biosynthetic process|hyperosmotic salinity response|leaf senescence|negative regulation of leaf senescence|proline biosynthetic process|transcription, DNA-templated|trehalose biosynthetic process
FAN_iscf00067986.1.g00002.1	0.212107	1.08519	0.459618	0.229256	0.566536	5.41416	gi|470107543|ref|XP_004290104.1|PREDICTED: cytochrome b561 and DOMON domain-containing protein At3g07570 [Fragaria vesca subsp. vesca]	0	sp|Q0WRW8|B561K_ARATH	2e-94		KOG4293	5e-93	Predicted membrane protein, contains DoH and Cytochrome b-561/ferric reductase transmembrane domains			FAN_iscf00067986.1.g00002.1	GO:0016021,GO:0046872,GO:0055114	integral component of membrane|metal ion binding|oxidation-reduction process
FAN_iscf00068155.1.g00004.1	8.89365	29.6954	1.37749	0	0	28.4497											FAN_iscf00068155.1.g00004.1
FAN_iscf00068162.1.g00001.1	21.5744	2.61148	13.379	5.47095	13.0279	0.604706	gi|764580437|ref|XP_004300772.2|PREDICTED: tetraspanin-10 [Fragaria vesca subsp. vesca]	8e-149	sp|F4I214|TET10_ARATH	1e-125	Tetraspanin-10 OS=Arabidopsis thaliana GN=TET10 PE=2 SV=1						FAN_iscf00068162.1.g00001.1	GO:0016021	integral component of membrane
FAN_iscf00068171.1.g00001.1	1.02876	0.508853	0.701332	2.09242	4.73692	0.171175	gi|470139770|ref|XP_004305619.1|PREDICTED: uncharacterized protein LOC101312951 [Fragaria vesca subsp. vesca]	0									FAN_iscf00068171.1.g00001.1
FAN_iscf00068286.1.g00001.1	8.87074	3.51327	14.7158	36.6464	18.0902	0.589741	gi|470109425|ref|XP_004290998.1|PREDICTED: probable xyloglucan glycosyltransferase 12 [Fragaria vesca subsp. vesca]	1e-87	sp|Q9ZQB9|CSLCC_ARATH	8e-43	Probable xyloglucan glycosyltransferase 12 OS=Arabidopsis thaliana GN=CSLC12 PE=1 SV=1						FAN_iscf00068286.1.g00001.1	GO:0000139,GO:0016021,GO:0009506,GO:0016757,GO:0071555	Golgi membrane|integral component of membrane|plasmodesma|transferase activity, transferring glycosyl groups|cell wall organization
FAN_iscf00068620.1.g00001.1	12.4815	5.42586	4.73689	59.7469	50.7333	0.602448	gi|470102398|ref|XP_004287641.1|PREDICTED: subtilisin-like protease [Fragaria vesca subsp. vesca]	3e-113	sp|O65351|SBT17_ARATH	1e-68							FAN_iscf00068620.1.g00001.1	GO:0048046,GO:0005618,GO:0005576,GO:0009505,GO:0004252,GO:0080001,GO:0048359,GO:0010214	apoplast|cell wall|extracellular region|plant-type cell wall|serine-type endopeptidase activity|mucilage extrusion from seed coat|mucilage metabolic process involved in seed coat development|seed coat development
FAN_iscf00068641.1.g00001.1	3.94728	10.041	6.30598	0	0.0740846	4.81057	gi|764633680|ref|XP_011469911.1|PREDICTED: probable LRR receptor-like serine/threonine-protein kinase At5g48740 isoform X4 [Fragaria vesca subsp. vesca]	0	sp|P50694|TLP_PRUAV	2e-51	Glucan endo-1,3-beta-glucosidase OS=Prunus avium PE=1 SV=1				PRGDB00172982	ppa018346m	FAN_iscf00068641.1.g00001.1	GO:0005576,GO:0042973	extracellular region|glucan endo-1,3-beta-D-glucosidase activity
FAN_iscf00068813.1.g00001.1	12.1674	21.8625	11.5203	3.46898	1.35633	79.8533	gi|470123063|ref|XP_004297556.1|PREDICTED: SNF1-related protein kinase regulatory subunit gamma-1 [Fragaria vesca subsp. vesca]	2e-74	sp|Q8LBB2|KING1_ARATH	6e-46	SNF1-related protein kinase regulatory subunit gamma-1 OS=Arabidopsis thaliana GN=KING1 PE=1 SV=2	KOG1764	2e-46	5'-AMP-activated protein kinase, gamma subunit			FAN_iscf00068813.1.g00001.1	GO:0009505,GO:0005524,GO:0003824,GO:0019887,GO:0005975,GO:0006633,GO:0042128,GO:0045859	plant-type cell wall|ATP binding|catalytic activity|protein kinase regulator activity|carbohydrate metabolic process|fatty acid biosynthetic process|nitrate assimilation|regulation of protein kinase activity
FAN_iscf00069217.1.g00001.1	0.197732	2.13298	0.104033	0	0	2.75753	gi|764593748|ref|XP_004301913.2|PREDICTED: probable LRR receptor-like serine/threonine-protein kinase At4g08850 [Fragaria vesca subsp. vesca]	0	sp|Q8VZG8|Y4885_ARATH	0	Probable LRR receptor-like serine/threonine-protein kinase At4g08850 OS=Arabidopsis thaliana GN=At4g08850 PE=1 SV=3				PRGDB00173557	ppa020157m	FAN_iscf00069217.1.g00001.1	GO:0016021,GO:0016020,GO:0005886,GO:0009506,GO:0090406,GO:0005524,GO:0004674	integral component of membrane|membrane|plasma membrane|plasmodesma|pollen tube|ATP binding|protein serine/threonine kinase activity
FAN_iscf00069365.1.g00001.1	0.180823	0.410194	0.547774	3.45918	12.2465	0	gi|470114009|ref|XP_004293211.1|PREDICTED: glucan endo-1,3-beta-D-glucosidase [Fragaria vesca subsp. vesca]	0	sp|Q9M069|E137_ARATH	2e-130	Glucan endo-1,3-beta-glucosidase 7 OS=Arabidopsis thaliana GN=At4g34480 PE=1 SV=2						FAN_iscf00069365.1.g00001.1	GO:0005618,GO:0005576,GO:0042973,GO:0005975,GO:0071555	cell wall|extracellular region|glucan endo-1,3-beta-D-glucosidase activity|carbohydrate metabolic process|cell wall organization
FAN_iscf00069365.1.g00002.1	0.405948	0.206313	0.479464	1.1373	2.99479	0.125311	gi|764546340|ref|XP_004291882.2|PREDICTED: uncharacterized protein LOC101301072 [Fragaria vesca subsp. vesca]	0									FAN_iscf00069365.1.g00002.1
FAN_iscf00069520.1.g00001.1	63.0767	10.7788	11.3471	66.8806	279.094	10.3327	gi|470127153|ref|XP_004299540.1|PREDICTED: uncharacterized GPI-anchored protein At4g28100 [Fragaria vesca subsp. vesca]	2e-85	sp|Q9SUC9|UGPI7_ARATH	7e-20	Uncharacterized GPI-anchored protein At4g28100 OS=Arabidopsis thaliana GN=At4g28100 PE=1 SV=1						FAN_iscf00069520.1.g00001.1	GO:0031225,GO:0046658	anchored component of membrane|anchored component of plasma membrane
FAN_iscf00069622.1.g00002.1	0.772979	1.73554	0.397778	0	0	14.7482	gi|470126097|ref|XP_004299030.1|PREDICTED: uncharacterized protein LOC101302651 [Fragaria vesca subsp. vesca]	3e-25									FAN_iscf00069622.1.g00002.1
FAN_iscf00069648.1.g00001.1	0.291705	0	0	6.7245	5.5628	0	gi|470144251|ref|XP_004307773.1|PREDICTED: cyclin-U4-1-like [Fragaria vesca subsp. vesca]	1e-69	sp|O80513|CCU41_ARATH	7e-51	Cyclin-U4-1 OS=Arabidopsis thaliana GN=CYCU4-1 PE=1 SV=1	KOG1674	2e-51	Cyclin			FAN_iscf00069648.1.g00001.1	GO:0007049,GO:0051301,GO:0000079	cell cycle|cell division|regulation of cyclin-dependent protein serine/threonine kinase activity
FAN_iscf00069751.1.g00002.1	2.65859	2.97999	0.670142	4.17896	10.1823	0.176126	gi|470138900|ref|XP_004305191.1|PREDICTED: protein SRG1-like [Fragaria vesca subsp. vesca]	0	sp|Q39224|SRG1_ARATH	4e-80	Protein SRG1 OS=Arabidopsis thaliana GN=SRG1 PE=2 SV=1	KOG0143	1e-89	Iron/ascorbate family oxidoreductases			FAN_iscf00069751.1.g00002.1	GO:0046872,GO:0016682,GO:0010260	metal ion binding|oxidoreductase activity, acting on diphenols and related substances as donors, oxygen as acceptor|organ senescence
FAN_iscf00069865.1.g00001.1	2.45395	0.279829	0.694299	2.89427	4.46411	0.16668	gi|470137131|ref|XP_004304327.1|PREDICTED: uncharacterized protein LOC101301510 [Fragaria vesca subsp. vesca]	1e-118									FAN_iscf00069865.1.g00001.1
FAN_iscf00069901.1.g00001.1	1.5459	6.18775	10.6411	7.3435	2.29889	188.75	gi|470135114|ref|XP_004303369.1|PREDICTED: F-box/kelch-repeat protein At1g15670-like [Fragaria vesca subsp. vesca]	2e-88	sp|O80582|FBK46_ARATH	2e-41	F-box/kelch-repeat protein At2g44130 OS=Arabidopsis thaliana GN=At2g44130 PE=2 SV=2	KOG1072	5e-42	FOG: Kelch repeat			FAN_iscf00069901.1.g00001.1	GO:0005829,GO:2000762	cytosol|regulation of phenylpropanoid metabolic process
FAN_iscf00070162.1.g00001.1	19.4539	8.2431	19.1002	56.9184	133.382	0.974716	gi|470144168|ref|XP_004307734.1|PREDICTED: probable chalcone--flavonone isomerase 3 [Fragaria vesca subsp. vesca]	6e-141	sp|Q8VZW3|CFI3_ARATH	8e-87	Probable chalcone--flavonone isomerase 3 OS=Arabidopsis thaliana GN=CHI3 PE=1 SV=1						FAN_iscf00070162.1.g00001.1	GO:0045430,GO:0009813,GO:0080167	chalcone isomerase activity|flavonoid biosynthetic process|response to karrikin
FAN_iscf00070213.1.g00001.1	0	0	0.0812934	0	0	2.04034	gi|764572132|ref|XP_011462741.1|PREDICTED: sucrose synthase 2 [Fragaria vesca subsp. vesca]	0	sp|Q00917|SUS2_ARATH	0	Sucrose synthase 2 OS=Arabidopsis thaliana GN=SUS2 PE=2 SV=3	KOG0853	0	Glycosyltransferase			FAN_iscf00070213.1.g00001.1	GO:0005829,GO:0016020,GO:0009505,GO:0042170,GO:0016157,GO:0001666,GO:0010431,GO:0005982,GO:0005985	cytosol|membrane|plant-type cell wall|plastid membrane|sucrose synthase activity|response to hypoxia|seed maturation|starch metabolic process|sucrose metabolic process	path:ko00500	Starch and sucrose metabolism
[truncated: 1,649 more rows]
