# Supplementary material for: Comparative Transcriptomics Reveals Differential Gene Expression Related to Colletotrichum gloeosporioides Resistance in the Octoploid Strawberry
Source: Front Plant Sci. 2017 May 15;8:779. doi: 10.3389/fpls.2017.00779 (PMC5430163; doi:10.3389/fpls.2017.00779)
Supplement: TABLE S5 — Colletotrichum gloeosporioides-responsive genes specific to ‘Benihoppe’. [file Table_5.XLSX]

## Sheet: Sheet1
id	Sample_S1	Sample_S2	Sample_S3	Sample_R2	Sample_R1	Sample_R3	NR.id.and.Des	NR.e.value	swiss.id	swiss.e.value	swiss.Des	KOG.id	KOG.e.value	KOG.Des	PRGID	Name	id.1	GO_id	GO_term	pathway	pathway_description
FAN_icon19350593.1.g00001.1	13.6462	25.7621	0	0	7.71991	3.76053	gi|470106820|ref|XP_004289756.1|PREDICTED: UDP-glycosyltransferase 74E1-like isoform X1 [Fragaria vesca subsp. vesca]	4e-61	sp|P0C7P7|U74E1_ARATH	5e-41	UDP-glycosyltransferase 74E1 OS=Arabidopsis thaliana GN=UGT74E1 PE=3 SV=1	KOG1192	1e-41	UDP-glucuronosyl and UDP-glucosyl transferase			FAN_icon19350593.1.g00001.1	GO:0016758	transferase activity, transferring hexosyl groups
FAN_icon19360953.1.g00001.1	6624.05	6303.33	29130.3	36969.5	22065.2	23565.3	gi|470117001|ref|XP_004294659.1|PREDICTED: ribulose bisphosphate carboxylase/oxygenase activase, chloroplastic-like [Fragaria vesca subsp. vesca]	5e-31	sp|P10896|RCA_ARATH	2e-27	Ribulose bisphosphate carboxylase/oxygenase activase, chloroplastic OS=Arabidopsis thaliana GN=RCA PE=1 SV=2	KOG0651	2e-28	26S proteasome regulatory complex, ATPase RPT4			FAN_icon19360953.1.g00001.1	GO:0048046,GO:0005618,GO:0009507,GO:0009941,GO:0009570,GO:0009535,GO:0016020,GO:0005634,GO:0010287,GO:0010319,GO:0009579,GO:0043531,GO:0005524,GO:0030234,GO:0046863,GO:0042742,GO:0010150,GO:0043085,GO:0050790,GO:0009409,GO:0009753,GO:0009416	apoplast|cell wall|chloroplast|chloroplast envelope|chloroplast stroma|chloroplast thylakoid membrane|membrane|nucleus|plastoglobule|stromule|thylakoid|ADP binding|ATP binding|enzyme regulator activity|ribulose-1,5-bisphosphate carboxylase/oxygenase activator activity|defense response to bacterium|leaf senescence|positive regulation of catalytic activity|regulation of catalytic activity|response …
FAN_icon19413919.1.g00001.1	1064.31	1188.12	169.055	220.814	242.965	168.381	gi|470125455|ref|XP_004298717.1|PREDICTED: copper chaperone for superoxide dismutase, chloroplastic/cytosolic [Fragaria vesca subsp. vesca]	1e-35	sp|Q9LD47|CCS_ARATH	3e-29	Copper chaperone for superoxide dismutase, chloroplastic/cytosolic OS=Arabidopsis thaliana GN=CCS PE=1 SV=1	KOG4656	8e-30	Copper chaperone for superoxide dismutase			FAN_icon19413919.1.g00001.1	GO:0009507,GO:0009570,GO:0005829,GO:0016532,GO:0008270,GO:0006878,GO:0030001,GO:0055114,GO:0043085,GO:0006801	chloroplast|chloroplast stroma|cytosol|superoxide dismutase copper chaperone activity|zinc ion binding|cellular copper ion homeostasis|metal ion transport|oxidation-reduction process|positive regulation of catalytic activity|superoxide metabolic process	path:ko05014	Amyotrophic lateral sclerosis (ALS)
FAN_icon19432293.1.g00001.1	4.50202	17.5722	70.2728	9.39895	0	9.36837	gi|470143291|ref|XP_004307313.1|PREDICTED: protein NRT1/ PTR FAMILY 7.2-like [Fragaria vesca subsp. vesca]	9e-59	sp|Q9LQL2|PTR14_ARATH	4e-48	Nitrate transporter 1.5 OS=Arabidopsis thaliana GN=NRT1.5 PE=1 SV=2	KOG1237	8e-49	H+/oligopeptide symporter			FAN_icon19432293.1.g00001.1	GO:0016021,GO:0005886,GO:0015112,GO:0015293,GO:0010150,GO:0015706,GO:0055075,GO:0010167	integral component of membrane|plasma membrane|nitrate transmembrane transporter activity|symporter activity|leaf senescence|nitrate transport|potassium ion homeostasis|response to nitrate
FAN_icon19458259.1.g00001.1	1.34219	2.86188	132.504	271.582	0	0	gi|470116886|ref|XP_004294604.1|PREDICTED: zinc finger protein ZAT12-like [Fragaria vesca subsp. vesca]	6e-42	sp|Q42410|ZAT12_ARATH	6e-14	Zinc finger protein ZAT12 OS=Arabidopsis thaliana GN=ZAT12 PE=2 SV=1	KOG1721	1e-14	FOG: Zn-finger			FAN_icon19458259.1.g00001.1	GO:0005634,GO:0046872,GO:0003700,GO:0009631,GO:0042538,GO:0009643,GO:0010200,GO:0009409,GO:0009408,GO:0009416,GO:0006979,GO:0010224,GO:0009611,GO:0006351	nucleus|metal ion binding|transcription factor activity, sequence-specific DNA binding|cold acclimation|hyperosmotic salinity response|photosynthetic acclimation|response to chitin|response to cold|response to heat|response to light stimulus|response to oxidative stress|response to UV-B|response to wounding|transcription, DNA-templated
FAN_icon19467727.1.g00001.1	1.81082	5.82794	18.4235	11.3219	4.54373	0	gi|764546710|ref|XP_011459592.1|PREDICTED: LOW QUALITY PROTEIN: E3 ubiquitin-protein ligase TRAF7 [Fragaria vesca subsp. vesca]	2e-56				KOG4155	3e-46	FOG: WD40 repeat			FAN_icon19467727.1.g00001.1
FAN_icon19468659.1.g00001.1	41.2056	33.596	110.124	172.459	141.162	148.156	gi|470122678|ref|XP_004297366.1|PREDICTED: auxin efflux carrier component 3-like [Fragaria vesca subsp. vesca]	1e-63	sp|Q8RWZ6|PIN4_ARATH	4e-53	Auxin efflux carrier component 4 OS=Arabidopsis thaliana GN=PIN4 PE=1 SV=1						FAN_icon19468659.1.g00001.1	GO:0005783,GO:0016021,GO:0005886,GO:0010329,GO:0010315,GO:0010252,GO:0009926,GO:0009734,GO:0048364	endoplasmic reticulum|integral component of membrane|plasma membrane|auxin efflux transmembrane transporter activity|auxin efflux|auxin homeostasis|auxin polar transport|auxin-activated signaling pathway|root development
FAN_icon19484383.1.g00001.1	61.4362	29.8219	488.024	528.741	32.6657	34.919	gi|470127091|ref|XP_004299512.1|PREDICTED: nudix hydrolase 18, mitochondrial-like [Fragaria vesca subsp. vesca]	2e-30	sp|Q9LE73|NUDT4_ARATH	2e-17	Nudix hydrolase 4 OS=Arabidopsis thaliana GN=NUDT4 PE=1 SV=1	KOG2839	4e-18	Diadenosine and diphosphoinositol polyphosphate phosphohydrolase			FAN_icon19484383.1.g00001.1	GO:0047631,GO:0046872,GO:0000210	ADP-ribose diphosphatase activity|metal ion binding|NAD+ diphosphatase activity
FAN_icon19491743.1.g00001.1	93.7656	108.865	829.249	1067.14	645.96	80.1691	gi|470127762|ref|XP_004299831.1|PREDICTED: glutamyl-tRNA reductase 1, chloroplastic [Fragaria vesca subsp. vesca]	2e-43	sp|P93111|HEM11_CUCSA	2e-43	Glutamyl-tRNA reductase 1, chloroplastic OS=Cucumis sativus GN=HEMA1 PE=2 SV=1						FAN_icon19491743.1.g00001.1	GO:0009507,GO:0008883,GO:0050661,GO:0015995,GO:0006782	chloroplast|glutamyl-tRNA reductase activity|NADP binding|chlorophyll biosynthetic process|protoporphyrinogen IX biosynthetic process	path:ko00860	Porphyrin and chlorophyll metabolism
FAN_icon19522821.1.g00001.1	23.7936	29.4946	90.5906	59.6312	47.4155	36.0149	gi|764551246|ref|XP_011460126.1|PREDICTED: uncharacterized protein LOC101298578 [Fragaria vesca subsp. vesca]	1e-66									FAN_icon19522821.1.g00001.1
FAN_icon19538781.1.g00001.1	122.448	164.715	641.037	790.274	263.649	145.895	gi|470133439|ref|XP_004302573.1|PREDICTED: CBL-interacting protein kinase 2-like [Fragaria vesca subsp. vesca]	2e-25	sp|Q6H7U5|CIPKQ_ORYSJ	1e-15	CBL-interacting protein kinase 26 OS=Oryza sativa subsp. japonica GN=CIPK26 PE=2 SV=1	KOG0583	9e-15	Serine/threonine protein kinase			FAN_icon19538781.1.g00001.1	GO:0005524,GO:0004674,GO:0007165	ATP binding|protein serine/threonine kinase activity|signal transduction	path:ko04140,path:ko04068,path:ko04150,path:ko04151,path:ko04152,path:ko05410,path:ko04931,path:ko04932,path:ko04211,path:ko04213,path:ko04910,path:ko04920,path:ko04921,path:ko04922,path:ko04710	Regulation of autophagy|FoxO signaling pathway|mTOR signaling pathway|PI3K-Akt signaling pathway|AMPK signaling pathway|Hypertrophic cardiomyopathy (HCM)|Insulin resistance|Non-alcoholic fatty liver disease (NAFLD)|Longevity regulating pathway - mammal|Longevity regulating pathway - multiple species|Insulin signaling pathway|Adipocytokine signaling pathway|Oxytocin signaling pathway|Glucagon sign…
FAN_icon19575907.1.g00001.1	34.8955	29	1.96652	0	3.63657	12.8879	gi|764635060|ref|XP_004309034.2|PREDICTED: probable LRR receptor-like serine/threonine-protein kinase At3g47570 [Fragaria vesca subsp. vesca]	2e-44	sp|Q9SD62|Y3471_ARATH	3e-13	Putative receptor-like protein kinase At3g47110 OS=Arabidopsis thaliana GN=At3g47110 PE=3 SV=1				PRGDB00184243	GSVIVT01032848001	FAN_icon19575907.1.g00001.1	GO:0016021,GO:0005886,GO:0005524,GO:0004674	integral component of membrane|plasma membrane|ATP binding|protein serine/threonine kinase activity
FAN_icon19587177.1.g00001.1	6.16972	6.05808	67.0099	68.7449	55.9594	35.064	gi|764552708|ref|XP_011460308.1|PREDICTED: putative PAP-specific phosphatase, mitochondrial [Fragaria vesca subsp. vesca]	1e-43	sp|Q9M0Y6|DPNPM_ARATH	1e-18	Putative PAP-specific phosphatase, mitochondrial OS=Arabidopsis thaliana GN=At4g05090 PE=2 SV=1	KOG1528	3e-19	Salt-sensitive 3'-phosphoadenosine-5'-phosphatase HAL2/SAL1			FAN_icon19587177.1.g00001.1	GO:0009507,GO:0005739,GO:0008441,GO:0046872,GO:0046854	chloroplast|mitochondrion|3'(2'),5'-bisphosphate nucleotidase activity|metal ion binding|phosphatidylinositol phosphorylation	path:ko00920	Sulfur metabolism
FAN_icon19611299.1.g00001.1	28.2142	54.851	182.378	118.321	84.0036	8.0621	gi|297742232|emb|CBI34381.3|unnamed protein product [Vitis vinifera]	2e-46	sp|P51819|HSP83_IPONI	2e-46	Heat shock protein 83 OS=Ipomoea nil GN=HSP83A PE=2 SV=1	KOG0019	4e-42	Molecular chaperone (HSP90 family)			FAN_icon19611299.1.g00001.1	GO:0005737,GO:0005524,GO:0006457,GO:0006950	cytoplasm|ATP binding|protein folding|response to stress	path:ko04151,path:ko04141,path:ko05200,path:ko05215,path:ko04914,path:ko04915,path:ko04626,path:ko04612,path:ko04621	PI3K-Akt signaling pathway|Protein processing in endoplasmic reticulum|Pathways in cancer|Prostate cancer|Progesterone-mediated oocyte maturation|Estrogen signaling pathway|Plant-pathogen interaction|Antigen processing and presentation|NOD-like receptor signaling pathway
FAN_icon19625041.1.g00001.1	0	4.72497	161.509	19.1257	7.23125	0											FAN_icon19625041.1.g00001.1
FAN_icon19641105.1.g00001.1	180.016	208.153	26.1176	77.2985	139.857	35.2579	gi|470104067|ref|XP_004288436.1|PREDICTED: uncharacterized protein LOC101298363 [Fragaria vesca subsp. vesca]	1e-47	sp|Q9SS87|SEOB_ARATH	2e-08							FAN_icon19641105.1.g00001.1	GO:0042803,GO:0043621,GO:0010088	protein homodimerization activity|protein self-association|phloem development
FAN_icon19649971.1.g00001.1	12.1961	5.93631	51.5024	91.4171	67.7996	18.3218	gi|764645612|ref|XP_011457481.1|PREDICTED: REF/SRPP-like protein At1g67360 [Fragaria vesca subsp. vesca]	4e-17									FAN_icon19649971.1.g00001.1
FAN_icon19665547.1.g00001.1	11.8633	24.3553	0	0	0	1.21528	gi|470101596|ref|XP_004287256.1|PREDICTED: protein SRG1-like [Fragaria vesca subsp. vesca]	4e-45				KOG0143	1e-07	Iron/ascorbate family oxidoreductases			FAN_icon19665547.1.g00001.1
FAN_icon19682715.1.g00001.1	0	0	0	0	0	0	gi|470149097|ref|XP_004310079.1|PREDICTED: chlorophyll a-b binding protein, chloroplastic [Fragaria vesca subsp. vesca]	5e-24	sp|P13869|CB12_PETHY	3e-17	Chlorophyll a-b binding protein, chloroplastic OS=Petunia hybrida PE=2 SV=1						FAN_icon19682715.1.g00001.1	GO:0009535,GO:0016021,GO:0009522,GO:0009523,GO:0016168,GO:0046872,GO:0009765,GO:0018298	chloroplast thylakoid membrane|integral component of membrane|photosystem I|photosystem II|chlorophyll binding|metal ion binding|photosynthesis, light harvesting|protein-chromophore linkage	path:ko00196	Photosynthesis - antenna proteins
FAN_icon19687763.1.g00001.1	0	0	0	0	0	0	gi|470111190|ref|XP_004291832.1|PREDICTED: cytokinin dehydrogenase 5 [Fragaria vesca subsp. vesca]	7e-14									FAN_icon19687763.1.g00001.1	path:ko00908	Zeatin biosynthesis
FAN_icon19691597.1.g00001.1	3.07796	0	19.9053	18.2382	4.50114	6.05109	gi|764601892|ref|XP_004302822.2|PREDICTED: E3 ubiquitin-protein ligase SGR9, amyloplastic [Fragaria vesca subsp. vesca]	1e-37	sp|Q8GXF8|SHGR9_ARATH	1e-25		KOG0800	3e-26	FOG: Predicted E3 ubiquitin ligase			FAN_icon19691597.1.g00001.1	GO:0009501,GO:0016874,GO:0061630,GO:0004842,GO:0008270,GO:0009630,GO:0043161,GO:0000209,GO:0042787	amyloplast|ligase activity|ubiquitin protein ligase activity|ubiquitin-protein transferase activity|zinc ion binding|gravitropism|proteasome-mediated ubiquitin-dependent protein catabolic process|protein polyubiquitination|protein ubiquitination involved in ubiquitin-dependent protein catabolic process
FAN_icon19730437.1.g00001.1	366.355	770.476	27.3153	32.1349	25.2526	298.937	gi|764568260|ref|XP_004296419.2|PREDICTED: MATE efflux family protein 5-like [Fragaria vesca subsp. vesca]	3e-23				KOG1347	1e-07	Uncharacterized membrane protein, predicted efflux pump			FAN_icon19730437.1.g00001.1
FAN_icon19746641.1.g00001.1	7.93412	7.79446	27.0883	25.1341	13.4295	3.07647	gi|764634541|ref|XP_004308986.2|PREDICTED: F-box protein CPR30-like [Fragaria vesca subsp. vesca]	5e-51									FAN_icon19746641.1.g00001.1
FAN_icon19747501.1.g00001.1	15.566	16.5899	65.4111	77.7898	30.0615	38.981	gi|470136186|ref|XP_004303878.1|PREDICTED: chlorophyll a-b binding protein of LHCII type 1-like [Fragaria vesca subsp. vesca]	8e-13	sp|P14277|CB2F_SOLLC	3e-08	Chlorophyll a-b binding protein 3B, chloroplastic (Fragments) OS=Solanum lycopersicum GN=CAB3B PE=3 SV=1						FAN_icon19747501.1.g00001.1	GO:0009941,GO:0009535,GO:0016021,GO:0009522,GO:0009523,GO:0010287,GO:0016168,GO:0046872,GO:0031409,GO:0009768,GO:0018298,GO:0009416	chloroplast envelope|chloroplast thylakoid membrane|integral component of membrane|photosystem I|photosystem II|plastoglobule|chlorophyll binding|metal ion binding|pigment binding|photosynthesis, light harvesting in photosystem I|protein-chromophore linkage|response to light stimulus	path:ko00196	Photosynthesis - antenna proteins
FAN_icon19748113.1.g00001.1	0	1.70248	178.93	123.845	13.612	3.16589	gi|498541221|gb|AGL50941.1|FMO-flavin monooxygenase YUC3 [Fragaria x ananassa]	2e-46	sp|Q9LKC0|YUC5_ARATH	7e-33	Probable indole-3-pyruvate monooxygenase YUCCA5 OS=Arabidopsis thaliana GN=YUC5 PE=2 SV=1	KOG1399	2e-33	Flavin-containing monooxygenase	PRGDB00173864		FAN_icon19748113.1.g00001.1	GO:0050660,GO:0004497,GO:0004499,GO:0050661,GO:0009851,GO:0055114	flavin adenine dinucleotide binding|monooxygenase activity|N,N-dimethylaniline monooxygenase activity|NADP binding|auxin biosynthetic process|oxidation-reduction process	path:ko00380	Tryptophan metabolism
FAN_icon19750633.1.g00001.1	0	0	41.3951	0	0	0	gi|470123246|ref|XP_004297639.1|PREDICTED: U-box domain-containing protein 19 [Fragaria vesca subsp. vesca]	6e-50	sp|O80742|PUB19_ARATH	4e-16	U-box domain-containing protein 19 OS=Arabidopsis thaliana GN=PUB19 PE=2 SV=1	KOG0167	1e-16	FOG: Armadillo/beta-catenin-like repeats			FAN_icon19750633.1.g00001.1	GO:0016874,GO:0004842,GO:0008270,GO:0010029	ligase activity|ubiquitin-protein transferase activity|zinc ion binding|regulation of seed germination
FAN_icon19752219.1.g00001.1	0	0	7.70854	4.49478	1.51209	0	gi|525345075|ref|NP_001266992.1|uncharacterized protein LOC101308331 [Fragaria vesca]	4e-33	sp|Q9LKC0|YUC5_ARATH	2e-24	Probable indole-3-pyruvate monooxygenase YUCCA5 OS=Arabidopsis thaliana GN=YUC5 PE=2 SV=1	KOG1399	5e-25	Flavin-containing monooxygenase	PRGDB00152032		FAN_icon19752219.1.g00001.1	GO:0050660,GO:0004497,GO:0004499,GO:0050661,GO:0009851,GO:0055114	flavin adenine dinucleotide binding|monooxygenase activity|N,N-dimethylaniline monooxygenase activity|NADP binding|auxin biosynthetic process|oxidation-reduction process	path:ko00380	Tryptophan metabolism
FAN_icon19768393.1.g00001.1	0	0	27.7679	135.662	17.0072	0	gi|470143609|ref|XP_004307465.1|PREDICTED: ultraviolet-B receptor UVR8 [Fragaria vesca subsp. vesca]	4e-31				KOG1426	6e-15	FOG: RCC1 domain			FAN_icon19768393.1.g00001.1
FAN_icon19770029.1.g00001.1	5.541	14.5087	54.4749	125.06	5.15977	9.23996	gi|470125503|ref|XP_004298741.1|PREDICTED: oxalate--CoA ligase [Fragaria vesca subsp. vesca]	2e-60	sp|Q9SMT7|4CLLA_ARATH	1e-29	4-coumarate--CoA ligase-like 10 OS=Arabidopsis thaliana GN=4CLL10 PE=2 SV=1	KOG1176	3e-30	Acyl-CoA synthetase			FAN_icon19770029.1.g00001.1	GO:0048046,GO:0009507,GO:0009570,GO:0005737,GO:0009506,GO:0005524,GO:0050203,GO:0050832,GO:0033611,GO:0010030,GO:0046686,GO:0009735,GO:0010214	apoplast|chloroplast|chloroplast stroma|cytoplasm|plasmodesma|ATP binding|oxalate-CoA ligase activity|defense response to fungus|oxalate catabolic process|positive regulation of seed germination|response to cadmium ion|response to cytokinin|seed coat development
FAN_icon19773585.1.g00001.1	1.07558	2.20905	71.1454	32.9257	1.00496	4.64418	gi|470123246|ref|XP_004297639.1|PREDICTED: U-box domain-containing protein 19 [Fragaria vesca subsp. vesca]	5e-67	sp|Q9XIJ5|PUB18_ARATH	1e-26	U-box domain-containing protein 18 OS=Arabidopsis thaliana GN=PUB18 PE=2 SV=1	KOG0167	3e-27	FOG: Armadillo/beta-catenin-like repeats			FAN_icon19773585.1.g00001.1	GO:0016874,GO:0004842,GO:0008270,GO:0016567,GO:0010029	ligase activity|ubiquitin-protein transferase activity|zinc ion binding|protein ubiquitination|regulation of seed germination
FAN_icon19775923.1.g00001.1	9.4535	11.4965	0	0	0	0.874374	gi|764511066|ref|XP_011461270.1|PREDICTED: AT-rich interactive domain-containing protein 5-like isoform X2 [Fragaria vesca subsp. vesca]	4e-37									FAN_icon19775923.1.g00001.1
FAN_icon19793009.1.g00001.1	5.37833	5.88338	49.7224	72.59	16.8403	0.788173	gi|470110464|ref|XP_004291503.1|PREDICTED: ethylene-responsive transcription factor 4 [Fragaria vesca subsp. vesca]	1e-16									FAN_icon19793009.1.g00001.1
FAN_icon19805313.1.g00001.1	44.5258	71.2959	266.524	392.904	148.544	48.4078	gi|764525503|ref|XP_011457905.1|PREDICTED: uncharacterized protein LOC101299141 [Fragaria vesca subsp. vesca]	1e-61									FAN_icon19805313.1.g00001.1
FAN_icon19813935.1.g00001.1	3.70214	2.00149	27.99	4.70804	11.7087	26.0454	gi|470144677|ref|XP_004307975.1|PREDICTED: glutamate synthase 1 [NADH], chloroplastic isoform X1 [Fragaria vesca subsp. vesca]	2e-61	sp|Q03460|GLSN_MEDSA	4e-31	Glutamate synthase [NADH], amyloplastic OS=Medicago sativa PE=1 SV=1	KOG0399	9e-30	Glutamate synthase			FAN_icon19813935.1.g00001.1	GO:0009501,GO:0051538,GO:0050660,GO:0010181,GO:0016040,GO:0005506,GO:0006541,GO:0097054	amyloplast|3 iron, 4 sulfur cluster binding|flavin adenine dinucleotide binding|FMN binding|glutamate synthase (NADH) activity|iron ion binding|glutamine metabolic process|L-glutamate biosynthetic process	path:ko00250,path:ko00910,path:ko01230	Alanine, aspartate and glutamate metabolism|Nitrogen metabolism|Biosynthesis of amino acids
FAN_icon19820249.1.g00001.1	264.652	250.715	1607.81	2430.47	1217.26	91.1311	gi|470129612|ref|XP_004300703.1|PREDICTED: chlorophyll a-b binding protein CP24 10A, chloroplastic [Fragaria vesca subsp. vesca]	1e-72	sp|P27524|CB4A_SOLLC	3e-67	Chlorophyll a-b binding protein CP24 10A, chloroplastic OS=Solanum lycopersicum GN=CAP10A PE=3 SV=1						FAN_icon19820249.1.g00001.1	GO:0009941,GO:0009535,GO:0016021,GO:0009523,GO:0010287,GO:0016168,GO:0031409,GO:0009768,GO:0018298,GO:0009416	chloroplast envelope|chloroplast thylakoid membrane|integral component of membrane|photosystem II|plastoglobule|chlorophyll binding|pigment binding|photosynthesis, light harvesting in photosystem I|protein-chromophore linkage|response to light stimulus	path:ko00196	Photosynthesis - antenna proteins
FAN_icon19824869.1.g00001.1	24.2939	18.5912	76.0464	45.1731	31.6636	87.5739	gi|470103273|ref|XP_004288067.1|PREDICTED: probable transcription factor KAN4 [Fragaria vesca subsp. vesca]	9e-51									FAN_icon19824869.1.g00001.1
FAN_icon19827389.1.g00001.1	100.487	143.443	1830.73	1454.84	609.869	276.201	gi|470117509|ref|XP_004294900.1|PREDICTED: heat shock protein 90-2 [Fragaria vesca subsp. vesca]	6e-27	sp|O03986|HS904_ARATH	2e-19	Heat shock protein 90-4 OS=Arabidopsis thaliana GN=HSP90-4 PE=2 SV=1	KOG0019	6e-20	Molecular chaperone (HSP90 family)			FAN_icon19827389.1.g00001.1	GO:0048046,GO:0005618,GO:0009570,GO:0005829,GO:0005794,GO:0005634,GO:0005886,GO:0005774,GO:0005524,GO:0006457,GO:0006950	apoplast|cell wall|chloroplast stroma|cytosol|Golgi apparatus|nucleus|plasma membrane|vacuolar membrane|ATP binding|protein folding|response to stress	path:ko04151,path:ko04141,path:ko05200,path:ko05215,path:ko04914,path:ko04915,path:ko04626,path:ko04612,path:ko04621	PI3K-Akt signaling pathway|Protein processing in endoplasmic reticulum|Pathways in cancer|Prostate cancer|Progesterone-mediated oocyte maturation|Estrogen signaling pathway|Plant-pathogen interaction|Antigen processing and presentation|NOD-like receptor signaling pathway
FAN_icon19839371.1.g00001.1	17.8026	37.5709	608.423	697.497	355.899	111.598	gi|20502888|gb|AAM22685.1|AF500588_1heat shock protein 80 [Solanum tuberosum]	2e-46	sp|O03986|HS904_ARATH	9e-44	Heat shock protein 90-4 OS=Arabidopsis thaliana GN=HSP90-4 PE=2 SV=1	KOG0019	2e-44	Molecular chaperone (HSP90 family)			FAN_icon19839371.1.g00001.1	GO:0048046,GO:0005618,GO:0009570,GO:0005829,GO:0005794,GO:0005634,GO:0005886,GO:0005774,GO:0005524,GO:0006457,GO:0006950	apoplast|cell wall|chloroplast stroma|cytosol|Golgi apparatus|nucleus|plasma membrane|vacuolar membrane|ATP binding|protein folding|response to stress	path:ko04151,path:ko04141,path:ko05200,path:ko05215,path:ko04914,path:ko04915,path:ko04626,path:ko04612,path:ko04621	PI3K-Akt signaling pathway|Protein processing in endoplasmic reticulum|Pathways in cancer|Prostate cancer|Progesterone-mediated oocyte maturation|Estrogen signaling pathway|Plant-pathogen interaction|Antigen processing and presentation|NOD-like receptor signaling pathway
FAN_icon19848005.1.g00001.1	301.858	193.913	1615.48	1215.6	680.047	201.818	gi|470134953|ref|XP_004303300.1|PREDICTED: palmitoyl-monogalactosyldiacylglycerol delta-7 desaturase, chloroplastic [Fragaria vesca subsp. vesca]	5e-31	sp|Q949X0|ADS3_ARATH	2e-22	Palmitoyl-monogalactosyldiacylglycerol delta-7 desaturase, chloroplastic OS=Arabidopsis thaliana GN=ADS3 PE=2 SV=2	KOG1600	5e-23	Fatty acid desaturase			FAN_icon19848005.1.g00001.1	GO:0031969,GO:0016021,GO:0009579,GO:0016717,GO:0031408,GO:0010205,GO:0006636	chloroplast membrane|integral component of membrane|thylakoid|oxidoreductase activity, acting on paired donors, with oxidation of a pair of donors resulting in the reduction of molecular oxygen to two molecules of water|oxylipin biosynthetic process|photoinhibition|unsaturated fatty acid biosynthetic process	path:ko04152,path:ko01040,path:ko01212,path:ko04212,path:ko03320	AMPK signaling pathway|Biosynthesis of unsaturated fatty acids|Fatty acid metabolism|Longevity regulating pathway - worm|PPAR signaling pathway
FAN_icon19861413.1.g00001.1	4.08986	8.43062	151.683	72.7636	0	3.37427	gi|470123246|ref|XP_004297639.1|PREDICTED: U-box domain-containing protein 19 [Fragaria vesca subsp. vesca]	6e-61	sp|Q9XIJ5|PUB18_ARATH	5e-27	U-box domain-containing protein 18 OS=Arabidopsis thaliana GN=PUB18 PE=2 SV=1	KOG0167	1e-27	FOG: Armadillo/beta-catenin-like repeats			FAN_icon19861413.1.g00001.1	GO:0016874,GO:0004842,GO:0008270,GO:0016567,GO:0010029	ligase activity|ubiquitin-protein transferase activity|zinc ion binding|protein ubiquitination|regulation of seed germination
FAN_icon19866885.1.g00001.1	46.189	30.0829	125.623	144.466	12.5618	99.2067	gi|470137604|ref|XP_004304553.1|PREDICTED: GEM-like protein 5 [Fragaria vesca subsp. vesca]	6e-79	sp|Q9LYV6|GEML5_ARATH	3e-48	GEM-like protein 5 OS=Arabidopsis thaliana GN=At5g13200 PE=1 SV=1						FAN_icon19866885.1.g00001.1	GO:0009793,GO:0098755,GO:0010029,GO:0009845	embryo development ending in seed dormancy|maintenance of seed dormancy by absisic acid|regulation of seed germination|seed germination
FAN_icon19876613.1.g00001.1	44.3529	110.613	949.621	1214.53	637.555	69.4989	gi|307590975|gb|ADN65135.1|magnesium chelatase H subunit [Prunus avium]	7e-60	sp|Q10M50|CHLH_ORYSJ	5e-59	Magnesium-chelatase subunit ChlH, chloroplastic OS=Oryza sativa subsp. japonica GN=CHLH PE=1 SV=1						FAN_icon19876613.1.g00001.1	GO:0031969,GO:0009570,GO:0005524,GO:0016851,GO:0015995,GO:0015979	chloroplast membrane|chloroplast stroma|ATP binding|magnesium chelatase activity|chlorophyll biosynthetic process|photosynthesis	path:ko00860	Porphyrin and chlorophyll metabolism
FAN_icon19879197.1.g00001.1	7.84864	6.57476	124.237	153.99	61.1751	33.6838	gi|764525503|ref|XP_011457905.1|PREDICTED: uncharacterized protein LOC101299141 [Fragaria vesca subsp. vesca]	3e-74									FAN_icon19879197.1.g00001.1
FAN_icon19883463.1.g00001.1	1.90736	8.11669	63.0673	40.9723	25.2566	1.79196	gi|470106726|ref|XP_004289712.1|PREDICTED: uncharacterized protein LOC101310944 [Fragaria vesca subsp. vesca]	5e-15									FAN_icon19883463.1.g00001.1
FAN_icon19888343.1.g00001.1	0	0	96.0971	176.771	22.0316	0	gi|470114554|ref|XP_004293479.1|PREDICTED: zinc finger protein CONSTANS-LIKE 9-like [Fragaria vesca subsp. vesca]	1e-43									FAN_icon19888343.1.g00001.1
FAN_icon19897961.1.g00001.1	7.83754	23.01	0	0.798376	4.19319	2.44418	gi|764558753|ref|XP_011460941.1|PREDICTED: pentatricopeptide repeat-containing protein At2g29760, chloroplastic [Fragaria vesca subsp. vesca]	1e-77	sp|O82380|PP175_ARATH	2e-34	Pentatricopeptide repeat-containing protein At2g29760, chloroplastic OS=Arabidopsis thaliana GN=PCMP-H33 PE=2 SV=1	KOG4197	5e-35	FOG: PPR repeat			FAN_icon19897961.1.g00001.1	GO:0009507,GO:0008270,GO:0031425	chloroplast|zinc ion binding|chloroplast RNA processing
FAN_icon19909871.1.g00001.1	6.02537	159.734	26.3031	8.67546	1.90409	74.483	gi|645238590|ref|XP_008225747.1|PREDICTED: putative wall-associated receptor kinase-like 16 [Prunus mume]	2e-59	sp|Q39191|WAK1_ARATH	5e-45	Wall-associated receptor kinase 1 OS=Arabidopsis thaliana GN=WAK1 PE=1 SV=2	KOG1187	2e-44	Serine/threonine protein kinase	PRGDB00172460		FAN_icon19909871.1.g00001.1	GO:0016021,GO:0009505,GO:0005886,GO:0005773,GO:0005524,GO:0005509,GO:0016301,GO:0030247,GO:0004674,GO:0050832,GO:0009751,GO:0009615	integral component of membrane|plant-type cell wall|plasma membrane|vacuole|ATP binding|calcium ion binding|kinase activity|polysaccharide binding|protein serine/threonine kinase activity|defense response to fungus|response to salicylic acid|response to virus
FAN_icon19917813.1.g00001.1	23.0511	49.1057	1.01869	3.18264	11.0397	15.7693	gi|764558753|ref|XP_011460941.1|PREDICTED: pentatricopeptide repeat-containing protein At2g29760, chloroplastic [Fragaria vesca subsp. vesca]	5e-73	sp|O82380|PP175_ARATH	4e-46	Pentatricopeptide repeat-containing protein At2g29760, chloroplastic OS=Arabidopsis thaliana GN=PCMP-H33 PE=2 SV=1	KOG4197	9e-47	FOG: PPR repeat			FAN_icon19917813.1.g00001.1	GO:0009507,GO:0008270,GO:0031425	chloroplast|zinc ion binding|chloroplast RNA processing
FAN_icon19923875.1.g00001.1	186.104	73.7028	482.261	38.3777	90.7045	50.4538											FAN_icon19923875.1.g00001.1
FAN_icon19929181.1.g00001.1	9.57895	8.84938	47.6837	52.7772	24.4942	13.7195	gi|764624592|ref|XP_011468969.1|PREDICTED: delta(8)-fatty-acid desaturase 1-like [Fragaria vesca subsp. vesca]	5e-69	sp|Q9ZRP7|SLD1_ARATH	1e-54		KOG4232	2e-55	Delta 6-fatty acid desaturase/delta-8 sphingolipid desaturase			FAN_icon19929181.1.g00001.1	GO:0005783,GO:0005789,GO:0016021,GO:0046872,GO:0052631,GO:0070417,GO:0006629,GO:0030148	endoplasmic reticulum|endoplasmic reticulum membrane|integral component of membrane|metal ion binding|sphingolipid delta-8 desaturase activity|cellular response to cold|lipid metabolic process|sphingolipid biosynthetic process
FAN_icon19929943.1.g00001.1	70.7324	90.6583	10.0507	16.4911	25.5295	115.357	gi|470105537|ref|XP_004289139.1|PREDICTED: U-box domain-containing protein 5 [Fragaria vesca subsp. vesca]	3e-71	sp|O23225|PUB5_ARATH	4e-06	U-box domain-containing protein 5 OS=Arabidopsis thaliana GN=PUB5 PE=3 SV=3	KOG0167	1e-06	FOG: Armadillo/beta-catenin-like repeats			FAN_icon19929943.1.g00001.1	GO:0016874,GO:0004842	ligase activity|ubiquitin-protein transferase activity
FAN_icon19931545.1.g00001.1	29.1509	48.2882	1.51597	0	0	0	gi|10121328|gb|AAG13130.1|AF193789_1alcohol acyltransferase [Fragaria x ananassa]	8e-45	sp|Q70PR7|VINSY_RAUSE	3e-08	Vinorine synthase OS=Rauvolfia serpentina GN=ACT PE=1 SV=2						FAN_icon19931545.1.g00001.1	GO:0050636,GO:0009820	vinorine synthase activity|alkaloid metabolic process
FAN_icon19941865.1.g00001.1	693.806	1227.69	127.423	151.642	112.723	1057.94											FAN_icon19941865.1.g00001.1
FAN_icon19947669.1.g00001.1	10.5402	28.0628	332.849	241.067	85.7686	25.4085	gi|470101899|ref|XP_004287404.1|PREDICTED: heat shock cognate 70 kDa protein 2-like [Fragaria vesca subsp. vesca]	2e-55	sp|Q9LHA8|MD37C_ARATH	3e-51	Probable mediator of RNA polymerase II transcription subunit 37c OS=Arabidopsis thaliana GN=MED37C PE=1 SV=1	KOG0101	7e-52	Molecular chaperones HSP70/HSC70, HSP70 superfamily			FAN_icon19947669.1.g00001.1	GO:0048046,GO:0005618,GO:0005829,GO:0005794,GO:0005739,GO:0005634,GO:0005886,GO:0005774,GO:0005524,GO:0031625,GO:0016567,GO:0006355,GO:0009617,GO:0046686,GO:0009408,GO:0009644,GO:0042542,GO:0009266,GO:0009615,GO:0006351	apoplast|cell wall|cytosol|Golgi apparatus|mitochondrion|nucleus|plasma membrane|vacuolar membrane|ATP binding|ubiquitin protein ligase binding|protein ubiquitination|regulation of transcription, DNA-templated|response to bacterium|response to cadmium ion|response to heat|response to high light intensity|response to hydrogen peroxide|response to temperature stimulus|response to virus|transcriptio…	path:ko04144,path:ko04010,path:ko04141,path:ko03040,path:ko05134,path:ko05145,path:ko05162,path:ko05164,path:ko05169,path:ko04213,path:ko04915,path:ko04612	Endocytosis|MAPK signaling pathway|Protein processing in endoplasmic reticulum|Spliceosome|Legionellosis|Toxoplasmosis|Measles|Influenza A|Epstein-Barr virus infection|Longevity regulating pathway - multiple species|Estrogen signaling pathway|Antigen processing and presentation
FAN_icon19956373.1.g00001.1	256.563	136.463	0	0	2.83866	19.6122	gi|525344666|ref|NP_001266951.1|protein HEADING DATE 3A-like [Fragaria vesca]	3e-38	sp|Q93WI9|HD3A_ORYSJ	4e-27	Protein HEADING DATE 3A OS=Oryza sativa subsp. japonica GN=HD3A PE=1 SV=1	KOG3346	1e-24	Phosphatidylethanolamine binding protein			FAN_icon19956373.1.g00001.1	GO:0005737,GO:0005634,GO:0008429,GO:0030154,GO:0009908,GO:0010229,GO:0009909,GO:0048510,GO:0048572,GO:0048575	cytoplasm|nucleus|phosphatidylethanolamine binding|cell differentiation|flower development|inflorescence development|regulation of flower development|regulation of timing of transition from vegetative to reproductive phase|short-day photoperiodism|short-day photoperiodism, flowering	path:ko04712	Circadian rhythm - plant
FAN_icon19966997.1.g00001.1	0	0	0	0	0	0	gi|764557998|ref|XP_011460847.1|PREDICTED: LOW QUALITY PROTEIN: cytochrome P450 CYP72A219-like [Fragaria vesca subsp. vesca]	2e-24	sp|H2DH21|C7A29_PANGI	8e-14		KOG0157	1e-06	Cytochrome P450 CYP4/CYP19/CYP26 subfamilies			FAN_icon19966997.1.g00001.1	GO:0016021,GO:0020037,GO:0005506,GO:0004497,GO:0016705	integral component of membrane|heme binding|iron ion binding|monooxygenase activity|oxidoreductase activity, acting on paired donors, with incorporation or reduction of molecular oxygen
FAN_icon19997629.1.g00001.1	32.4484	44.1921	140.429	198.145	85.9493	55.5523											FAN_icon19997629.1.g00001.1
FAN_icon20015873.1.g00001.1	6.54929	10.3195	0	1.77497	1.07986	27.9225	gi|470126173|ref|XP_004299067.1|PREDICTED: uncharacterized protein LOC101313412 [Fragaria vesca subsp. vesca]	1e-45									FAN_icon20015873.1.g00001.1
FAN_icon20035221.1.g00001.1	50.6859	32.7199	608.098	873.259	360.518	136.361	gi|674925454|emb|CDY07820.1|BnaC03g48020D [Brassica napus]	2e-15	sp|P22953|MD37E_ARATH	2e-14	Probable mediator of RNA polymerase II transcription subunit 37e OS=Arabidopsis thaliana GN=MED37E PE=1 SV=3	KOG0101	4e-15	Molecular chaperones HSP70/HSC70, HSP70 superfamily			FAN_icon20035221.1.g00001.1	GO:0048046,GO:0005618,GO:0009507,GO:0005737,GO:0005829,GO:0022626,GO:0005794,GO:0016020,GO:0005730,GO:0005634,GO:0005886,GO:0009506,GO:0005774,GO:0005524,GO:0002020,GO:0042742,GO:0050832,GO:0098542,GO:0010187,GO:0006355,GO:0046686,GO:0009409,GO:0009408,GO:0009615,GO:0090332,GO:0006351	apoplast|cell wall|chloroplast|cytoplasm|cytosol|cytosolic ribosome|Golgi apparatus|membrane|nucleolus|nucleus|plasma membrane|plasmodesma|vacuolar membrane|ATP binding|protease binding|defense response to bacterium|defense response to fungus|defense response to other organism|negative regulation of seed germination|regulation of transcription, DNA-templated|response to cadmium ion|response to co…	path:ko04144,path:ko04010,path:ko04141,path:ko03040,path:ko05134,path:ko05145,path:ko05162,path:ko05164,path:ko05169,path:ko04213,path:ko04915,path:ko04612	Endocytosis|MAPK signaling pathway|Protein processing in endoplasmic reticulum|Spliceosome|Legionellosis|Toxoplasmosis|Measles|Influenza A|Epstein-Barr virus infection|Longevity regulating pathway - multiple species|Estrogen signaling pathway|Antigen processing and presentation
FAN_icon20046645.1.g00001.1	44.341	49.3234	7.89622	24.4585	51.2489	56.7956	gi|764505026|ref|XP_011457940.1|PREDICTED: VIN3-like protein 1 isoform X2 [Fragaria vesca subsp. vesca]	8e-86	sp|Q9LHF5|VIL1_ARATH	3e-16	VIN3-like protein 1 OS=Arabidopsis thaliana GN=VIL1 PE=1 SV=1						FAN_icon20046645.1.g00001.1	GO:0005677,GO:0016607,GO:0005634,GO:0046872,GO:0016568,GO:0009908,GO:0016571,GO:0045814,GO:0061087,GO:0051571,GO:0006355,GO:0009409,GO:0048572,GO:0048575,GO:0006351,GO:0010048	chromatin silencing complex|nuclear speck|nucleus|metal ion binding|chromatin modification|flower development|histone methylation|negative regulation of gene expression, epigenetic|positive regulation of histone H3-K27 methylation|positive regulation of histone H3-K4 methylation|regulation of transcription, DNA-templated|response to cold|short-day photoperiodism|short-day photoperiodism, flowerin…
FAN_icon20055113.1.g00001.1	131.735	23.2571	424.105	516.76	71.5857	93.5439											FAN_icon20055113.1.g00001.1
FAN_icon20067075.1.g00001.1	0	0	0	0	0	0	gi|470106726|ref|XP_004289712.1|PREDICTED: uncharacterized protein LOC101310944 [Fragaria vesca subsp. vesca]	7e-08									FAN_icon20067075.1.g00001.1
FAN_icon20085347.1.g00001.1	66.8621	0	5.95765	72.1881	0	0	gi|470138797|ref|XP_004305140.1|PREDICTED: lactosylceramide 4-alpha-galactosyltransferase-like [Fragaria vesca subsp. vesca]	2e-87				KOG1928	3e-43	Alpha-1,4-N-acetylglucosaminyltransferase			FAN_icon20085347.1.g00001.1	path:ko00603	Glycosphingolipid biosynthesis - globo series
FAN_icon20093301.1.g00001.1	5.77834	35.8098	109.307	532.837	5.56957	12.2009	gi|764510022|ref|XP_011460386.1|PREDICTED: putative nuclease HARBI1 [Fragaria vesca subsp. vesca]	1e-87	sp|Q96MB7|HARB1_HUMAN	1e-09	Putative nuclease HARBI1 OS=Homo sapiens GN=HARBI1 PE=1 SV=1	KOG4585	1e-69	Predicted transposase			FAN_icon20093301.1.g00001.1	GO:0005813,GO:0005737,GO:0005634,GO:0046872,GO:0004518	centrosome|cytoplasm|nucleus|metal ion binding|nuclease activity
FAN_icon20131255.1.g00001.1	91.7796	64.4467	175.56	399.363	139.197	131.181	gi|470142036|ref|XP_004306728.1|PREDICTED: desiccation protectant protein Lea14 homolog [Fragaria vesca subsp. vesca]	2e-65	sp|P46518|LEA14_GOSHI	4e-51	Late embryogenesis abundant protein Lea14-A OS=Gossypium hirsutum GN=LEA14-A PE=2 SV=1						FAN_icon20131255.1.g00001.1	GO:0009269	response to desiccation
FAN_icon20148835.1.g00001.1	48.4972	31.6708	615.417	286.682	23.1877	35.7663	gi|470114191|ref|XP_004293300.1|PREDICTED: 5'-adenylylsulfate reductase 1, chloroplastic-like [Fragaria vesca subsp. vesca]	2e-35	sp|P92979|APR1_ARATH	1e-15	5'-adenylylsulfate reductase 1, chloroplastic OS=Arabidopsis thaliana GN=APR1 PE=1 SV=2	KOG0189	7e-17	Phosphoadenosine phosphosulfate reductase			FAN_icon20148835.1.g00001.1	GO:0009507,GO:0009570,GO:0009536,GO:0051539,GO:0033741,GO:0009973,GO:0046872,GO:0045454,GO:0019344,GO:0000103,GO:0019419	chloroplast|chloroplast stroma|plastid|4 iron, 4 sulfur cluster binding|adenylyl-sulfate reductase (glutathione) activity|adenylyl-sulfate reductase activity|metal ion binding|cell redox homeostasis|cysteine biosynthetic process|sulfate assimilation|sulfate reduction	path:ko00920	Sulfur metabolism
FAN_icon20150149.1.g00001.1	987.606	1989.3	9219.23	8752.35	3870.68	2975.46	gi|470110519|ref|XP_004291528.1|PREDICTED: dnaJ protein homolog [Fragaria vesca subsp. vesca]	6e-30	sp|Q04960|DNJH_CUCSA	1e-28	DnaJ protein homolog OS=Cucumis sativus GN=DNAJ1 PE=2 SV=1	KOG0712	8e-22	Molecular chaperone (DnaJ superfamily)			FAN_icon20150149.1.g00001.1	GO:0005886,GO:0005524,GO:0046872,GO:0006457,GO:0009408	plasma membrane|ATP binding|metal ion binding|protein folding|response to heat	path:ko04141	Protein processing in endoplasmic reticulum
FAN_icon20155805.1.g00001.1	7.10019	9.36031	35.6769	21.962	17.4173	5.99924	gi|470136190|ref|XP_004303880.1|PREDICTED: uncharacterized protein LOC101310720 [Fragaria vesca subsp. vesca]	2e-67									FAN_icon20155805.1.g00001.1
FAN_icon20160427.1.g00001.1	2.65495	10.9728	32.9751	26.19	9.06028	40.6755	gi|470137309|ref|XP_004304411.1|PREDICTED: uncharacterized protein LOC101305283 [Fragaria vesca subsp. vesca]	2e-53									FAN_icon20160427.1.g00001.1
FAN_icon20186425.1.g00001.1	59.5101	122.804	12.9214	14.489	2.86504	80.2516	gi|470137741|ref|XP_004304621.1|PREDICTED: L-aspartate oxidase, chloroplastic [Fragaria vesca subsp. vesca]	1e-92	sp|Q6Z836|NADB_ORYSJ	7e-59	L-aspartate oxidase, chloroplastic OS=Oryza sativa subsp. japonica GN=Os02g0134400 PE=3 SV=1	KOG2403	6e-58	Succinate dehydrogenase, flavoprotein subunit			FAN_icon20186425.1.g00001.1	GO:0009507,GO:0008734,GO:0044318,GO:0009435	chloroplast|L-aspartate oxidase activity|L-aspartate:fumarate oxidoreductase activity|NAD biosynthetic process	path:ko00250,path:ko00760	Alanine, aspartate and glutamate metabolism|Nicotinate and nicotinamide metabolism
FAN_icon20189837.1.g00001.1	0	0	9.23537	9.48013	0	4.00984	gi|470103566|ref|XP_004288206.1|PREDICTED: annexin D1-like [Fragaria vesca subsp. vesca]	4e-08									FAN_icon20189837.1.g00001.1
FAN_icon20195543.1.g00001.1	27.9004	27.5487	130.646	392.374	18.6079	8.48833	gi|734365154|gb|KHN17533.1|UDP-glucuronate 4-epimerase 1 [Glycine soja]	2e-84	sp|Q9M0B6|GAE1_ARATH	2e-80	UDP-glucuronate 4-epimerase 1 OS=Arabidopsis thaliana GN=GAE1 PE=1 SV=1	KOG1371	5e-81	UDP-glucose 4-epimerase/UDP-sulfoquinovose synthase			FAN_icon20195543.1.g00001.1	GO:0005768,GO:0005794,GO:0032580,GO:0016021,GO:0005802,GO:0050378,GO:0050832,GO:0050829,GO:0033481	endosome|Golgi apparatus|Golgi cisterna membrane|integral component of membrane|trans-Golgi network|UDP-glucuronate 4-epimerase activity|defense response to fungus|defense response to Gram-negative bacterium|galacturonate biosynthetic process	path:ko00500,path:ko00520	Starch and sucrose metabolism|Amino sugar and nucleotide sugar metabolism
FAN_icon20196103.1.g00001.1	149.935	252.525	2045.56	2321.03	1308.49	141.709	gi|470137193|ref|XP_004304354.1|PREDICTED: magnesium-chelatase subunit ChlH, chloroplastic [Fragaria vesca subsp. vesca]	2e-88	sp|Q9FNB0|CHLH_ARATH	1e-76	Magnesium-chelatase subunit ChlH, chloroplastic OS=Arabidopsis thaliana GN=CHLH PE=1 SV=1						FAN_icon20196103.1.g00001.1	GO:0009507,GO:0009706,GO:0009570,GO:0010007,GO:0005739,GO:0005524,GO:0016851,GO:0015995,GO:0015979	chloroplast|chloroplast inner membrane|chloroplast stroma|magnesium chelatase complex|mitochondrion|ATP binding|magnesium chelatase activity|chlorophyll biosynthetic process|photosynthesis	path:ko00860	Porphyrin and chlorophyll metabolism
FAN_icon20208261.1.g00001.1	13.7272	20.9077	96.5936	48.7651	34.8927	12.1019	gi|470125359|ref|XP_004298670.1|PREDICTED: hsp70-Hsp90 organizing protein 3 [Fragaria vesca subsp. vesca]	3e-19	sp|F8RP11|HSOP_WHEAT	2e-14		KOG0548	2e-14	Molecular co-chaperone STI1			FAN_icon20208261.1.g00001.1	GO:0005737,GO:0005634,GO:0051879,GO:0070678,GO:0051131	cytoplasm|nucleus|Hsp90 protein binding|preprotein binding|chaperone-mediated protein complex assembly	path:ko05020	Prion diseases
FAN_icon20217275.1.g00001.1	23.2246	45.9049	143.221	121.356	78.1364	29.7774	gi|470125359|ref|XP_004298670.1|PREDICTED: hsp70-Hsp90 organizing protein 3 [Fragaria vesca subsp. vesca]	9e-74	sp|Q5XEP2|HSOP2_ARATH	2e-57		KOG0548	4e-58	Molecular co-chaperone STI1			FAN_icon20217275.1.g00001.1	GO:0005829,GO:0005634,GO:0005886,GO:0051879,GO:0070678,GO:0051131,GO:0046686	cytosol|nucleus|plasma membrane|Hsp90 protein binding|preprotein binding|chaperone-mediated protein complex assembly|response to cadmium ion	path:ko05020	Prion diseases
FAN_icon20223019.1.g00001.1	15.8889	34.5924	102.336	138.847	94.4545	33.0423	gi|470125359|ref|XP_004298670.1|PREDICTED: hsp70-Hsp90 organizing protein 3 [Fragaria vesca subsp. vesca]	2e-17	sp|F8RP11|HSOP_WHEAT	4e-13		KOG0548	3e-13	Molecular co-chaperone STI1			FAN_icon20223019.1.g00001.1	GO:0005737,GO:0005634,GO:0051879,GO:0070678,GO:0051131	cytoplasm|nucleus|Hsp90 protein binding|preprotein binding|chaperone-mediated protein complex assembly	path:ko05020	Prion diseases
FAN_icon20225675.1.g00001.1	1.98123	6.39366	35.1089	0	0	0	gi|470142111|ref|XP_004306762.1|PREDICTED: dehydration-responsive protein RD22-like [Fragaria vesca subsp. vesca]	2e-61									FAN_icon20225675.1.g00001.1
FAN_icon20235835.1.g00001.1	0.620772	1.31558	74.3193	52.4547	7.04249	0	gi|470114554|ref|XP_004293479.1|PREDICTED: zinc finger protein CONSTANS-LIKE 9-like [Fragaria vesca subsp. vesca]	8e-20									FAN_icon20235835.1.g00001.1
FAN_icon20240047.1.g00001.1	4.50803	5.90846	102.586	68.3633	14.888	31.9778	gi|387862487|gb|AFK08986.1|CO-like protein [Fragaria x ananassa]	3e-70	sp|Q96502|COL2_ARATH	2e-37	Zinc finger protein CONSTANS-LIKE 2 OS=Arabidopsis thaliana GN=COL2 PE=1 SV=1	KOG1601	5e-38	GATA-4/5/6 transcription factors			FAN_icon20240047.1.g00001.1	GO:0005634,GO:0003677,GO:0003700,GO:0008270,GO:0009658,GO:0009909,GO:0009416,GO:0006351	nucleus|DNA binding|transcription factor activity, sequence-specific DNA binding|zinc ion binding|chloroplast organization|regulation of flower development|response to light stimulus|transcription, DNA-templated
FAN_icon20242237.1.g00001.1	0	1.02748	12.2304	16.0349	0	0											FAN_icon20242237.1.g00001.1
FAN_icon20256991.1.g00001.1	1.85914	1.02522	13.9684	40.3042	9.99476	10.9637	gi|470141844|ref|XP_004306636.1|PREDICTED: uncharacterized protein LOC101302781 [Fragaria vesca subsp. vesca]	1e-98	sp|Q9P6Q3|BCS1_SCHPO	3e-23	Probable mitochondrial chaperone bcs1 OS=Schizosaccharomyces pombe (strain 972 / ATCC 24843) GN=SPAC644.07 PE=2 SV=1	KOG0743	1e-76	AAA+-type ATPase			FAN_icon20256991.1.g00001.1	GO:0016021,GO:0005743,GO:0005739,GO:0005524,GO:0042623,GO:0016226,GO:0034551	integral component of membrane|mitochondrial inner membrane|mitochondrion|ATP binding|ATPase activity, coupled|iron-sulfur cluster assembly|mitochondrial respiratory chain complex III assembly
FAN_icon20257579.1.g00001.1	79.4184	37.5135	368.651	278.509	149.133	27.9994	gi|470123256|ref|XP_004297644.1|PREDICTED: probable carotenoid cleavage dioxygenase 4, chloroplastic [Fragaria vesca subsp. vesca]	2e-97	sp|O49675|CCD4_ARATH	3e-73	Probable carotenoid cleavage dioxygenase 4, chloroplastic OS=Arabidopsis thaliana GN=CCD4 PE=1 SV=1	KOG1285	8e-74	Beta, beta-carotene 15,15'-dioxygenase and related enzymes	PRGDB00189303	Hv.6969	FAN_icon20257579.1.g00001.1	GO:0009507,GO:0010287,GO:0046872,GO:0016702	chloroplast|plastoglobule|metal ion binding|oxidoreductase activity, acting on single donors with incorporation of molecular oxygen, incorporation of two atoms of oxygen	path:ko00906	Carotenoid biosynthesis
FAN_icon20261091.1.g00001.1	2.25765	4.97586	18.764	36.9144	1.89337	1.09793	gi|470133064|ref|XP_004302394.1|PREDICTED: stress-related protein [Fragaria vesca subsp. vesca]	3e-27	sp|Q9SW70|SRP_VITRI	3e-16	Stress-related protein OS=Vitis riparia GN=SRP PE=2 SV=1						FAN_icon20261091.1.g00001.1
FAN_icon20267639.1.g00001.1	4.39848	8.18874	26.6017	19.9236	13.3537	14.3349	gi|470117124|ref|XP_004294714.1|PREDICTED: root phototropism protein 2 [Fragaria vesca subsp. vesca]	2e-67	sp|Q682S0|RPT2_ARATH	4e-52	Root phototropism protein 2 OS=Arabidopsis thaliana GN=RPT2 PE=1 SV=2						FAN_icon20267639.1.g00001.1	GO:0005737,GO:0005634,GO:0004871,GO:0009638,GO:0016567	cytoplasm|nucleus|signal transducer activity|phototropism|protein ubiquitination
FAN_icon20289851.1.g00001.1	7.349	24.6757	1.24163	0	7.10323	7.87474	gi|764618910|ref|XP_011468299.1|PREDICTED: nuclear pore complex protein GP210 [Fragaria vesca subsp. vesca]	4e-81	sp|F4KHD8|GP210_ARATH	4e-41		KOG1833	1e-41	Nuclear pore complex, gp210 component			FAN_icon20289851.1.g00001.1	GO:0016021,GO:0031965,GO:0005643,GO:0051028,GO:0015031	integral component of membrane|nuclear membrane|nuclear pore|mRNA transport|protein transport	path:ko03013	RNA transport
FAN_icon20299313.1.g00001.1	13.3998	16.4743	78.6267	265.532	1.87895	15.7235	gi|470116985|ref|XP_004294651.1|PREDICTED: E3 ubiquitin-protein ligase RING1 [Fragaria vesca subsp. vesca]	3e-88	sp|P0CH30|RING1_GOSHI	4e-29	E3 ubiquitin-protein ligase RING1 OS=Gossypium hirsutum GN=RING1 PE=2 SV=1	KOG0800	2e-53	FOG: Predicted E3 ubiquitin ligase			FAN_icon20299313.1.g00001.1	GO:0016874,GO:0008270,GO:0016567	ligase activity|zinc ion binding|protein ubiquitination
FAN_icon20316631.1.g00001.1	2.0248	0	4.67292	2.1124	0	11.3197	gi|764571693|ref|XP_011462693.1|PREDICTED: monothiol glutaredoxin-S10 [Fragaria vesca subsp. vesca]	1e-69	sp|Q9LIF1|GRS10_ARATH	1e-57	Monothiol glutaredoxin-S10 OS=Arabidopsis thaliana GN=GRXS10 PE=3 SV=1	KOG1752	2e-44	Glutaredoxin and related proteins			FAN_icon20316631.1.g00001.1	GO:0005737,GO:0005634,GO:0051537,GO:0009055,GO:0046872,GO:0015035,GO:0045454	cytoplasm|nucleus|2 iron, 2 sulfur cluster binding|electron carrier activity|metal ion binding|protein disulfide oxidoreductase activity|cell redox homeostasis
FAN_icon20326271.1.g00001.1	28.4365	18.7036	105.938	79.5448	44.8697	20.0506	gi|470110215|ref|XP_004291381.1|PREDICTED: ATP sulfurylase 2 [Fragaria vesca subsp. vesca]	1e-61	sp|Q43870|APS2_ARATH	3e-32	ATP sulfurylase 2 OS=Arabidopsis thaliana GN=APS2 PE=1 SV=1	KOG0636	2e-31	ATP sulfurylase (sulfate adenylyltransferase)			FAN_icon20326271.1.g00001.1	GO:0009507,GO:0009570,GO:0005829,GO:0004020,GO:0005524,GO:0004781,GO:0009970,GO:0070814,GO:0016310,GO:0000103	chloroplast|chloroplast stroma|cytosol|adenylylsulfate kinase activity|ATP binding|sulfate adenylyltransferase (ATP) activity|cellular response to sulfate starvation|hydrogen sulfide biosynthetic process|phosphorylation|sulfate assimilation	path:ko00261,path:ko00920,path:ko00450,path:ko00230	Monobactam biosynthesis|Sulfur metabolism|Selenocompound metabolism|Purine metabolism
FAN_icon20330841.1.g00001.1	9.96355	14.5683	78.9117	0	0	0	gi|470104069|ref|XP_004288437.1|PREDICTED: UPF0481 protein At3g47200-like [Fragaria vesca subsp. vesca]	4e-91									FAN_icon20330841.1.g00001.1
FAN_icon20346693.1.g00001.1	0	0	8.43542	4.28605	0	4.04459	gi|470110833|ref|XP_004291667.1|PREDICTED: NAC domain-containing protein 72-like [Fragaria vesca subsp. vesca]	1e-80									FAN_icon20346693.1.g00001.1
FAN_icon20358555.1.g00001.1	0	0.831373	10.3928	0	1.30568	0.730125	gi|470127195|ref|XP_004299561.1|PREDICTED: uncharacterized protein LOC101292121 [Fragaria vesca subsp. vesca]	5e-75				KOG4698	2e-25	Uncharacterized conserved protein			FAN_icon20358555.1.g00001.1
FAN_icon20362117.1.g00001.1	6.82136	7.63331	34.3441	18.0755	16.7637	24.9278	gi|470109641|ref|XP_004291101.1|PREDICTED: ABSCISIC ACID-INSENSITIVE 5-like protein 5 [Fragaria vesca subsp. vesca]	2e-72	sp|Q9M7Q5|AI5L4_ARATH	8e-20	ABSCISIC ACID-INSENSITIVE 5-like protein 4 OS=Arabidopsis thaliana GN=ABF1 PE=1 SV=1						FAN_icon20362117.1.g00001.1	GO:0005634,GO:0043565,GO:0003700,GO:0009738,GO:0006351	nucleus|sequence-specific DNA binding|transcription factor activity, sequence-specific DNA binding|abscisic acid-activated signaling pathway|transcription, DNA-templated	path:ko04075	Plant hormone signal transduction
FAN_icon20363083.1.g00001.1	23.3669	28.3162	49.4024	108.939	32.1409	35.0033	gi|470103989|ref|XP_004288407.1|PREDICTED: uncharacterized protein DDB_G0283697 [Fragaria vesca subsp. vesca]	5e-27									FAN_icon20363083.1.g00001.1
FAN_icon20402927.1.g00001.1	4.05881	2.69035	0	0.853363	0.688461	0	gi|657996196|ref|XP_008390461.1|PREDICTED: uncharacterized protein LOC103452707 [Malus domestica]	3e-36	sp|P92519|M810_ARATH	7e-13	Uncharacterized mitochondrial protein AtMg00810 OS=Arabidopsis thaliana GN=AtMg00810 PE=4 SV=1	KOG0017	3e-31	FOG: Transposon-encoded proteins with TYA, reverse transcriptase, integrase domains in various combinations			FAN_icon20402927.1.g00001.1	GO:0005739	mitochondrion
FAN_icon20405887.1.g00001.1	94.3737	151.96	530.959	1167.53	83.976	201.41	gi|470133090|ref|XP_004302407.1|PREDICTED: WW domain-containing protein WWM1-like [Fragaria vesca subsp. vesca]	4e-45									FAN_icon20405887.1.g00001.1
FAN_icon20427627.1.g00001.1	7.38848	7.69173	28.0406	17.1231	16.24	11.2965	gi|470101570|ref|XP_004287243.1|PREDICTED: protein NUCLEAR FUSION DEFECTIVE 4-like [Fragaria vesca subsp. vesca]	1e-48									FAN_icon20427627.1.g00001.1
FAN_icon20436549.1.g00001.1	15.0862	10.8165	0	0.484123	5.33401	2.65105	gi|596291416|ref|XP_007226339.1|hypothetical protein PRUPE_ppa022315mg, partial [Prunus persica]	2e-27	sp|P0C2F6|RNHX1_ARATH	8e-07	Putative ribonuclease H protein At1g65750 OS=Arabidopsis thaliana GN=At1g65750 PE=3 SV=1	KOG1075	8e-16	FOG: Reverse transcriptase			FAN_icon20436549.1.g00001.1	GO:0046872,GO:0003676,GO:0004523	metal ion binding|nucleic acid binding|RNA-DNA hybrid ribonuclease activity
FAN_icon20437393.1.g00001.1	0.447689	1.51442	41.578	14.6984	1.57407	1.29691	gi|470123246|ref|XP_004297639.1|PREDICTED: U-box domain-containing protein 19 [Fragaria vesca subsp. vesca]	9e-99	sp|O80742|PUB19_ARATH	1e-38	U-box domain-containing protein 19 OS=Arabidopsis thaliana GN=PUB19 PE=2 SV=1	KOG0167	3e-39	FOG: Armadillo/beta-catenin-like repeats			FAN_icon20437393.1.g00001.1	GO:0016874,GO:0004842,GO:0008270,GO:0010029	ligase activity|ubiquitin-protein transferase activity|zinc ion binding|regulation of seed germination
FAN_icon20440719.1.g00001.1	2.1554	13.2279	51.4602	6.77291	1.47764	17.4762	gi|470143291|ref|XP_004307313.1|PREDICTED: protein NRT1/ PTR FAMILY 7.2-like [Fragaria vesca subsp. vesca]	4e-99	sp|Q9LQL2|PTR14_ARATH	2e-72	Nitrate transporter 1.5 OS=Arabidopsis thaliana GN=NRT1.5 PE=1 SV=2	KOG1237	4e-73	H+/oligopeptide symporter			FAN_icon20440719.1.g00001.1	GO:0016021,GO:0005886,GO:0015112,GO:0015293,GO:0010150,GO:0015706,GO:0055075,GO:0010167	integral component of membrane|plasma membrane|nitrate transmembrane transporter activity|symporter activity|leaf senescence|nitrate transport|potassium ion homeostasis|response to nitrate
FAN_icon20464781.1.g00001.1	0.932778	0	8.25286	0	0.819939	0.908764	gi|764618556|ref|XP_011468262.1|PREDICTED: 2-methylene-furan-3-one reductase-like [Fragaria vesca subsp. vesca]	2e-44	sp|Q941I0|ENOXC_FRAAN	9e-31		KOG1198	4e-14	Zinc-binding oxidoreductase			FAN_icon20464781.1.g00001.1	GO:0016491,GO:0008270	oxidoreductase activity|zinc ion binding
FAN_icon20467061.1.g00001.1	25.9815	17.9438	349.047	552.562	233.987	53.6698	gi|908374130|gb|AKT44444.1|heat shock cognate 70 kDa protein, partial [Kandelia candel]	8e-57	sp|P24629|HSP71_SOLLC	6e-53	Heat shock cognate 70 kDa protein 1 OS=Solanum lycopersicum GN=HSC-I PE=2 SV=1	KOG0101	1e-52	Molecular chaperones HSP70/HSC70, HSP70 superfamily			FAN_icon20467061.1.g00001.1	GO:0005524	ATP binding	path:ko04144,path:ko04010,path:ko04141,path:ko03040,path:ko05134,path:ko05145,path:ko05162,path:ko05164,path:ko05169,path:ko04213,path:ko04915,path:ko04612	Endocytosis|MAPK signaling pathway|Protein processing in endoplasmic reticulum|Spliceosome|Legionellosis|Toxoplasmosis|Measles|Influenza A|Epstein-Barr virus infection|Longevity regulating pathway - multiple species|Estrogen signaling pathway|Antigen processing and presentation
FAN_icon20472405.1.g00001.1	9.98516	31.8332	1.24005	3.81626	17.1555	8.07356	gi|470141705|ref|XP_004306570.1|PREDICTED: ATP-dependent zinc metalloprotease FTSH 12, chloroplastic [Fragaria vesca subsp. vesca]	1e-59	sp|Q9SAJ3|FTSHC_ARATH	1e-32	ATP-dependent zinc metalloprotease FTSH 12, chloroplastic OS=Arabidopsis thaliana GN=FTSH12 PE=2 SV=2	KOG0731	3e-33	AAA+-type ATPase containing the peptidase M41 domain			FAN_icon20472405.1.g00001.1	GO:0009507,GO:0009941,GO:0009535,GO:0016021,GO:0005739,GO:0009536,GO:0005524,GO:0004176,GO:0046872,GO:0004222,GO:0008237,GO:0006508	chloroplast|chloroplast envelope|chloroplast thylakoid membrane|integral component of membrane|mitochondrion|plastid|ATP binding|ATP-dependent peptidase activity|metal ion binding|metalloendopeptidase activity|metallopeptidase activity|proteolysis
FAN_icon20479893.1.g00001.1	9.43829	15.811	0	11.6729	9.11066	5.20423	gi|764577147|ref|XP_011463298.1|PREDICTED: uncharacterized protein LOC105351219 [Fragaria vesca subsp. vesca]	2e-29	sp|F4JF21|PTA10_ARATH	1e-21							FAN_icon20479893.1.g00001.1	GO:0009507,GO:0003676	chloroplast|nucleic acid binding
FAN_icon20498027.1.g00001.1	28.9432	30.6719	184.656	163.221	66.6921	48.4434	gi|764618717|ref|XP_004304638.2|PREDICTED: phosphoenolpyruvate/phosphate translocator 2, chloroplastic [Fragaria vesca subsp. vesca]	1e-51	sp|Q84QU8|PPT2_ORYSJ	2e-08	Phosphoenolpyruvate/phosphate translocator 2, chloroplastic OS=Oryza sativa subsp. japonica GN=PPT2 PE=2 SV=1	KOG1441	1e-07	Glucose-6-phosphate/phosphate and phosphoenolpyruvate/phosphate antiporter			FAN_icon20498027.1.g00001.1	GO:0031969,GO:0016021,GO:0015121,GO:0009670,GO:0034219,GO:0089722,GO:0015714,GO:0035436	chloroplast membrane|integral component of membrane|phosphoenolpyruvate:phosphate antiporter activity|triose-phosphate:phosphate antiporter activity|carbohydrate transmembrane transport|phosphoenolpyruvate transmembrane transport|phosphoenolpyruvate transport|triose phosphate transmembrane transport
FAN_icon20498277.1.g00001.1	0.359794	0.406042	5.47531	1.49686	2.42861	3.03853	gi|764580035|ref|XP_011463775.1|PREDICTED: probable disease resistance protein At4g27220 isoform X2 [Fragaria vesca subsp. vesca]	3e-98									FAN_icon20498277.1.g00001.1
FAN_icon20500259.1.g00001.1	0	3.15421	12.5975	7.6072	0	2.62546	gi|470148759|ref|XP_004309918.1|PREDICTED: serine/threonine-protein kinase-like protein CCR4 [Fragaria vesca subsp. vesca]	1e-66	sp|Q9FIJ6|ACCR4_ARATH	1e-39	Serine/threonine-protein kinase-like protein CCR4 OS=Arabidopsis thaliana GN=CCR4 PE=1 SV=1	KOG1187	4e-40	Serine/threonine protein kinase	PRGDB00148236		FAN_icon20500259.1.g00001.1	GO:0016021,GO:0005524,GO:0042803,GO:0004672,GO:0004674	integral component of membrane|ATP binding|protein homodimerization activity|protein kinase activity|protein serine/threonine kinase activity
FAN_icon20510105.1.g00001.1	0	0	5.90696	5.21656	9.48218	0	gi|527184927|gb|EPS58588.1|hypothetical protein M569_16225, partial [Genlisea aurea]	7e-22				KOG1075	6e-15	FOG: Reverse transcriptase			FAN_icon20510105.1.g00001.1
FAN_icon20555176.1.g00001.1	4.09319	4.50787	141.466	45.2233	10.0798	17.4826	gi|470116626|ref|XP_004294479.1|PREDICTED: zinc finger protein CONSTANS-LIKE 4 [Fragaria vesca subsp. vesca]	1e-39	sp|Q9SK53|COL3_ARATH	6e-11	Zinc finger protein CONSTANS-LIKE 3 OS=Arabidopsis thaliana GN=COL3 PE=1 SV=1	KOG1601	1e-11	GATA-4/5/6 transcription factors			FAN_icon20555176.1.g00001.1	GO:0005634,GO:0003700,GO:0008270,GO:0010161,GO:0009909,GO:0010099,GO:0006355	nucleus|transcription factor activity, sequence-specific DNA binding|zinc ion binding|red light signaling pathway|regulation of flower development|regulation of photomorphogenesis|regulation of transcription, DNA-templated
FAN_icon20578492.1.g00001.1	4.54108	14.1452	376.057	538.601	139.735	27.8575	gi|764582311|ref|XP_011464113.1|PREDICTED: uncharacterized protein LOC105351472 [Fragaria vesca subsp. vesca]	3e-18									FAN_icon20578492.1.g00001.1
FAN_icon20590298.1.g00001.1	47.2157	32.6749	0	0	0	0	gi|375173414|gb|AFA42330.1|FT-like protein [Fragaria x ananassa]	4e-39	sp|Q93WI9|HD3A_ORYSJ	6e-25	Protein HEADING DATE 3A OS=Oryza sativa subsp. japonica GN=HD3A PE=1 SV=1	KOG3346	6e-24	Phosphatidylethanolamine binding protein			FAN_icon20590298.1.g00001.1	GO:0005737,GO:0005634,GO:0008429,GO:0030154,GO:0009908,GO:0010229,GO:0009909,GO:0048510,GO:0048572,GO:0048575	cytoplasm|nucleus|phosphatidylethanolamine binding|cell differentiation|flower development|inflorescence development|regulation of flower development|regulation of timing of transition from vegetative to reproductive phase|short-day photoperiodism|short-day photoperiodism, flowering	path:ko04712	Circadian rhythm - plant
FAN_icon20604760.1.g00001.1	0.529654	0.596288	3.28656	1.67576	0.911878	1.48471	gi|658044452|ref|XP_008357880.1|PREDICTED: 2-methylene-furan-3-one reductase-like [Malus domestica]	8e-48	sp|O23939|ENOX_FRAVE	5e-49		KOG1198	2e-36	Zinc-binding oxidoreductase			FAN_icon20604760.1.g00001.1	GO:0016491,GO:0008270	oxidoreductase activity|zinc ion binding
FAN_icon20636180.1.g00001.1	100.089	0	3.8271	93.278	0	0	gi|470138797|ref|XP_004305140.1|PREDICTED: lactosylceramide 4-alpha-galactosyltransferase-like [Fragaria vesca subsp. vesca]	1e-103	sp|Q67BJ4|A4GAT_MOUSE	2e-14	Lactosylceramide 4-alpha-galactosyltransferase OS=Mus musculus GN=A4galt PE=2 SV=1	KOG1928	8e-56	Alpha-1,4-N-acetylglucosaminyltransferase			FAN_icon20636180.1.g00001.1	GO:0070062,GO:0000139,GO:0016021,GO:0016020,GO:0008378,GO:0050512,GO:0015643,GO:0001576,GO:0007009,GO:0006486	extracellular exosome|Golgi membrane|integral component of membrane|membrane|galactosyltransferase activity|lactosylceramide 4-alpha-galactosyltransferase activity|toxic substance binding|globoside biosynthetic process|plasma membrane organization|protein glycosylation	path:ko00603	Glycosphingolipid biosynthesis - globo series
FAN_icon20642758.1.g00001.1	116.771	96.8448	627.306	518.88	185.869	124.815	gi|764547159|ref|XP_011459634.1|PREDICTED: acyltransferase-like protein At1g54570, chloroplastic [Fragaria vesca subsp. vesca]	1e-35	sp|Q9ZVN2|Y1457_ARATH	1e-22	Acyltransferase-like protein At1g54570, chloroplastic OS=Arabidopsis thaliana GN=At1g54570 PE=1 SV=1						FAN_icon20642758.1.g00001.1	GO:0009507,GO:0010287,GO:0004144,GO:0033306,GO:0019432	chloroplast|plastoglobule|diacylglycerol O-acyltransferase activity|phytol metabolic process|triglyceride biosynthetic process
FAN_icon20651104.1.g00001.1	9.95019	16.749	1.38874	2.45799	2.64614	2.17833	gi|764628493|ref|XP_011469351.1|PREDICTED: LOW QUALITY PROTEIN: pentatricopeptide repeat-containing protein At1g59720, mitochondrial [Fragaria vesca subsp. vesca]	6e-149	sp|Q0WQW5|PPR85_ARATH	1e-94	Pentatricopeptide repeat-containing protein At1g59720, mitochondrial OS=Arabidopsis thaliana GN=PCMP-H51 PE=2 SV=2	KOG4197	3e-95	FOG: PPR repeat			FAN_icon20651104.1.g00001.1	GO:0009507,GO:0005739,GO:0004519,GO:0008270,GO:0016556,GO:0006397,GO:0090305	chloroplast|mitochondrion|endonuclease activity|zinc ion binding|mRNA modification|mRNA processing|nucleic acid phosphodiester bond hydrolysis
FAN_icon20698294.1.g00001.1	7.13614	12.48	96.2648	97.5382	25.8831	5.98136	gi|764583650|ref|XP_011464307.1|PREDICTED: glycerophosphodiester phosphodiesterase GDPD5 isoform X2 [Fragaria vesca subsp. vesca]	2e-108	sp|Q9C907|GDPD5_ARATH	3e-76		KOG2258	7e-77	Glycerophosphoryl diester phosphodiesterase			FAN_icon20698294.1.g00001.1	GO:0005618,GO:0005576,GO:0005773,GO:0008889,GO:0006071,GO:0006629	cell wall|extracellular region|vacuole|glycerophosphodiester phosphodiesterase activity|glycerol metabolic process|lipid metabolic process	path:ko00564	Glycerophospholipid metabolism
FAN_icon20702240.1.g00001.1	33.7734	18.3064	175.539	107.746	120.109	84.2772	gi|470137249|ref|XP_004304382.1|PREDICTED: outer envelope pore protein 16-3, chloroplastic/mitochondrial [Fragaria vesca subsp. vesca]	5e-45	sp|O48528|OP163_ARATH	5e-32	Outer envelope pore protein 16-3, chloroplastic/mitochondrial OS=Arabidopsis thaliana GN=OEP163 PE=1 SV=1	KOG3225	1e-32	Mitochondrial import inner membrane translocase, subunit TIM22			FAN_icon20702240.1.g00001.1	GO:0009507,GO:0009707,GO:0016020,GO:0005743,GO:0005741,GO:0005747,GO:0005739,GO:0009527,GO:0046930,GO:0015288,GO:0015266,GO:0042803,GO:0006811,GO:0033365,GO:0071806	chloroplast|chloroplast outer membrane|membrane|mitochondrial inner membrane|mitochondrial outer membrane|mitochondrial respiratory chain complex I|mitochondrion|plastid outer membrane|pore complex|porin activity|protein channel activity|protein homodimerization activity|ion transport|protein localization to organelle|protein transmembrane transport
FAN_icon20719544.1.g00001.1	8.33998	1.8895	0	0	0.364541	0	gi|658013556|ref|XP_008342077.1|PREDICTED: uncharacterized protein LOC103404891 [Malus domestica]	7e-23	sp|P10978|POLX_TOBAC	5e-07	Retrovirus-related Pol polyprotein from transposon TNT 1-94 OS=Nicotiana tabacum PE=2 SV=1	KOG0017	1e-13	FOG: Transposon-encoded proteins with TYA, reverse transcriptase, integrase domains in various combinations			FAN_icon20719544.1.g00001.1	GO:0004190,GO:0004519,GO:0003676,GO:0003964,GO:0008270,GO:0015074	aspartic-type endopeptidase activity|endonuclease activity|nucleic acid binding|RNA-directed DNA polymerase activity|zinc ion binding|DNA integration
FAN_icon20725366.1.g00001.1	1.52898	1.0388	6.556	12.5659	5.93283	8.7471	gi|764528471|ref|XP_004290107.2|PREDICTED: TMV resistance protein N-like [Fragaria vesca subsp. vesca]	5e-100	sp|Q40392|TMVRN_NICGU	2e-37	TMV resistance protein N OS=Nicotiana glutinosa GN=N PE=1 SV=1				PRGDB00173930	ppa024626m	FAN_icon20725366.1.g00001.1	GO:0005737,GO:0043531,GO:0005524,GO:0009626,GO:0007165	cytoplasm|ADP binding|ATP binding|plant-type hypersensitive response|signal transduction
FAN_icon20728430.1.g00001.1	13.2308	30.3963	182.247	116.275	39.8718	20.738	gi|470119158|ref|XP_004295683.1|PREDICTED: cytochrome P450 CYP72A219-like [Fragaria vesca subsp. vesca]	8e-83	sp|Q9LUC5|C7A15_ARATH	2e-52		KOG0157	4e-53	Cytochrome P450 CYP4/CYP19/CYP26 subfamilies			FAN_icon20728430.1.g00001.1	GO:0016021,GO:0020037,GO:0005506,GO:0004497,GO:0016705	integral component of membrane|heme binding|iron ion binding|monooxygenase activity|oxidoreductase activity, acting on paired donors, with incorporation or reduction of molecular oxygen
FAN_icon20730220.1.g00001.1	4.24074	101.108	15.9403	8.63301	0.213966	47.7093	gi|470148059|ref|XP_004309592.1|PREDICTED: putative wall-associated receptor kinase-like 16 [Fragaria vesca subsp. vesca]	8e-68	sp|Q9LMN7|WAK5_ARATH	3e-12	Wall-associated receptor kinase 5 OS=Arabidopsis thaliana GN=WAK5 PE=2 SV=1	KOG1187	3e-10	Serine/threonine protein kinase			FAN_icon20730220.1.g00001.1	GO:0016021,GO:0005524,GO:0005509,GO:0030247,GO:0004674	integral component of membrane|ATP binding|calcium ion binding|polysaccharide binding|protein serine/threonine kinase activity
FAN_icon20739476.1.g00001.1	4.52576	36.1528	187.228	388.384	39.1305	302.566	gi|764599870|ref|XP_011466429.1|PREDICTED: wound-induced protein 1 [Fragaria vesca subsp. vesca]	3e-39									FAN_icon20739476.1.g00001.1
FAN_icon20749968.1.g00001.1	1.80152	1.34797	6.255	0.940665	0.269316	0.569819											FAN_icon20749968.1.g00001.1
FAN_icon20751860.1.g00001.1	4.3004	7.91518	0	1.26963	5.96891	0	gi|764561628|ref|XP_011461357.1|PREDICTED: protein NRT1/ PTR FAMILY 2.7-like isoform X2 [Fragaria vesca subsp. vesca]	3e-56	sp|Q9M173|PTR41_ARATH	4e-23	Probable nitrate excretion transporter 5 OS=Arabidopsis thaliana GN=At3g45700 PE=2 SV=1	KOG1237	9e-24	H+/oligopeptide symporter			FAN_icon20751860.1.g00001.1	GO:0016021,GO:0005886,GO:0015108,GO:1902476,GO:0042128,GO:0006857	integral component of membrane|plasma membrane|chloride transmembrane transporter activity|chloride transmembrane transport|nitrate assimilation|oligopeptide transport
FAN_icon20782450.1.g00001.1	0	0.814323	6.7216	3.06192	8.18283	0.663061	gi|764623654|ref|XP_011468888.1|PREDICTED: two-component response regulator-like PRR95 isoform X2 [Fragaria vesca subsp. vesca]	7e-17	sp|Q8L500|APRR9_ARATH	5e-13	Two-component response regulator-like APRR9 OS=Arabidopsis thaliana GN=APRR9 PE=1 SV=2	KOG1601	8e-15	GATA-4/5/6 transcription factors			FAN_icon20782450.1.g00001.1	GO:0005634,GO:0003677,GO:0007623,GO:0045892,GO:0000160,GO:0010017,GO:0006355,GO:0006351	nucleus|DNA binding|circadian rhythm|negative regulation of transcription, DNA-templated|phosphorelay signal transduction system|red or far-red light signaling pathway|regulation of transcription, DNA-templated|transcription, DNA-templated	path:ko04712	Circadian rhythm - plant
FAN_icon20792466.1.g00001.1	0	0	1.64511	1.60094	0	0	gi|764594589|ref|XP_011465659.1|PREDICTED: uncharacterized protein LOC105351827 [Fragaria vesca subsp. vesca]	1e-121									FAN_icon20792466.1.g00001.1
FAN_icon20804204.1.g00001.1	46.3083	5.9832	322.405	312.75	4.80564	17.006											FAN_icon20804204.1.g00001.1
FAN_iscf00000015.1.g00001.1	2.56057	2.81402	15.9108	126.054	16.0779	16.3865	gi|470102848|ref|XP_004287863.1|PREDICTED: dehydrin Xero 2 [Fragaria vesca subsp. vesca]	1e-10									FAN_iscf00000015.1.g00001.1
FAN_iscf00000552.1.g00001.1	21.2415	35.4325	3.24031	3.90196	1.99048	2.11702	gi|470102824|ref|XP_004287851.1|PREDICTED: thioredoxin H-type [Fragaria vesca subsp. vesca]	1e-50	sp|Q43636|TRXH_RICCO	4e-44	Thioredoxin H-type OS=Ricinus communis PE=3 SV=1	KOG0907	2e-41	Thioredoxin			FAN_iscf00000552.1.g00001.1	GO:0005737,GO:0015035,GO:0045454,GO:0006662	cytoplasm|protein disulfide oxidoreductase activity|cell redox homeostasis|glycerol ether metabolic process
FAN_iscf00000757.1.g00001.1	7.10436	5.16346	34.16	13.3836	10.2027	23.5978	gi|470103273|ref|XP_004288067.1|PREDICTED: probable transcription factor KAN4 [Fragaria vesca subsp. vesca]	3e-37									FAN_iscf00000757.1.g00001.1
FAN_iscf00002295.1.g00001.1	0.217265	0.595051	10.1944	29.2213	0.970899	0.968536	gi|764537231|ref|XP_011458840.1|PREDICTED: uncharacterized protein LOC105349822 [Fragaria vesca subsp. vesca]	2e-165									FAN_iscf00002295.1.g00001.1
FAN_iscf00002377.1.g00001.1	10.4352	7.59841	44.9195	54.4597	46.1776	7.60722	gi|764589124|ref|XP_011464962.1|PREDICTED: hydroxymethylglutaryl-CoA lyase, mitochondrial-like [Fragaria vesca subsp. vesca]	4e-71	sp|O81027|HMGCL_ARATH	6e-57	Hydroxymethylglutaryl-CoA lyase, mitochondrial OS=Arabidopsis thaliana GN=HMGCL PE=1 SV=2	KOG2368	6e-58	Hydroxymethylglutaryl-CoA lyase			FAN_iscf00002377.1.g00001.1	GO:0005759,GO:0005739,GO:0004419,GO:0046872	mitochondrial matrix|mitochondrion|hydroxymethylglutaryl-CoA lyase activity|metal ion binding	path:ko04146,path:ko00280,path:ko00650,path:ko00072,path:ko00281	Peroxisome|Valine, leucine and isoleucine degradation|Butanoate metabolism|Synthesis and degradation of ketone bodies|Geraniol degradation
FAN_iscf00003572.1.g00001.1	12.6495	9.85909	48.9208	0	0	0	gi|147842398|emb|CAN60751.1|hypothetical protein VITISV_044288 [Vitis vinifera]	8e-44	sp|P04146|COPIA_DROME	5e-09	Copia protein OS=Drosophila melanogaster GN=GIP PE=1 SV=3	KOG0017	5e-34	FOG: Transposon-encoded proteins with TYA, reverse transcriptase, integrase domains in various combinations			FAN_iscf00003572.1.g00001.1	GO:0004190,GO:0005524,GO:0003676,GO:0008270,GO:0015074	aspartic-type endopeptidase activity|ATP binding|nucleic acid binding|zinc ion binding|DNA integration
FAN_iscf00003630.1.g00001.1	2.29969	2.03968	8.01339	6.79652	10.476	4.53979	gi|470102189|ref|XP_004287540.1|PREDICTED: tetraspanin-2 [Fragaria vesca subsp. vesca]	3e-101	sp|Q9ZUN5|TET2_ARATH	1e-60	Tetraspanin-2 OS=Arabidopsis thaliana GN=TET2 PE=2 SV=1						FAN_iscf00003630.1.g00001.1	GO:0016021	integral component of membrane
FAN_iscf00004270.1.g00002.1	0	0.0257642	0.924423	6.2218	0	0	gi|595949542|ref|XP_007216306.1|hypothetical protein PRUPE_ppa019597mg, partial [Prunus persica]	2e-132	sp|P04323|POL3_DROME	2e-60	Retrovirus-related Pol polyprotein from transposon 17.6 OS=Drosophila melanogaster GN=pol PE=4 SV=1	KOG0017	2e-95	FOG: Transposon-encoded proteins with TYA, reverse transcriptase, integrase domains in various combinations			FAN_iscf00004270.1.g00002.1	GO:0004190,GO:0004519,GO:0003676,GO:0003964,GO:0015074	aspartic-type endopeptidase activity|endonuclease activity|nucleic acid binding|RNA-directed DNA polymerase activity|DNA integration
FAN_iscf00004316.1.g00002.1	0.640609	1.70804	0	0	0	0											FAN_iscf00004316.1.g00002.1
FAN_iscf00004355.1.g00001.1	0	0.225767	2.47694	0	0	1.20835	gi|470148828|ref|XP_004309950.1|PREDICTED: zinc finger protein 2 [Fragaria vesca subsp. vesca]	9e-52	sp|Q39261|ZFP2_ARATH	5e-18	Zinc finger protein 2 OS=Arabidopsis thaliana GN=ZFP2 PE=2 SV=1						FAN_iscf00004355.1.g00001.1	GO:0046872,GO:0003700,GO:0006355	metal ion binding|transcription factor activity, sequence-specific DNA binding|regulation of transcription, DNA-templated
FAN_iscf00005098.1.g00002.1	0	0.0779828	0.576222	0.214978	0	0	gi|470125563|ref|XP_004298771.1|PREDICTED: dehydration-responsive element-binding protein 1E [Fragaria vesca subsp. vesca]	5e-117	sp|Q9LN86|DRE1F_ARATH	5e-48	Dehydration-responsive element-binding protein 1F OS=Arabidopsis thaliana GN=DREB1F PE=2 SV=1						FAN_iscf00005098.1.g00002.1	GO:0005634,GO:0043565,GO:0003700,GO:0044212,GO:0016049,GO:0010371,GO:0048510,GO:0050826,GO:0009408,GO:0009414,GO:0006351	nucleus|sequence-specific DNA binding|transcription factor activity, sequence-specific DNA binding|transcription regulatory region DNA binding|cell growth|regulation of gibberellin biosynthetic process|regulation of timing of transition from vegetative to reproductive phase|response to freezing|response to heat|response to water deprivation|transcription, DNA-templated
FAN_iscf00005165.1.g00002.1	0.430318	0.321793	2.74204	0.306894	0	0.821513	gi|764629048|ref|XP_011469389.1|PREDICTED: CSC1-like protein At3g54510 isoform X2 [Fragaria vesca subsp. vesca]	0	sp|F4JCY2|CSCL8_ARATH	5e-160		KOG1134	2e-160	Uncharacterized conserved protein			FAN_iscf00005165.1.g00002.1	GO:0016021,GO:0006811	integral component of membrane|ion transport
FAN_iscf00005534.1.g00002.1	5.24348	6.61604	39.9922	35.5357	4.52654	1.37478	gi|645261642|ref|XP_008236392.1|PREDICTED: uncharacterized protein LOC103335165 [Prunus mume]	0									FAN_iscf00005534.1.g00002.1
FAN_iscf00006060.1.g00001.1	363.595	104.315	1304.13	512.51	174.593	108.591	gi|764635826|ref|XP_011470156.1|PREDICTED: uncharacterized protein LOC105353125 [Fragaria vesca subsp. vesca]	4e-29									FAN_iscf00006060.1.g00001.1
FAN_iscf00006065.1.g00001.1	273.411	221.293	4.31261	0.519163	5.74618	29.821	gi|645238218|ref|XP_008225574.1|PREDICTED: uncharacterized protein LOC103325207 [Prunus mume]	2e-22				KOG2287	9e-08	Galactosyltransferases			FAN_iscf00006065.1.g00001.1
FAN_iscf00006289.1.g00005.1	0.504289	4.38089	18.0764	16.963	0.73231	0.835391	gi|470117863|ref|XP_004295066.1|PREDICTED: putative calmodulin-like protein 2 [Fragaria vesca subsp. vesca]	4e-56	sp|P23286|CALM_CANAX	3e-06	Calmodulin OS=Candida albicans GN=CMD1 PE=3 SV=2	KOG0027	5e-27	Calmodulin and related proteins (EF-Hand superfamily)			FAN_iscf00006289.1.g00005.1	GO:0005509	calcium ion binding	path:ko04114,path:ko04014,path:ko04015,path:ko04020,path:ko04022,path:ko04024,path:ko04070,path:ko05214,path:ko05133,path:ko05152,path:ko05010,path:ko05031,path:ko05034,path:ko04261,path:ko04270,path:ko04970,path:ko04971,path:ko04910,path:ko04912,path:ko04915,path:ko04916,path:ko04921,path:ko04922,path:ko04924,path:ko04925,path:ko04626,path:ko04713,path:ko04720,path:ko04722,path:ko04728,path:ko04…	Oocyte meiosis|Ras signaling pathway|Rap1 signaling pathway|Calcium signaling pathway|cGMP - PKG signaling pathway|cAMP signaling pathway|Phosphatidylinositol signaling system|Glioma|Pertussis|Tuberculosis|Alzheimer's disease|Amphetamine addiction|Alcoholism|Adrenergic signaling in cardiomyocytes|Vascular smooth muscle contraction|Salivary secretion|Gastric acid secretion|Insulin signaling pathwa…
FAN_iscf00006527.1.g00001.1	5.53489	5.92146	0	0	0	0	gi|470117628|ref|XP_004294955.1|PREDICTED: shikimate O-hydroxycinnamoyltransferase-like [Fragaria vesca subsp. vesca]	1e-32	sp|Q8GSM7|HST_TOBAC	1e-19	Shikimate O-hydroxycinnamoyltransferase OS=Nicotiana tabacum GN=HST PE=1 SV=1						FAN_iscf00006527.1.g00001.1	GO:0047172	shikimate O-hydroxycinnamoyltransferase activity	path:ko00940,path:ko00941,path:ko00945	Phenylpropanoid biosynthesis|Flavonoid biosynthesis|Stilbenoid, diarylheptanoid and gingerol biosynthesis
FAN_iscf00006527.1.g00002.1	8.40717	9.10901	0	0	0	0	gi|764582174|ref|XP_011464096.1|PREDICTED: uncharacterized protein LOC101292509 isoform X1 [Fragaria vesca subsp. vesca]	0	sp|P10978|POLX_TOBAC	3e-08	Retrovirus-related Pol polyprotein from transposon TNT 1-94 OS=Nicotiana tabacum PE=2 SV=1	KOG0017	4e-32	FOG: Transposon-encoded proteins with TYA, reverse transcriptase, integrase domains in various combinations			FAN_iscf00006527.1.g00002.1	GO:0004190,GO:0004519,GO:0003676,GO:0003964,GO:0008270,GO:0015074	aspartic-type endopeptidase activity|endonuclease activity|nucleic acid binding|RNA-directed DNA polymerase activity|zinc ion binding|DNA integration
FAN_iscf00006926.1.g00003.1	0.573207	0.76735	4.66145	4.82335	6.54188	1.89428	gi|764537929|ref|XP_011458884.1|PREDICTED: CSC1-like protein RXW8 [Fragaria vesca subsp. vesca]	0	sp|F4IBD7|CSCLA_ARATH	0		KOG1134	2e-77	Uncharacterized conserved protein			FAN_iscf00006926.1.g00003.1	GO:0016021,GO:0006811	integral component of membrane|ion transport
FAN_iscf00007033.1.g00001.1	0.592419	0.222089	5.3129	22.5531	0	0.200638	gi|470149276|ref|XP_004310165.1|PREDICTED: kiwellin-like [Fragaria vesca subsp. vesca]	5e-105	sp|P84527|KIWEL_ACTDE	1e-68	Kiwellin OS=Actinidia deliciosa PE=1 SV=1						FAN_iscf00007033.1.g00001.1	GO:0005576	extracellular region
FAN_iscf00007254.1.g00001.1	28.0792	18.4333	97.8137	20.8754	12.7356	15.9198	gi|470143130|ref|XP_004307235.1|PREDICTED: serine hydroxymethyltransferase 7 [Fragaria vesca subsp. vesca]	1e-162	sp|Q84WV0|GLYC7_ARATH	2e-121	Serine hydroxymethyltransferase 7 OS=Arabidopsis thaliana GN=SHM7 PE=2 SV=1	KOG2467	4e-122	Glycine/serine hydroxymethyltransferase			FAN_iscf00007254.1.g00001.1	GO:0005737,GO:0004372,GO:0030170,GO:0006544,GO:0006563,GO:0046686,GO:0035999	cytoplasm|glycine hydroxymethyltransferase activity|pyridoxal phosphate binding|glycine metabolic process|L-serine metabolic process|response to cadmium ion|tetrahydrofolate interconversion	path:ko00260,path:ko00630,path:ko00680,path:ko00670,path:ko00460,path:ko01200,path:ko01230	Glycine, serine and threonine metabolism|Glyoxylate and dicarboxylate metabolism|Methane metabolism|One carbon pool by folate|Cyanoamino acid metabolism|Carbon metabolism|Biosynthesis of amino acids
FAN_iscf00007555.1.g00001.1	11.671	11.9651	0.99008	0	0	0	gi|470106108|ref|XP_004289417.1|PREDICTED: uncharacterized protein LOC101293531 [Fragaria vesca subsp. vesca]	8e-149									FAN_iscf00007555.1.g00001.1
FAN_iscf00007704.1.g00001.1	16.5859	24.2742	3.78516	4.06819	2.48977	7.9037	gi|470109384|ref|XP_004290978.1|PREDICTED: NADH dehydrogenase [ubiquinone] iron-sulfur protein 4, mitochondrial-like [Fragaria vesca subsp. vesca]	6e-77	sp|Q9FJW4|NDUS4_ARATH	4e-50	NADH dehydrogenase [ubiquinone] iron-sulfur protein 4, mitochondrial OS=Arabidopsis thaliana GN=FRO1 PE=2 SV=1	KOG3389	8e-51	NADH:ubiquinone oxidoreductase, NDUFS4/18 kDa subunit			FAN_iscf00007704.1.g00001.1	GO:0005747,GO:0005739,GO:0050897,GO:0008137,GO:0009631,GO:0022900,GO:0006970	mitochondrial respiratory chain complex I|mitochondrion|cobalt ion binding|NADH dehydrogenase (ubiquinone) activity|cold acclimation|electron transport chain|response to osmotic stress	path:ko04932,path:ko05010,path:ko05012,path:ko05016,path:ko00190	Non-alcoholic fatty liver disease (NAFLD)|Alzheimer's disease|Parkinson's disease|Huntington's disease|Oxidative phosphorylation
FAN_iscf00007745.1.g00001.1	82.3395	83.3467	5.63352	2.1698	10.1554	30.6734	gi|470109384|ref|XP_004290978.1|PREDICTED: NADH dehydrogenase [ubiquinone] iron-sulfur protein 4, mitochondrial-like [Fragaria vesca subsp. vesca]	1e-10									FAN_iscf00007745.1.g00001.1	path:ko04932,path:ko05010,path:ko05012,path:ko05016,path:ko00190	Non-alcoholic fatty liver disease (NAFLD)|Alzheimer's disease|Parkinson's disease|Huntington's disease|Oxidative phosphorylation
FAN_iscf00007749.1.g00001.1	10.1667	18.0373	2.0093	0	0	0	gi|764638517|ref|XP_011470464.1|PREDICTED: LOW QUALITY PROTEIN: uncharacterized protein LOC101312974 [Fragaria vesca subsp. vesca]	6e-159	sp|Q8I7P9|POL5_DROME	9e-24	Retrovirus-related Pol polyprotein from transposon opus OS=Drosophila melanogaster GN=pol PE=4 SV=1	KOG0017	3e-66	FOG: Transposon-encoded proteins with TYA, reverse transcriptase, integrase domains in various combinations			FAN_iscf00007749.1.g00001.1	GO:0005634,GO:0004519,GO:0003676,GO:0008233,GO:0003964,GO:0015074,GO:0006278,GO:0006313	nucleus|endonuclease activity|nucleic acid binding|peptidase activity|RNA-directed DNA polymerase activity|DNA integration|RNA-dependent DNA replication|transposition, DNA-mediated
FAN_iscf00008036.1.g00001.1	39.0142	37.3881	157.257	69.1291	0	4.18827	gi|764594463|ref|XP_011465629.1|PREDICTED: uncharacterized protein LOC105351809 [Fragaria vesca subsp. vesca]	1e-69									FAN_iscf00008036.1.g00001.1
FAN_iscf00008363.1.g00001.1	6.34052	6.26913	1.92013	3.41327	8.8606	3.51972	gi|470108292|ref|XP_004290455.1|PREDICTED: uncharacterized oxidoreductase At4g09670 [Fragaria vesca subsp. vesca]	1e-48	sp|Q9SZ83|Y4967_ARATH	3e-32	Uncharacterized oxidoreductase At4g09670 OS=Arabidopsis thaliana GN=At4g09670 PE=1 SV=1	KOG2741	8e-33	Dimeric dihydrodiol dehydrogenase			FAN_iscf00008363.1.g00001.1	GO:0005829,GO:0016491	cytosol|oxidoreductase activity
FAN_iscf00008675.1.g00001.1	13.4817	14.9963	53.9182	36.952	16.2816	16.1923	gi|764568391|ref|XP_011462321.1|PREDICTED: glutamate receptor 2.8-like [Fragaria vesca subsp. vesca]	6e-112	sp|Q9C5V5|GLR28_ARATH	1e-18	Glutamate receptor 2.8 OS=Arabidopsis thaliana GN=GLR2.8 PE=2 SV=2	KOG1052	3e-19	Glutamate-gated kainate-type ion channel receptor subunit GluR5 and related subunits			FAN_iscf00008675.1.g00001.1	GO:0016021,GO:0005622,GO:0005886,GO:0005262,GO:0008066,GO:0004970,GO:0070588,GO:0006816,GO:0019722,GO:0071230	integral component of membrane|intracellular|plasma membrane|calcium channel activity|glutamate receptor activity|ionotropic glutamate receptor activity|calcium ion transmembrane transport|calcium ion transport|calcium-mediated signaling|cellular response to amino acid stimulus
FAN_iscf00008707.1.g00001.1	2.38602	4.9809	0	0	0	0	gi|470113778|ref|XP_004293097.1|PREDICTED: retrovirus-related Pol polyprotein from transposon 297 [Fragaria vesca subsp. vesca]	0	sp|P04323|POL3_DROME	8e-41	Retrovirus-related Pol polyprotein from transposon 17.6 OS=Drosophila melanogaster GN=pol PE=4 SV=1	KOG0017	5e-72	FOG: Transposon-encoded proteins with TYA, reverse transcriptase, integrase domains in various combinations			FAN_iscf00008707.1.g00001.1	GO:0004190,GO:0004519,GO:0003676,GO:0003964,GO:0015074	aspartic-type endopeptidase activity|endonuclease activity|nucleic acid binding|RNA-directed DNA polymerase activity|DNA integration
FAN_iscf00009171.1.g00001.1	38.3406	0	5.20138	16.6476	8.89554	1.20551	gi|470143150|ref|XP_004307245.1|PREDICTED: cyclin-U4-1 [Fragaria vesca subsp. vesca]	3e-43	sp|O80513|CCU41_ARATH	1e-23	Cyclin-U4-1 OS=Arabidopsis thaliana GN=CYCU4-1 PE=1 SV=1	KOG1674	3e-24	Cyclin			FAN_iscf00009171.1.g00001.1	GO:0007049,GO:0051301,GO:0000079	cell cycle|cell division|regulation of cyclin-dependent protein serine/threonine kinase activity
FAN_iscf00009788.1.g00001.1	0.566538	0.183737	2.64758	0.515459	0.286828	0.563759	gi|470124889|ref|XP_004298441.1|PREDICTED: uncharacterized protein LOC101308572 [Fragaria vesca subsp. vesca]	0	sp|P77931|PVADH_PSESP	2e-27	Polyvinylalcohol dehydrogenase OS=Pseudomonas sp. GN=pvaA PE=1 SV=1						FAN_iscf00009788.1.g00001.1	GO:0005737,GO:0009055,GO:0020037,GO:0046872,GO:0047059	cytoplasm|electron carrier activity|heme binding|metal ion binding|polyvinyl alcohol dehydrogenase (cytochrome) activity
FAN_iscf00009934.1.g00003.1	2.335	3.3432	0.324394	0.644161	0.0942823	0.669711	gi|764633665|ref|XP_011469907.1|PREDICTED: calmodulin-binding receptor-like cytoplasmic kinase 2 isoform X1 [Fragaria vesca subsp. vesca]	0	sp|C0LGR6|Y4291_ARATH	1e-77	Probable LRR receptor-like serine/threonine-protein kinase At4g29180 OS=Arabidopsis thaliana GN=At4g29180 PE=2 SV=2	KOG1187	6e-69	Serine/threonine protein kinase	PRGDB00172982	ppa018346m	FAN_iscf00009934.1.g00003.1	GO:0016021,GO:0005524,GO:0004674	integral component of membrane|ATP binding|protein serine/threonine kinase activity
FAN_iscf00010116.1.g00003.1	0.964855	1.57299	0.246605	0.0977584	1.1363	0.496884	gi|764572609|ref|XP_004298179.2|PREDICTED: pentatricopeptide repeat-containing protein At5g19020, mitochondrial [Fragaria vesca subsp. vesca]	0	sp|P0C8Q8|PP394_ARATH	8e-163	Pentatricopeptide repeat-containing protein At5g19020, mitochondrial OS=Arabidopsis thaliana GN=PCMP-E42 PE=2 SV=1	KOG4197	2e-160	FOG: PPR repeat			FAN_iscf00010116.1.g00003.1	GO:0005739	mitochondrion
FAN_iscf00010214.1.g00001.1	6.79589	8.15043	42.0864	72.3178	17.8605	2.33516	gi|470102848|ref|XP_004287863.1|PREDICTED: dehydrin Xero 2 [Fragaria vesca subsp. vesca]	3e-64	sp|P25863|XERO1_ARATH	7e-09	Dehydrin Xero 1 OS=Arabidopsis thaliana GN=XERO1 PE=2 SV=2						FAN_iscf00010214.1.g00001.1	GO:0005829,GO:0006950,GO:0009415	cytosol|response to stress|response to water
FAN_iscf00010422.1.g00001.1	3.44775	2.10253	17.8061	21.8965	24.8664	27.1996	gi|764552915|ref|XP_011460350.1|PREDICTED: putative receptor-like protein kinase At4g00960 [Fragaria vesca subsp. vesca]	3e-93	sp|Q9C5S8|CRK5_ARATH	2e-36	Cysteine-rich receptor-like protein kinase 5 OS=Arabidopsis thaliana GN=CRK5 PE=1 SV=1	KOG1187	2e-33	Serine/threonine protein kinase	PRGDB00173423		FAN_iscf00010422.1.g00001.1	GO:0016021,GO:0005886,GO:0009506,GO:0005524,GO:0004674,GO:0006952,GO:0042742,GO:0012501,GO:0006468,GO:0009751	integral component of membrane|plasma membrane|plasmodesma|ATP binding|protein serine/threonine kinase activity|defense response|defense response to bacterium|programmed cell death|protein phosphorylation|response to salicylic acid
FAN_iscf00010423.1.g00001.1	4.95315	2.56637	0	0	0	0	gi|764562561|ref|XP_011461485.1|PREDICTED: uncharacterized protein LOC101292781 isoform X2 [Fragaria vesca subsp. vesca]	3e-29									FAN_iscf00010423.1.g00001.1
FAN_iscf00010437.1.g00001.1	0	0	1.62925	0	0	0.356587	gi|595845325|ref|XP_007208910.1|hypothetical protein PRUPE_ppa027113mg, partial [Prunus persica]	6e-24	sp|Q9ZWS6|ARR6_ARATH	2e-22	Two-component response regulator ARR6 OS=Arabidopsis thaliana GN=ARR6 PE=1 SV=2	KOG1601	5e-23	GATA-4/5/6 transcription factors			FAN_iscf00010437.1.g00001.1	GO:0005634,GO:0000156,GO:0009736,GO:0006355,GO:0009735,GO:0006351	nucleus|phosphorelay response regulator activity|cytokinin-activated signaling pathway|regulation of transcription, DNA-templated|response to cytokinin|transcription, DNA-templated	path:ko04075	Plant hormone signal transduction
FAN_iscf00010945.1.g00001.1	3.21781	4.30929	13.0531	6.02967	10.9382	9.06721	gi|470127306|ref|XP_004299613.1|PREDICTED: uncharacterized WD repeat-containing protein C2A9.03 [Fragaria vesca subsp. vesca]	6e-139	sp|B4N0L0|EIF3I_DROWI	6e-06	Eukaryotic translation initiation factor 3 subunit I OS=Drosophila willistoni GN=Trip1 PE=3 SV=1	KOG4532	6e-07	WD40-like repeat containing protein	PRGDB00214485	MDP0000287433	FAN_iscf00010945.1.g00001.1	GO:0016282,GO:0033290,GO:0005852,GO:0003743,GO:0001731,GO:0006446	eukaryotic 43S preinitiation complex|eukaryotic 48S preinitiation complex|eukaryotic translation initiation factor 3 complex|translation initiation factor activity|formation of translation preinitiation complex|regulation of translational initiation
FAN_iscf00010978.1.g00001.1	4.90497	11.6753	0.642883	2.56248	8.71702	6.55351	gi|764631568|ref|XP_011469661.1|PREDICTED: uncharacterized protein LOC101299044 isoform X1 [Fragaria vesca subsp. vesca]	4e-91									FAN_iscf00010978.1.g00001.1
FAN_iscf00011357.1.g00001.1	0	0	0.192405	0.0379374	0	0	gi|951064710|ref|XP_014523583.1|PREDICTED: uncharacterized protein LOC106779887 [Vigna radiata var. radiata]	5e-109	sp|Q7LHG5|YI31B_YEAST	1e-24	Transposon Ty3-I Gag-Pol polyprotein OS=Saccharomyces cerevisiae (strain ATCC 204508 / S288c) GN=TY3B-I PE=3 SV=2	KOG0017	2e-96	FOG: Transposon-encoded proteins with TYA, reverse transcriptase, integrase domains in various combinations			FAN_iscf00011357.1.g00001.1	GO:0005737,GO:0005634,GO:0000943,GO:0004190,GO:0005524,GO:0003677,GO:0003887,GO:0008233,GO:0004540,GO:0003723,GO:0003964,GO:0004523,GO:0008270,GO:0071897,GO:0015074,GO:0006310,GO:0090501,GO:0006278,GO:0032197,GO:0019076	cytoplasm|nucleus|retrotransposon nucleocapsid|aspartic-type endopeptidase activity|ATP binding|DNA binding|DNA-directed DNA polymerase activity|peptidase activity|ribonuclease activity|RNA binding|RNA-directed DNA polymerase activity|RNA-DNA hybrid ribonuclease activity|zinc ion binding|DNA biosynthetic process|DNA integration|DNA recombination|RNA phosphodiester bond hydrolysis|RNA-dependent DN…
FAN_iscf00011379.1.g00001.1	0	0	4.51286	53.5713	0	9.34863	gi|764621282|ref|XP_011468631.1|PREDICTED: triacylglycerol lipase 2-like [Fragaria vesca subsp. vesca]	3e-51	sp|Q67ZU1|LIP2_ARATH	4e-15	Triacylglycerol lipase 2 OS=Arabidopsis thaliana GN=LIP2 PE=2 SV=1	KOG2624	3e-16	Triglyceride lipase-cholesterol esterase			FAN_iscf00011379.1.g00001.1	GO:0005576,GO:0016298,GO:0004806,GO:0002213,GO:0016042	extracellular region|lipase activity|triglyceride lipase activity|defense response to insect|lipid catabolic process	path:ko04142,path:ko00100	Lysosome|Steroid biosynthesis
FAN_iscf00011449.1.g00001.1	4.89719	10.5742	1.36013	0	0	0.0359837	gi|470113778|ref|XP_004293097.1|PREDICTED: retrovirus-related Pol polyprotein from transposon 297 [Fragaria vesca subsp. vesca]	0	sp|P0CT40|TF29_SCHPO	3e-153	Transposon Tf2-9 polyprotein OS=Schizosaccharomyces pombe (strain 972 / ATCC 24843) GN=Tf2-9 PE=3 SV=1	KOG0017	0	FOG: Transposon-encoded proteins with TYA, reverse transcriptase, integrase domains in various combinations			FAN_iscf00011449.1.g00001.1	GO:0005737,GO:0004190,GO:0003677,GO:0003887,GO:0004519,GO:0046872,GO:0003723,GO:0003964,GO:0015074,GO:0006310	cytoplasm|aspartic-type endopeptidase activity|DNA binding|DNA-directed DNA polymerase activity|endonuclease activity|metal ion binding|RNA binding|RNA-directed DNA polymerase activity|DNA integration|DNA recombination
FAN_iscf00011468.1.g00001.1	13.5387	27.0106	89.7428	21.8664	54.8102	28.5774	gi|764636913|ref|XP_004309165.2|PREDICTED: ABC transporter C family member 10-like [Fragaria vesca subsp. vesca]	6e-105	sp|Q9LYS2|AB10C_ARATH	2e-87	ABC transporter C family member 10 OS=Arabidopsis thaliana GN=ABCC10 PE=2 SV=2	KOG0054	4e-88	Multidrug resistance-associated protein/mitoxantrone resistance protein, ABC superfamily			FAN_iscf00011468.1.g00001.1	GO:0016021,GO:0005774,GO:0005524,GO:0042626,GO:0008559	integral component of membrane|vacuolar membrane|ATP binding|ATPase activity, coupled to transmembrane movement of substances|xenobiotic-transporting ATPase activity	path:ko02010,path:ko04976	ABC transporters|Bile secretion
FAN_iscf00011824.1.g00001.1	0.817206	1.32791	0.113174	0.706376	0.541054	1.14237	gi|470134245|ref|XP_004302965.1|PREDICTED: uncharacterized protein LOC101311978 isoform X1 [Fragaria vesca subsp. vesca]	1e-174	sp|O58403|RACD_PYRHO	2e-14		KOG0017	3e-22	FOG: Transposon-encoded proteins with TYA, reverse transcriptase, integrase domains in various combinations			FAN_iscf00011824.1.g00001.1	GO:0047689,GO:0006520	aspartate racemase activity|cellular amino acid metabolic process
FAN_iscf00012194.1.g00001.1	2.10217	3.91416	20.8382	21.6185	3.97246	28.9677	gi|470118076|ref|XP_004295169.1|PREDICTED: E3 ubiquitin-protein ligase RMA3 [Fragaria vesca subsp. vesca]	6e-112	sp|Q8GUK7|RMA3_ARATH	1e-35	E3 ubiquitin-protein ligase RMA3 OS=Arabidopsis thaliana GN=RMA3 PE=1 SV=1	KOG0823	7e-36	Predicted E3 ubiquitin ligase			FAN_iscf00012194.1.g00001.1	GO:0005783,GO:0005789,GO:0016021,GO:0016874,GO:0004842,GO:0008270	endoplasmic reticulum|endoplasmic reticulum membrane|integral component of membrane|ligase activity|ubiquitin-protein transferase activity|zinc ion binding	path:ko04141	Protein processing in endoplasmic reticulum
FAN_iscf00012380.1.g00002.1	56.6894	50.7366	730.331	78.1184	75.3467	21.5697											FAN_iscf00012380.1.g00002.1
FAN_iscf00012411.1.g00002.1	1.01984	1.31844	0.0598557	0	0.474446	0.293724	gi|470130267|ref|XP_004301025.1|PREDICTED: putative pentatricopeptide repeat-containing protein At5g37570 [Fragaria vesca subsp. vesca]	0	sp|Q9LS72|PP261_ARATH	1e-115	Pentatricopeptide repeat-containing protein At3g29230 OS=Arabidopsis thaliana GN=PCMP-E27 PE=2 SV=1	KOG4197	3e-116	FOG: PPR repeat			FAN_iscf00012411.1.g00002.1
FAN_iscf00012589.1.g00001.1	2.56763	5.02	0.216404	0.633339	2.69416	1.18047	gi|764618910|ref|XP_011468299.1|PREDICTED: nuclear pore complex protein GP210 [Fragaria vesca subsp. vesca]	2e-46									FAN_iscf00012589.1.g00001.1	path:ko03013	RNA transport
FAN_iscf00012812.1.g00001.1	1.30636	1.73306	55.3368	59.3568	31.4572	4.4989	gi|764622223|ref|XP_011468754.1|PREDICTED: uncharacterized protein LOC101296030 isoform X2 [Fragaria vesca subsp. vesca]	5e-112	sp|Q84WU2|UBP13_ARATH	7e-35	Ubiquitin carboxyl-terminal hydrolase 13 OS=Arabidopsis thaliana GN=UBP13 PE=1 SV=1	KOG1863	2e-35	Ubiquitin carboxyl-terminal hydrolase			FAN_iscf00012812.1.g00001.1	GO:0005829,GO:0009506,GO:0036459,GO:0016579,GO:0006511	cytosol|plasmodesma|thiol-dependent ubiquitinyl hydrolase activity|protein deubiquitination|ubiquitin-dependent protein catabolic process
FAN_iscf00013359.1.g00001.1	16.1741	28.6253	110.928	152.018	47.3735	39.4685	gi|470136194|ref|XP_004303882.1|PREDICTED: uncharacterized protein LOC101311778 [Fragaria vesca subsp. vesca]	2e-44									FAN_iscf00013359.1.g00001.1
FAN_iscf00014099.1.g00001.1	9.45384	12.6633	2.14479	4.72374	10.0666	9.05643	gi|470129152|ref|XP_004300490.1|PREDICTED: glutamine-dependent NAD(+) synthetase [Fragaria vesca subsp. vesca]	0	sp|Q9C723|NADE_ARATH	0	Glutamine-dependent NAD(+) synthetase OS=Arabidopsis thaliana GN=At1g55090 PE=2 SV=1	KOG2303	0	Predicted NAD synthase, contains CN hydrolase domain			FAN_iscf00014099.1.g00001.1	GO:0005829,GO:0005524,GO:0016810,GO:0003952,GO:0009435	cytosol|ATP binding|hydrolase activity, acting on carbon-nitrogen (but not peptide) bonds|NAD+ synthase (glutamine-hydrolyzing) activity|NAD biosynthetic process	path:ko00760	Nicotinate and nicotinamide metabolism
FAN_iscf00014122.1.g00001.1	9.58026	13.1886	62.2745	79.164	46.4717	15.5862	gi|764525503|ref|XP_011457905.1|PREDICTED: uncharacterized protein LOC101299141 [Fragaria vesca subsp. vesca]	7e-179	sp|Q9LQ55|DRP2B_ARATH	1e-10	Dynamin-2B OS=Arabidopsis thaliana GN=DRP2B PE=1 SV=2	KOG0446	3e-11	Vacuolar sorting protein VPS1, dynamin, and related proteins			FAN_iscf00014122.1.g00001.1	GO:0009504,GO:0045334,GO:0005829,GO:0005874,GO:0005886,GO:0009506,GO:0005773,GO:0030276,GO:0005525,GO:0003924,GO:0072583,GO:0009737	cell plate|clathrin-coated endocytic vesicle|cytosol|microtubule|plasma membrane|plasmodesma|vacuole|clathrin binding|GTP binding|GTPase activity|clathrin-mediated endocytosis|response to abscisic acid
FAN_iscf00014212.1.g00002.1	61.0448	35.3193	0	0	1.26866	4.59207	gi|668347770|dbj|BAP18900.1|flowering locus T [Fragaria x ananassa]	2e-95	sp|Q93WI9|HD3A_ORYSJ	5e-84	Protein HEADING DATE 3A OS=Oryza sativa subsp. japonica GN=HD3A PE=1 SV=1	KOG3346	1e-78	Phosphatidylethanolamine binding protein			FAN_iscf00014212.1.g00002.1	GO:0005737,GO:0005634,GO:0008429,GO:0030154,GO:0009908,GO:0010229,GO:0009909,GO:0048510,GO:0048572,GO:0048575	cytoplasm|nucleus|phosphatidylethanolamine binding|cell differentiation|flower development|inflorescence development|regulation of flower development|regulation of timing of transition from vegetative to reproductive phase|short-day photoperiodism|short-day photoperiodism, flowering	path:ko04712	Circadian rhythm - plant
FAN_iscf00015091.1.g00001.1	8.05868	10.6472	40.7877	36.8475	23.5059	17.5356	gi|470136979|ref|XP_004304258.1|PREDICTED: uncharacterized protein LOC101302676 [Fragaria vesca subsp. vesca]	0									FAN_iscf00015091.1.g00001.1
FAN_iscf00015204.1.g00001.1	0.0949921	0	1.10858	0.993274	0.595094	6.56737	gi|470109123|ref|XP_004290851.1|PREDICTED: WAT1-related protein At4g08290 [Fragaria vesca subsp. vesca]	0	sp|Q9SUF1|WTR31_ARATH	4e-130	WAT1-related protein At4g08290 OS=Arabidopsis thaliana GN=At4g08290 PE=2 SV=1						FAN_iscf00015204.1.g00001.1	GO:0016021,GO:0005886,GO:0015171,GO:0032973,GO:0080144,GO:0043090,GO:0003333	integral component of membrane|plasma membrane|amino acid transmembrane transporter activity|amino acid export|amino acid homeostasis|amino acid import|amino acid transmembrane transport
FAN_iscf00015241.1.g00001.1	30.5183	35.3553	3.04329	34.507	74.325	32.7207	gi|156104844|dbj|BAF75825.1|hypothetical protein [Malus domestica]	6e-113	sp|O64937|EF1A_ORYSJ	2e-109	Elongation factor 1-alpha OS=Oryza sativa subsp. japonica GN=REFA1 PE=2 SV=2	KOG0052	8e-108	Translation elongation factor EF-1 alpha/Tu			FAN_iscf00015241.1.g00001.1	GO:0005737,GO:0005622,GO:0005525,GO:0003924,GO:0003746	cytoplasm|intracellular|GTP binding|GTPase activity|translation elongation factor activity	path:ko03013,path:ko05134	RNA transport|Legionellosis
FAN_iscf00015339.1.g00001.1	626.474	715.108	2550.84	2655.16	553.476	1489.29	gi|470110837|ref|XP_004291669.1|PREDICTED: uncharacterized protein LOC101306984 [Fragaria vesca subsp. vesca]	7e-45				KOG1944	6e-41	Peroxisomal membrane protein MPV17 and related proteins			FAN_iscf00015339.1.g00001.1	path:ko04146	Peroxisome
FAN_iscf00015924.1.g00002.1	1.53092	3.32078	0	0	0	0.913978	gi|764595132|ref|XP_011465777.1|PREDICTED: uncharacterized protein LOC101297450 [Fragaria vesca subsp. vesca]	1e-58									FAN_iscf00015924.1.g00002.1
FAN_iscf00016205.1.g00002.1	20.3979	35.2509	1.57838	15.8323	21.1695	4.7146	gi|470122788|ref|XP_004297420.1|PREDICTED: vacuolar iron transporter 1-like [Fragaria vesca subsp. vesca]	3e-86	sp|Q9ZUA5|VIT1_ARATH	3e-64	Vacuolar iron transporter 1 OS=Arabidopsis thaliana GN=VIT1 PE=2 SV=1	KOG4473	7e-65	Uncharacterized membrane protein			FAN_iscf00016205.1.g00002.1	GO:0016021,GO:0005774,GO:0005384,GO:0030026,GO:0071281,GO:0006880,GO:0055072,GO:0071421	integral component of membrane|vacuolar membrane|manganese ion transmembrane transporter activity|cellular manganese ion homeostasis|cellular response to iron ion|intracellular sequestering of iron ion|iron ion homeostasis|manganese ion transmembrane transport
FAN_iscf00016264.1.g00001.1	1.47008	2.83732	0.111829	0.446735	1.08994	0.647404	gi|470139849|ref|XP_004305658.1|PREDICTED: putative pentatricopeptide repeat-containing protein At3g11460 [Fragaria vesca subsp. vesca]	4e-157	sp|Q9CAY1|PP223_ARATH	5e-96	Putative pentatricopeptide repeat-containing protein At3g11460 OS=Arabidopsis thaliana GN=PCMP-H52 PE=3 SV=1	KOG4197	1e-96	FOG: PPR repeat			FAN_iscf00016264.1.g00001.1	GO:0008270,GO:0016554	zinc ion binding|cytidine to uridine editing
FAN_iscf00017349.1.g00001.1	0.449819	0.345279	5.24371	0.244625	0.204182	0	gi|764593312|ref|XP_011465462.1|PREDICTED: probable vacuolar amino acid transporter YPQ2 isoform X2 [Fragaria vesca subsp. vesca]	4e-136				KOG2913	2e-51	Predicted membrane protein			FAN_iscf00017349.1.g00001.1
FAN_iscf00017609.1.g00001.1	1.29345	2.70432	0.0575555	0.114194	0.480485	0.617166	gi|764603461|ref|XP_004305365.2|PREDICTED: pentatricopeptide repeat-containing protein At5g12100, mitochondrial [Fragaria vesca subsp. vesca]	0	sp|Q9FMQ1|PP376_ARATH	0	Pentatricopeptide repeat-containing protein At5g12100, mitochondrial OS=Arabidopsis thaliana GN=At5g12100 PE=2 SV=1	KOG4197	0	FOG: PPR repeat			FAN_iscf00017609.1.g00001.1	GO:0005739,GO:0008270	mitochondrion|zinc ion binding
FAN_iscf00017616.1.g00002.1	10.6922	18.1722	74.6193	138.109	1.35422	4.20679	gi|470110867|ref|XP_004291682.1|PREDICTED: probable CCR4-associated factor 1 homolog 11 [Fragaria vesca subsp. vesca]	0	sp|Q9FMS6|CAF1K_ARATH	1e-138	Probable CCR4-associated factor 1 homolog 11 OS=Arabidopsis thaliana GN=CAF1-11 PE=2 SV=1	KOG0304	3e-139	mRNA deadenylase subunit			FAN_iscf00017616.1.g00002.1	GO:0030015,GO:0000932,GO:0005634,GO:0008408,GO:0046872,GO:0004535,GO:0003723,GO:0042742,GO:0043928,GO:0017148,GO:0000289,GO:0090305,GO:0006355,GO:0090503,GO:0006351	CCR4-NOT core complex|cytoplasmic mRNA processing body|nucleus|3'-5' exonuclease activity|metal ion binding|poly(A)-specific ribonuclease activity|RNA binding|defense response to bacterium|exonucleolytic nuclear-transcribed mRNA catabolic process involved in deadenylation-dependent decay|negative regulation of translation|nuclear-transcribed mRNA poly(A) tail shortening|nucleic acid phosphodieste…	path:ko03018	RNA degradation
FAN_iscf00017898.1.g00002.1	4.50096	3.18676	14.4072	19.4809	4.14209	2.95992	gi|470142046|ref|XP_004306733.1|PREDICTED: 3-methyl-2-oxobutanoate hydroxymethyltransferase 2, mitochondrial-like [Fragaria vesca subsp. vesca]	7e-52	sp|Q9M315|PANB2_ARATH	1e-38		KOG2949	3e-39	Ketopantoate hydroxymethyltransferase			FAN_iscf00017898.1.g00002.1	GO:0005739,GO:0003864,GO:0050897,GO:0008168,GO:0008270,GO:0015940	mitochondrion|3-methyl-2-oxobutanoate hydroxymethyltransferase activity|cobalt ion binding|methyltransferase activity|zinc ion binding|pantothenate biosynthetic process	path:ko00770	Pantothenate and CoA biosynthesis
FAN_iscf00018506.1.g00001.1	30.3956	44.5013	5.05757	11.3941	14.7173	17.6928	gi|470134892|ref|XP_004303270.1|PREDICTED: COBW domain-containing protein 1 [Fragaria vesca subsp. vesca]	3e-63	sp|Q9BRT8|CBWD1_HUMAN	8e-27	COBW domain-containing protein 1 OS=Homo sapiens GN=CBWD1 PE=1 SV=1	KOG2743	8e-62	Cobalamin synthesis protein			FAN_iscf00018506.1.g00001.1	GO:0005524	ATP binding
FAN_iscf00018588.1.g00001.1	1.18158	0.332297	17.4629	38.4939	0.789087	0.282689	gi|470148257|ref|XP_004309685.1|PREDICTED: monothiol glutaredoxin-S6-like [Fragaria vesca subsp. vesca]	2e-71	sp|Q9LYC8|GRXS6_ARATH	3e-39	Monothiol glutaredoxin-S6 OS=Arabidopsis thaliana GN=GRXS6 PE=3 SV=1	KOG1752	7e-40	Glutaredoxin and related proteins			FAN_iscf00018588.1.g00001.1	GO:0005737,GO:0051537,GO:0009055,GO:0046872,GO:0015035,GO:0045454	cytoplasm|2 iron, 2 sulfur cluster binding|electron carrier activity|metal ion binding|protein disulfide oxidoreductase activity|cell redox homeostasis
FAN_iscf00018771.1.g00002.1	9.77131	6.47428	30.3584	9.99575	4.37472	11.1003	gi|470125383|ref|XP_004298682.1|PREDICTED: geraniol 8-hydroxylase-like [Fragaria vesca subsp. vesca]	1e-180	sp|O04773|C75A6_CAMME	1e-71	Flavonoid 3',5'-hydroxylase OS=Campanula medium GN=CYP75A6 PE=2 SV=1	KOG0156	2e-112	Cytochrome P450 CYP2 subfamily			FAN_iscf00018771.1.g00002.1	GO:0033772,GO:0020037,GO:0005506,GO:0009718	flavonoid 3',5'-hydroxylase activity|heme binding|iron ion binding|anthocyanin-containing compound biosynthetic process
FAN_iscf00019175.1.g00001.1	0	8.74185	50.6566	232.299	95.7072	21.3327	gi|698497794|ref|XP_009794848.1|PREDICTED: glutamyl-tRNA reductase 1, chloroplastic, partial [Nicotiana sylvestris]	5e-49	sp|P93111|HEM11_CUCSA	7e-49	Glutamyl-tRNA reductase 1, chloroplastic OS=Cucumis sativus GN=HEMA1 PE=2 SV=1						FAN_iscf00019175.1.g00001.1	GO:0009507,GO:0008883,GO:0050661,GO:0015995,GO:0006782	chloroplast|glutamyl-tRNA reductase activity|NADP binding|chlorophyll biosynthetic process|protoporphyrinogen IX biosynthetic process	path:ko00860	Porphyrin and chlorophyll metabolism
FAN_iscf00019251.1.g00001.1	2.30244	1.3055	33.7264	9.51652	2.66957	25.396	gi|470127764|ref|XP_004299832.1|PREDICTED: phosphoenolpyruvate carboxykinase [ATP]-like [Fragaria vesca subsp. vesca]	0	sp|Q9T074|PCKA_ARATH	1e-175	Phosphoenolpyruvate carboxykinase [ATP] OS=Arabidopsis thaliana GN=PCKA PE=1 SV=1						FAN_iscf00019251.1.g00001.1	GO:0005829,GO:0016020,GO:0005730,GO:0005634,GO:0005524,GO:0004612,GO:0016036,GO:0009817,GO:0006094,GO:0046686	cytosol|membrane|nucleolus|nucleus|ATP binding|phosphoenolpyruvate carboxykinase (ATP) activity|cellular response to phosphate starvation|defense response to fungus, incompatible interaction|gluconeogenesis|response to cadmium ion	path:ko00010,path:ko00020,path:ko00620,path:ko00710,path:ko01200	Glycolysis / Gluconeogenesis|Citrate cycle (TCA cycle)|Pyruvate metabolism|Carbon fixation in photosynthetic organisms|Carbon metabolism
FAN_iscf00019693.1.g00003.1	2.48129	0.505474	10.1369	19.0924	18.7217	6.57537	gi|470102280|ref|XP_004287583.1|PREDICTED: UDP-glycosyltransferase 91C1-like [Fragaria vesca subsp. vesca]	0	sp|Q9LTA3|U91C1_ARATH	4e-131	UDP-glycosyltransferase 91C1 OS=Arabidopsis thaliana GN=UGT91C1 PE=2 SV=1	KOG1192	9e-132	UDP-glucuronosyl and UDP-glucosyl transferase			FAN_iscf00019693.1.g00003.1	GO:0005829,GO:0016758	cytosol|transferase activity, transferring hexosyl groups
FAN_iscf00019693.1.g00006.1	1.7875	6.90196	41.4429	164.853	1.4113	2.69722	gi|764510022|ref|XP_011460386.1|PREDICTED: putative nuclease HARBI1 [Fragaria vesca subsp. vesca]	3e-131	sp|Q96MB7|HARB1_HUMAN	1e-08	Putative nuclease HARBI1 OS=Homo sapiens GN=HARBI1 PE=1 SV=1	KOG4585	4e-76	Predicted transposase			FAN_iscf00019693.1.g00006.1	GO:0005813,GO:0005737,GO:0005634,GO:0046872,GO:0004518	centrosome|cytoplasm|nucleus|metal ion binding|nuclease activity
FAN_iscf00020705.1.g00001.1	9.39423	9.08051	1.27583	1.67661	15.3682	0.624228	gi|470105765|ref|XP_004289250.1|PREDICTED: bifunctional 3-dehydroquinate dehydratase/shikimate dehydrogenase, chloroplastic-like [Fragaria vesca subsp. vesca]	1e-55	sp|Q9SQT8|DHQSD_ARATH	9e-46	Bifunctional 3-dehydroquinate dehydratase/shikimate dehydrogenase, chloroplastic OS=Arabidopsis thaliana GN=EMB3004 PE=1 SV=1	KOG0692	2e-46	Pentafunctional AROM protein			FAN_iscf00020705.1.g00001.1	GO:0009507,GO:0009570,GO:0003855,GO:0050661,GO:0004764,GO:0009073,GO:0009423,GO:0009793,GO:0019632	chloroplast|chloroplast stroma|3-dehydroquinate dehydratase activity|NADP binding|shikimate 3-dehydrogenase (NADP+) activity|aromatic amino acid family biosynthetic process|chorismate biosynthetic process|embryo development ending in seed dormancy|shikimate metabolic process	path:ko00400,path:ko01230	Phenylalanine, tyrosine and tryptophan biosynthesis|Biosynthesis of amino acids
FAN_iscf00020717.1.g00001.1	0	0	9.88113	6.71211	2.64969	0.808513											FAN_iscf00020717.1.g00001.1
FAN_iscf00021359.1.g00001.1	28.0232	31.69	5.80576	1.568	10.1185	60.6034	gi|764552660|ref|XP_011460300.1|PREDICTED: uncharacterized protein LOC105350299 [Fragaria vesca subsp. vesca]	6e-134									FAN_iscf00021359.1.g00001.1
FAN_iscf00021840.1.g00001.1	2.47865	8.54477	85.4523	77.5438	52.4604	8.28431	gi|470142902|ref|XP_004307129.1|PREDICTED: uncharacterized protein LOC101312766 [Fragaria vesca subsp. vesca]	2e-167									FAN_iscf00021840.1.g00001.1
FAN_iscf00022558.1.g00001.1	6.9789	11.7289	84.9406	89.9134	54.9511	6.52615	gi|470127762|ref|XP_004299831.1|PREDICTED: glutamyl-tRNA reductase 1, chloroplastic [Fragaria vesca subsp. vesca]	8e-86	sp|P93111|HEM11_CUCSA	9e-61	Glutamyl-tRNA reductase 1, chloroplastic OS=Cucumis sativus GN=HEMA1 PE=2 SV=1						FAN_iscf00022558.1.g00001.1	GO:0009507,GO:0008883,GO:0050661,GO:0015995,GO:0006782	chloroplast|glutamyl-tRNA reductase activity|NADP binding|chlorophyll biosynthetic process|protoporphyrinogen IX biosynthetic process	path:ko00860	Porphyrin and chlorophyll metabolism
FAN_iscf00022684.1.g00001.1	0.171248	0	0.531287	1.60153	0.756356	0.668842											FAN_iscf00022684.1.g00001.1
FAN_iscf00023375.1.g00001.1	4.91909	12.5299	52.506	118.279	5.41593	16.4444	gi|764597540|ref|XP_011466188.1|PREDICTED: rhodanese-like domain-containing protein 6 isoform X2 [Fragaria vesca subsp. vesca]	0	sp|Q94AC1|STR6_ARATH	8e-121	Rhodanese-like domain-containing protein 6 OS=Arabidopsis thaliana GN=STR6 PE=2 SV=1	KOG2551	5e-21	Phospholipase/carboxyhydrolase			FAN_iscf00023375.1.g00001.1
FAN_iscf00024245.1.g00002.1	1.76466	1.30813	28.6338	15.2325	10.0279	1.95725	gi|764593308|ref|XP_011465461.1|PREDICTED: uncharacterized protein LOC101293205 isoform X1 [Fragaria vesca subsp. vesca]	6e-146	sp|Q95XZ6|LAAT1_CAEEL	5e-10	Lysosomal amino acid transporter 1 OS=Caenorhabditis elegans GN=laat-1 PE=1 SV=2	KOG2913	9e-80	Predicted membrane protein			FAN_iscf00024245.1.g00002.1	GO:0031301,GO:0005765,GO:0015181,GO:0015189,GO:0080144,GO:1903826,GO:0015809,GO:1903401,GO:0015819	integral component of organelle membrane|lysosomal membrane|arginine transmembrane transporter activity|L-lysine transmembrane transporter activity|amino acid homeostasis|arginine transmembrane transport|arginine transport|L-lysine transmembrane transport|lysine transport
FAN_iscf00024345.1.g00001.1	2.95229	2.20735	0	0	0.282493	2.2151	gi|470116952|ref|XP_004294636.1|PREDICTED: uncharacterized protein LOC101313000 [Fragaria vesca subsp. vesca]	3e-12									FAN_iscf00024345.1.g00001.1
FAN_iscf00024585.1.g00001.1	14.9199	21.2326	96.7537	99.8229	47.9495	9.89708	gi|470120594|ref|XP_004296384.1|PREDICTED: probable plastid-lipid-associated protein 6, chloroplastic [Fragaria vesca subsp. vesca]	2e-22									FAN_iscf00024585.1.g00001.1
FAN_iscf00024853.1.g00001.1	3.37227	6.30145	16.3021	18.5472	1.84876	3.36759	gi|470116259|ref|XP_004294300.1|PREDICTED: probable protein phosphatase 2C 25 [Fragaria vesca subsp. vesca]	1e-72	sp|Q8RX37|P2C02_ARATH	8e-24	Probable protein phosphatase 2C 2 OS=Arabidopsis thaliana GN=At1g07160 PE=2 SV=1	KOG0698	2e-24	Serine/threonine protein phosphatase			FAN_iscf00024853.1.g00001.1	GO:0046872,GO:0004722	metal ion binding|protein serine/threonine phosphatase activity
FAN_iscf00025030.1.g00001.1	0.117403	14.158	0.857037	0.248566	0.210826	2.82195	gi|764627254|ref|XP_011469225.1|PREDICTED: receptor-like protein kinase 2 [Fragaria vesca subsp. vesca]	1e-173	sp|Q9LP24|Y1571_ARATH	3e-82	Probable leucine-rich repeat receptor-like protein kinase At1g35710 OS=Arabidopsis thaliana GN=At1g35710 PE=2 SV=1	KOG0619	6e-90	FOG: Leucine rich repeat			FAN_iscf00025030.1.g00001.1	GO:0016021,GO:0005524,GO:0004674	integral component of membrane|ATP binding|protein serine/threonine kinase activity
FAN_iscf00025397.1.g00001.1	0	0	0.781267	3.32297	0.150568	0.0813384	gi|764562392|ref|XP_004296056.2|PREDICTED: receptor-like protein 2 [Fragaria vesca subsp. vesca]	0	sp|Q9SHI3|RLP2_ARATH	4e-98	Receptor-like protein 2 OS=Arabidopsis thaliana GN=RLP2 PE=2 SV=1	KOG0619	1e-98	FOG: Leucine rich repeat	PRGDB00173283		FAN_iscf00025397.1.g00001.1	GO:0016021,GO:0005886	integral component of membrane|plasma membrane
FAN_iscf00025458.1.g00001.1	5.69048	8.09048	1.04952	0.175082	0.986197	8.2202	gi|764635942|ref|XP_004307890.2|PREDICTED: two-component response regulator-like APRR5 [Fragaria vesca subsp. vesca]	0	sp|Q6LA42|APRR5_ARATH	2e-24	Two-component response regulator-like APRR5 OS=Arabidopsis thaliana GN=APRR5 PE=1 SV=2	KOG1601	4e-25	GATA-4/5/6 transcription factors			FAN_iscf00025458.1.g00001.1	GO:0005634,GO:0000160,GO:0006355,GO:0048511,GO:0006351	nucleus|phosphorelay signal transduction system|regulation of transcription, DNA-templated|rhythmic process|transcription, DNA-templated	path:ko04712	Circadian rhythm - plant
FAN_iscf00025540.1.g00001.1	46.1918	0	1.57497	33.1579	0	0	gi|470138795|ref|XP_004305139.1|PREDICTED: lactosylceramide 4-alpha-galactosyltransferase-like [Fragaria vesca subsp. vesca]	0	sp|Q67BJ4|A4GAT_MOUSE	1e-28	Lactosylceramide 4-alpha-galactosyltransferase OS=Mus musculus GN=A4galt PE=2 SV=1	KOG1928	1e-135	Alpha-1,4-N-acetylglucosaminyltransferase			FAN_iscf00025540.1.g00001.1	GO:0070062,GO:0000139,GO:0016021,GO:0016020,GO:0008378,GO:0050512,GO:0015643,GO:0001576,GO:0007009,GO:0006486	extracellular exosome|Golgi membrane|integral component of membrane|membrane|galactosyltransferase activity|lactosylceramide 4-alpha-galactosyltransferase activity|toxic substance binding|globoside biosynthetic process|plasma membrane organization|protein glycosylation	path:ko00603	Glycosphingolipid biosynthesis - globo series
FAN_iscf00025577.1.g00001.1	0	0.945134	16.1829	16.571	10.5748	0.865885	gi|764629779|ref|XP_011469474.1|PREDICTED: uncharacterized protein LOC101309290 isoform X2 [Fragaria vesca subsp. vesca]	3e-21									FAN_iscf00025577.1.g00001.1
FAN_iscf00025874.1.g00001.1	0	0.0689634	1.09606	0.384372	0.274529	1.75059	gi|470103287|ref|XP_004288073.1|PREDICTED: probable disease resistance protein At5g66900 [Fragaria vesca subsp. vesca]	0	sp|Q9FKZ1|DRL42_ARATH	1e-18	Probable disease resistance protein At5g66900 OS=Arabidopsis thaliana GN=At5g66900 PE=3 SV=1						FAN_iscf00025874.1.g00001.1	GO:0043531,GO:0005524,GO:0006952	ADP binding|ATP binding|defense response
FAN_iscf00026041.1.g00001.1	1.26139	1.42495	0.059231	0.292299	0.457031	0.328823	gi|470140811|ref|XP_004306131.1|PREDICTED: pentatricopeptide repeat-containing protein At5g15300 [Fragaria vesca subsp. vesca]	0	sp|Q9LXF2|PP385_ARATH	0	Pentatricopeptide repeat-containing protein At5g15300 OS=Arabidopsis thaliana GN=PCMP-E40 PE=2 SV=2	KOG4197	0	FOG: PPR repeat			FAN_iscf00026041.1.g00001.1
FAN_iscf00026739.1.g00001.1	41.5622	32.6963	162.133	174.806	4.59026	69.3583	gi|645273386|ref|XP_008241852.1|PREDICTED: probable disease resistance protein At5g66900 [Prunus mume]	4e-09									FAN_iscf00026739.1.g00001.1
FAN_iscf00026832.1.g00001.1	5.73081	9.02323	0.387572	2.65877	3.48409	5.22476	gi|764517939|ref|XP_011467160.1|PREDICTED: protein FAM192A [Fragaria vesca subsp. vesca]	1e-40									FAN_iscf00026832.1.g00001.1
FAN_iscf00026943.1.g00001.1	2.85027	4.32588	0	0.535416	0.713955	4.96515	gi|470119937|ref|XP_004296066.1|PREDICTED: receptor-like protein 12 [Fragaria vesca subsp. vesca]	6e-99	sp|Q9C9H7|RLP12_ARATH	7e-22	Receptor-like protein 12 OS=Arabidopsis thaliana GN=RLP12 PE=2 SV=2	KOG0619	2e-26	FOG: Leucine rich repeat	PRGDB00213912		FAN_iscf00026943.1.g00001.1	GO:0016021,GO:0005886	integral component of membrane|plasma membrane
FAN_iscf00027007.1.g00001.1	95.404	75.6554	15.3933	14.9697	26.3982	106.816	gi|470144940|ref|XP_004308104.1|PREDICTED: uncharacterized protein LOC101298658 [Fragaria vesca subsp. vesca]	2e-76	sp|O26351|Y249_METTH	2e-17	Uncharacterized protein MTH_249 OS=Methanothermobacter thermautotrophicus (strain ATCC 29096 / DSM 1053 / JCM 10044 / NBRC 100330 / Delta H) GN=MTH_249 PE=3 SV=1						FAN_iscf00027007.1.g00001.1	GO:0030246,GO:0016853,GO:0005975	carbohydrate binding|isomerase activity|carbohydrate metabolic process
FAN_iscf00027742.1.g00001.1	51.5168	39.8315	476.331	714.788	0.93323	3.17487	gi|764594864|ref|XP_004301324.2|PREDICTED: protein EXORDIUM-like, partial [Fragaria vesca subsp. vesca]	3e-59	sp|Q9ZPE7|EXO_ARATH	4e-47							FAN_iscf00027742.1.g00001.1	GO:0048046,GO:0005618,GO:0005615,GO:0005794,GO:0009505,GO:0009741	apoplast|cell wall|extracellular space|Golgi apparatus|plant-type cell wall|response to brassinosteroid
FAN_iscf00027780.1.g00001.1	4.35391	4.91423	0.439892	0.108591	0	1.7487	gi|764641944|ref|XP_011470919.1|PREDICTED: uncharacterized protein LOC101297108 [Fragaria vesca subsp. vesca]	2e-43									FAN_iscf00027780.1.g00001.1
FAN_iscf00027938.1.g00002.1	0.850794	2.54871	18.1315	43.3734	0.640428	1.17453	gi|764589342|ref|XP_011464987.1|PREDICTED: putative calcium-binding protein CML19 [Fragaria vesca subsp. vesca]	4e-113	sp|Q9FIH9|CML37_ARATH	1e-45	Calcium-binding protein CML37 OS=Arabidopsis thaliana GN=CML37 PE=2 SV=1	KOG0027	2e-46	Calmodulin and related proteins (EF-Hand superfamily)			FAN_iscf00027938.1.g00002.1	GO:0005737,GO:0005634,GO:0005509,GO:0010193	cytoplasm|nucleus|calcium ion binding|response to ozone	path:ko04626	Plant-pathogen interaction
FAN_iscf00028007.1.g00001.1	0.223378	0	0.700154	1.90715	1.57734	0	gi|764593317|ref|XP_011465463.1|PREDICTED: uncharacterized protein LOC101293205 isoform X3 [Fragaria vesca subsp. vesca]	2e-81				KOG2913	1e-31	Predicted membrane protein			FAN_iscf00028007.1.g00001.1
FAN_iscf00028285.1.g00002.1	316.048	432.423	64.6149	147.368	65.0817	1662.25	gi|470144580|ref|XP_004307932.1|PREDICTED: uncharacterized protein LOC101293238 [Fragaria vesca subsp. vesca]	3e-45									FAN_iscf00028285.1.g00002.1
FAN_iscf00028929.1.g00001.1	0	0	4.07432	27.832	0	0	gi|470102440|ref|XP_004287662.1|PREDICTED: ethylene-responsive transcription factor ERF017 [Fragaria vesca subsp. vesca]	2e-103	sp|Q84QC2|ERF17_ARATH	9e-29	Ethylene-responsive transcription factor ERF017 OS=Arabidopsis thaliana GN=ERF017 PE=2 SV=1						FAN_iscf00028929.1.g00001.1	GO:0005634,GO:0003677,GO:0003700,GO:0009873,GO:0006351	nucleus|DNA binding|transcription factor activity, sequence-specific DNA binding|ethylene-activated signaling pathway|transcription, DNA-templated
FAN_iscf00029425.1.g00001.1	1.93037	2.08268	7.8027	6.77511	6.18021	4.74616	gi|764580038|ref|XP_011463776.1|PREDICTED: deoxyribodipyrimidine photo-lyase-like isoform X1 [Fragaria vesca subsp. vesca]	0	sp|Q9SB00|PHR_ARATH	0	Deoxyribodipyrimidine photo-lyase OS=Arabidopsis thaliana GN=PHR1 PE=2 SV=1	KOG0133	0	Deoxyribodipyrimidine photolyase/cryptochrome			FAN_iscf00029425.1.g00001.1	GO:0005634,GO:0003904,GO:0003677,GO:0003913,GO:0000166,GO:0000719,GO:0009650	nucleus|deoxyribodipyrimidine photo-lyase activity|DNA binding|DNA photolyase activity|nucleotide binding|photoreactive repair|UV protection
FAN_iscf00029485.1.g00002.1	86.089	105.26	9.61071	0.0795436	0	0.571381	gi|764587412|ref|XP_011464778.1|PREDICTED: uncharacterized protein LOC105351597 [Fragaria vesca subsp. vesca]	1e-86	sp|Q8GYL3|ULP1A_ARATH	2e-06	Ubiquitin-like-specific protease 1A OS=Arabidopsis thaliana GN=ULP1A PE=2 SV=2	KOG0778	4e-07	Protease, Ulp1 family			FAN_iscf00029485.1.g00002.1	GO:0005634,GO:0009506,GO:0004175,GO:0016929,GO:0016926	nucleus|plasmodesma|endopeptidase activity|SUMO-specific protease activity|protein desumoylation
FAN_iscf00029585.1.g00002.1	21.8802	22.8178	93.7286	117.694	63.473	31.4986	gi|470127163|ref|XP_004299545.1|PREDICTED: beta-glucosidase 44-like [Fragaria vesca subsp. vesca]	0	sp|Q9LV33|BGL44_ARATH	9e-179	Beta-glucosidase 44 OS=Arabidopsis thaliana GN=BGLU44 PE=2 SV=1	KOG0626	2e-179	Beta-glucosidase, lactase phlorizinhydrolase, and related proteins			FAN_iscf00029585.1.g00002.1	GO:0005618,GO:0022626,GO:0005576,GO:0009505,GO:0080081,GO:0047668,GO:0080083,GO:0008422,GO:0004567,GO:0080079,GO:0080082,GO:0046872,GO:0005975	cell wall|cytosolic ribosome|extracellular region|plant-type cell wall|4-methylumbelliferyl-beta-D-glucopyranoside beta-glucosidase activity|amygdalin beta-glucosidase activity|beta-gentiobiose beta-glucosidase activity|beta-glucosidase activity|beta-mannosidase activity|cellobiose glucosidase activity|esculin beta-glucosidase activity|metal ion binding|carbohydrate metabolic process	path:ko00940,path:ko00500,path:ko00460	Phenylpropanoid biosynthesis|Starch and sucrose metabolism|Cyanoamino acid metabolism
FAN_iscf00029610.1.g00001.1	4.96092	6.78206	26.9295	0.110887	0.192495	0.526975	gi|965670058|dbj|BAT84665.1|hypothetical protein VIGAN_04209600 [Vigna angularis var. angularis]	9e-75				KOG0017	3e-53	FOG: Transposon-encoded proteins with TYA, reverse transcriptase, integrase domains in various combinations			FAN_iscf00029610.1.g00001.1
FAN_iscf00029763.1.g00001.1	9.15993	10.194	53.6939	38.9964	19.2809	16.4204	gi|470106513|ref|XP_004289614.1|PREDICTED: sodium/hydrogen exchanger 2 [Fragaria vesca subsp. vesca]	2e-72	sp|Q68KI4|NHX1_ARATH	7e-37	Sodium/hydrogen exchanger 1 OS=Arabidopsis thaliana GN=NHX1 PE=1 SV=2	KOG1965	2e-37	Sodium/hydrogen exchanger protein			FAN_iscf00029763.1.g00001.1	GO:0005789,GO:0000139,GO:0016021,GO:0000325,GO:0005886,GO:0005774,GO:0005773,GO:0015385,GO:0048366,GO:0055075,GO:0006885,GO:0090333,GO:0009651,GO:0035725	endoplasmic reticulum membrane|Golgi membrane|integral component of membrane|plant-type vacuole|plasma membrane|vacuolar membrane|vacuole|sodium:proton antiporter activity|leaf development|potassium ion homeostasis|regulation of pH|regulation of stomatal closure|response to salt stress|sodium ion transmembrane transport
FAN_iscf00029815.1.g00001.1	7.88675	8.97907	1.58149	1.49246	0.734643	5.75075	gi|470119633|ref|XP_004295915.1|PREDICTED: protein TRM32 [Fragaria vesca subsp. vesca]	0	sp|F4HSD5|TRM32_ARATH	8e-21	Protein TRM32 OS=Arabidopsis thaliana GN=TRM32 PE=2 SV=1						FAN_iscf00029815.1.g00001.1
FAN_iscf00029854.1.g00001.1	1.30617	2.95684	0	0	1.66386	7.41948	gi|470117603|ref|XP_004294943.1|PREDICTED: 2-oxoisovalerate dehydrogenase subunit beta 1, mitochondrial [Fragaria vesca subsp. vesca]	2e-25	sp|Q9LDY2|ODBB2_ARATH	4e-23	2-oxoisovalerate dehydrogenase subunit beta 2, mitochondrial OS=Arabidopsis thaliana GN=DIN4 PE=1 SV=1	KOG0525	9e-24	Branched chain alpha-keto acid dehydrogenase E1, beta subunit			FAN_iscf00029854.1.g00001.1	GO:0005759,GO:0003863,GO:0043617,GO:0009646,GO:0009744	mitochondrial matrix|3-methyl-2-oxobutanoate dehydrogenase (2-methylpropanoyl-transferring) activity|cellular response to sucrose starvation|response to absence of light|response to sucrose	path:ko00280,path:ko00640	Valine, leucine and isoleucine degradation|Propanoate metabolism
FAN_iscf00030036.1.g00002.1	122.938	122.208	11.7296	7.19242	2.66796	23.3311	gi|470118350|ref|XP_004295294.1|PREDICTED: uncharacterized protein LOC101305153 [Fragaria vesca subsp. vesca]	8e-126									FAN_iscf00030036.1.g00002.1
FAN_iscf00030104.1.g00001.1	214.77	254.992	1429.17	2466.16	73.1275	68.4045	gi|470115311|ref|XP_004293846.1|PREDICTED: ethylene-responsive transcription factor 4 [Fragaria vesca subsp. vesca]	1e-27	sp|Q9FE67|ERF80_ARATH	2e-16	Ethylene-responsive transcription factor 9 OS=Arabidopsis thaliana GN=ERF9 PE=2 SV=1						FAN_iscf00030104.1.g00001.1	GO:0016020,GO:0005634,GO:0003677,GO:0003700,GO:0006952,GO:0009873,GO:0006351	membrane|nucleus|DNA binding|transcription factor activity, sequence-specific DNA binding|defense response|ethylene-activated signaling pathway|transcription, DNA-templated
FAN_iscf00030471.1.g00002.1	11.5848	6.92776	64.5794	104.539	59.3427	9.42127	gi|470122999|ref|XP_004297524.1|PREDICTED: HVA22-like protein e [Fragaria vesca subsp. vesca]	8e-52	sp|Q07764|HVA22_HORVU	6e-22	Protein HVA22 OS=Hordeum vulgare GN=HVA22 PE=2 SV=1	KOG1725	2e-22	Protein involved in membrane traffic (YOP1/TB2/DP1/HVA22 family)			FAN_iscf00030471.1.g00002.1	GO:0005783,GO:0005794,GO:0016021,GO:0009737,GO:0006950	endoplasmic reticulum|Golgi apparatus|integral component of membrane|response to abscisic acid|response to stress
FAN_iscf00030758.1.g00001.1	0	0	3.70425	0	0	0	gi|470113778|ref|XP_004293097.1|PREDICTED: retrovirus-related Pol polyprotein from transposon 297 [Fragaria vesca subsp. vesca]	8e-122	sp|P20825|POL2_DROME	7e-69	Retrovirus-related Pol polyprotein from transposon 297 OS=Drosophila melanogaster GN=pol PE=4 SV=1	KOG0017	7e-101	FOG: Transposon-encoded proteins with TYA, reverse transcriptase, integrase domains in various combinations			FAN_iscf00030758.1.g00001.1	GO:0004190,GO:0004519,GO:0003676,GO:0003964,GO:0015074	aspartic-type endopeptidase activity|endonuclease activity|nucleic acid binding|RNA-directed DNA polymerase activity|DNA integration
FAN_iscf00031060.1.g00001.1	0	0	0	0	0	0	gi|470125659|ref|XP_004298819.1|PREDICTED: serine/arginine-rich splicing factor SR45a-like isoform X1 [Fragaria vesca subsp. vesca]	8e-15	sp|Q84TH4|SR45A_ARATH	3e-08		KOG4661	8e-09	Hsp27-ERE-TATA-binding protein/Scaffold attachment factor (SAF-B)			FAN_iscf00031060.1.g00001.1	GO:0016607,GO:0005681,GO:0003676,GO:0000166,GO:0006397,GO:0043484,GO:0009644,GO:0008380	nuclear speck|spliceosomal complex|nucleic acid binding|nucleotide binding|mRNA processing|regulation of RNA splicing|response to high light intensity|RNA splicing	path:ko03040	Spliceosome
FAN_iscf00031062.1.g00001.1	0	0	0	0	0.10744	0	gi|470114939|ref|XP_004293662.1|PREDICTED: cold-regulated 413 inner membrane protein 2, chloroplastic-like isoform X1 [Fragaria vesca subsp. vesca]	9e-11									FAN_iscf00031062.1.g00001.1
FAN_iscf00031107.1.g00001.1	14.7703	11.7559	0	5.50426	22.3045	3.19972	gi|470139889|ref|XP_004305678.1|PREDICTED: SNF1-related protein kinase regulatory subunit beta-2-like [Fragaria vesca subsp. vesca]	4e-59	sp|Q9SCY5|KINB2_ARATH	5e-13	SNF1-related protein kinase regulatory subunit beta-2 OS=Arabidopsis thaliana GN=KINB2 PE=1 SV=1	KOG1616	1e-13	Protein involved in Snf1 protein kinase complex assembly			FAN_iscf00031107.1.g00001.1	GO:0005524,GO:0005975,GO:0043562,GO:0006633,GO:0042128,GO:0009744	ATP binding|carbohydrate metabolic process|cellular response to nitrogen levels|fatty acid biosynthetic process|nitrate assimilation|response to sucrose	path:ko04068,path:ko04152,path:ko05410,path:ko04931,path:ko04932,path:ko04211,path:ko04213,path:ko04910,path:ko04920,path:ko04921,path:ko04922,path:ko04710	FoxO signaling pathway|AMPK signaling pathway|Hypertrophic cardiomyopathy (HCM)|Insulin resistance|Non-alcoholic fatty liver disease (NAFLD)|Longevity regulating pathway - mammal|Longevity regulating pathway - multiple species|Insulin signaling pathway|Adipocytokine signaling pathway|Oxytocin signaling pathway|Glucagon signaling pathway|Circadian rhythm
FAN_iscf00031168.1.g00001.1	0.790884	1.42238	5.60673	9.71039	2.85573	1.27123	gi|764515182|ref|XP_011464968.1|PREDICTED: histone deacetylase 14 isoform X2 [Fragaria vesca subsp. vesca]	5e-90	sp|Q941D6|HDA14_ARATH	8e-73	Histone deacetylase 14 OS=Arabidopsis thaliana GN=HDA14 PE=2 SV=1	KOG1343	6e-74	Histone deacetylase complex, catalytic component HDA1			FAN_iscf00031168.1.g00001.1	GO:0009507,GO:0005829,GO:0005634,GO:0043014,GO:0048487,GO:0032041,GO:0051721,GO:0043621,GO:0042903,GO:0006355,GO:0006351,GO:0090042	chloroplast|cytosol|nucleus|alpha-tubulin binding|beta-tubulin binding|NAD-dependent histone deacetylase activity (H3-K14 specific)|protein phosphatase 2A binding|protein self-association|tubulin deacetylase activity|regulation of transcription, DNA-templated|transcription, DNA-templated|tubulin deacetylation
FAN_iscf00031346.1.g00001.1	0.225618	0.25837	6.4947	3.51782	0	0.615517	gi|764583859|ref|XP_004301128.2|PREDICTED: transcription factor PIF7 isoform X1 [Fragaria vesca subsp. vesca]	1e-68									FAN_iscf00031346.1.g00001.1
FAN_iscf00031366.1.g00001.1	0	0	0	873.143	0	0	gi|470111576|ref|XP_004292022.1|PREDICTED: probable aminotransferase TAT2 [Fragaria vesca subsp. vesca]	1e-13	sp|Q9FN30|TAT2_ARATH	1e-07	Probable aminotransferase TAT2 OS=Arabidopsis thaliana GN=At5g53970 PE=2 SV=1	KOG0259	3e-08	Tyrosine aminotransferase			FAN_iscf00031366.1.g00001.1	GO:0004838,GO:0030170,GO:0006520,GO:0010189	L-tyrosine:2-oxoglutarate aminotransferase activity|pyridoxal phosphate binding|cellular amino acid metabolic process|vitamin E biosynthetic process	path:ko00270,path:ko00350,path:ko00360,path:ko00400,path:ko00401,path:ko00950,path:ko00960,path:ko00130,path:ko01230	Cysteine and methionine metabolism|Tyrosine metabolism|Phenylalanine metabolism|Phenylalanine, tyrosine and tryptophan biosynthesis|Novobiocin biosynthesis|Isoquinoline alkaloid biosynthesis|Tropane, piperidine and pyridine alkaloid biosynthesis|Ubiquinone and other terpenoid-quinone biosynthesis|Biosynthesis of amino acids
FAN_iscf00031587.1.g00001.1	77.1034	60.1042	7.0207	9.70942	23.8462	22.4669	gi|470144378|ref|XP_004307834.1|PREDICTED: maltose excess protein 1, chloroplastic-like [Fragaria vesca subsp. vesca]	7e-80	sp|Q9LF50|MEX1_ARATH	7e-24	Maltose excess protein 1, chloroplastic OS=Arabidopsis thaliana GN=MEX1 PE=1 SV=2						FAN_iscf00031587.1.g00001.1	GO:0009941,GO:0009706,GO:0016021,GO:0005363,GO:0005975,GO:0000023,GO:0015768,GO:0009624,GO:0005983	chloroplast envelope|chloroplast inner membrane|integral component of membrane|maltose transmembrane transporter activity|carbohydrate metabolic process|maltose metabolic process|maltose transport|response to nematode|starch catabolic process
FAN_iscf00031734.1.g00002.1	0	0	4.2075	3.28736	0	0	gi|470133039|ref|XP_004302382.1|PREDICTED: probable galacturonosyltransferase-like 10 [Fragaria vesca subsp. vesca]	1e-42	sp|O04536|GATL9_ARATH	4e-19	Probable galacturonosyltransferase-like 9 OS=Arabidopsis thaliana GN=GATL9 PE=2 SV=1						FAN_iscf00031734.1.g00002.1	GO:0005794,GO:0000139,GO:0016021,GO:0047262,GO:0016757,GO:0071555,GO:0045489,GO:0000271	Golgi apparatus|Golgi membrane|integral component of membrane|polygalacturonate 4-alpha-galacturonosyltransferase activity|transferase activity, transferring glycosyl groups|cell wall organization|pectin biosynthetic process|polysaccharide biosynthetic process
FAN_iscf00031828.1.g00002.1	5.10065	9.54252	1.34942	0.764518	3.18125	1.50629	gi|470137830|ref|XP_004304664.1|PREDICTED: uncharacterized CRM domain-containing protein At3g25440, chloroplastic [Fragaria vesca subsp. vesca]	0	sp|Q67XL4|Y3544_ARATH	4e-26	Uncharacterized CRM domain-containing protein At3g25440, chloroplastic OS=Arabidopsis thaliana GN=At3g25440 PE=2 SV=1	KOG1990	5e-124	Poly(A)-specific exoribonuclease PARN			FAN_iscf00031828.1.g00002.1	GO:0009507,GO:0003723	chloroplast|RNA binding
FAN_iscf00032055.1.g00003.1	2.24565	3.26793	29.936	27.5555	15.1522	2.28291	gi|470126676|ref|XP_004299309.1|PREDICTED: chaperone protein ClpB1 [Fragaria vesca subsp. vesca]	6e-165	sp|Q6F2Y7|CLPB1_ORYSJ	2e-133	Chaperone protein ClpB1 OS=Oryza sativa subsp. japonica GN=CLPB1 PE=2 SV=1	KOG1051	1e-129	Chaperone HSP104 and related ATP-dependent Clp proteases			FAN_iscf00032055.1.g00003.1	GO:0005829,GO:0005634,GO:0005524,GO:0034605,GO:0019538	cytosol|nucleus|ATP binding|cellular response to heat|protein metabolic process	path:ko04213	Longevity regulating pathway - multiple species
FAN_iscf00032264.1.g00001.1	1.70073	1.91031	14.6817	17.9471	11.2486	18.3785											FAN_iscf00032264.1.g00001.1
FAN_iscf00032268.1.g00001.1	20.1175	20.8891	1.89321	2.6478	9.81269	6.80499	gi|764557344|ref|XP_004294141.2|PREDICTED: tRNA dimethylallyltransferase 9 [Fragaria vesca subsp. vesca]	8e-61	sp|Q9C5J6|IPT9_ARATH	1e-34	tRNA dimethylallyltransferase 9 OS=Arabidopsis thaliana GN=IPT9 PE=2 SV=1	KOG1384	3e-25	tRNA delta(2)-isopentenylpyrophosphate transferase			FAN_iscf00032268.1.g00001.1	GO:0005737,GO:0005524,GO:0052381,GO:0009691,GO:0008033	cytoplasm|ATP binding|tRNA dimethylallyltransferase activity|cytokinin biosynthetic process|tRNA processing	path:ko00908	Zeatin biosynthesis
FAN_iscf00032556.1.g00001.1	11.2756	23.4672	828.632	1675.55	638.037	10.0639	gi|470116188|ref|XP_004294267.1|PREDICTED: chlorophyll a-b binding protein of LHCII type 1-like [Fragaria vesca subsp. vesca]	0	sp|P27495|CB24_TOBAC	3e-179	Chlorophyll a-b binding protein 40, chloroplastic OS=Nicotiana tabacum GN=CAB40 PE=2 SV=1						FAN_iscf00032556.1.g00001.1	GO:0009535,GO:0016021,GO:0009522,GO:0009523,GO:0016168,GO:0046872,GO:0009765,GO:0018298	chloroplast thylakoid membrane|integral component of membrane|photosystem I|photosystem II|chlorophyll binding|metal ion binding|photosynthesis, light harvesting|protein-chromophore linkage	path:ko00196	Photosynthesis - antenna proteins
FAN_iscf00033743.1.g00001.1	2.72794	2.7704	15.4959	13.6099	13.6268	7.12508	gi|470126762|ref|XP_004299352.1|PREDICTED: cyclic dof factor 1 [Fragaria vesca subsp. vesca]	9e-158	sp|Q8LFV3|CDF3_ARATH	3e-63	Cyclic dof factor 3 OS=Arabidopsis thaliana GN=CDF3 PE=1 SV=2						FAN_iscf00033743.1.g00001.1	GO:0005634,GO:0003677,GO:0046872,GO:0003700,GO:0009908,GO:0006355,GO:0006351	nucleus|DNA binding|metal ion binding|transcription factor activity, sequence-specific DNA binding|flower development|regulation of transcription, DNA-templated|transcription, DNA-templated
FAN_iscf00033788.1.g00001.1	56.3689	0	2.00453	36.9788	0	0	gi|470138797|ref|XP_004305140.1|PREDICTED: lactosylceramide 4-alpha-galactosyltransferase-like [Fragaria vesca subsp. vesca]	0	sp|Q67BJ4|A4GAT_MOUSE	2e-32	Lactosylceramide 4-alpha-galactosyltransferase OS=Mus musculus GN=A4galt PE=2 SV=1	KOG1928	3e-146	Alpha-1,4-N-acetylglucosaminyltransferase			FAN_iscf00033788.1.g00001.1	GO:0070062,GO:0000139,GO:0016021,GO:0016020,GO:0008378,GO:0050512,GO:0015643,GO:0001576,GO:0007009,GO:0006486	extracellular exosome|Golgi membrane|integral component of membrane|membrane|galactosyltransferase activity|lactosylceramide 4-alpha-galactosyltransferase activity|toxic substance binding|globoside biosynthetic process|plasma membrane organization|protein glycosylation	path:ko00603	Glycosphingolipid biosynthesis - globo series
FAN_iscf00033808.1.g00001.1	0	1.63612	5.71477	15.8837	0	1.52346	gi|695033621|ref|XP_009404292.1|PREDICTED: chlorophyll a-b binding protein CP26, chloroplastic-like isoform X1 [Musa acuminata subsp. malaccensis]	7e-10	sp|Q9XF89|CB5_ARATH	6e-09	Chlorophyll a-b binding protein CP26, chloroplastic OS=Arabidopsis thaliana GN=LHCB5 PE=2 SV=1						FAN_iscf00033808.1.g00001.1	GO:0009507,GO:0009941,GO:0009534,GO:0009535,GO:0016021,GO:0016020,GO:0009522,GO:0009783,GO:0010287,GO:0009517,GO:0009579,GO:0016168,GO:0046872,GO:0031409,GO:0010196,GO:0015979,GO:0009768,GO:0018298,GO:0009637,GO:0010218,GO:0010114	chloroplast|chloroplast envelope|chloroplast thylakoid|chloroplast thylakoid membrane|integral component of membrane|membrane|photosystem I|photosystem II antenna complex|plastoglobule|PSII associated light-harvesting complex II|thylakoid|chlorophyll binding|metal ion binding|pigment binding|nonphotochemical quenching|photosynthesis|photosynthesis, light harvesting in photosystem I|protein-chromo…
FAN_iscf00034357.1.g00002.1	0.398137	0.681943	9.14207	74.8189	1.45119	2.15038	gi|470119466|ref|XP_004295835.1|PREDICTED: probable F-box protein At4g22030 [Fragaria vesca subsp. vesca]	1e-103	sp|O65451|FB333_ARATH	3e-41	Probable F-box protein At4g22030 OS=Arabidopsis thaliana GN=At4g22030 PE=4 SV=1						FAN_iscf00034357.1.g00002.1
FAN_iscf00034531.1.g00001.1	25.5994	5.05362	153.272	56.0566	0	63.0198	gi|470121505|ref|XP_004296806.1|PREDICTED: monothiol glutaredoxin-S2 [Fragaria vesca subsp. vesca]	7e-54	sp|Q8L8Z8|GRXS2_ARATH	2e-45	Monothiol glutaredoxin-S2 OS=Arabidopsis thaliana GN=GRXS2 PE=3 SV=1	KOG1752	5e-46	Glutaredoxin and related proteins			FAN_iscf00034531.1.g00001.1	GO:0005737,GO:0051537,GO:0009055,GO:0046872,GO:0015035,GO:0045454	cytoplasm|2 iron, 2 sulfur cluster binding|electron carrier activity|metal ion binding|protein disulfide oxidoreductase activity|cell redox homeostasis
FAN_iscf00034630.1.g00001.1	0	0.470968	6.65532	12.1986	0.7817	0	gi|764567057|ref|XP_011462102.1|PREDICTED: ankyrin-2-like [Fragaria vesca subsp. vesca]	3e-80				KOG0504	4e-10	FOG: Ankyrin repeat			FAN_iscf00034630.1.g00001.1
FAN_iscf00034881.1.g00001.1	15.6539	38.7831	427.784	482.81	131.977	39.8078	gi|764574320|ref|XP_011462957.1|PREDICTED: S-adenosylmethionine decarboxylase proenzyme [Fragaria vesca subsp. vesca]	2e-105	sp|Q42679|DCAM_CATRO	4e-80	S-adenosylmethionine decarboxylase proenzyme OS=Catharanthus roseus GN=SAMDC PE=1 SV=1	KOG0788	8e-69	S-adenosylmethionine decarboxylase			FAN_iscf00034881.1.g00001.1	GO:0004014,GO:0006557,GO:0008295,GO:0006597	adenosylmethionine decarboxylase activity|S-adenosylmethioninamine biosynthetic process|spermidine biosynthetic process|spermine biosynthetic process	path:ko00270,path:ko00330	Cysteine and methionine metabolism|Arginine and proline metabolism
FAN_iscf00035056.1.g00001.1	2.46397	5.96711	37.7896	42.6959	9.25443	0.890415	gi|470119158|ref|XP_004295683.1|PREDICTED: cytochrome P450 CYP72A219-like [Fragaria vesca subsp. vesca]	2e-87	sp|Q9LUC5|C7A15_ARATH	2e-44		KOG0157	6e-45	Cytochrome P450 CYP4/CYP19/CYP26 subfamilies			FAN_iscf00035056.1.g00001.1	GO:0016021,GO:0020037,GO:0005506,GO:0004497,GO:0016705	integral component of membrane|heme binding|iron ion binding|monooxygenase activity|oxidoreductase activity, acting on paired donors, with incorporation or reduction of molecular oxygen
FAN_iscf00035118.1.g00001.1	2.9904	2.21554	0.124455	0.493175	1.878	0.174783	gi|470130308|ref|XP_004301045.1|PREDICTED: pentatricopeptide repeat-containing protein DOT4, chloroplastic-like [Fragaria vesca subsp. vesca]	0	sp|Q9SN39|PP320_ARATH	2e-134	Pentatricopeptide repeat-containing protein At4g18750, chloroplastic OS=Arabidopsis thaliana GN=PCMP-H45 PE=2 SV=1	KOG4197	5e-135	FOG: PPR repeat			FAN_iscf00035118.1.g00001.1	GO:0009507,GO:0003723,GO:0008270,GO:1900865,GO:0010588,GO:0048366,GO:0010305,GO:0006397,GO:0010087	chloroplast|RNA binding|zinc ion binding|chloroplast RNA modification|cotyledon vascular tissue pattern formation|leaf development|leaf vascular tissue pattern formation|mRNA processing|phloem or xylem histogenesis
FAN_iscf00035581.1.g00002.1	1.76765	2.76875	0.384623	0.601097	1.68242	2.61209	gi|470131289|ref|XP_004301529.1|PREDICTED: protein ROS1-like [Fragaria vesca subsp. vesca]	0	sp|Q9SJQ6|ROS1_ARATH	5e-110	Protein ROS1 OS=Arabidopsis thaliana GN=ROS1 PE=1 SV=2	KOG1921	1e-06	Endonuclease III			FAN_iscf00035581.1.g00002.1	GO:0005730,GO:0005634,GO:0051539,GO:0003677,GO:0019104,GO:0003906,GO:0046872,GO:0006284,GO:0006342,GO:0080111,GO:0006306,GO:0006281,GO:0031936,GO:0006351	nucleolus|nucleus|4 iron, 4 sulfur cluster binding|DNA binding|DNA N-glycosylase activity|DNA-(apurinic or apyrimidinic site) lyase activity|metal ion binding|base-excision repair|chromatin silencing|DNA demethylation|DNA methylation|DNA repair|negative regulation of chromatin silencing|transcription, DNA-templated
FAN_iscf00035596.1.g00002.1	0.326206	1.66184	0	0.0624898	0.0527399	0.17368	gi|764566164|ref|XP_011461924.1|PREDICTED: probable disease resistance protein At4g27220 isoform X2 [Fragaria vesca subsp. vesca]	0	sp|O81825|DRL28_ARATH	2e-60	Probable disease resistance protein At4g27220 OS=Arabidopsis thaliana GN=At4g27220 PE=2 SV=1	KOG4658	4e-61	Apoptotic ATPase			FAN_iscf00035596.1.g00002.1	GO:0043531,GO:0005524,GO:0006952	ADP binding|ATP binding|defense response
FAN_iscf00035808.1.g00001.1	17.406	7.40888	54.6828	51.2248	32.5939	3.63764	gi|470130562|ref|XP_004301172.1|PREDICTED: homeobox-leucine zipper protein HAT4-like [Fragaria vesca subsp. vesca]	1e-112	sp|Q05466|HAT4_ARATH	3e-78	Homeobox-leucine zipper protein HAT4 OS=Arabidopsis thaliana GN=HAT4 PE=1 SV=1	KOG0483	8e-79	Transcription factor HEX, contains HOX and HALZ domains			FAN_iscf00035808.1.g00001.1	GO:0005634,GO:0042803,GO:0043565,GO:0003700,GO:0008283,GO:0045892,GO:0010017,GO:0009585,GO:0009733,GO:0009735,GO:0010218,GO:0048364,GO:0009641,GO:0010016,GO:0006351,GO:0009826	nucleus|protein homodimerization activity|sequence-specific DNA binding|transcription factor activity, sequence-specific DNA binding|cell proliferation|negative regulation of transcription, DNA-templated|red or far-red light signaling pathway|red, far-red light phototransduction|response to auxin|response to cytokinin|response to far red light|root development|shade avoidance|shoot system morphog…
FAN_iscf00036582.1.g00001.1	8.25902	8.97555	0.68905	1.41602	1.72982	3.68785	gi|764628039|ref|XP_011469317.1|PREDICTED: uncharacterized protein LOC101312574 [Fragaria vesca subsp. vesca]	4e-41									FAN_iscf00036582.1.g00001.1
FAN_iscf00036728.1.g00001.1	0	0.236674	2.57554	2.86922	0.392513	0.103442	gi|764562455|ref|XP_011461466.1|PREDICTED: F-box/LRR-repeat protein At3g48880-like [Fragaria vesca subsp. vesca]	3e-115	sp|Q9M2Z5|FBL53_ARATH	5e-07	F-box/LRR-repeat protein At3g48880 OS=Arabidopsis thaliana GN=At3g48880 PE=2 SV=1	KOG1947	1e-07	Leucine rich repeat proteins, some proteins contain F-box			FAN_iscf00036728.1.g00001.1
FAN_iscf00037284.1.g00001.1	1.44286	1.10085	4.59378	0.615063	0.723655	1.94513	gi|764619338|ref|XP_011468332.1|PREDICTED: cystinosin homolog isoform X1 [Fragaria vesca subsp. vesca]	0	sp|P57758|CTNS_ARATH	8e-121	Cystinosin homolog OS=Arabidopsis thaliana GN=At5g40670 PE=2 SV=1	KOG3145	2e-121	Cystine transporter Cystinosin			FAN_iscf00037284.1.g00001.1	GO:0016021,GO:0005765,GO:0005774,GO:0006810	integral component of membrane|lysosomal membrane|vacuolar membrane|transport	path:ko04142	Lysosome
FAN_iscf00037316.1.g00001.1	11.09	9.99778	0	1.05901	2.53502	11.3225	gi|470120472|ref|XP_004296326.1|PREDICTED: cellulose synthase-like protein E1 [Fragaria vesca subsp. vesca]	1e-62	sp|Q8VZK9|CSLE1_ARATH	3e-43	Cellulose synthase-like protein E1 OS=Arabidopsis thaliana GN=CSLE1 PE=1 SV=1						FAN_iscf00037316.1.g00001.1	GO:0005783,GO:0005789,GO:0000139,GO:0016021,GO:0005886,GO:0016760,GO:0071555,GO:0030244	endoplasmic reticulum|endoplasmic reticulum membrane|Golgi membrane|integral component of membrane|plasma membrane|cellulose synthase (UDP-forming) activity|cell wall organization|cellulose biosynthetic process
FAN_iscf00037448.1.g00001.1	14.3181	14.3988	55.0536	59.7365	26.6452	13.8291	gi|470135541|ref|XP_004303572.1|PREDICTED: uncharacterized aarF domain-containing protein kinase At1g79600, chloroplastic [Fragaria vesca subsp. vesca]	5e-120	sp|P73627|Y1770_SYNY3	9e-29	Uncharacterized protein sll1770 OS=Synechocystis sp. (strain PCC 6803 / Kazusa) GN=sll1770 PE=3 SV=1	KOG1235	7e-67	Predicted unusual protein kinase			FAN_iscf00037448.1.g00001.1	GO:0005524,GO:0004672	ATP binding|protein kinase activity
FAN_iscf00037691.1.g00001.1	4.75847	8.83945	0.758731	0	0	0	gi|595818945|ref|XP_007204431.1|hypothetical protein PRUPE_ppa027095mg, partial [Prunus persica]	1e-53									FAN_iscf00037691.1.g00001.1
FAN_iscf00037803.1.g00001.1	1.62193	3.22392	0	0.171434	0.665304	1.06484	gi|470108948|ref|XP_004290764.1|PREDICTED: pentatricopeptide repeat-containing protein At2g02980-like [Fragaria vesca subsp. vesca]	4e-140	sp|P93011|PP182_ARATH	2e-30	Pentatricopeptide repeat-containing protein At2g33760 OS=Arabidopsis thaliana GN=PCMP-H6 PE=3 SV=1	KOG4197	6e-31	FOG: PPR repeat			FAN_iscf00037803.1.g00001.1	GO:0008270	zinc ion binding
FAN_iscf00037937.1.g00001.1	11.1678	23.3694	6.64761	2.36461	6.64543	15.7454	gi|470117250|ref|XP_004294774.1|PREDICTED: UDP-glycosyltransferase 87A1-like [Fragaria vesca subsp. vesca]	0	sp|O64732|U87A1_ARATH	3e-122	UDP-glycosyltransferase 87A1 OS=Arabidopsis thaliana GN=UGT87A1 PE=2 SV=1	KOG1192	8e-123	UDP-glucuronosyl and UDP-glucosyl transferase			FAN_iscf00037937.1.g00001.1	GO:0016758	transferase activity, transferring hexosyl groups
FAN_iscf00038743.1.g00001.1	0.310804	0.622721	0	0.537658	0.961664	0.372189	gi|764577157|ref|XP_011463301.1|PREDICTED: putative pentatricopeptide repeat-containing protein At1g12700, mitochondrial [Fragaria vesca subsp. vesca]	0	sp|P0C7Q7|PPR38_ARATH	8e-124	Putative pentatricopeptide repeat-containing protein At1g12700, mitochondrial OS=Arabidopsis thaliana GN=At1g12700 PE=3 SV=1	KOG4197	2e-124	FOG: PPR repeat			FAN_iscf00038743.1.g00001.1	GO:0005739	mitochondrion
FAN_iscf00039012.1.g00001.1	0	0	4.21724	0	0	0	gi|764551134|ref|XP_011460112.1|PREDICTED: cyclic nucleotide-gated ion channel 1-like [Fragaria vesca subsp. vesca]	1e-29									FAN_iscf00039012.1.g00001.1
FAN_iscf00039202.1.g00002.1	1.35046	2.19889	0	0	0.273366	0.30588	gi|470105485|ref|XP_004289114.1|PREDICTED: pentatricopeptide repeat-containing protein At5g44230 [Fragaria vesca subsp. vesca]	0	sp|Q9FFG8|PP417_ARATH	4e-127	Pentatricopeptide repeat-containing protein At5g44230 OS=Arabidopsis thaliana GN=PCMP-H17 PE=2 SV=1	KOG4197	1e-127	FOG: PPR repeat			FAN_iscf00039202.1.g00002.1	GO:0008270	zinc ion binding
FAN_iscf00039235.1.g00002.1	12.6079	11.2521	0.385211	0	1.34537	4.19769	gi|470120514|ref|XP_004296345.1|PREDICTED: putative lysine-specific demethylase JMJD5 [Fragaria vesca subsp. vesca]	3e-173	sp|Q8RWR1|JMJ30_ARATH	9e-119		KOG2132	6e-121	Uncharacterized conserved protein, contains JmjC domain			FAN_iscf00039235.1.g00002.1	GO:0005737,GO:0005634,GO:0051213,GO:0046975,GO:0046872,GO:0003700,GO:0007623,GO:0070544,GO:0010452,GO:0042752,GO:0006355	cytoplasm|nucleus|dioxygenase activity|histone methyltransferase activity (H3-K36 specific)|metal ion binding|transcription factor activity, sequence-specific DNA binding|circadian rhythm|histone H3-K36 demethylation|histone H3-K36 methylation|regulation of circadian rhythm|regulation of transcription, DNA-templated
FAN_iscf00039436.1.g00002.1	8.08598	15.2448	1.8804	2.26366	3.56605	9.30215	gi|470132429|ref|XP_004302084.1|PREDICTED: phosphoenolpyruvate carboxylase kinase 1-like [Fragaria vesca subsp. vesca]	0	sp|Q9SPK4|PPCK1_ARATH	5e-109	Phosphoenolpyruvate carboxylase kinase 1 OS=Arabidopsis thaliana GN=PPCK1 PE=1 SV=1	KOG0032	1e-109	Ca2+/calmodulin-dependent protein kinase, EF-Hand protein superfamily			FAN_iscf00039436.1.g00002.1	GO:0005737,GO:0005886,GO:0005524,GO:0009931,GO:0005516,GO:0004683,GO:0004674,GO:0009738,GO:0035556,GO:0018105,GO:0046777,GO:0046898,GO:0009416	cytoplasm|plasma membrane|ATP binding|calcium-dependent protein serine/threonine kinase activity|calmodulin binding|calmodulin-dependent protein kinase activity|protein serine/threonine kinase activity|abscisic acid-activated signaling pathway|intracellular signal transduction|peptidyl-serine phosphorylation|protein autophosphorylation|response to cycloheximide|response to light stimulus	path:ko04114,path:ko04012,path:ko04020,path:ko04024,path:ko04066,path:ko04310,path:ko05205,path:ko05214,path:ko05152,path:ko05031,path:ko04261,path:ko04360,path:ko04971,path:ko04911,path:ko04912,path:ko04916,path:ko04921,path:ko04922,path:ko04925,path:ko04713,path:ko04720,path:ko04722,path:ko04725,path:ko04728,path:ko04740,path:ko04745,path:ko04750	Oocyte meiosis|ErbB signaling pathway|Calcium signaling pathway|cAMP signaling pathway|HIF-1 signaling pathway|Wnt signaling pathway|Proteoglycans in cancer|Glioma|Tuberculosis|Amphetamine addiction|Adrenergic signaling in cardiomyocytes|Axon guidance|Gastric acid secretion|Insulin secretion|GnRH signaling pathway|Melanogenesis|Oxytocin signaling pathway|Glucagon signaling pathway|Aldosterone syn…
FAN_iscf00039757.1.g00002.1	2.94054	8.16554	0.80851	1.27831	3.8908	2.35433	gi|470123019|ref|XP_004297534.1|PREDICTED: chaperonin CPN60-like 2, mitochondrial [Fragaria vesca subsp. vesca]	0	sp|Q93ZM7|CH60C_ARATH	0	Chaperonin CPN60-like 2, mitochondrial OS=Arabidopsis thaliana GN=At3g13860 PE=1 SV=2	KOG0356	0	Mitochondrial chaperonin, Cpn60/Hsp60p			FAN_iscf00039757.1.g00002.1	GO:0005739,GO:0005774,GO:0005524,GO:0042026,GO:0046686	mitochondrion|vacuolar membrane|ATP binding|protein refolding|response to cadmium ion	path:ko03018,path:ko04940,path:ko05134,path:ko05152,path:ko04212	RNA degradation|Type I diabetes mellitus|Legionellosis|Tuberculosis|Longevity regulating pathway - worm
FAN_iscf00039863.1.g00002.1	1.0447	0.969938	0.0655792	0.130299	0.0547372	0.232918	gi|764558936|ref|XP_011460962.1|PREDICTED: putative pentatricopeptide repeat-containing protein At1g12700, mitochondrial [Fragaria vesca subsp. vesca]	0	sp|P0C7Q7|PPR38_ARATH	3e-114	Putative pentatricopeptide repeat-containing protein At1g12700, mitochondrial OS=Arabidopsis thaliana GN=At1g12700 PE=3 SV=1	KOG4197	7e-115	FOG: PPR repeat			FAN_iscf00039863.1.g00002.1	GO:0005739	mitochondrion
FAN_iscf00040542.1.g00001.1	6.82456	6.72194	0.798593	5.55557	0.70497	1.95443	gi|703084989|ref|XP_010092617.1|hypothetical protein L484_006379 [Morus notabilis]	2e-11									FAN_iscf00040542.1.g00001.1
FAN_iscf00040580.1.g00001.1	19.8953	16.2856	72.1846	201.731	21.4794	3.73504	gi|764528323|ref|XP_011458109.1|PREDICTED: 3-hydroxy-3-methylglutaryl-coenzyme A reductase 2-like [Fragaria vesca subsp. vesca]	5e-70	sp|O64967|HMDH2_GOSHI	3e-29	3-hydroxy-3-methylglutaryl-coenzyme A reductase 2 OS=Gossypium hirsutum GN=HMG2 PE=3 SV=1	KOG2480	3e-21	3-hydroxy-3-methylglutaryl-CoA (HMG-CoA) reductase			FAN_iscf00040580.1.g00001.1	GO:0005789,GO:0016021,GO:0031966,GO:0042170,GO:0004420,GO:0050661,GO:0015936,GO:0008299	endoplasmic reticulum membrane|integral component of membrane|mitochondrial membrane|plastid membrane|hydroxymethylglutaryl-CoA reductase (NADPH) activity|NADP binding|coenzyme A metabolic process|isoprenoid biosynthetic process	path:ko04152,path:ko00900,path:ko04976	AMPK signaling pathway|Terpenoid backbone biosynthesis|Bile secretion
FAN_iscf00040691.1.g00001.1	1.64661	3.11274	10.4406	3.45144	6.36407	7.15614	gi|764593331|ref|XP_004300595.2|PREDICTED: calcium uniporter protein 2, mitochondrial [Fragaria vesca subsp. vesca]	0	sp|O64823|MCU2_ARATH	2e-120		KOG2966	5e-121	Uncharacterized conserved protein			FAN_iscf00040691.1.g00001.1	GO:0016021,GO:0005743,GO:0005262	integral component of membrane|mitochondrial inner membrane|calcium channel activity
FAN_iscf00040712.1.g00002.1	0.864303	4.71886	33.8563	39.2261	0	1.51014	gi|595811692|ref|XP_007203279.1|hypothetical protein PRUPE_ppa025539mg, partial [Prunus persica]	1e-10									FAN_iscf00040712.1.g00002.1
FAN_iscf00041369.1.g00001.1	3.39607	1.89944	9.71723	5.28584	1.81911	1.52916	gi|470134953|ref|XP_004303300.1|PREDICTED: palmitoyl-monogalactosyldiacylglycerol delta-7 desaturase, chloroplastic [Fragaria vesca subsp. vesca]	0	sp|Q949X0|ADS3_ARATH	1e-116	Palmitoyl-monogalactosyldiacylglycerol delta-7 desaturase, chloroplastic OS=Arabidopsis thaliana GN=ADS3 PE=2 SV=2	KOG1600	3e-113	Fatty acid desaturase			FAN_iscf00041369.1.g00001.1	GO:0031969,GO:0016021,GO:0009579,GO:0016717,GO:0031408,GO:0010205,GO:0006636	chloroplast membrane|integral component of membrane|thylakoid|oxidoreductase activity, acting on paired donors, with oxidation of a pair of donors resulting in the reduction of molecular oxygen to two molecules of water|oxylipin biosynthetic process|photoinhibition|unsaturated fatty acid biosynthetic process	path:ko04152,path:ko01040,path:ko01212,path:ko04212,path:ko03320	AMPK signaling pathway|Biosynthesis of unsaturated fatty acids|Fatty acid metabolism|Longevity regulating pathway - worm|PPAR signaling pathway
FAN_iscf00041481.1.g00002.1	5.07114	15.8081	1.69703	2.17003	7.1077	2.27996	gi|470108526|ref|XP_004290567.1|PREDICTED: alcohol dehydrogenase-like [Fragaria vesca subsp. vesca]	0	sp|P48977|ADH_MALDO	0	Alcohol dehydrogenase OS=Malus domestica GN=ADH PE=2 SV=1	KOG0022	0	Alcohol dehydrogenase, class III			FAN_iscf00041481.1.g00002.1	GO:0005737,GO:0004022,GO:0008270	cytoplasm|alcohol dehydrogenase (NAD) activity|zinc ion binding	path:ko00350,path:ko00010,path:ko00071,path:ko00592	Tyrosine metabolism|Glycolysis / Gluconeogenesis|Fatty acid degradation|alpha-Linolenic acid metabolism
FAN_iscf00041735.1.g00001.1	10.5491	9.27042	0	5.86916	14.0817	8.71844	gi|470131393|ref|XP_004301580.1|PREDICTED: protein STICHEL [Fragaria vesca subsp. vesca]	4e-61	sp|F4HW65|STIL1_ARATH	1e-14	Protein STICHEL-like 1 OS=Arabidopsis thaliana GN=At1g14460 PE=3 SV=1	KOG0989	3e-15	Replication factor C, subunit RFC4			FAN_iscf00041735.1.g00001.1	GO:0009360,GO:0005886,GO:0005524,GO:0003677,GO:0003887,GO:0006260	DNA polymerase III complex|plasma membrane|ATP binding|DNA binding|DNA-directed DNA polymerase activity|DNA replication
FAN_iscf00042082.1.g00002.1	5.15821	8.12506	0.848238	5.20419	39.6615	244.683	gi|470109238|ref|XP_004290907.1|PREDICTED: amino acid permease 3-like isoform X2 [Fragaria vesca subsp. vesca]	3e-136	sp|Q39134|AAP3_ARATH	3e-119	Amino acid permease 3 OS=Arabidopsis thaliana GN=AAP3 PE=1 SV=2	KOG1303	8e-120	Amino acid transporters			FAN_iscf00042082.1.g00002.1	GO:0016021,GO:0031965,GO:0005886,GO:0015171,GO:0015293,GO:0003333,GO:0015802	integral component of membrane|nuclear membrane|plasma membrane|amino acid transmembrane transporter activity|symporter activity|amino acid transmembrane transport|basic amino acid transport
FAN_iscf00042332.1.g00001.1	8.3128	8.63619	38.3764	26.4782	13.4044	10.5404	gi|470136979|ref|XP_004304258.1|PREDICTED: uncharacterized protein LOC101302676 [Fragaria vesca subsp. vesca]	0									FAN_iscf00042332.1.g00001.1
FAN_iscf00042847.1.g00001.1	14.0858	20.6383	4.47723	3.9789	11.5694	12.3046	gi|764578856|ref|XP_011463511.1|PREDICTED: AMP deaminase-like isoform X2 [Fragaria vesca subsp. vesca]	0	sp|O80452|AMPD_ARATH	0	AMP deaminase OS=Arabidopsis thaliana GN=AMPD PE=1 SV=2	KOG1096	0	Adenosine monophosphate deaminase			FAN_iscf00042847.1.g00001.1	GO:0005829,GO:0005783,GO:0031307,GO:0043231,GO:0005634,GO:0003876,GO:0005524,GO:0046872,GO:0043424,GO:0009793,GO:0032264,GO:0009737	cytosol|endoplasmic reticulum|integral component of mitochondrial outer membrane|intracellular membrane-bounded organelle|nucleus|AMP deaminase activity|ATP binding|metal ion binding|protein histidine kinase binding|embryo development ending in seed dormancy|IMP salvage|response to abscisic acid	path:ko00230	Purine metabolism
FAN_iscf00042911.1.g00001.1	1.88218	2.49787	22.9162	13.7815	1.75785	5.45615	gi|764583859|ref|XP_004301128.2|PREDICTED: transcription factor PIF7 isoform X1 [Fragaria vesca subsp. vesca]	2e-143	sp|Q8GZ38|UNE10_ARATH	1e-30	Transcription factor UNE10 OS=Arabidopsis thaliana GN=UNE10 PE=2 SV=1						FAN_iscf00042911.1.g00001.1	GO:0005634,GO:0009506,GO:0003677,GO:0003700,GO:0009567,GO:0006355,GO:0006351	nucleus|plasmodesma|DNA binding|transcription factor activity, sequence-specific DNA binding|double fertilization forming a zygote and endosperm|regulation of transcription, DNA-templated|transcription, DNA-templated
FAN_iscf00043047.1.g00001.1	3.4351	5.8546	0	0	4.18262	0	gi|470140840|ref|XP_004306145.1|PREDICTED: aquaporin NIP2-1-like isoform X2 [Fragaria vesca subsp. vesca]	1e-70	sp|Q19KC1|NIP21_MAIZE	3e-34	Aquaporin NIP2-1 OS=Zea mays GN=NIP2-1 PE=2 SV=2	KOG0223	5e-21	Aquaporin (major intrinsic protein family)			FAN_iscf00043047.1.g00001.1	GO:0016021,GO:0005215,GO:0015840	integral component of membrane|transporter activity|urea transport
FAN_iscf00043241.1.g00001.1	16.2411	37.5215	103.061	80.2561	0.698602	8.36323	gi|764594563|ref|XP_011465653.1|PREDICTED: uncharacterized protein LOC105351825 [Fragaria vesca subsp. vesca]	2e-63									FAN_iscf00043241.1.g00001.1
FAN_iscf00043433.1.g00001.1	0.101429	0.114173	0.426662	0	0	0	gi|764521805|ref|XP_011470653.1|PREDICTED: glutamate receptor 2.8-like [Fragaria vesca subsp. vesca]	2e-125	sp|Q9LFN5|GLR25_ARATH	1e-41	Glutamate receptor 2.5 OS=Arabidopsis thaliana GN=GLR2.5 PE=2 SV=2	KOG1052	1e-42	Glutamate-gated kainate-type ion channel receptor subunit GluR5 and related subunits			FAN_iscf00043433.1.g00001.1	GO:0016021,GO:0005622,GO:0005886,GO:0005262,GO:0004930,GO:0008066,GO:0004970,GO:0070588,GO:0006816,GO:0019722,GO:0071230	integral component of membrane|intracellular|plasma membrane|calcium channel activity|G-protein coupled receptor activity|glutamate receptor activity|ionotropic glutamate receptor activity|calcium ion transmembrane transport|calcium ion transport|calcium-mediated signaling|cellular response to amino acid stimulus
FAN_iscf00043624.1.g00004.1	5.38187	8.70447	0.731447	2.1877	3.35271	10.9117	gi|470149160|ref|XP_004310110.1|PREDICTED: uncharacterized protein C1F8.04c-like [Fragaria vesca subsp. vesca]	0	sp|A5UMN6|DADD_METS3	6e-77		KOG3968	1e-62	Atrazine chlorohydrolase/guanine deaminase			FAN_iscf00043624.1.g00004.1	GO:0090613,GO:0016810,GO:0046872	5'-deoxyadenosine deaminase activity|hydrolase activity, acting on carbon-nitrogen (but not peptide) bonds|metal ion binding
FAN_iscf00043715.1.g00001.1	0	0.472148	0.862553	0	0	0											FAN_iscf00043715.1.g00001.1
FAN_iscf00044045.1.g00001.1	2.05056	2.94371	0.118751	0	0	0	gi|147804686|emb|CAN69190.1|hypothetical protein VITISV_001578 [Vitis vinifera]	4e-103	sp|P04146|COPIA_DROME	3e-30	Copia protein OS=Drosophila melanogaster GN=GIP PE=1 SV=3	KOG0017	2e-66	FOG: Transposon-encoded proteins with TYA, reverse transcriptase, integrase domains in various combinations			FAN_iscf00044045.1.g00001.1	GO:0004190,GO:0005524,GO:0003676,GO:0008270,GO:0015074	aspartic-type endopeptidase activity|ATP binding|nucleic acid binding|zinc ion binding|DNA integration
FAN_iscf00044214.1.g00002.1	1.52272	1.22832	5.72219	3.18954	4.43483	5.27347	gi|470129736|ref|XP_004300764.1|PREDICTED: heat stress transcription factor B-2b [Fragaria vesca subsp. vesca]	6e-151	sp|Q9T0D3|HFB2B_ARATH	7e-68	Heat stress transcription factor B-2b OS=Arabidopsis thaliana GN=HSFB2B PE=2 SV=1	KOG0627	2e-68	Heat shock transcription factor			FAN_iscf00044214.1.g00002.1	GO:0005634,GO:0043565,GO:0003700,GO:0045892,GO:0010200,GO:0006351	nucleus|sequence-specific DNA binding|transcription factor activity, sequence-specific DNA binding|negative regulation of transcription, DNA-templated|response to chitin|transcription, DNA-templated
FAN_iscf00044360.1.g00001.1	1.01657	2.54019	0.0768807	0.382263	1.60339	1.01157	gi|470137783|ref|XP_004304642.1|PREDICTED: polyribonucleotide nucleotidyltransferase 2, mitochondrial [Fragaria vesca subsp. vesca]	0	sp|Q9S7G6|PNP2_ARATH	4e-177	Polyribonucleotide nucleotidyltransferase 2, mitochondrial OS=Arabidopsis thaliana GN=PNP2 PE=2 SV=1	KOG1067	1e-177	Predicted RNA-binding polyribonucleotide nucleotidyltransferase			FAN_iscf00044360.1.g00001.1	GO:0005739,GO:0000175,GO:0004654,GO:0003723,GO:0000957,GO:0000963,GO:0006402,GO:0006397,GO:0090503,GO:0006364,GO:0008033	mitochondrion|3'-5'-exoribonuclease activity|polyribonucleotide nucleotidyltransferase activity|RNA binding|mitochondrial RNA catabolic process|mitochondrial RNA processing|mRNA catabolic process|mRNA processing|RNA phosphodiester bond hydrolysis, exonucleolytic|rRNA processing|tRNA processing	path:ko03018,path:ko00230,path:ko00240	RNA degradation|Purine metabolism|Pyrimidine metabolism
FAN_iscf00044799.1.g00001.1	147.444	82.8529	12.2201	24.5824	32.3184	35.8228	gi|764587179|ref|XP_011464745.1|PREDICTED: carboxymethylenebutenolidase homolog isoform X1 [Fragaria vesca subsp. vesca]	0	sp|Q96DG6|CMBL_HUMAN	4e-22	Carboxymethylenebutenolidase homolog OS=Homo sapiens GN=CMBL PE=1 SV=1	KOG3043	3e-107	Predicted hydrolase related to dienelactone hydrolase			FAN_iscf00044799.1.g00001.1	GO:0005829,GO:0070062,GO:0016787,GO:0044281,GO:0006805	cytosol|extracellular exosome|hydrolase activity|small molecule metabolic process|xenobiotic metabolic process	path:ko00361,path:ko00364,path:ko00623	Chlorocyclohexane and chlorobenzene degradation|Fluorobenzoate degradation|Toluene degradation
FAN_iscf00044858.1.g00001.1	0	0	1.21143	0.200266	0	0	gi|763789525|gb|KJB56521.1|hypothetical protein B456_009G124300 [Gossypium raimondii]	3e-71	sp|Q9SAH9|CCR2_ARATH	1e-47	Cinnamoyl-CoA reductase 2 OS=Arabidopsis thaliana GN=CCR2 PE=1 SV=1	KOG1502	3e-48	Flavonol reductase/cinnamoyl-CoA reductase			FAN_iscf00044858.1.g00001.1	GO:0016621,GO:0050662,GO:0007623,GO:0006952,GO:0042754,GO:0009699,GO:0009409	cinnamoyl-CoA reductase activity|coenzyme binding|circadian rhythm|defense response|negative regulation of circadian rhythm|phenylpropanoid biosynthetic process|response to cold	path:ko00940	Phenylpropanoid biosynthesis
FAN_iscf00045282.1.g00001.1	0	2.03037	29.7867	291	3.29644	9.56386	gi|470126189|ref|XP_004299075.1|PREDICTED: ribulose bisphosphate carboxylase small chain 1, chloroplastic [Fragaria vesca subsp. vesca]	2e-43	sp|P24007|RBS_PYRPY	8e-40	Ribulose bisphosphate carboxylase small chain, chloroplastic OS=Pyrus pyrifolia GN=RBCS PE=2 SV=1						FAN_iscf00045282.1.g00001.1	GO:0009507,GO:0004497,GO:0016984,GO:0009853,GO:0019253	chloroplast|monooxygenase activity|ribulose-bisphosphate carboxylase activity|photorespiration|reductive pentose-phosphate cycle	path:ko00630,path:ko00710,path:ko01200	Glyoxylate and dicarboxylate metabolism|Carbon fixation in photosynthetic organisms|Carbon metabolism
FAN_iscf00045631.1.g00001.1	6.83407	15.373	0.656892	2.86899	7.00241	7.55877	gi|470132937|ref|XP_004302331.1|PREDICTED: aspartic proteinase-like [Fragaria vesca subsp. vesca]	2e-26	sp|P42211|ASPRX_ORYSJ	4e-21	Aspartic proteinase OS=Oryza sativa subsp. japonica GN=RAP PE=2 SV=2	KOG1339	4e-21	Aspartyl protease			FAN_iscf00045631.1.g00001.1	GO:0005773,GO:0004190,GO:0006629,GO:0030163,GO:0006508	vacuole|aspartic-type endopeptidase activity|lipid metabolic process|protein catabolic process|proteolysis
FAN_iscf00045758.1.g00003.1	2.66013	1.09755	0.0364926	0	0	0.0670178	gi|147788164|emb|CAN71595.1|hypothetical protein VITISV_010143 [Vitis vinifera]	0	sp|P10978|POLX_TOBAC	2e-59	Retrovirus-related Pol polyprotein from transposon TNT 1-94 OS=Nicotiana tabacum PE=2 SV=1	KOG0017	1e-116	FOG: Transposon-encoded proteins with TYA, reverse transcriptase, integrase domains in various combinations			FAN_iscf00045758.1.g00003.1	GO:0004190,GO:0004519,GO:0003676,GO:0003964,GO:0008270,GO:0015074	aspartic-type endopeptidase activity|endonuclease activity|nucleic acid binding|RNA-directed DNA polymerase activity|zinc ion binding|DNA integration
FAN_iscf00045980.1.g00001.1	0	0	0	0	0	0	gi|764557084|ref|XP_011460738.1|PREDICTED: peroxisomal (S)-2-hydroxy-acid oxidase isoform X2 [Fragaria vesca subsp. vesca]	6e-21	sp|P05414|GOX_SPIOL	2e-21	Peroxisomal (S)-2-hydroxy-acid oxidase OS=Spinacia oleracea PE=1 SV=1	KOG0538	2e-20	Glycolate oxidase			FAN_iscf00045980.1.g00001.1	GO:0005777,GO:0010181,GO:0052853,GO:0052854,GO:0052852,GO:0009854	peroxisome|FMN binding|long-chain-(S)-2-hydroxy-long-chain-acid oxidase activity|medium-chain-(S)-2-hydroxy-acid oxidase activity|very-long-chain-(S)-2-hydroxy-acid oxidase activity|oxidative photosynthetic carbon pathway	path:ko04146,path:ko00630,path:ko01200	Peroxisome|Glyoxylate and dicarboxylate metabolism|Carbon metabolism
FAN_iscf00046024.1.g00001.1	5.51522	8.36502	28.1536	43.4543	17.4537	15.7959	gi|470109167|ref|XP_004290873.1|PREDICTED: chlorophyllide a oxygenase, chloroplastic [Fragaria vesca subsp. vesca]	2e-78	sp|Q8S7E1|CAO_ORYSJ	6e-73	Chlorophyllide a oxygenase, chloroplastic OS=Oryza sativa subsp. japonica GN=CAO PE=2 SV=1						FAN_iscf00046024.1.g00001.1	GO:0031969,GO:0009535,GO:0051537,GO:0010277,GO:0005506,GO:0016705,GO:0015995	chloroplast membrane|chloroplast thylakoid membrane|2 iron, 2 sulfur cluster binding|chlorophyllide a oxygenase [overall] activity|iron ion binding|oxidoreductase activity, acting on paired donors, with incorporation or reduction of molecular oxygen|chlorophyll biosynthetic process	path:ko00860	Porphyrin and chlorophyll metabolism
FAN_iscf00046063.1.g00005.1	4.8625	7.80235	1.13982	0.616035	1.74479	1.30989	gi|470134562|ref|XP_004303117.1|PREDICTED: uncharacterized protein LOC101309172 [Fragaria vesca subsp. vesca]	0				KOG3933	5e-39	Mitochondrial ribosomal protein S28			FAN_iscf00046063.1.g00005.1
FAN_iscf00046094.1.g00001.1	11.255	15.1105	1.05546	4.98675	3.26259	25.4979	gi|470135920|ref|XP_004303753.1|PREDICTED: uncharacterized protein LOC101293323 [Fragaria vesca subsp. vesca]	1e-65									FAN_iscf00046094.1.g00001.1
FAN_iscf00046508.1.g00001.1	0	0.190364	0.178418	0	0	0	gi|470119158|ref|XP_004295683.1|PREDICTED: cytochrome P450 CYP72A219-like [Fragaria vesca subsp. vesca]	3e-108	sp|H1A988|C7254_GLYUR	1e-68	11-oxo-beta-amyrin 30-oxidase OS=Glycyrrhiza uralensis GN=CYP72A154 PE=1 SV=1	KOG0157	2e-66	Cytochrome P450 CYP4/CYP19/CYP26 subfamilies			FAN_iscf00046508.1.g00001.1	GO:0016021,GO:0020037,GO:0005506,GO:0016709,GO:1902382,GO:1902386	integral component of membrane|heme binding|iron ion binding|oxidoreductase activity, acting on paired donors, with incorporation or reduction of molecular oxygen, NAD(P)H as one donor, and incorporation of one atom of oxygen|11-oxo-beta-amyrin catabolic process|glycyrrhetinate biosynthetic process
FAN_iscf00046619.1.g00001.1	0.628458	2.4455	0	0.131347	0.829742	0.350469	gi|470137830|ref|XP_004304664.1|PREDICTED: uncharacterized CRM domain-containing protein At3g25440, chloroplastic [Fragaria vesca subsp. vesca]	1e-91									FAN_iscf00046619.1.g00001.1
FAN_iscf00046836.1.g00002.1	44.7376	79.1047	7.4498	2.17321	18.9602	6.60561	gi|470144198|ref|XP_004307748.1|PREDICTED: 60S ribosomal protein L10 [Fragaria vesca subsp. vesca]	7e-161	sp|Q9SPB3|RL10_VITRI	1e-149	60S ribosomal protein L10 OS=Vitis riparia GN=RPL10 PE=2 SV=1	KOG0857	1e-143	60s ribosomal protein L10			FAN_iscf00046836.1.g00002.1	GO:0005840,GO:0003735,GO:0006412	ribosome|structural constituent of ribosome|translation	path:ko03010	Ribosome
FAN_iscf00046918.1.g00001.1	0.122459	2.07102	11.0887	0.129729	0.0363267	0.0391079	gi|147788164|emb|CAN71595.1|hypothetical protein VITISV_010143 [Vitis vinifera]	0	sp|P10978|POLX_TOBAC	1e-176	Retrovirus-related Pol polyprotein from transposon TNT 1-94 OS=Nicotiana tabacum PE=2 SV=1	KOG0017	0	FOG: Transposon-encoded proteins with TYA, reverse transcriptase, integrase domains in various combinations			FAN_iscf00046918.1.g00001.1	GO:0004190,GO:0004519,GO:0003676,GO:0003964,GO:0008270,GO:0015074	aspartic-type endopeptidase activity|endonuclease activity|nucleic acid binding|RNA-directed DNA polymerase activity|zinc ion binding|DNA integration
FAN_iscf00047603.1.g00001.1	0.365364	0.794391	12.4432	16.5147	2.84864	2.81034	gi|470137309|ref|XP_004304411.1|PREDICTED: uncharacterized protein LOC101305283 [Fragaria vesca subsp. vesca]	4e-51									FAN_iscf00047603.1.g00001.1
FAN_iscf00047951.1.g00001.1	0.407141	10.2502	1.82775	1.82475	6.68104	0.419457	gi|470138672|ref|XP_004305079.1|PREDICTED: probable WRKY transcription factor 70 isoform X1 [Fragaria vesca subsp. vesca]	0	sp|Q9LY00|WRK70_ARATH	2e-31	Probable WRKY transcription factor 70 OS=Arabidopsis thaliana GN=WRKY70 PE=2 SV=1				PRGDB00183807		FAN_iscf00047951.1.g00001.1	GO:0005634,GO:0043565,GO:0003700,GO:0042742,GO:0050832,GO:0009864,GO:1900056,GO:0045892,GO:0031347,GO:0010200,GO:0009753,GO:0009751,GO:0009862,GO:0006351	nucleus|sequence-specific DNA binding|transcription factor activity, sequence-specific DNA binding|defense response to bacterium|defense response to fungus|induced systemic resistance, jasmonic acid mediated signaling pathway|negative regulation of leaf senescence|negative regulation of transcription, DNA-templated|regulation of defense response|response to chitin|response to jasmonic acid|respon…
FAN_iscf00047980.1.g00001.1	10.2702	31.5233	230.767	329.331	97.0936	42.8217	gi|764574320|ref|XP_011462957.1|PREDICTED: S-adenosylmethionine decarboxylase proenzyme [Fragaria vesca subsp. vesca]	3e-139	sp|Q42679|DCAM_CATRO	2e-95	S-adenosylmethionine decarboxylase proenzyme OS=Catharanthus roseus GN=SAMDC PE=1 SV=1	KOG0788	6e-80	S-adenosylmethionine decarboxylase			FAN_iscf00047980.1.g00001.1	GO:0004014,GO:0006557,GO:0008295,GO:0006597	adenosylmethionine decarboxylase activity|S-adenosylmethioninamine biosynthetic process|spermidine biosynthetic process|spermine biosynthetic process	path:ko00270,path:ko00330	Cysteine and methionine metabolism|Arginine and proline metabolism
FAN_iscf00048539.1.g00001.1	2.52457	2.44812	25.0704	18.7574	8.8813	4.90076	gi|764515182|ref|XP_011464968.1|PREDICTED: histone deacetylase 14 isoform X2 [Fragaria vesca subsp. vesca]	8e-73	sp|Q941D6|HDA14_ARATH	1e-61	Histone deacetylase 14 OS=Arabidopsis thaliana GN=HDA14 PE=2 SV=1	KOG1343	7e-56	Histone deacetylase complex, catalytic component HDA1			FAN_iscf00048539.1.g00001.1	GO:0009507,GO:0005829,GO:0005634,GO:0043014,GO:0048487,GO:0032041,GO:0051721,GO:0043621,GO:0042903,GO:0006355,GO:0006351,GO:0090042	chloroplast|cytosol|nucleus|alpha-tubulin binding|beta-tubulin binding|NAD-dependent histone deacetylase activity (H3-K14 specific)|protein phosphatase 2A binding|protein self-association|tubulin deacetylase activity|regulation of transcription, DNA-templated|transcription, DNA-templated|tubulin deacetylation
FAN_iscf00048707.1.g00001.1	0	0	1.15807	7.86443	0	0	gi|470117325|ref|XP_004294809.1|PREDICTED: ethylene-responsive transcription factor ERF109-like [Fragaria vesca subsp. vesca]	1e-137	sp|Q9SZ06|EF109_ARATH	5e-33	Ethylene-responsive transcription factor ERF109 OS=Arabidopsis thaliana GN=ERF109 PE=1 SV=1						FAN_iscf00048707.1.g00001.1	GO:0005634,GO:0003677,GO:0003700,GO:0051301,GO:0050832,GO:0009873,GO:0010200,GO:0006351,GO:0001944	nucleus|DNA binding|transcription factor activity, sequence-specific DNA binding|cell division|defense response to fungus|ethylene-activated signaling pathway|response to chitin|transcription, DNA-templated|vasculature development
FAN_iscf00049821.1.g00001.1	5.41712	5.51863	15.8656	26.2576	5.53714	36.5897	gi|470118076|ref|XP_004295169.1|PREDICTED: E3 ubiquitin-protein ligase RMA3 [Fragaria vesca subsp. vesca]	2e-109	sp|Q8GUK7|RMA3_ARATH	2e-34	E3 ubiquitin-protein ligase RMA3 OS=Arabidopsis thaliana GN=RMA3 PE=1 SV=1	KOG0823	1e-34	Predicted E3 ubiquitin ligase			FAN_iscf00049821.1.g00001.1	GO:0005783,GO:0005789,GO:0016021,GO:0016874,GO:0004842,GO:0008270	endoplasmic reticulum|endoplasmic reticulum membrane|integral component of membrane|ligase activity|ubiquitin-protein transferase activity|zinc ion binding	path:ko04141	Protein processing in endoplasmic reticulum
FAN_iscf00049837.1.g00002.1	0.129085	1.60791	22.4792	12.0794	2.16283	37.419	gi|470137309|ref|XP_004304411.1|PREDICTED: uncharacterized protein LOC101305283 [Fragaria vesca subsp. vesca]	3e-144									FAN_iscf00049837.1.g00002.1
FAN_iscf00050056.1.g00006.1	5.48031	0.467508	29.2079	13.4992	0	6.66373	gi|470121509|ref|XP_004296808.1|PREDICTED: monothiol glutaredoxin-S2-like [Fragaria vesca subsp. vesca]	3e-42	sp|Q8L8Z8|GRXS2_ARATH	6e-36	Monothiol glutaredoxin-S2 OS=Arabidopsis thaliana GN=GRXS2 PE=3 SV=1	KOG1752	2e-36	Glutaredoxin and related proteins			FAN_iscf00050056.1.g00006.1	GO:0005737,GO:0051537,GO:0009055,GO:0046872,GO:0015035,GO:0045454	cytoplasm|2 iron, 2 sulfur cluster binding|electron carrier activity|metal ion binding|protein disulfide oxidoreductase activity|cell redox homeostasis
FAN_iscf00050418.1.g00001.1	0.99299	2.01766	0.403901	0.361545	0.80653	0.681212	gi|470123965|ref|XP_004297989.1|PREDICTED: pentatricopeptide repeat-containing protein At3g23020 [Fragaria vesca subsp. vesca]	0	sp|Q9LS88|PP250_ARATH	0	Pentatricopeptide repeat-containing protein At3g23020 OS=Arabidopsis thaliana GN=At3g23020 PE=2 SV=1	KOG4197	0	FOG: PPR repeat			FAN_iscf00050418.1.g00001.1	GO:0009507	chloroplast
FAN_iscf00050667.1.g00002.1	26.4809	37.5013	6.39573	12.7541	6.6618	10.1378	gi|470116200|ref|XP_004294273.1|PREDICTED: uncharacterized protein LOC101299456 [Fragaria vesca subsp. vesca]	7e-68									FAN_iscf00050667.1.g00002.1
FAN_iscf00050786.1.g00001.1	7.49519	22.359	1.03306	2.31378	6.07125	7.13179											FAN_iscf00050786.1.g00001.1
FAN_iscf00050821.1.g00001.1	3.99554	1.89375	34.9763	11.7525	3.31837	21.1495	gi|470127764|ref|XP_004299832.1|PREDICTED: phosphoenolpyruvate carboxykinase [ATP]-like [Fragaria vesca subsp. vesca]	2e-108	sp|P49292|PCKA1_UROPA	1e-91	Phosphoenolpyruvate carboxykinase [ATP] 1 OS=Urochloa panicoides GN=PCK1 PE=1 SV=1						FAN_iscf00050821.1.g00001.1	GO:0005737,GO:0005524,GO:0004612,GO:0006094	cytoplasm|ATP binding|phosphoenolpyruvate carboxykinase (ATP) activity|gluconeogenesis	path:ko00010,path:ko00020,path:ko00620,path:ko00710,path:ko01200	Glycolysis / Gluconeogenesis|Citrate cycle (TCA cycle)|Pyruvate metabolism|Carbon fixation in photosynthetic organisms|Carbon metabolism
FAN_iscf00051067.1.g00001.1	57.8349	75.4153	11.4974	18.5517	28.3283	24.7601	gi|470116699|ref|XP_004294515.1|PREDICTED: putative 12-oxophytodienoate reductase 11 [Fragaria vesca subsp. vesca]	7e-65	sp|Q8GYB8|OPR2_ARATH	3e-48	12-oxophytodienoate reductase 2 OS=Arabidopsis thaliana GN=OPR2 PE=2 SV=2	KOG0134	7e-49	NADH:flavin oxidoreductase/12-oxophytodienoate reductase			FAN_iscf00051067.1.g00001.1	GO:0005737,GO:0005622,GO:0016629,GO:0010181,GO:0003959,GO:0055114,GO:0031408,GO:0009611	cytoplasm|intracellular|12-oxophytodienoate reductase activity|FMN binding|NADPH dehydrogenase activity|oxidation-reduction process|oxylipin biosynthetic process|response to wounding	path:ko00592	alpha-Linolenic acid metabolism
FAN_iscf00051153.1.g00002.1	0	0.165878	0.934346	3.41444	0.652637	0.139457	gi|764563081|ref|XP_011461552.1|PREDICTED: actin-related protein 8 [Fragaria vesca subsp. vesca]	1e-165	sp|Q9FKT0|ARP8_ARATH	2e-128	Actin-related protein 8 OS=Arabidopsis thaliana GN=ARP8 PE=2 SV=1	KOG0676	5e-129	Actin and related proteins			FAN_iscf00051153.1.g00002.1	GO:0005737,GO:0005730,GO:0005634,GO:0005524,GO:0005200,GO:0030029	cytoplasm|nucleolus|nucleus|ATP binding|structural constituent of cytoskeleton|actin filament-based process
FAN_iscf00051197.1.g00001.1	10.0547	12.3729	193.769	138.945	50.9921	15.6822	gi|11182066|emb|CAC16168.1|hsp70 protein, partial [Zea mays]	3e-76	sp|P09189|HSP7C_PETHY	2e-75	Heat shock cognate 70 kDa protein OS=Petunia hybrida GN=HSP70 PE=2 SV=1	KOG0101	1e-75	Molecular chaperones HSP70/HSC70, HSP70 superfamily			FAN_iscf00051197.1.g00001.1	GO:0005524	ATP binding	path:ko04144,path:ko04010,path:ko04141,path:ko03040,path:ko05134,path:ko05145,path:ko05162,path:ko05164,path:ko05169,path:ko04213,path:ko04915,path:ko04612	Endocytosis|MAPK signaling pathway|Protein processing in endoplasmic reticulum|Spliceosome|Legionellosis|Toxoplasmosis|Measles|Influenza A|Epstein-Barr virus infection|Longevity regulating pathway - multiple species|Estrogen signaling pathway|Antigen processing and presentation
FAN_iscf00051262.1.g00001.1	0	0	0.231839	0.239043	0.391369	0	gi|764584101|ref|XP_011464364.1|PREDICTED: myb-related protein 306-like isoform X2 [Fragaria vesca subsp. vesca]	7e-28									FAN_iscf00051262.1.g00001.1
FAN_iscf00051572.1.g00001.1	8.58386	5.34345	29.8718	27.7793	44.3103	8.11792	gi|470144725|ref|XP_004307998.1|PREDICTED: starch synthase 1, chloroplastic/amyloplastic [Fragaria vesca subsp. vesca]	5e-84	sp|P93568|SSY1_SOLTU	2e-44	Soluble starch synthase 1, chloroplastic/amyloplastic OS=Solanum tuberosum PE=2 SV=1						FAN_iscf00051572.1.g00001.1	GO:0009501,GO:0009507,GO:0033201,GO:0004373,GO:0009011,GO:0019252	amyloplast|chloroplast|alpha-1,4-glucan synthase activity|glycogen (starch) synthase activity|starch synthase activity|starch biosynthetic process	path:ko00500	Starch and sucrose metabolism
FAN_iscf00051668.1.g00002.1	5.62049	5.68426	18.5901	79.4593	2.47879	5.22886	gi|470116985|ref|XP_004294651.1|PREDICTED: E3 ubiquitin-protein ligase RING1 [Fragaria vesca subsp. vesca]	1e-49				KOG0800	7e-10	FOG: Predicted E3 ubiquitin ligase			FAN_iscf00051668.1.g00002.1
FAN_iscf00051904.1.g00001.1	0.69527	1.80623	10.4475	16.3678	0.162112	2.42125	gi|764504981|ref|XP_011457253.1|PREDICTED: uncharacterized protein LOC105353455 [Fragaria vesca subsp. vesca]	1e-31									FAN_iscf00051904.1.g00001.1
FAN_iscf00052298.1.g00001.1	0	0	1.48384	0	0	0	gi|764642941|ref|XP_004309748.2|PREDICTED: transcription factor bHLH95 [Fragaria vesca subsp. vesca]	5e-129	sp|Q9FXA3|BH095_ARATH	7e-26	Transcription factor bHLH95 OS=Arabidopsis thaliana GN=BHLH95 PE=2 SV=2						FAN_iscf00052298.1.g00001.1	GO:0005634,GO:0003677,GO:0003700,GO:0009793,GO:0006355,GO:0006351	nucleus|DNA binding|transcription factor activity, sequence-specific DNA binding|embryo development ending in seed dormancy|regulation of transcription, DNA-templated|transcription, DNA-templated
FAN_iscf00053511.1.g00001.1	0	0	0	0	0	0	gi|470144160|ref|XP_004307730.1|PREDICTED: uncharacterized protein LOC101304133 [Fragaria vesca subsp. vesca]	7e-51									FAN_iscf00053511.1.g00001.1
FAN_iscf00053585.1.g00001.1	7.54523	7.0292	24.8748	19.4126	16.9459	4.66829	gi|470111097|ref|XP_004291789.1|PREDICTED: dicarboxylate transporter 1, chloroplastic [Fragaria vesca subsp. vesca]	4e-50	sp|Q9LXV3|DIT1_ARATH	1e-18	Dicarboxylate transporter 1, chloroplastic OS=Arabidopsis thaliana GN=DIT1 PE=1 SV=1						FAN_iscf00053585.1.g00001.1	GO:0009507,GO:0009941,GO:0009706,GO:0009534,GO:0016021,GO:0016020,GO:0005739,GO:0009536,GO:0015139,GO:0015140,GO:0015131,GO:0015742,GO:0019676,GO:0071423,GO:0015729,GO:1902356,GO:0009624,GO:0006814	chloroplast|chloroplast envelope|chloroplast inner membrane|chloroplast thylakoid|integral component of membrane|membrane|mitochondrion|plastid|alpha-ketoglutarate transmembrane transporter activity|malate transmembrane transporter activity|oxaloacetate transmembrane transporter activity|alpha-ketoglutarate transport|ammonia assimilation cycle|malate transmembrane transport|oxaloacetate transport…
FAN_iscf00053591.1.g00001.1	4.78455	9.29431	68.4366	57.8555	4.46908	7.8376	gi|702508669|ref|XP_010040259.1|PREDICTED: 1,2-dihydroxy-3-keto-5-methylthiopentene dioxygenase 2-like [Eucalyptus grandis]	1e-35	sp|D7T737|MTND1_VITVI	5e-23	1,2-dihydroxy-3-keto-5-methylthiopentene dioxygenase 1 OS=Vitis vinifera GN=VIT_05s0020g04070 PE=3 SV=1	KOG2107	2e-21	Uncharacterized conserved protein, contains double-stranded beta-helix domain			FAN_iscf00053591.1.g00001.1	GO:0005737,GO:0005634,GO:0010309,GO:0046872,GO:0019509,GO:0006555	cytoplasm|nucleus|acireductone dioxygenase [iron(II)-requiring] activity|metal ion binding|L-methionine biosynthetic process from methylthioadenosine|methionine metabolic process	path:ko00270	Cysteine and methionine metabolism
FAN_iscf00053697.1.g00001.1	7.91897	4.88169	25.2208	20.7484	1.64256	2.13526	gi|470111626|ref|XP_004292046.1|PREDICTED: uncharacterized protein LOC101304648 [Fragaria vesca subsp. vesca]	0									FAN_iscf00053697.1.g00001.1
FAN_iscf00054304.1.g00003.1	0.933486	1.31696	0.0530878	0	0.265931	0.386547	gi|764603461|ref|XP_004305365.2|PREDICTED: pentatricopeptide repeat-containing protein At5g12100, mitochondrial [Fragaria vesca subsp. vesca]	0	sp|Q9FMQ1|PP376_ARATH	6e-151	Pentatricopeptide repeat-containing protein At5g12100, mitochondrial OS=Arabidopsis thaliana GN=At5g12100 PE=2 SV=1	KOG4197	1e-151	FOG: PPR repeat			FAN_iscf00054304.1.g00003.1	GO:0005739,GO:0008270	mitochondrion|zinc ion binding
FAN_iscf00054389.1.g00001.1	5.17542	6.19011	0.55067	0.139736	1.1751	14.398	gi|764552660|ref|XP_011460300.1|PREDICTED: uncharacterized protein LOC105350299 [Fragaria vesca subsp. vesca]	1e-48									FAN_iscf00054389.1.g00001.1
FAN_iscf00055119.1.g00004.1	1.2663	2.37805	7.73465	3.65298	2.87372	1.68278	gi|147785835|emb|CAN73071.1|hypothetical protein VITISV_032383 [Vitis vinifera]	1e-177	sp|P10978|POLX_TOBAC	1e-106	Retrovirus-related Pol polyprotein from transposon TNT 1-94 OS=Nicotiana tabacum PE=2 SV=1	KOG0017	1e-172	FOG: Transposon-encoded proteins with TYA, reverse transcriptase, integrase domains in various combinations			FAN_iscf00055119.1.g00004.1	GO:0004190,GO:0004519,GO:0003676,GO:0003964,GO:0008270,GO:0015074	aspartic-type endopeptidase activity|endonuclease activity|nucleic acid binding|RNA-directed DNA polymerase activity|zinc ion binding|DNA integration
FAN_iscf00055181.1.g00001.1	12.3419	12.8635	36.6673	46.7612	32.8725	39.4934	gi|470122678|ref|XP_004297366.1|PREDICTED: auxin efflux carrier component 3-like [Fragaria vesca subsp. vesca]	1e-66	sp|Q5VP70|PIN3A_ORYSJ	3e-43	Probable auxin efflux carrier component 3a OS=Oryza sativa subsp. japonica GN=PIN3A PE=2 SV=1						FAN_iscf00055181.1.g00001.1	GO:0005783,GO:0016021,GO:0005886,GO:0010329,GO:0010315,GO:0010252,GO:0009926,GO:0009734	endoplasmic reticulum|integral component of membrane|plasma membrane|auxin efflux transmembrane transporter activity|auxin efflux|auxin homeostasis|auxin polar transport|auxin-activated signaling pathway
FAN_iscf00055300.1.g00001.1	3.18906	2.26708	0	1.26109	8.0884	0	gi|470140836|ref|XP_004306143.1|PREDICTED: aquaporin NIP2-1-like isoform X2 [Fragaria vesca subsp. vesca]	7e-115	sp|Q6Z2T3|NIP21_ORYSJ	2e-63	Aquaporin NIP2-1 OS=Oryza sativa subsp. japonica GN=NIP2-1 PE=1 SV=1	KOG0223	2e-45	Aquaporin (major intrinsic protein family)			FAN_iscf00055300.1.g00001.1	GO:0048226,GO:0016021,GO:0016020,GO:0005886,GO:0015254,GO:0015115,GO:0005215,GO:0015250,GO:0015793,GO:0015708,GO:0006833	Casparian strip|integral component of membrane|membrane|plasma membrane|glycerol channel activity|silicate transmembrane transporter activity|transporter activity|water channel activity|glycerol transport|silicate transport|water transport
FAN_iscf00055499.1.g00001.1	2.49096	8.65136	159.492	116.441	46.3925	11.7657	gi|902186752|gb|KNA10776.1|hypothetical protein SOVF_141190 [Spinacia oleracea]	2e-44	sp|Q9C7X7|HSP7N_ARATH	2e-41	Heat shock 70 kDa protein 18 OS=Arabidopsis thaliana GN=HSP70-18 PE=2 SV=1	KOG0101	4e-42	Molecular chaperones HSP70/HSC70, HSP70 superfamily			FAN_iscf00055499.1.g00001.1	GO:0009507,GO:0009941,GO:0005524,GO:0046686,GO:0009408	chloroplast|chloroplast envelope|ATP binding|response to cadmium ion|response to heat	path:ko04144,path:ko04010,path:ko04141,path:ko03040,path:ko05134,path:ko05145,path:ko05162,path:ko05164,path:ko05169,path:ko04213,path:ko04915,path:ko04612	Endocytosis|MAPK signaling pathway|Protein processing in endoplasmic reticulum|Spliceosome|Legionellosis|Toxoplasmosis|Measles|Influenza A|Epstein-Barr virus infection|Longevity regulating pathway - multiple species|Estrogen signaling pathway|Antigen processing and presentation
FAN_iscf00056056.1.g00001.1	0.329663	2.63738	8.49228	1.0467	1.79704	3.55443											FAN_iscf00056056.1.g00001.1
FAN_iscf00056271.1.g00001.1	0.198742	1.10344	13.3232	3.01128	3.01791	10.6821	gi|470127764|ref|XP_004299832.1|PREDICTED: phosphoenolpyruvate carboxykinase [ATP]-like [Fragaria vesca subsp. vesca]	5e-79	sp|P42066|PCKA_CUCSA	1e-30	Phosphoenolpyruvate carboxykinase [ATP] OS=Cucumis sativus GN=PCK PE=2 SV=1						FAN_iscf00056271.1.g00001.1	GO:0005737,GO:0005524,GO:0004612,GO:0006094	cytoplasm|ATP binding|phosphoenolpyruvate carboxykinase (ATP) activity|gluconeogenesis	path:ko00010,path:ko00020,path:ko00620,path:ko00710,path:ko01200	Glycolysis / Gluconeogenesis|Citrate cycle (TCA cycle)|Pyruvate metabolism|Carbon fixation in photosynthetic organisms|Carbon metabolism
FAN_iscf00056530.1.g00001.1	0.553336	1.5882	0.107176	0.106619	0.13749	0.492365	gi|470141735|ref|XP_004306585.1|PREDICTED: pentatricopeptide repeat-containing protein At3g20730 [Fragaria vesca subsp. vesca]	0	sp|Q9LT48|PP244_ARATH	2e-145	Pentatricopeptide repeat-containing protein At3g20730 OS=Arabidopsis thaliana GN=PCMP-E94 PE=2 SV=1	KOG4197	7e-146	FOG: PPR repeat			FAN_iscf00056530.1.g00001.1
FAN_iscf00056533.1.g00001.1	0	0	43.6142	79.2081	40.2313	17.5693	gi|764553379|ref|XP_011460395.1|PREDICTED: cold-regulated 413 inner membrane protein 2, chloroplastic-like isoform X2 [Fragaria vesca subsp. vesca]	2e-25	sp|Q94AL8|CRIM1_ARATH	3e-18	Cold-regulated 413 inner membrane protein 1, chloroplastic OS=Arabidopsis thaliana GN=COR413IM1 PE=1 SV=1						FAN_iscf00056533.1.g00001.1	GO:0009507,GO:0009941,GO:0009535,GO:0031357,GO:0070417,GO:0042631,GO:0009631,GO:0009737	chloroplast|chloroplast envelope|chloroplast thylakoid membrane|integral component of chloroplast inner membrane|cellular response to cold|cellular response to water deprivation|cold acclimation|response to abscisic acid
FAN_iscf00056642.1.g00001.1	139.74	0	5.21744	85.3382	0	0	gi|764574476|ref|XP_004297196.2|PREDICTED: uncharacterized protein At1g04910-like [Fragaria vesca subsp. vesca]	8e-85	sp|Q8W486|Y1491_ARATH	5e-29	Uncharacterized protein At1g04910 OS=Arabidopsis thaliana GN=At1g04910 PE=1 SV=1						FAN_iscf00056642.1.g00001.1	GO:0005768,GO:0005794,GO:0000139,GO:0016021,GO:0005802,GO:0016757	endosome|Golgi apparatus|Golgi membrane|integral component of membrane|trans-Golgi network|transferase activity, transferring glycosyl groups
FAN_iscf00056866.1.g00001.1	16.8473	25.6581	4.00948	8.6564	20.9565	13.3555	gi|470145601|ref|XP_004308424.1|PREDICTED: glyoxylate/hydroxypyruvate reductase HPR3-like [Fragaria vesca subsp. vesca]	7e-102	sp|Q9LE33|HPR3_ARATH	4e-34	Glyoxylate/hydroxypyruvate reductase HPR3 OS=Arabidopsis thaliana GN=HPR3 PE=2 SV=1	KOG0069	1e-46	Glyoxylate/hydroxypyruvate reductase (D-isomer-specific 2-hydroxy acid dehydrogenase superfamily)			FAN_iscf00056866.1.g00001.1	GO:0030267,GO:0016618,GO:0051287,GO:0009854,GO:0009853	glyoxylate reductase (NADP) activity|hydroxypyruvate reductase activity|NAD binding|oxidative photosynthetic carbon pathway|photorespiration	path:ko00260,path:ko00630,path:ko01200	Glycine, serine and threonine metabolism|Glyoxylate and dicarboxylate metabolism|Carbon metabolism
FAN_iscf00057258.1.g00001.1	4.87598	8.30681	0.272149	0.566573	0	1.60649	gi|470105485|ref|XP_004289114.1|PREDICTED: pentatricopeptide repeat-containing protein At5g44230 [Fragaria vesca subsp. vesca]	2e-110	sp|Q9FFG8|PP417_ARATH	4e-59	Pentatricopeptide repeat-containing protein At5g44230 OS=Arabidopsis thaliana GN=PCMP-H17 PE=2 SV=1	KOG4197	9e-60	FOG: PPR repeat			FAN_iscf00057258.1.g00001.1	GO:0008270	zinc ion binding
FAN_iscf00057355.1.g00001.1	8.52302	9.16238	0.79576	2.21803	1.38204	3.15026	gi|764521684|ref|XP_004288819.2|PREDICTED: pentatricopeptide repeat-containing protein At1g08070-like [Fragaria vesca subsp. vesca]	2e-21	sp|Q9C866|PPR65_ARATH	9e-10	Pentatricopeptide repeat-containing protein At1g31430 OS=Arabidopsis thaliana GN=PCMP-E55 PE=2 SV=1	KOG4197	2e-10	FOG: PPR repeat			FAN_iscf00057355.1.g00001.1
FAN_iscf00057670.1.g00002.1	2.52411	2.43156	9.79056	28.2717	5.30768	6.23217	gi|470114817|ref|XP_004293605.1|PREDICTED: dof zinc finger protein DOF1.4-like [Fragaria vesca subsp. vesca]	6e-156	sp|Q9FZA4|DOF14_ARATH	3e-27	Dof zinc finger protein DOF1.4 OS=Arabidopsis thaliana GN=DOF1.4 PE=2 SV=1						FAN_iscf00057670.1.g00002.1	GO:0005634,GO:0003677,GO:0046872,GO:0006355,GO:0006351	nucleus|DNA binding|metal ion binding|regulation of transcription, DNA-templated|transcription, DNA-templated
FAN_iscf00057973.1.g00004.1	1.71209	4.25676	22.2258	29.7839	11.5912	7.15668	gi|470122999|ref|XP_004297524.1|PREDICTED: HVA22-like protein e [Fragaria vesca subsp. vesca]	6e-42	sp|Q07764|HVA22_HORVU	4e-22	Protein HVA22 OS=Hordeum vulgare GN=HVA22 PE=2 SV=1	KOG1725	3e-21	Protein involved in membrane traffic (YOP1/TB2/DP1/HVA22 family)			FAN_iscf00057973.1.g00004.1	GO:0005783,GO:0005794,GO:0016021,GO:0009737,GO:0006950	endoplasmic reticulum|Golgi apparatus|integral component of membrane|response to abscisic acid|response to stress
FAN_iscf00058026.1.g00001.1	0.772739	0.650503	0	0	1.21497	0.181311	gi|764557256|ref|XP_004294144.2|PREDICTED: uncharacterized exonuclease domain-containing protein At3g15140 [Fragaria vesca subsp. vesca]	3e-33	sp|Q8W566|Y3514_ARATH	2e-17	Uncharacterized exonuclease domain-containing protein At3g15140 OS=Arabidopsis thaliana GN=At3g15140 PE=2 SV=1	KOG0542	9e-18	Predicted exonuclease			FAN_iscf00058026.1.g00001.1	GO:0005739,GO:0016891,GO:0004527,GO:0046872,GO:0003676,GO:0006259,GO:0035194,GO:0090065,GO:0090502	mitochondrion|endoribonuclease activity, producing 5'-phosphomonoesters|exonuclease activity|metal ion binding|nucleic acid binding|DNA metabolic process|posttranscriptional gene silencing by RNA|regulation of production of siRNA involved in RNA interference|RNA phosphodiester bond hydrolysis, endonucleolytic
FAN_iscf00058462.1.g00001.1	9.80255	16.8461	90.3562	84.5392	55.7486	16.7309	gi|470103337|ref|XP_004288096.1|PREDICTED: ABC transporter F family member 5-like [Fragaria vesca subsp. vesca]	1e-153	sp|Q9LV93|AB5F_ARATH	5e-92	ABC transporter F family member 5 OS=Arabidopsis thaliana GN=ABCF5 PE=2 SV=1	KOG0927	1e-92	Predicted transporter (ABC superfamily)			FAN_iscf00058462.1.g00001.1	GO:0005524,GO:0016887,GO:0005215,GO:0009624	ATP binding|ATPase activity|transporter activity|response to nematode
FAN_iscf00058695.1.g00001.1	3.61667	2.34123	10.4252	1.8611	1.06252	3.78744	gi|470112046|ref|XP_004292249.1|PREDICTED: TMV resistance protein N-like [Fragaria vesca subsp. vesca]	3e-122	sp|Q40392|TMVRN_NICGU	1e-18	TMV resistance protein N OS=Nicotiana glutinosa GN=N PE=1 SV=1				PRGDB00070733		FAN_iscf00058695.1.g00001.1	GO:0005737,GO:0043531,GO:0005524,GO:0009626,GO:0007165	cytoplasm|ADP binding|ATP binding|plant-type hypersensitive response|signal transduction
FAN_iscf00059545.1.g00005.1	2.79545	5.17914	17.5777	21.8255	8.09505	1.36755	gi|470103722|ref|XP_004288279.1|PREDICTED: probable LRR receptor-like serine/threonine-protein kinase At4g36180 [Fragaria vesca subsp. vesca]	7e-147	sp|Q9ASS4|Y5838_ARATH	2e-21	Probably inactive leucine-rich repeat receptor-like protein kinase At5g48380 OS=Arabidopsis thaliana GN=At5g48380 PE=1 SV=1	KOG0619	5e-108	FOG: Leucine rich repeat	PRGDB00213922		FAN_iscf00059545.1.g00005.1	GO:0016021,GO:0005886,GO:0009506,GO:0005524,GO:0016301,GO:0004672,GO:0033612,GO:0042742,GO:0060548,GO:0031348	integral component of membrane|plasma membrane|plasmodesma|ATP binding|kinase activity|protein kinase activity|receptor serine/threonine kinase binding|defense response to bacterium|negative regulation of cell death|negative regulation of defense response
FAN_iscf00059754.1.g00003.1	13.5528	19.5118	2.13282	8.28485	40.5597	3.21452											FAN_iscf00059754.1.g00003.1
FAN_iscf00059993.1.g00002.1	35.1688	10.6817	153.628	28.5714	5.63611	30.7938	gi|694384091|ref|XP_009367972.1|PREDICTED: cation transport regulator-like protein 2 [Pyrus x bretschneideri]	5e-92	sp|Q641Z5|CHAC2_RAT	4e-19	Cation transport regulator-like protein 2 OS=Rattus norvegicus GN=Chac2 PE=2 SV=1	KOG3182	9e-66	Predicted cation transporter			FAN_iscf00059993.1.g00002.1	GO:0016746	transferase activity, transferring acyl groups
FAN_iscf00060348.1.g00001.1	6.0351	12.2243	0.413064	0.825082	1.41348	5.07583	gi|764637988|ref|XP_004309238.2|PREDICTED: transcription factor TCP19 [Fragaria vesca subsp. vesca]	1e-33									FAN_iscf00060348.1.g00001.1
FAN_iscf00060734.1.g00001.1	0.373404	0.416487	7.50587	19.788	1.94368	1.13014	gi|470109725|ref|XP_004291141.1|PREDICTED: transcription factor MYB44-like [Fragaria vesca subsp. vesca]	2e-52									FAN_iscf00060734.1.g00001.1
FAN_iscf00060806.1.g00001.1	1.59437	2.47164	14.494	24.0233	1.04092	0.481568	gi|470130620|ref|XP_004301201.1|PREDICTED: aspartic proteinase nepenthesin-2 [Fragaria vesca subsp. vesca]	0	sp|Q766C2|NEP2_NEPGR	2e-32	Aspartic proteinase nepenthesin-2 OS=Nepenthes gracilis GN=nep2 PE=1 SV=1	KOG1339	5e-120	Aspartyl protease			FAN_iscf00060806.1.g00001.1	GO:0005576,GO:0004190	extracellular region|aspartic-type endopeptidase activity
FAN_iscf00060816.1.g00002.1	1.868	2.6698	0	0.176904	0.930943	2.12505	gi|470125979|ref|XP_004298973.1|PREDICTED: probable LRR receptor-like serine/threonine-protein kinase At4g26540 [Fragaria vesca subsp. vesca]	5e-81	sp|C0LGR3|Y4265_ARATH	4e-24	Probable LRR receptor-like serine/threonine-protein kinase At4g26540 OS=Arabidopsis thaliana GN=At4g26540 PE=1 SV=1	KOG0619	4e-18	FOG: Leucine rich repeat			FAN_iscf00060816.1.g00002.1	GO:0016021,GO:0005886,GO:0005524,GO:0004674	integral component of membrane|plasma membrane|ATP binding|protein serine/threonine kinase activity
FAN_iscf00061003.1.g00001.1	2.52739	3.72333	0.207155	0	0.168823	0	gi|764617205|ref|XP_004306251.2|PREDICTED: pentatricopeptide repeat-containing protein At2g32630 [Fragaria vesca subsp. vesca]	7e-68	sp|Q8S8P6|PP180_ARATH	2e-36	Pentatricopeptide repeat-containing protein At2g32630 OS=Arabidopsis thaliana GN=At2g32630 PE=3 SV=1	KOG4197	5e-37	FOG: PPR repeat			FAN_iscf00061003.1.g00001.1
FAN_iscf00061373.1.g00002.1	3.31077	6.40014	0.540268	2.12505	4.21084	0.880394	gi|470133933|ref|XP_004302813.1|PREDICTED: uncharacterized protein LOC101290968 [Fragaria vesca subsp. vesca]	6e-93									FAN_iscf00061373.1.g00002.1
FAN_iscf00061619.1.g00001.1	0.237254	0	0	0.499387	0	0											FAN_iscf00061619.1.g00001.1
FAN_iscf00062057.1.g00001.1	20.3112	15.1071	1.29992	0.693705	6.0399	8.20892	gi|567914835|ref|XP_006449731.1|hypothetical protein CICLE_v100143191mg, partial [Citrus clementina]	3e-43	sp|F4IAG2|SSY3_ARATH	5e-41	Starch synthase 3, chloroplastic/amyloplastic OS=Arabidopsis thaliana GN=SS3 PE=1 SV=1						FAN_iscf00062057.1.g00001.1	GO:0009501,GO:0009507,GO:0033201,GO:0004373,GO:0042802,GO:2001070,GO:0009011,GO:0010021,GO:0019252	amyloplast|chloroplast|alpha-1,4-glucan synthase activity|glycogen (starch) synthase activity|identical protein binding|starch binding|starch synthase activity|amylopectin biosynthetic process|starch biosynthetic process
FAN_iscf00062265.1.g00002.1	0	5.60537	54.8487	4.27812	0	14.1005	gi|694323788|ref|XP_009352948.1|PREDICTED: ervatamin-B-like [Pyrus x bretschneideri]	3e-22	sp|O23791|BROM1_ANACO	6e-07	Fruit bromelain OS=Ananas comosus PE=1 SV=1	KOG1543	1e-10	Cysteine proteinase Cathepsin L			FAN_iscf00062265.1.g00002.1	GO:0008234	cysteine-type peptidase activity	path:ko04210,path:ko04142,path:ko04145,path:ko05205,path:ko05323,path:ko04612	Apoptosis|Lysosome|Phagosome|Proteoglycans in cancer|Rheumatoid arthritis|Antigen processing and presentation
FAN_iscf00062509.1.g00002.1	0.380505	0	4.1771	13.0461	1.2195	0.785547	gi|470136886|ref|XP_004304212.1|PREDICTED: alpha-1,4-glucan-protein synthase [UDP-forming] 2 [Fragaria vesca subsp. vesca]	0	sp|Q9SRT9|RGP1_ARATH	0	UDP-arabinopyranose mutase 1 OS=Arabidopsis thaliana GN=RGP1 PE=1 SV=1						FAN_iscf00062509.1.g00002.1	GO:0005618,GO:0005829,GO:0022626,GO:0005794,GO:0005795,GO:0000138,GO:0005774,GO:0016760,GO:0016866,GO:0052691,GO:0071555,GO:0030244,GO:0009832,GO:0071669,GO:0009555,GO:0009651,GO:0033356	cell wall|cytosol|cytosolic ribosome|Golgi apparatus|Golgi stack|Golgi trans cisterna|vacuolar membrane|cellulose synthase (UDP-forming) activity|intramolecular transferase activity|UDP-arabinopyranose mutase activity|cell wall organization|cellulose biosynthetic process|plant-type cell wall biogenesis|plant-type cell wall organization or biogenesis|pollen development|response to salt stress|UDP-…	path:ko00520	Amino sugar and nucleotide sugar metabolism
FAN_iscf00062806.1.g00001.1	6.68225	3.73294	21.4543	6.98921	3.17059	1.01842	gi|764604893|ref|XP_011466927.1|PREDICTED: transcription activator GLK1-like isoform X1 [Fragaria vesca subsp. vesca]	1e-56									FAN_iscf00062806.1.g00001.1
FAN_iscf00062808.1.g00001.1	47.1376	44.1047	705.408	936.641	494.241	185.417	gi|470133735|ref|XP_004302715.1|PREDICTED: probable mediator of RNA polymerase II transcription subunit 37e [Fragaria vesca subsp. vesca]	2e-56	sp|P22953|MD37E_ARATH	6e-52	Probable mediator of RNA polymerase II transcription subunit 37e OS=Arabidopsis thaliana GN=MED37E PE=1 SV=3	KOG0101	1e-52	Molecular chaperones HSP70/HSC70, HSP70 superfamily			FAN_iscf00062808.1.g00001.1	GO:0048046,GO:0005618,GO:0009507,GO:0005737,GO:0005829,GO:0022626,GO:0005794,GO:0016020,GO:0005730,GO:0005634,GO:0005886,GO:0009506,GO:0005774,GO:0005524,GO:0002020,GO:0042742,GO:0050832,GO:0098542,GO:0010187,GO:0006355,GO:0046686,GO:0009409,GO:0009408,GO:0009615,GO:0090332,GO:0006351	apoplast|cell wall|chloroplast|cytoplasm|cytosol|cytosolic ribosome|Golgi apparatus|membrane|nucleolus|nucleus|plasma membrane|plasmodesma|vacuolar membrane|ATP binding|protease binding|defense response to bacterium|defense response to fungus|defense response to other organism|negative regulation of seed germination|regulation of transcription, DNA-templated|response to cadmium ion|response to co…	path:ko04144,path:ko04010,path:ko04141,path:ko03040,path:ko05134,path:ko05145,path:ko05162,path:ko05164,path:ko05169,path:ko04213,path:ko04915,path:ko04612	Endocytosis|MAPK signaling pathway|Protein processing in endoplasmic reticulum|Spliceosome|Legionellosis|Toxoplasmosis|Measles|Influenza A|Epstein-Barr virus infection|Longevity regulating pathway - multiple species|Estrogen signaling pathway|Antigen processing and presentation
FAN_iscf00063596.1.g00001.1	201.445	253.645	1238.24	3636.68	17.0939	126.198	gi|764560017|ref|XP_011461129.1|PREDICTED: calcium-binding protein PBP1 [Fragaria vesca subsp. vesca]	9e-24	sp|Q9LSQ6|PBP1_ARATH	1e-12	Calcium-binding protein PBP1 OS=Arabidopsis thaliana GN=PBP1 PE=1 SV=1	KOG0028	8e-16	Ca2+-binding protein (centrin/caltractin), EF-Hand superfamily protein			FAN_iscf00063596.1.g00001.1	GO:0005509,GO:0009733	calcium ion binding|response to auxin
FAN_iscf00063971.1.g00002.1	16.2996	10.6641	177.922	37.0038	10.3824	18.7649	gi|470109992|ref|XP_004291271.1|PREDICTED: putative glutathione-specific gamma-glutamylcyclotransferase 2 [Fragaria vesca subsp. vesca]	6e-48				KOG3182	7e-19	Predicted cation transporter			FAN_iscf00063971.1.g00002.1
FAN_iscf00064125.1.g00001.1	7.1227	7.3039	113.501	174.619	79.6317	28.5664	gi|125543310|gb|EAY89449.1|hypothetical protein OsI_10981 [Oryza sativa Indica Group]	3e-42	sp|O65719|HSP7C_ARATH	2e-39	Heat shock 70 kDa protein 3 OS=Arabidopsis thaliana GN=HSP70-3 PE=1 SV=1	KOG0101	4e-40	Molecular chaperones HSP70/HSC70, HSP70 superfamily			FAN_iscf00064125.1.g00001.1	GO:0048046,GO:0005618,GO:0009507,GO:0005829,GO:0022626,GO:0005794,GO:0016363,GO:0005886,GO:0009506,GO:0005774,GO:0005773,GO:0005524,GO:0002020,GO:0046686,GO:0009408,GO:0080167,GO:0009615	apoplast|cell wall|chloroplast|cytosol|cytosolic ribosome|Golgi apparatus|nuclear matrix|plasma membrane|plasmodesma|vacuolar membrane|vacuole|ATP binding|protease binding|response to cadmium ion|response to heat|response to karrikin|response to virus	path:ko04144,path:ko04010,path:ko04141,path:ko03040,path:ko05134,path:ko05145,path:ko05162,path:ko05164,path:ko05169,path:ko04213,path:ko04915,path:ko04612	Endocytosis|MAPK signaling pathway|Protein processing in endoplasmic reticulum|Spliceosome|Legionellosis|Toxoplasmosis|Measles|Influenza A|Epstein-Barr virus infection|Longevity regulating pathway - multiple species|Estrogen signaling pathway|Antigen processing and presentation
FAN_iscf00064295.1.g00001.1	9.15355	3.7546	34.5893	46.5148	19.1479	9.1681	gi|764639814|ref|XP_011470663.1|PREDICTED: probable L-type lectin-domain containing receptor kinase S.7 [Fragaria vesca subsp. vesca]	0	sp|Q9FHG4|LRKS7_ARATH	5e-49	Probable L-type lectin-domain containing receptor kinase S.7 OS=Arabidopsis thaliana GN=LECRKS7 PE=2 SV=1	KOG1187	5e-32	Serine/threonine protein kinase			FAN_iscf00064295.1.g00001.1	GO:0016021,GO:0005886,GO:0005524,GO:0030246,GO:0004674	integral component of membrane|plasma membrane|ATP binding|carbohydrate binding|protein serine/threonine kinase activity
FAN_iscf00064613.1.g00001.1	3.22058	3.95354	27.1409	10.3778	6.44192	8.67825	gi|470127946|ref|XP_004299918.1|PREDICTED: potassium channel AKT2/3 [Fragaria vesca subsp. vesca]	1e-106	sp|Q38898|AKT2_ARATH	2e-46	Potassium channel AKT2/3 OS=Arabidopsis thaliana GN=AKT2 PE=1 SV=1	KOG0498	4e-47	K+-channel ERG and related proteins, contain PAS/PAC sensor domain			FAN_iscf00064613.1.g00001.1	GO:0005789,GO:0016021,GO:0009506,GO:0042802,GO:0005249,GO:0042391,GO:0009737	endoplasmic reticulum membrane|integral component of membrane|plasmodesma|identical protein binding|voltage-gated potassium channel activity|regulation of membrane potential|response to abscisic acid
FAN_iscf00065136.1.g00001.1	13.4718	23.3664	138.071	98.434	44.2653	6.32054	gi|764582465|ref|XP_011464127.1|PREDICTED: dehydrodolichyl diphosphate syntase complex subunit NUS1 [Fragaria vesca subsp. vesca]	3e-107									FAN_iscf00065136.1.g00001.1	path:ko00900	Terpenoid backbone biosynthesis
FAN_iscf00065186.1.g00001.1	6.483	2.54547	0	1.95081	1.70395	5.50107	gi|764591959|ref|XP_011465323.1|PREDICTED: LOW QUALITY PROTEIN: telomere repeat-binding protein 5 [Fragaria vesca subsp. vesca]	2e-45	sp|Q6R0E3|TRP5_ARATH	2e-08	Telomere repeat-binding protein 5 OS=Arabidopsis thaliana GN=TRP5 PE=1 SV=2						FAN_iscf00065186.1.g00001.1	GO:0000783,GO:0003691,GO:0006355,GO:0006351	nuclear telomere cap complex|double-stranded telomeric DNA binding|regulation of transcription, DNA-templated|transcription, DNA-templated
FAN_iscf00065346.1.g00001.1	16.7775	31.4038	1.51403	1.03834	7.0455	6.63038	gi|764588138|ref|XP_011464862.1|PREDICTED: chloroplastic group IIB intron splicing facilitator CRS2-B, chloroplastic-like [Fragaria vesca subsp. vesca]	0	sp|Q9LF14|CRS2B_ARATH	2e-111	Chloroplastic group IIB intron splicing facilitator CRS2-B, chloroplastic OS=Arabidopsis thaliana GN=CRS2B PE=2 SV=1	KOG2255	6e-112	Peptidyl-tRNA hydrolase			FAN_iscf00065346.1.g00001.1	GO:0009570,GO:0030529,GO:0004045,GO:0006397,GO:0008380	chloroplast stroma|intracellular ribonucleoprotein complex|aminoacyl-tRNA hydrolase activity|mRNA processing|RNA splicing
FAN_iscf00065821.1.g00001.1	77.9198	116.327	17.1925	21.7264	60.5412	111.569											FAN_iscf00065821.1.g00001.1
FAN_iscf00065947.1.g00001.1	33.8755	48.3331	322.898	937.15	19.9087	14.3078	gi|764560017|ref|XP_011461129.1|PREDICTED: calcium-binding protein PBP1 [Fragaria vesca subsp. vesca]	5e-59	sp|Q9LSQ6|PBP1_ARATH	6e-40	Calcium-binding protein PBP1 OS=Arabidopsis thaliana GN=PBP1 PE=1 SV=1	KOG0028	6e-43	Ca2+-binding protein (centrin/caltractin), EF-Hand superfamily protein			FAN_iscf00065947.1.g00001.1	GO:0005509,GO:0009733	calcium ion binding|response to auxin
FAN_iscf00066642.1.g00001.1	18.6229	61.4378	4.50618	2.61331	11.742	15.5675	gi|470121158|ref|XP_004296648.1|PREDICTED: uncharacterized protein LOC101295216 [Fragaria vesca subsp. vesca]	5e-165				KOG1267	7e-74	Mitochondrial transcription termination factor, mTERF			FAN_iscf00066642.1.g00001.1
FAN_iscf00066676.1.g00001.1	2.34292	3.74832	0.264979	0	0	0	gi|764576835|ref|XP_011463241.1|PREDICTED: uncharacterized protein LOC101291821 [Fragaria vesca subsp. vesca]	0									FAN_iscf00066676.1.g00001.1
FAN_iscf00067202.1.g00001.1	0	0	4.92173	0	0.354508	0											FAN_iscf00067202.1.g00001.1
FAN_iscf00067617.1.g00001.1	0	0	0	0	0.198719	0											FAN_iscf00067617.1.g00001.1
FAN_iscf00067768.1.g00001.1	0.336693	0.389128	0	0	0	0	gi|147805035|emb|CAN66863.1|hypothetical protein VITISV_013500 [Vitis vinifera]	2e-81	sp|P04146|COPIA_DROME	1e-37	Copia protein OS=Drosophila melanogaster GN=GIP PE=1 SV=3	KOG0017	2e-81	FOG: Transposon-encoded proteins with TYA, reverse transcriptase, integrase domains in various combinations			FAN_iscf00067768.1.g00001.1	GO:0004190,GO:0005524,GO:0003676,GO:0008270,GO:0015074	aspartic-type endopeptidase activity|ATP binding|nucleic acid binding|zinc ion binding|DNA integration
FAN_iscf00067789.1.g00001.1	23.6241	29.7042	127.328	41.4457	10.5365	24.752	gi|470136705|ref|XP_004304124.1|PREDICTED: uncharacterized protein LOC101313140 [Fragaria vesca subsp. vesca]	4e-45									FAN_iscf00067789.1.g00001.1
FAN_iscf00067812.1.g00001.1	7.52003	11.3757	1.22261	0.147446	0.37256	0.623348	gi|923805335|ref|XP_013688817.1|PREDICTED: uncharacterized protein LOC106392554, partial [Brassica napus]	0	sp|P10978|POLX_TOBAC	0	Retrovirus-related Pol polyprotein from transposon TNT 1-94 OS=Nicotiana tabacum PE=2 SV=1	KOG0017	0	FOG: Transposon-encoded proteins with TYA, reverse transcriptase, integrase domains in various combinations			FAN_iscf00067812.1.g00001.1	GO:0004190,GO:0004519,GO:0003676,GO:0003964,GO:0008270,GO:0015074	aspartic-type endopeptidase activity|endonuclease activity|nucleic acid binding|RNA-directed DNA polymerase activity|zinc ion binding|DNA integration
FAN_iscf00067917.1.g00001.1	2.95724	4.55576	0.515441	0.522968	6.65761	0.47741	gi|764530007|ref|XP_011458251.1|PREDICTED: 4-hydroxy-tetrahydrodipicolinate reductase 2, chloroplastic-like isoform X1 [Fragaria vesca subsp. vesca]	3e-38									FAN_iscf00067917.1.g00001.1	path:ko00300,path:ko00261,path:ko01230	Lysine biosynthesis|Monobactam biosynthesis|Biosynthesis of amino acids
FAN_iscf00067965.1.g00001.1	1.12598	0.877414	8.18774	5.89625	3.36505	1.77476	gi|764560131|ref|XP_011461146.1|PREDICTED: uncharacterized G-patch domain protein DDB_G0278987-like isoform X3 [Fragaria vesca subsp. vesca]	9e-135									FAN_iscf00067965.1.g00001.1
FAN_iscf00068643.1.g00002.1	3.81553	8.30811	0.425692	1.05165	1.62217	2.15928	gi|764594287|ref|XP_004300690.2|PREDICTED: uncharacterized protein LOC101301976 [Fragaria vesca subsp. vesca]	8e-51									FAN_iscf00068643.1.g00002.1
FAN_iscf00069680.1.g00001.1	3.10954	3.22543	0.106084	0	0	0											FAN_iscf00069680.1.g00001.1
FAN_iscf00069826.1.g00001.1	10.7175	16.0283	1.68835	4.0905	7.96867	5.8188	gi|470121282|ref|XP_004296705.1|PREDICTED: protein CMSS1 [Fragaria vesca subsp. vesca]	8e-38									FAN_iscf00069826.1.g00001.1
FAN_iscf00069871.1.g00001.1	0	0	0	0	0	0											FAN_iscf00069871.1.g00001.1
FAN_iscf00069884.1.g00001.1	20.5156	3.92327	0.523596	1.09987	0.222979	0.380387	gi|470121238|ref|XP_004296684.1|PREDICTED: probable pectinesterase/pectinesterase inhibitor 35 [Fragaria vesca subsp. vesca]	0	sp|Q9LYT5|PME35_ARATH	0	Probable pectinesterase/pectinesterase inhibitor 35 OS=Arabidopsis thaliana GN=PME35 PE=2 SV=1						FAN_iscf00069884.1.g00001.1	GO:0071944,GO:0005618,GO:0005576,GO:0045330,GO:0030599,GO:0046910,GO:0042545,GO:0043086,GO:0045490	cell periphery|cell wall|extracellular region|aspartyl esterase activity|pectinesterase activity|pectinesterase inhibitor activity|cell wall modification|negative regulation of catalytic activity|pectin catabolic process
FAN_iscf00071176.1.g00001.1	143.351	316.619	3.64325	4.62782	62.2011	40.0695	gi|470101223|ref|XP_004287076.1|PREDICTED: probable strigolactone esterase D14 homolog [Fragaria vesca subsp. vesca]	1e-85	sp|J9U5U9|DAD2_PETHY	3e-35	Probable strigolactone esterase DAD2 OS=Petunia hybrida GN=DAD2 PE=1 SV=1	KOG1454	7e-06	Predicted hydrolase/acyltransferase (alpha/beta hydrolase superfamily)			FAN_iscf00071176.1.g00001.1	GO:0016788,GO:0010223,GO:1901601	hydrolase activity, acting on ester bonds|secondary shoot formation|strigolactone biosynthetic process
FAN_iscf00071491.1.g00001.1	11.5554	5.42034	39.2148	152.289	105.864	28.0551	gi|470103076|ref|XP_004287971.1|PREDICTED: uncharacterized protein LOC101300093 [Fragaria vesca subsp. vesca]	3e-28									FAN_iscf00071491.1.g00001.1
FAN_iscf00071624.1.g00004.1	0.644958	1.26268	0	0.167835	2.03469	0	gi|470105039|ref|XP_004288896.1|PREDICTED: protein IQ-DOMAIN 14-like [Fragaria vesca subsp. vesca]	5e-87									FAN_iscf00071624.1.g00004.1
FAN_iscf00072471.1.g00001.1	21.6749	20.8375	114.044	98.4051	66.1259	64.9773	gi|470114387|ref|XP_004293397.1|PREDICTED: neurofilament medium polypeptide-like [Fragaria vesca subsp. vesca]	2e-47				KOG1603	7e-10	Copper chaperone			FAN_iscf00072471.1.g00001.1
FAN_iscf00072549.1.g00001.1	0	0	2.0281	0	0	0											FAN_iscf00072549.1.g00001.1
FAN_iscf00073093.1.g00003.1	15.3549	8.44872	77.8963	10.1488	2.64826	4.0002	gi|470143130|ref|XP_004307235.1|PREDICTED: serine hydroxymethyltransferase 7 [Fragaria vesca subsp. vesca]	2e-60	sp|Q84WV0|GLYC7_ARATH	3e-18	Serine hydroxymethyltransferase 7 OS=Arabidopsis thaliana GN=SHM7 PE=2 SV=1	KOG2467	8e-19	Glycine/serine hydroxymethyltransferase			FAN_iscf00073093.1.g00003.1	GO:0005737,GO:0004372,GO:0030170,GO:0006544,GO:0006563,GO:0046686,GO:0035999	cytoplasm|glycine hydroxymethyltransferase activity|pyridoxal phosphate binding|glycine metabolic process|L-serine metabolic process|response to cadmium ion|tetrahydrofolate interconversion	path:ko00260,path:ko00630,path:ko00680,path:ko00670,path:ko00460,path:ko01200,path:ko01230	Glycine, serine and threonine metabolism|Glyoxylate and dicarboxylate metabolism|Methane metabolism|One carbon pool by folate|Cyanoamino acid metabolism|Carbon metabolism|Biosynthesis of amino acids
FAN_iscf00073621.1.g00001.1	0	0	1.02082	0.102485	0	0	gi|470124889|ref|XP_004298441.1|PREDICTED: uncharacterized protein LOC101308572 [Fragaria vesca subsp. vesca]	3e-105	sp|Q588Z1|PVADH_SPHS1	1e-13	Polyvinylalcohol dehydrogenase OS=Sphingopyxis sp. (strain 113P3) GN=pvadh PE=1 SV=3						FAN_iscf00073621.1.g00001.1	GO:0042597,GO:0009055,GO:0020037,GO:0046872,GO:0047059	periplasmic space|electron carrier activity|heme binding|metal ion binding|polyvinyl alcohol dehydrogenase (cytochrome) activity
FAN_iscf00073788.1.g00001.1	5.51644	3.63615	41.2637	9.63962	9.74452	1.1127											FAN_iscf00073788.1.g00001.1
FAN_iscf00074259.1.g00001.1	0.318816	0.240071	0	0	0.0981241	0	gi|764557022|ref|XP_011460727.1|PREDICTED: G-type lectin S-receptor-like serine/threonine-protein kinase At4g27290 [Fragaria vesca subsp. vesca]	2e-12	sp|O81832|Y4729_ARATH	7e-07	G-type lectin S-receptor-like serine/threonine-protein kinase At4g27290 OS=Arabidopsis thaliana GN=At4g27290 PE=3 SV=4						FAN_iscf00074259.1.g00001.1	GO:0005524,GO:0005516,GO:0030246,GO:0004674,GO:0048544	ATP binding|calmodulin binding|carbohydrate binding|protein serine/threonine kinase activity|recognition of pollen
FAN_iscf00074365.1.g00001.1	0.945023	0.582318	4.84085	6.47995	5.72109	1.90749	gi|470102280|ref|XP_004287583.1|PREDICTED: UDP-glycosyltransferase 91C1-like [Fragaria vesca subsp. vesca]	2e-165	sp|Q9LSM0|U91B1_ARATH	2e-65	UDP-glycosyltransferase 91B1 OS=Arabidopsis thaliana GN=UGT91B1 PE=2 SV=1	KOG1192	6e-66	UDP-glucuronosyl and UDP-glucosyl transferase			FAN_iscf00074365.1.g00001.1	GO:0016758	transferase activity, transferring hexosyl groups
FAN_iscf00074403.1.g00001.1	64.8933	131.913	1.3615	1.17235	43.6592	15.0084	gi|470101223|ref|XP_004287076.1|PREDICTED: probable strigolactone esterase D14 homolog [Fragaria vesca subsp. vesca]	2e-97	sp|J9U5U9|DAD2_PETHY	4e-35	Probable strigolactone esterase DAD2 OS=Petunia hybrida GN=DAD2 PE=1 SV=1						FAN_iscf00074403.1.g00001.1	GO:0016788,GO:0010223,GO:1901601	hydrolase activity, acting on ester bonds|secondary shoot formation|strigolactone biosynthetic process
FAN_iscf00075387.1.g00001.1	2.44453	2.64945	7.48511	4.17123	3.16385	1.87455	gi|470132110|ref|XP_004301929.1|PREDICTED: uncharacterized protein LOC101301594 [Fragaria vesca subsp. vesca]	0	sp|P45969|SDS22_CAEEL	2e-14		KOG0531	5e-146	Protein phosphatase 1, regulatory subunit, and related proteins			FAN_iscf00075387.1.g00001.1	GO:0005634	nucleus
FAN_iscf00075769.1.g00002.1	1.34598	1.43957	9.95008	7.99072	15.0625	3.47764	gi|764617884|ref|XP_011468189.1|PREDICTED: wall-associated receptor kinase-like 1 [Fragaria vesca subsp. vesca]	0	sp|Q7X8C5|WAKLB_ARATH	2e-114	Wall-associated receptor kinase-like 2 OS=Arabidopsis thaliana GN=WAKL2 PE=2 SV=1	KOG1187	7e-102	Serine/threonine protein kinase	PRGDB00174389		FAN_iscf00075769.1.g00002.1	GO:0016021,GO:0005524,GO:0005509,GO:0030247,GO:0004674,GO:0046777	integral component of membrane|ATP binding|calcium ion binding|polysaccharide binding|protein serine/threonine kinase activity|protein autophosphorylation
FAN_iscf00075882.1.g00002.1	0.0379081	0	0	0	0	0	gi|645306090|ref|XP_008245992.1|PREDICTED: uncharacterized protein LOC103344145, partial [Prunus mume]	0	sp|Q8I7P9|POL5_DROME	6e-28	Retrovirus-related Pol polyprotein from transposon opus OS=Drosophila melanogaster GN=pol PE=4 SV=1	KOG0017	2e-128	FOG: Transposon-encoded proteins with TYA, reverse transcriptase, integrase domains in various combinations			FAN_iscf00075882.1.g00002.1	GO:0005634,GO:0004519,GO:0003676,GO:0008233,GO:0003964,GO:0015074,GO:0006278,GO:0006313	nucleus|endonuclease activity|nucleic acid binding|peptidase activity|RNA-directed DNA polymerase activity|DNA integration|RNA-dependent DNA replication|transposition, DNA-mediated
FAN_iscf00076788.1.g00001.1	0.687795	1.5566	0.0821814	0	0.21091	0.368763	gi|470140743|ref|XP_004306098.1|PREDICTED: pentatricopeptide repeat-containing protein At5g39350 [Fragaria vesca subsp. vesca]	0	sp|Q9FLZ9|PP405_ARATH	0	Pentatricopeptide repeat-containing protein At5g39350 OS=Arabidopsis thaliana GN=PCMP-E16 PE=2 SV=1	KOG4197	0	FOG: PPR repeat			FAN_iscf00076788.1.g00001.1
FAN_iscf00077021.1.g00001.1	0.869154	0.949142	1.71389	0.903069	0	7.52034	gi|470121761|ref|XP_004296929.1|PREDICTED: stem-specific protein TSJT1 isoform X2 [Fragaria vesca subsp. vesca]	1e-16									FAN_iscf00077021.1.g00001.1
FAN_iscf00077035.1.g00001.1	0.806592	1.0276	0	0	0	0	gi|147833069|emb|CAN75292.1|hypothetical protein VITISV_014745 [Vitis vinifera]	3e-130	sp|P10978|POLX_TOBAC	6e-32	Retrovirus-related Pol polyprotein from transposon TNT 1-94 OS=Nicotiana tabacum PE=2 SV=1	KOG0017	4e-56	FOG: Transposon-encoded proteins with TYA, reverse transcriptase, integrase domains in various combinations			FAN_iscf00077035.1.g00001.1	GO:0004190,GO:0004519,GO:0003676,GO:0003964,GO:0008270,GO:0015074	aspartic-type endopeptidase activity|endonuclease activity|nucleic acid binding|RNA-directed DNA polymerase activity|zinc ion binding|DNA integration
FAN_iscf00077151.1.g00001.1	11.0404	20.5788	1.58891	2.47213	7.3504	5.05588	gi|764557344|ref|XP_004294141.2|PREDICTED: tRNA dimethylallyltransferase 9 [Fragaria vesca subsp. vesca]	3e-147	sp|Q9C5J6|IPT9_ARATH	2e-91	tRNA dimethylallyltransferase 9 OS=Arabidopsis thaliana GN=IPT9 PE=2 SV=1	KOG1384	2e-92	tRNA delta(2)-isopentenylpyrophosphate transferase			FAN_iscf00077151.1.g00001.1	GO:0005737,GO:0005524,GO:0052381,GO:0009691,GO:0008033	cytoplasm|ATP binding|tRNA dimethylallyltransferase activity|cytokinin biosynthetic process|tRNA processing	path:ko00908	Zeatin biosynthesis
FAN_iscf00078019.1.g00001.1	2.89721	6.57885	0.394162	0.859712	1.44157	1.27174	gi|470124123|ref|XP_004298066.1|PREDICTED: pentatricopeptide repeat-containing protein At4g14820-like [Fragaria vesca subsp. vesca]	0	sp|O23337|PP311_ARATH	0	Pentatricopeptide repeat-containing protein At4g14820 OS=Arabidopsis thaliana GN=PCMP-H3 PE=2 SV=1	KOG4197	0	FOG: PPR repeat			FAN_iscf00078019.1.g00001.1	GO:0008270	zinc ion binding
FAN_iscf00078421.1.g00001.1	0	0.0504853	0.476082	0.0939583	0	0.0435432	gi|764507853|ref|XP_004288817.2|PREDICTED: uncharacterized protein LOC101302206 [Fragaria vesca subsp. vesca]	0	sp|Q9FPR3|EDR1_ARATH	1e-35	Serine/threonine-protein kinase EDR1 OS=Arabidopsis thaliana GN=EDR1 PE=1 SV=1	KOG0192	1e-102	Tyrosine kinase specific for activated (GTP-bound) p21cdc42Hs	PRGDB00173430		FAN_iscf00078421.1.g00001.1	GO:0005829,GO:0005769,GO:0005783,GO:0005634,GO:0005802,GO:0012510,GO:0005524,GO:0016301,GO:0004709,GO:0004712,GO:0009738,GO:0000186,GO:0008219,GO:0002229,GO:0009873,GO:0000165,GO:0009788,GO:0046777,GO:1900424,GO:1900150,GO:2000031,GO:0009617,GO:0009723,GO:0009620,GO:0009414	cytosol|early endosome|endoplasmic reticulum|nucleus|trans-Golgi network|trans-Golgi network transport vesicle membrane|ATP binding|kinase activity|MAP kinase kinase kinase activity|protein serine/threonine/tyrosine kinase activity|abscisic acid-activated signaling pathway|activation of MAPKK activity|cell death|defense response to oomycetes|ethylene-activated signaling pathway|MAPK cascade|negat…
FAN_iscf00078828.1.g00002.1	4.06066	6.30328	48.9625	49.8267	4.34237	4.09918	gi|470123230|ref|XP_004297631.1|PREDICTED: uncharacterized protein LOC101307982 [Fragaria vesca subsp. vesca]	1e-133									FAN_iscf00078828.1.g00002.1
FAN_iscf00079544.1.g00001.1	13.4006	11.9882	81.5643	150.041	85.3651	46.9769	gi|470133286|ref|XP_004302498.1|PREDICTED: protein LURP-one-related 8 [Fragaria vesca subsp. vesca]	3e-14									FAN_iscf00079544.1.g00001.1
FAN_iscf00080825.1.g00002.1	5.19133	6.63891	34.8427	33.4319	22.4987	8.72573	gi|470109167|ref|XP_004290873.1|PREDICTED: chlorophyllide a oxygenase, chloroplastic [Fragaria vesca subsp. vesca]	0	sp|Q9MBA1|CAO_ARATH	2e-169	Chlorophyllide a oxygenase, chloroplastic OS=Arabidopsis thaliana GN=CAO PE=1 SV=1						FAN_iscf00080825.1.g00002.1	GO:0009507,GO:0009706,GO:0009535,GO:0042651,GO:0051537,GO:0010277,GO:0005506,GO:0016705,GO:0015995	chloroplast|chloroplast inner membrane|chloroplast thylakoid membrane|thylakoid membrane|2 iron, 2 sulfur cluster binding|chlorophyllide a oxygenase [overall] activity|iron ion binding|oxidoreductase activity, acting on paired donors, with incorporation or reduction of molecular oxygen|chlorophyll biosynthetic process	path:ko00860	Porphyrin and chlorophyll metabolism
FAN_iscf00081155.1.g00001.1	0	0.547719	2.03994	1.02907	0	1.24084	gi|470132575|ref|XP_004302155.1|PREDICTED: zinc finger CCCH domain-containing protein ZFN-like [Fragaria vesca subsp. vesca]	6e-07									FAN_iscf00081155.1.g00001.1
FAN_iscf00081774.1.g00001.1	7.08964	17.2239	1.20668	0.53265	2.61971	3.53172	gi|764588138|ref|XP_011464862.1|PREDICTED: chloroplastic group IIB intron splicing facilitator CRS2-B, chloroplastic-like [Fragaria vesca subsp. vesca]	2e-101	sp|Q9LF14|CRS2B_ARATH	1e-46	Chloroplastic group IIB intron splicing facilitator CRS2-B, chloroplastic OS=Arabidopsis thaliana GN=CRS2B PE=2 SV=1	KOG2255	3e-47	Peptidyl-tRNA hydrolase			FAN_iscf00081774.1.g00001.1	GO:0009570,GO:0030529,GO:0004045,GO:0006397,GO:0008380	chloroplast stroma|intracellular ribonucleoprotein complex|aminoacyl-tRNA hydrolase activity|mRNA processing|RNA splicing
FAN_iscf00082191.1.g00001.1	7.47151	27.8984	0	1.89886	6.124	0	gi|470109807|ref|XP_004291181.1|PREDICTED: probable transcriptional regulatory protein At2g25830 [Fragaria vesca subsp. vesca]	1e-26	sp|O82314|U082_ARATH	2e-23	Probable transcriptional regulatory protein At2g25830 OS=Arabidopsis thaliana GN=At2g25830 PE=2 SV=2	KOG2972	5e-24	Uncharacterized conserved protein			FAN_iscf00082191.1.g00001.1	GO:0009507	chloroplast
FAN_iscf00082352.1.g00001.1	30.6642	30.3168	2.08153	21.1347	32.0517	8.56624	gi|470107123|ref|XP_004289899.1|PREDICTED: tryptophan synthase alpha chain [Fragaria vesca subsp. vesca]	3e-42	sp|O22765|TRPA1_ARATH	5e-38	Tryptophan synthase alpha chain OS=Arabidopsis thaliana GN=TRPA1 PE=1 SV=2	KOG4175	1e-38	Tryptophan synthase alpha chain			FAN_iscf00082352.1.g00001.1	GO:0005737,GO:0033984,GO:0004834,GO:0009851	cytoplasm|indole-3-glycerol-phosphate lyase activity|tryptophan synthase activity|auxin biosynthetic process	path:ko00260,path:ko00400,path:ko01230	Glycine, serine and threonine metabolism|Phenylalanine, tyrosine and tryptophan biosynthesis|Biosynthesis of amino acids
FAN_iscf00082658.1.g00001.1	2.99225	1.53367	10.7279	3.9233	0.290462	0.322264	gi|470108023|ref|XP_004290335.1|PREDICTED: 1-aminocyclopropane-1-carboxylate oxidase 5-like [Fragaria vesca subsp. vesca]	1e-95	sp|Q39111|GAOX2_ARATH	3e-28	Gibberellin 20 oxidase 2 OS=Arabidopsis thaliana GN=GA20OX2 PE=2 SV=1	KOG0143	2e-61	Iron/ascorbate family oxidoreductases			FAN_iscf00082658.1.g00001.1	GO:0045544,GO:0005506,GO:0009908,GO:0009686,GO:0009739,GO:0080167,GO:0009639,GO:0009826	gibberellin 20-oxidase activity|iron ion binding|flower development|gibberellin biosynthetic process|response to gibberellin|response to karrikin|response to red or far red light|unidimensional cell growth
FAN_iscf00082917.1.g00001.1	14.9183	32.1964	348.274	322.554	144.061	52.0026	gi|470117509|ref|XP_004294900.1|PREDICTED: heat shock protein 90-2 [Fragaria vesca subsp. vesca]	1e-91	sp|P55737|HS902_ARATH	6e-85	Heat shock protein 90-2 OS=Arabidopsis thaliana GN=HSP90-2 PE=1 SV=1	KOG0019	1e-85	Molecular chaperone (HSP90 family)			FAN_iscf00082917.1.g00001.1	GO:0005737,GO:0005524,GO:0016887,GO:0009816,GO:0006457	cytoplasm|ATP binding|ATPase activity|defense response to bacterium, incompatible interaction|protein folding	path:ko04151,path:ko04141,path:ko05200,path:ko05215,path:ko04914,path:ko04915,path:ko04626,path:ko04612,path:ko04621	PI3K-Akt signaling pathway|Protein processing in endoplasmic reticulum|Pathways in cancer|Prostate cancer|Progesterone-mediated oocyte maturation|Estrogen signaling pathway|Plant-pathogen interaction|Antigen processing and presentation|NOD-like receptor signaling pathway
FAN_iscf00082996.1.g00001.1	8.8182	12.5425	0.646893	0	0	3.0834											FAN_iscf00082996.1.g00001.1
FAN_iscf00083513.1.g00002.1	2.52366	7.80955	0.301222	0.299766	2.2971	1.49895	gi|470126439|ref|XP_004299192.1|PREDICTED: radical S-adenosyl methionine domain-containing protein 1, mitochondrial [Fragaria vesca subsp. vesca]	0	sp|P73245|Y1917_SYNY3	3e-80	Oxygen-independent coproporphyrinogen-III oxidase-like protein sll1917 OS=Synechocystis sp. (strain PCC 6803 / Kazusa) GN=sll1917 PE=3 SV=1						FAN_iscf00083513.1.g00002.1	GO:0005737,GO:0051537,GO:0051539,GO:0004109,GO:0046872,GO:0006779,GO:0006782	cytoplasm|2 iron, 2 sulfur cluster binding|4 iron, 4 sulfur cluster binding|coproporphyrinogen oxidase activity|metal ion binding|porphyrin-containing compound biosynthetic process|protoporphyrinogen IX biosynthetic process	path:ko00860	Porphyrin and chlorophyll metabolism
FAN_iscf00084284.1.g00001.1	0.969558	1.11232	5.68868	3.4474	1.76289	0.873381	gi|33113978|gb|AAP94600.1|putative copia-like retrotransposon Hopscotch polyprotein, partial [Zea mays]	3e-65	sp|P10978|POLX_TOBAC	1e-35	Retrovirus-related Pol polyprotein from transposon TNT 1-94 OS=Nicotiana tabacum PE=2 SV=1	KOG0017	3e-59	FOG: Transposon-encoded proteins with TYA, reverse transcriptase, integrase domains in various combinations			FAN_iscf00084284.1.g00001.1	GO:0004190,GO:0004519,GO:0003676,GO:0003964,GO:0008270,GO:0015074	aspartic-type endopeptidase activity|endonuclease activity|nucleic acid binding|RNA-directed DNA polymerase activity|zinc ion binding|DNA integration
FAN_iscf00084291.1.g00001.1	2.44579	4.32035	0	0.125704	0.803863	0.767769	gi|764532492|ref|XP_004290462.2|PREDICTED: pentatricopeptide repeat-containing protein At1g34160 [Fragaria vesca subsp. vesca]	9e-136	sp|B8YEK4|OGR1_ORYSJ	3e-87		KOG4197	8e-66	FOG: PPR repeat			FAN_iscf00084291.1.g00001.1	GO:0005739,GO:0008270,GO:0080156,GO:0006397	mitochondrion|zinc ion binding|mitochondrial mRNA modification|mRNA processing
FAN_iscf00084303.1.g00001.1	42.4838	48.6373	193.553	169.863	111.529	67.5402	gi|764522361|ref|XP_011457329.1|PREDICTED: zeaxanthin epoxidase, chloroplastic-like [Fragaria vesca subsp. vesca]	3e-109	sp|O81360|ABA2_PRUAR	2e-76	Zeaxanthin epoxidase, chloroplastic OS=Prunus armeniaca PE=2 SV=1	KOG2614	5e-56	Kynurenine 3-monooxygenase and related flavoprotein monooxygenases			FAN_iscf00084303.1.g00001.1	GO:0009507,GO:0016020,GO:0052663,GO:0071949,GO:0009540,GO:0052662,GO:0009688	chloroplast|membrane|antheraxanthin epoxidase activity|FAD binding|zeaxanthin epoxidase [overall] activity|zeaxanthin epoxidase activity|abscisic acid biosynthetic process	path:ko00906	Carotenoid biosynthesis
FAN_iscf00085224.1.g00001.1	1.36588	40.8535	4.38741	3.22489	0.0639278	37.7614	gi|470119011|ref|XP_004295611.1|PREDICTED: wall-associated receptor kinase 2-like [Fragaria vesca subsp. vesca]	0	sp|Q9S9M5|WAKLA_ARATH	8e-153	Wall-associated receptor kinase-like 1 OS=Arabidopsis thaliana GN=WAKL1 PE=1 SV=1	KOG1187	6e-144	Serine/threonine protein kinase	PRGDB00216125		FAN_iscf00085224.1.g00001.1	GO:0016021,GO:0005524,GO:0030247,GO:0004674	integral component of membrane|ATP binding|polysaccharide binding|protein serine/threonine kinase activity
FAN_iscf00085915.1.g00001.1	19.8883	21.5934	4.04125	6.6695	19.9556	9.71369	gi|470103265|ref|XP_004288063.1|PREDICTED: uncharacterized protein LOC101303065 [Fragaria vesca subsp. vesca]	4e-159	sp|B8EK41|RL25_METSB	8e-15	50S ribosomal protein L25 OS=Methylocella silvestris (strain BL2 / DSM 15510 / NCIMB 13906) GN=rplY PE=3 SV=1						FAN_iscf00085915.1.g00001.1	GO:0005840,GO:0008097,GO:0003735,GO:0006412	ribosome|5S rRNA binding|structural constituent of ribosome|translation	path:ko03010	Ribosome
FAN_iscf00085982.1.g00002.1	3.64508	6.38717	0.965794	2.05103	6.77302	12.5352	gi|764599071|ref|XP_011466346.1|PREDICTED: histidine-containing phosphotransfer protein 1-like [Fragaria vesca subsp. vesca]	3e-75	sp|Q9ZNV9|AHP1_ARATH	6e-43	Histidine-containing phosphotransfer protein 1 OS=Arabidopsis thaliana GN=AHP1 PE=1 SV=1	KOG4747	2e-43	Two-component phosphorelay intermediate involved in MAP kinase cascade regulation			FAN_iscf00085982.1.g00002.1	GO:0005737,GO:0005829,GO:0005634,GO:0009927,GO:0043424,GO:0009736,GO:0000160,GO:0016310	cytoplasm|cytosol|nucleus|histidine phosphotransfer kinase activity|protein histidine kinase binding|cytokinin-activated signaling pathway|phosphorelay signal transduction system|phosphorylation	path:ko04075	Plant hormone signal transduction
FAN_iscf00085990.1.g00001.1	24.6862	34.1453	3.17034	9.97462	23.2591	8.88198	gi|470133854|ref|XP_004302774.1|PREDICTED: glycine-rich RNA-binding protein 6, mitochondrial [Fragaria vesca subsp. vesca]	5e-79	sp|Q9FZ84|RBG6_ARATH	9e-18	Glycine-rich RNA-binding protein 6, mitochondrial OS=Arabidopsis thaliana GN=RBG6 PE=2 SV=1	KOG0118	8e-45	FOG: RRM domain			FAN_iscf00085990.1.g00001.1	GO:0005768,GO:0005794,GO:0005739,GO:0005802,GO:0000166,GO:0003723,GO:0009651	endosome|Golgi apparatus|mitochondrion|trans-Golgi network|nucleotide binding|RNA binding|response to salt stress
FAN_iscf00086107.1.g00001.1	7.6742	4.49859	64.6218	24.6615	1.88608	7.41368	gi|764529428|ref|XP_011458200.1|PREDICTED: protein SULFUR DEFICIENCY-INDUCED 1 [Fragaria vesca subsp. vesca]	0	sp|Q8GXU5|SDI1_ARATH	2e-131							FAN_iscf00086107.1.g00001.1	GO:0005634,GO:0010438,GO:0006792	nucleus|cellular response to sulfur starvation|regulation of sulfur utilization
FAN_iscf00086277.1.g00001.1	0.273384	1.4596	3.43796	2.25373	2.85881	0.360816	gi|470102979|ref|XP_004287925.1|PREDICTED: peroxidase 3 [Fragaria vesca subsp. vesca]	0	sp|O23044|PER3_ARATH	6e-153	Peroxidase 3 OS=Arabidopsis thaliana GN=PER3 PE=2 SV=1						FAN_iscf00086277.1.g00001.1	GO:0005783,GO:0005576,GO:0009505,GO:0020037,GO:0046872,GO:0004601,GO:0098869,GO:0042744,GO:0042538,GO:0009664,GO:0009409,GO:0009269,GO:0006979	endoplasmic reticulum|extracellular region|plant-type cell wall|heme binding|metal ion binding|peroxidase activity|cellular oxidant detoxification|hydrogen peroxide catabolic process|hyperosmotic salinity response|plant-type cell wall organization|response to cold|response to desiccation|response to oxidative stress	path:ko00940	Phenylpropanoid biosynthesis
FAN_iscf00086544.1.g00001.1	8.30171	6.64693	25.9346	25.4556	14.5901	10.4172	gi|470120951|ref|XP_004296549.1|PREDICTED: beta-amylase 1, chloroplastic [Fragaria vesca subsp. vesca]	0	sp|Q9LIR6|BAM1_ARATH	0	Beta-amylase 1, chloroplastic OS=Arabidopsis thaliana GN=BAM1 PE=1 SV=1						FAN_iscf00086544.1.g00001.1	GO:0009507,GO:0005829,GO:0005634,GO:0016161,GO:0009414,GO:0005983	chloroplast|cytosol|nucleus|beta-amylase activity|response to water deprivation|starch catabolic process	path:ko00500	Starch and sucrose metabolism
FAN_iscf00087315.1.g00002.1	2.55119	1.48163	6.44811	5.24904	5.90034	3.66135	gi|470109943|ref|XP_004291247.1|PREDICTED: 3-ketoacyl-CoA synthase 10 [Fragaria vesca subsp. vesca]	5e-54	sp|Q570B4|KCS10_ARATH	6e-44	3-ketoacyl-CoA synthase 10 OS=Arabidopsis thaliana GN=FDH PE=1 SV=2						FAN_iscf00087315.1.g00002.1	GO:0005783,GO:0005789,GO:0016021,GO:0016020,GO:0016747,GO:0006633,GO:0009409,GO:0080167,GO:0009416	endoplasmic reticulum|endoplasmic reticulum membrane|integral component of membrane|membrane|transferase activity, transferring acyl groups other than amino-acyl groups|fatty acid biosynthetic process|response to cold|response to karrikin|response to light stimulus	path:ko00062	Fatty acid elongation
FAN_iscf00088314.1.g00001.1	5.73401	7.99472	26.2414	3.21008	2.28614	3.01433	gi|764570082|ref|XP_011462508.1|PREDICTED: uncharacterized aarF domain-containing protein kinase At1g71810, chloroplastic [Fragaria vesca subsp. vesca]	8e-84				KOG1235	6e-44	Predicted unusual protein kinase			FAN_iscf00088314.1.g00001.1
FAN_iscf00088502.1.g00001.1	371.658	669.984	36.116	71.8873	87.4655	204.049	gi|470123431|ref|XP_004297730.1|PREDICTED: uncharacterized protein LOC101312533 [Fragaria vesca subsp. vesca]	7e-17									FAN_iscf00088502.1.g00001.1
FAN_iscf00088508.1.g00001.1	1.2799	1.36981	24.406	17.1431	27.8446	10.8195	gi|470101588|ref|XP_004287252.1|PREDICTED: probable anion transporter 6, chloroplastic [Fragaria vesca subsp. vesca]	4e-40	sp|Q3E9A0|ANTR6_ARATH	2e-35	Probable anion transporter 6, chloroplastic OS=Arabidopsis thaliana GN=ANTR6 PE=2 SV=1	KOG2532	3e-35	Permease of the major facilitator superfamily			FAN_iscf00088508.1.g00001.1	GO:0031969,GO:0016021,GO:0009536,GO:0005315,GO:0098656	chloroplast membrane|integral component of membrane|plastid|inorganic phosphate transmembrane transporter activity|anion transmembrane transport
FAN_iscf00088549.1.g00001.1	0.875817	0.828754	7.55669	4.26319	0.33461	3.56583	gi|470110833|ref|XP_004291667.1|PREDICTED: NAC domain-containing protein 72-like [Fragaria vesca subsp. vesca]	5e-123	sp|Q93VY3|NAC72_ARATH	1e-49	NAC domain-containing protein 72 OS=Arabidopsis thaliana GN=NAC072 PE=2 SV=1						FAN_iscf00088549.1.g00001.1	GO:0005634,GO:0003677,GO:0006355,GO:0006351	nucleus|DNA binding|regulation of transcription, DNA-templated|transcription, DNA-templated
FAN_iscf00088845.1.g00001.1	0.762679	4.30447	17.9527	12.9387	2.54695	4.24962	gi|470127946|ref|XP_004299918.1|PREDICTED: potassium channel AKT2/3 [Fragaria vesca subsp. vesca]	1e-25	sp|Q38898|AKT2_ARATH	9e-07	Potassium channel AKT2/3 OS=Arabidopsis thaliana GN=AKT2 PE=1 SV=1	KOG0498	2e-07	K+-channel ERG and related proteins, contain PAS/PAC sensor domain			FAN_iscf00088845.1.g00001.1	GO:0005789,GO:0016021,GO:0009506,GO:0042802,GO:0005249,GO:0042391,GO:0009737	endoplasmic reticulum membrane|integral component of membrane|plasmodesma|identical protein binding|voltage-gated potassium channel activity|regulation of membrane potential|response to abscisic acid
FAN_iscf00088993.1.g00002.1	3.9224	4.39048	81.3106	90.6998	17.2585	5.83799	gi|470143736|ref|XP_004307527.1|PREDICTED: heat shock cognate 70 kDa protein 2 [Fragaria vesca subsp. vesca]	9e-162	sp|P22953|MD37E_ARATH	3e-146	Probable mediator of RNA polymerase II transcription subunit 37e OS=Arabidopsis thaliana GN=MED37E PE=1 SV=3	KOG0101	8e-147	Molecular chaperones HSP70/HSC70, HSP70 superfamily			FAN_iscf00088993.1.g00002.1	GO:0048046,GO:0005618,GO:0009507,GO:0005737,GO:0005829,GO:0022626,GO:0005794,GO:0016020,GO:0005730,GO:0005634,GO:0005886,GO:0009506,GO:0005774,GO:0005524,GO:0002020,GO:0042742,GO:0050832,GO:0098542,GO:0010187,GO:0006355,GO:0046686,GO:0009409,GO:0009408,GO:0009615,GO:0090332,GO:0006351	apoplast|cell wall|chloroplast|cytoplasm|cytosol|cytosolic ribosome|Golgi apparatus|membrane|nucleolus|nucleus|plasma membrane|plasmodesma|vacuolar membrane|ATP binding|protease binding|defense response to bacterium|defense response to fungus|defense response to other organism|negative regulation of seed germination|regulation of transcription, DNA-templated|response to cadmium ion|response to co…	path:ko04144,path:ko04010,path:ko04141,path:ko03040,path:ko05134,path:ko05145,path:ko05162,path:ko05164,path:ko05169,path:ko04213,path:ko04915,path:ko04612	Endocytosis|MAPK signaling pathway|Protein processing in endoplasmic reticulum|Spliceosome|Legionellosis|Toxoplasmosis|Measles|Influenza A|Epstein-Barr virus infection|Longevity regulating pathway - multiple species|Estrogen signaling pathway|Antigen processing and presentation
FAN_iscf00089889.1.g00001.1	0	0	0	0	0	0	gi|470111626|ref|XP_004292046.1|PREDICTED: uncharacterized protein LOC101304648 [Fragaria vesca subsp. vesca]	6e-61									FAN_iscf00089889.1.g00001.1
FAN_iscf00090117.1.g00001.1	0.356872	0.794815	0.362371	0.366299	0	0	gi|764509872|ref|XP_011460197.1|PREDICTED: uncharacterized protein LOC101300658 [Fragaria vesca subsp. vesca]	3e-58				KOG4667	7e-41	Predicted esterase			FAN_iscf00090117.1.g00001.1
FAN_iscf00090278.1.g00001.1	2.90108	3.76936	13.0915	9.68779	5.68313	0.529571	gi|470105562|ref|XP_004289151.1|PREDICTED: beta-amylase-like [Fragaria vesca subsp. vesca]	2e-26									FAN_iscf00090278.1.g00001.1
FAN_iscf00090581.1.g00001.1	2.57661	3.48187	11.3501	6.65794	3.82332	1.62068											FAN_iscf00090581.1.g00001.1
FAN_iscf00090770.1.g00001.1	26048.1	22003.9	1706.01	2109.36	5035.8	53438.9	gi|470126171|ref|XP_004299066.1|PREDICTED: universal stress protein A-like protein [Fragaria vesca subsp. vesca]	7e-28									FAN_iscf00090770.1.g00001.1
FAN_iscf00090816.1.g00001.1	41.9161	76.9453	390.757	257.188	130.426	114.141	gi|764641882|ref|XP_011470911.1|PREDICTED: uncharacterized protein LOC101298673 [Fragaria vesca subsp. vesca]	5e-17									FAN_iscf00090816.1.g00001.1
FAN_iscf00090860.1.g00001.1	1.6894	1.90529	0.137368	0.339978	0	0	gi|764633531|ref|XP_011469893.1|PREDICTED: uncharacterized acetyltransferase At3g50280 [Fragaria vesca subsp. vesca]	0	sp|Q9SND9|Y3028_ARATH	7e-65	Uncharacterized acetyltransferase At3g50280 OS=Arabidopsis thaliana GN=At3g50280 PE=1 SV=1						FAN_iscf00090860.1.g00001.1	GO:0016747	transferase activity, transferring acyl groups other than amino-acyl groups
FAN_iscf00091793.1.g00001.1	9.84147	22.4488	87.7887	68.5389	28.9427	24.4208	gi|470110519|ref|XP_004291528.1|PREDICTED: dnaJ protein homolog [Fragaria vesca subsp. vesca]	1e-32	sp|Q94AW8|DNAJ3_ARATH	4e-22	Chaperone protein dnaJ 3 OS=Arabidopsis thaliana GN=ATJ3 PE=2 SV=2	KOG0712	9e-23	Molecular chaperone (DnaJ superfamily)			FAN_iscf00091793.1.g00001.1	GO:0005618,GO:0005829,GO:0005730,GO:0005886,GO:0009506,GO:0005524,GO:0046872,GO:0048573,GO:0009911,GO:0006457,GO:0043462,GO:0009408,GO:0009651	cell wall|cytosol|nucleolus|plasma membrane|plasmodesma|ATP binding|metal ion binding|photoperiodism, flowering|positive regulation of flower development|protein folding|regulation of ATPase activity|response to heat|response to salt stress	path:ko04141	Protein processing in endoplasmic reticulum
FAN_iscf00092080.1.g00001.1	439.272	88.2863	8.69166	2.55766	6.20877	2944.02	gi|470102231|ref|XP_004287559.1|PREDICTED: beta-galactosidase isoform X5 [Fragaria vesca subsp. vesca]	8e-131	sp|P48981|BGAL_MALDO	2e-102	Beta-galactosidase OS=Malus domestica PE=1 SV=1	KOG0496	7e-93	Beta-galactosidase			FAN_iscf00092080.1.g00001.1	GO:0048046,GO:0004565,GO:0005975	apoplast|beta-galactosidase activity|carbohydrate metabolic process
FAN_iscf00092302.1.g00001.1	0	0	5.895	1.30781	0	0	gi|470125563|ref|XP_004298771.1|PREDICTED: dehydration-responsive element-binding protein 1E [Fragaria vesca subsp. vesca]	6e-128	sp|Q9LN86|DRE1F_ARATH	2e-47	Dehydration-responsive element-binding protein 1F OS=Arabidopsis thaliana GN=DREB1F PE=2 SV=1						FAN_iscf00092302.1.g00001.1	GO:0005634,GO:0043565,GO:0003700,GO:0044212,GO:0016049,GO:0010371,GO:0048510,GO:0050826,GO:0009408,GO:0009414,GO:0006351	nucleus|sequence-specific DNA binding|transcription factor activity, sequence-specific DNA binding|transcription regulatory region DNA binding|cell growth|regulation of gibberellin biosynthetic process|regulation of timing of transition from vegetative to reproductive phase|response to freezing|response to heat|response to water deprivation|transcription, DNA-templated
FAN_iscf00092410.1.g00001.1	0.850427	1.85016	0.16294	0	0	0	gi|470113778|ref|XP_004293097.1|PREDICTED: retrovirus-related Pol polyprotein from transposon 297 [Fragaria vesca subsp. vesca]	0	sp|P04323|POL3_DROME	2e-64	Retrovirus-related Pol polyprotein from transposon 17.6 OS=Drosophila melanogaster GN=pol PE=4 SV=1	KOG0017	9e-129	FOG: Transposon-encoded proteins with TYA, reverse transcriptase, integrase domains in various combinations			FAN_iscf00092410.1.g00001.1	GO:0004190,GO:0004519,GO:0003676,GO:0003964,GO:0015074	aspartic-type endopeptidase activity|endonuclease activity|nucleic acid binding|RNA-directed DNA polymerase activity|DNA integration
FAN_iscf00092498.1.g00001.1	0.34583	0.515524	1.94778	3.25922	3.31966	1.44341	gi|470102280|ref|XP_004287583.1|PREDICTED: UDP-glycosyltransferase 91C1-like [Fragaria vesca subsp. vesca]	1e-155	sp|Q9LSM0|U91B1_ARATH	9e-56	UDP-glycosyltransferase 91B1 OS=Arabidopsis thaliana GN=UGT91B1 PE=2 SV=1	KOG1192	2e-56	UDP-glucuronosyl and UDP-glucosyl transferase			FAN_iscf00092498.1.g00001.1	GO:0016758	transferase activity, transferring hexosyl groups
FAN_iscf00092619.1.g00001.1	4.40669	9.26338	1.30515	2.2724	6.09431	4.72547	gi|470108327|ref|XP_004290472.1|PREDICTED: DEAD-box ATP-dependent RNA helicase 39 [Fragaria vesca subsp. vesca]	3e-56	sp|Q5VRY0|RH39_ORYSJ	9e-48	DEAD-box ATP-dependent RNA helicase 39 OS=Oryza sativa subsp. japonica GN=Os01g0184500 PE=2 SV=1	KOG0331	3e-38	ATP-dependent RNA helicase			FAN_iscf00092619.1.g00001.1	GO:0009507,GO:0005524,GO:0004004,GO:0070180,GO:0009658,GO:0080158,GO:1901259,GO:0010501,GO:0006399	chloroplast|ATP binding|ATP-dependent RNA helicase activity|large ribosomal subunit rRNA binding|chloroplast organization|chloroplast ribulose bisphosphate carboxylase complex biogenesis|chloroplast rRNA processing|RNA secondary structure unwinding|tRNA metabolic process
FAN_iscf00092913.1.g00001.1	4.54438	5.65385	0.981058	0.697352	2.88919	0.831221	gi|764635385|ref|XP_011470099.1|PREDICTED: LOW QUALITY PROTEIN: pentatricopeptide repeat-containing protein At4g25270, chloroplastic [Fragaria vesca subsp. vesca]	0	sp|Q9SB36|PP337_ARATH	0	Pentatricopeptide repeat-containing protein At4g25270, chloroplastic OS=Arabidopsis thaliana GN=PCMP-E53 PE=3 SV=1	KOG4197	0	FOG: PPR repeat			FAN_iscf00092913.1.g00001.1	GO:0009507,GO:0008380	chloroplast|RNA splicing
FAN_iscf00093210.1.g00002.1	19.033	24.2273	2.27513	0.68617	4.04347	3.11249	gi|595886958|ref|XP_007213357.1|hypothetical protein PRUPE_ppa027065mg [Prunus persica]	5e-10	sp|Q9FLM8|NRPBC_ARATH	6e-09	DNA-directed RNA polymerases II, IV and V subunit 12 OS=Arabidopsis thaliana GN=NRPB12 PE=1 SV=1	KOG3507	1e-09	DNA-directed RNA polymerase, subunit RPB7.0			FAN_iscf00093210.1.g00002.1	GO:0005736,GO:0005665,GO:0005666,GO:0000418,GO:0000419,GO:0003677,GO:0003899,GO:0046872,GO:0006360,GO:0006366,GO:0006383	DNA-directed RNA polymerase I complex|DNA-directed RNA polymerase II, core complex|DNA-directed RNA polymerase III complex|DNA-directed RNA polymerase IV complex|DNA-directed RNA polymerase V complex|DNA binding|DNA-directed RNA polymerase activity|metal ion binding|transcription from RNA polymerase I promoter|transcription from RNA polymerase II promoter|transcription from RNA polymerase III pro…	path:ko03020,path:ko05169,path:ko05016,path:ko00230,path:ko00240,path:ko04623	RNA polymerase|Epstein-Barr virus infection|Huntington's disease|Purine metabolism|Pyrimidine metabolism|Cytosolic DNA-sensing pathway
FAN_iscf00093565.1.g00001.1	1.22052	3.10138	0.232201	0.535494	1.95307	0.745869	gi|470123019|ref|XP_004297534.1|PREDICTED: chaperonin CPN60-like 2, mitochondrial [Fragaria vesca subsp. vesca]	0	sp|Q93ZM7|CH60C_ARATH	0	Chaperonin CPN60-like 2, mitochondrial OS=Arabidopsis thaliana GN=At3g13860 PE=1 SV=2	KOG0356	0	Mitochondrial chaperonin, Cpn60/Hsp60p			FAN_iscf00093565.1.g00001.1	GO:0005739,GO:0005774,GO:0005524,GO:0042026,GO:0046686	mitochondrion|vacuolar membrane|ATP binding|protein refolding|response to cadmium ion	path:ko03018,path:ko04940,path:ko05134,path:ko05152,path:ko04212	RNA degradation|Type I diabetes mellitus|Legionellosis|Tuberculosis|Longevity regulating pathway - worm
FAN_iscf00093871.1.g00001.1	46.7431	120.071	10.392	16.6454	6.24605	228.744	gi|470134733|ref|XP_004303193.1|PREDICTED: peroxidase P7-like [Fragaria vesca subsp. vesca]	0	sp|Q9FLC0|PER52_ARATH	2e-139	Peroxidase 52 OS=Arabidopsis thaliana GN=PER52 PE=2 SV=1						FAN_iscf00093871.1.g00001.1	GO:0048046,GO:0005618,GO:0005829,GO:0005794,GO:0020037,GO:0046872,GO:0004601,GO:0042744,GO:0009809,GO:1901430,GO:0006979,GO:0010089	apoplast|cell wall|cytosol|Golgi apparatus|heme binding|metal ion binding|peroxidase activity|hydrogen peroxide catabolic process|lignin biosynthetic process|positive regulation of syringal lignin biosynthetic process|response to oxidative stress|xylem development	path:ko00940	Phenylpropanoid biosynthesis
FAN_iscf00094456.1.g00001.1	3.35776	1.42738	19.8114	7.70985	34.3765	13.3068	gi|764642468|ref|XP_011470987.1|PREDICTED: (3S,6E)-nerolidol synthase 1, chloroplastic-like isoform X2 [Fragaria vesca subsp. vesca]	1e-103	sp|P0CV95|NES2_FRAAN	2e-104	(3S,6E)-nerolidol synthase 2, chloroplastic/mitochondrial OS=Fragaria ananassa PE=1 SV=1						FAN_iscf00094456.1.g00001.1	GO:0009507,GO:0005739,GO:0000287,GO:0010333,GO:0016114	chloroplast|mitochondrion|magnesium ion binding|terpene synthase activity|terpenoid biosynthetic process	path:ko00902	Monoterpenoid biosynthesis
FAN_iscf00095828.1.g00003.1	2.23087	2.71481	8.76698	3.8257	3.75041	1.94411	gi|470132110|ref|XP_004301929.1|PREDICTED: uncharacterized protein LOC101301594 [Fragaria vesca subsp. vesca]	0	sp|Q4R6X9|LRC48_MACFA	6e-10	Leucine-rich repeat-containing protein 48 OS=Macaca fascicularis GN=LRRC48 PE=2 SV=1	KOG0531	1e-133	Protein phosphatase 1, regulatory subunit, and related proteins			FAN_iscf00095828.1.g00003.1	GO:0042995,GO:0005737,GO:0005856	cell projection|cytoplasm|cytoskeleton
FAN_iscf00095888.1.g00001.1	0.648986	1.45433	7.15313	15.3958	0	1.54914	gi|470141264|ref|XP_004306355.1|PREDICTED: zinc finger protein ZAT12-like [Fragaria vesca subsp. vesca]	6e-82	sp|Q9SLD4|ZAT11_ARATH	1e-22	Zinc finger protein ZAT11 OS=Arabidopsis thaliana GN=ZAT11 PE=2 SV=1	KOG1721	6e-24	FOG: Zn-finger			FAN_iscf00095888.1.g00001.1	GO:0005634,GO:0046872,GO:0003700,GO:0071289,GO:2000280,GO:0006355,GO:0010200,GO:0006351	nucleus|metal ion binding|transcription factor activity, sequence-specific DNA binding|cellular response to nickel ion|regulation of root development|regulation of transcription, DNA-templated|response to chitin|transcription, DNA-templated
FAN_iscf00096238.1.g00001.1	12.0175	17.8954	2.82135	8.65561	17.0904	1.99236	gi|470122788|ref|XP_004297420.1|PREDICTED: vacuolar iron transporter 1-like [Fragaria vesca subsp. vesca]	2e-148	sp|Q9ZUA5|VIT1_ARATH	5e-107	Vacuolar iron transporter 1 OS=Arabidopsis thaliana GN=VIT1 PE=2 SV=1	KOG4473	1e-107	Uncharacterized membrane protein			FAN_iscf00096238.1.g00001.1	GO:0016021,GO:0005774,GO:0005384,GO:0030026,GO:0071281,GO:0006880,GO:0055072,GO:0071421	integral component of membrane|vacuolar membrane|manganese ion transmembrane transporter activity|cellular manganese ion homeostasis|cellular response to iron ion|intracellular sequestering of iron ion|iron ion homeostasis|manganese ion transmembrane transport
FAN_iscf00096893.1.g00001.1	0.420591	0.317824	8.7568	0.586343	0.12465	0.681977	gi|470128129|ref|XP_004300004.1|PREDICTED: probable serine/threonine-protein kinase At1g09600 isoform X1 [Fragaria vesca subsp. vesca]	4e-78	sp|F4I114|Y1960_ARATH	1e-21	Probable serine/threonine-protein kinase At1g09600 OS=Arabidopsis thaliana GN=At1g09600 PE=3 SV=1	KOG0600	3e-23	Cdc2-related protein kinase			FAN_iscf00096893.1.g00001.1	GO:0005524,GO:0004674	ATP binding|protein serine/threonine kinase activity
FAN_iscf00097002.1.g00002.1	5.10419	9.78783	0.253401	0	0	0	gi|147818102|emb|CAN73567.1|hypothetical protein VITISV_003451 [Vitis vinifera]	1e-98	sp|P10978|POLX_TOBAC	2e-12	Retrovirus-related Pol polyprotein from transposon TNT 1-94 OS=Nicotiana tabacum PE=2 SV=1	KOG0017	2e-15	FOG: Transposon-encoded proteins with TYA, reverse transcriptase, integrase domains in various combinations			FAN_iscf00097002.1.g00002.1	GO:0004190,GO:0004519,GO:0003676,GO:0003964,GO:0008270,GO:0015074	aspartic-type endopeptidase activity|endonuclease activity|nucleic acid binding|RNA-directed DNA polymerase activity|zinc ion binding|DNA integration
FAN_iscf00097672.1.g00002.1	7.81809	11.4283	0.729862	1.45813	6.1131	11.5113	gi|764595802|ref|XP_004302027.2|PREDICTED: cation/calcium exchanger 2 [Fragaria vesca subsp. vesca]	0	sp|Q9FKP2|CCX2_ARATH	2e-115	Cation/calcium exchanger 2 OS=Arabidopsis thaliana GN=CCX2 PE=3 SV=1	KOG2399	4e-116	K+-dependent Na+:Ca2+ antiporter			FAN_iscf00097672.1.g00002.1	GO:0016021,GO:0015297,GO:0006813,GO:0006814	integral component of membrane|antiporter activity|potassium ion transport|sodium ion transport
FAN_iscf00098248.1.g00001.1	0.21985	0.986743	6.89601	4.02488	1.54489	1.16525	gi|470143419|ref|XP_004307374.1|PREDICTED: probable acetyltransferase NATA1-like [Fragaria vesca subsp. vesca]	3e-33	sp|Q9ZV06|NATAL_ARATH	4e-19	Probable acetyltransferase NATA1-like OS=Arabidopsis thaliana GN=At2g39020 PE=2 SV=1	KOG3216	1e-19	Diamine acetyltransferase			FAN_iscf00098248.1.g00001.1	GO:0009507,GO:0008080	chloroplast|N-acetyltransferase activity
FAN_iscf00098405.1.g00002.1	0	0	4.52981	2.11501	3.58214	22.4188	gi|470125314|ref|XP_004298648.1|PREDICTED: 14 kDa proline-rich protein DC2.15 [Fragaria vesca subsp. vesca]	2e-46	sp|P14009|14KD_DAUCA	6e-23	14 kDa proline-rich protein DC2.15 OS=Daucus carota PE=2 SV=1						FAN_iscf00098405.1.g00002.1	GO:0016021	integral component of membrane
FAN_iscf00098709.1.g00001.1	2.4141	5.19897	51.4087	91.0072	0	1.72403	gi|595860870|ref|XP_007211228.1|hypothetical protein PRUPE_ppa014022mg [Prunus persica]	3e-13									FAN_iscf00098709.1.g00001.1
FAN_iscf00098939.1.g00001.1	0	0	4.89456	0	0	0	gi|470102856|ref|XP_004287867.1|PREDICTED: dehydrin DHN2-like [Fragaria vesca subsp. vesca]	4e-54	sp|P12952|DHN2_HORVU	3e-06	Dehydrin DHN2 OS=Hordeum vulgare GN=DHN2 PE=2 SV=1						FAN_iscf00098939.1.g00001.1	GO:0006950,GO:0009415	response to stress|response to water
FAN_iscf00099113.1.g00001.1	45.4966	19.1134	116.279	81.9231	129.812	49.2755	gi|470142143|ref|XP_004306775.1|PREDICTED: probable glycerol-3-phosphate acyltransferase 8 [Fragaria vesca subsp. vesca]	3e-44	sp|Q9LMM0|GPAT4_ARATH	1e-31	Glycerol-3-phosphate 2-O-acyltransferase 4 OS=Arabidopsis thaliana GN=GPAT4 PE=1 SV=1						FAN_iscf00099113.1.g00001.1	GO:0016021,GO:0016020,GO:0090447,GO:0016791,GO:0010143,GO:0016311,GO:0008654	integral component of membrane|membrane|glycerol-3-phosphate 2-O-acyltransferase activity|phosphatase activity|cutin biosynthetic process|dephosphorylation|phospholipid biosynthetic process	path:ko00561,path:ko00564	Glycerolipid metabolism|Glycerophospholipid metabolism
FAN_iscf00099234.1.g00001.1	44.0313	58.2014	8.78789	6.78135	12.3515	17.4615	gi|470127589|ref|XP_004299750.1|PREDICTED: ubiquinol oxidase, mitochondrial-like [Fragaria vesca subsp. vesca]	8e-68	sp|O03376|AOX3_SOYBN	4e-15	Alternative oxidase 3, mitochondrial OS=Glycine max GN=AOX3 PE=1 SV=1						FAN_iscf00099234.1.g00001.1	GO:0016021,GO:0005743,GO:0070469,GO:0009916,GO:0046872	integral component of membrane|mitochondrial inner membrane|respiratory chain|alternative oxidase activity|metal ion binding
FAN_iscf00099713.1.g00001.1	6.98132	9.9165	77.1569	90.6532	32.8308	90.9122	gi|470136804|ref|XP_004304173.1|PREDICTED: zinc finger protein CONSTANS-LIKE 2 [Fragaria vesca subsp. vesca]	3e-60	sp|Q96502|COL2_ARATH	3e-47	Zinc finger protein CONSTANS-LIKE 2 OS=Arabidopsis thaliana GN=COL2 PE=1 SV=1	KOG1601	8e-48	GATA-4/5/6 transcription factors			FAN_iscf00099713.1.g00001.1	GO:0005634,GO:0003677,GO:0003700,GO:0008270,GO:0009658,GO:0009909,GO:0009416,GO:0006351	nucleus|DNA binding|transcription factor activity, sequence-specific DNA binding|zinc ion binding|chloroplast organization|regulation of flower development|response to light stimulus|transcription, DNA-templated
FAN_iscf00100075.1.g00001.1	107.999	104.202	15.9447	8.14706	3.07939	86.7527	gi|764613504|ref|XP_004305991.2|PREDICTED: probable long-chain-alcohol O-fatty-acyltransferase 5 [Fragaria vesca subsp. vesca]	5e-57									FAN_iscf00100075.1.g00001.1
FAN_iscf00101514.1.g00001.1	7.63766	6.05164	30.209	28.9771	12.4395	21.4603	gi|764639814|ref|XP_011470663.1|PREDICTED: probable L-type lectin-domain containing receptor kinase S.7 [Fragaria vesca subsp. vesca]	4e-93	sp|Q9M2S4|LRKS4_ARATH	1e-10	L-type lectin-domain containing receptor kinase S.4 OS=Arabidopsis thaliana GN=LECRKS4 PE=1 SV=1						FAN_iscf00101514.1.g00001.1	GO:0016021,GO:0005886,GO:0005524,GO:0030246,GO:0004674	integral component of membrane|plasma membrane|ATP binding|carbohydrate binding|protein serine/threonine kinase activity
FAN_iscf00101900.1.g00003.1	3.96383	9.83556	0.938832	1.57683	6.74365	1.88371	gi|470114769|ref|XP_004293582.1|PREDICTED: pentatricopeptide repeat-containing protein At3g13160, mitochondrial-like [Fragaria vesca subsp. vesca]	0	sp|Q9LK57|PP226_ARATH	8e-133	Pentatricopeptide repeat-containing protein At3g13160, mitochondrial OS=Arabidopsis thaliana GN=At3g13160 PE=1 SV=1	KOG4197	5e-128	FOG: PPR repeat			FAN_iscf00101900.1.g00003.1	GO:0016020,GO:0005739	membrane|mitochondrion
FAN_iscf00102253.1.g00001.1	6.72862	11.8174	38.753	59.7907	10.4781	13.0055	gi|764509164|ref|XP_011459526.1|PREDICTED: zinc finger CCCH domain-containing protein 20 [Fragaria vesca subsp. vesca]	3e-52	sp|O82199|C3H20_ARATH	9e-18	Zinc finger CCCH domain-containing protein 20 OS=Arabidopsis thaliana GN=At2g19810 PE=2 SV=1	KOG1595	2e-18	CCCH-type Zn-finger protein			FAN_iscf00102253.1.g00001.1	GO:0005886,GO:0003677,GO:0046872,GO:0003700,GO:0006355,GO:0006979	plasma membrane|DNA binding|metal ion binding|transcription factor activity, sequence-specific DNA binding|regulation of transcription, DNA-templated|response to oxidative stress
FAN_iscf00102520.1.g00001.1	0	0	2.17676	2.78469	1.81363	0											FAN_iscf00102520.1.g00001.1
FAN_iscf00102904.1.g00001.1	1.91615	1.28566	10.9294	11.8114	0.952074	0.262836	gi|470109116|ref|XP_004290848.1|PREDICTED: ethylene-responsive transcription factor ERF014 [Fragaria vesca subsp. vesca]	2e-67	sp|Q9SFE4|ERF12_ARATH	4e-32	Ethylene-responsive transcription factor ERF012 OS=Arabidopsis thaliana GN=ERF012 PE=2 SV=1						FAN_iscf00102904.1.g00001.1	GO:0005634,GO:0003700,GO:0044212,GO:0071497,GO:0034605,GO:0009873,GO:0045893,GO:0009753,GO:0009751,GO:0006351	nucleus|transcription factor activity, sequence-specific DNA binding|transcription regulatory region DNA binding|cellular response to freezing|cellular response to heat|ethylene-activated signaling pathway|positive regulation of transcription, DNA-templated|response to jasmonic acid|response to salicylic acid|transcription, DNA-templated
FAN_iscf00103380.1.g00001.1	43.2043	24.1337	1.97922	4.74939	10.2738	12.0593	gi|764587179|ref|XP_011464745.1|PREDICTED: carboxymethylenebutenolidase homolog isoform X1 [Fragaria vesca subsp. vesca]	3e-117	sp|Q96DG6|CMBL_HUMAN	4e-12	Carboxymethylenebutenolidase homolog OS=Homo sapiens GN=CMBL PE=1 SV=1	KOG3043	5e-60	Predicted hydrolase related to dienelactone hydrolase			FAN_iscf00103380.1.g00001.1	GO:0005829,GO:0070062,GO:0016787,GO:0044281,GO:0006805	cytosol|extracellular exosome|hydrolase activity|small molecule metabolic process|xenobiotic metabolic process	path:ko00361,path:ko00364,path:ko00623	Chlorocyclohexane and chlorobenzene degradation|Fluorobenzoate degradation|Toluene degradation
FAN_iscf00103588.1.g00001.1	0.472111	1.17456	5.87151	1.9579	0.407803	5.71389	gi|645224569|ref|XP_008219173.1|PREDICTED: phosphoenolpyruvate carboxykinase [ATP]-like [Prunus mume]	1e-164	sp|P42066|PCKA_CUCSA	2e-137	Phosphoenolpyruvate carboxykinase [ATP] OS=Cucumis sativus GN=PCK PE=2 SV=1						FAN_iscf00103588.1.g00001.1	GO:0005737,GO:0005524,GO:0004612,GO:0006094	cytoplasm|ATP binding|phosphoenolpyruvate carboxykinase (ATP) activity|gluconeogenesis	path:ko00010,path:ko00020,path:ko00620,path:ko00710,path:ko01200	Glycolysis / Gluconeogenesis|Citrate cycle (TCA cycle)|Pyruvate metabolism|Carbon fixation in photosynthetic organisms|Carbon metabolism
FAN_iscf00103615.1.g00001.1	1.17105	0.746634	13.0567	7.46066	3.06384	2.20034	gi|470127067|ref|XP_004299500.1|PREDICTED: monoglyceride lipase [Fragaria vesca subsp. vesca]	2e-94				KOG1455	1e-12	Lysophospholipase			FAN_iscf00103615.1.g00001.1	path:ko00561,path:ko04923,path:ko04723	Glycerolipid metabolism|Regulation of lipolysis in adipocyte|Retrograde endocannabinoid signaling
FAN_iscf00103905.1.g00001.1	0	0	2.39795	2.41981	2.50931	0.309009											FAN_iscf00103905.1.g00001.1
FAN_iscf00104029.1.g00001.1	0.887768	1.70958	0.112995	0	0.570528	0.3041	gi|764572609|ref|XP_004298179.2|PREDICTED: pentatricopeptide repeat-containing protein At5g19020, mitochondrial [Fragaria vesca subsp. vesca]	0	sp|P0C8Q8|PP394_ARATH	0	Pentatricopeptide repeat-containing protein At5g19020, mitochondrial OS=Arabidopsis thaliana GN=PCMP-E42 PE=2 SV=1	KOG4197	0	FOG: PPR repeat			FAN_iscf00104029.1.g00001.1	GO:0005739	mitochondrion
FAN_iscf00104303.1.g00001.1	4.85987	0	19.9053	3.4698	2.79406	1.56779	gi|764529428|ref|XP_011458200.1|PREDICTED: protein SULFUR DEFICIENCY-INDUCED 1 [Fragaria vesca subsp. vesca]	1e-21	sp|Q8GXU5|SDI1_ARATH	5e-09							FAN_iscf00104303.1.g00001.1	GO:0005634,GO:0010438,GO:0006792	nucleus|cellular response to sulfur starvation|regulation of sulfur utilization
FAN_iscf00104310.1.g00001.1	10.1525	4.90812	34.1719	95.905	41.9096	4.44679	gi|764624592|ref|XP_011468969.1|PREDICTED: delta(8)-fatty-acid desaturase 1-like [Fragaria vesca subsp. vesca]	3e-74	sp|Q9FR82|SLD1_BOROF	1e-59	Delta(8)-fatty-acid desaturase OS=Borago officinalis GN=sld1 PE=1 SV=1	KOG4232	7e-59	Delta 6-fatty acid desaturase/delta-8 sphingolipid desaturase			FAN_iscf00104310.1.g00001.1	GO:0016021,GO:0046872,GO:0016491,GO:0006665	integral component of membrane|metal ion binding|oxidoreductase activity|sphingolipid metabolic process
FAN_iscf00104377.1.g00001.1	1.14853	0.529319	9.9884	16.578	4.97849	2.21988	gi|470125991|ref|XP_004298979.1|PREDICTED: tryptophan aminotransferase-related protein 2-like isoform X1 [Fragaria vesca subsp. vesca]	8e-60	sp|Q94A02|TAR2_ARATH	1e-39	Tryptophan aminotransferase-related protein 2 OS=Arabidopsis thaliana GN=TAR2 PE=2 SV=1						FAN_iscf00104377.1.g00001.1	GO:0005789,GO:0016021,GO:0016846,GO:0050362,GO:0080097,GO:0009851,GO:0043562,GO:0042742,GO:0009908,GO:0048467,GO:0048527,GO:0010078,GO:0010087,GO:0009958,GO:0009723,GO:0048367	endoplasmic reticulum membrane|integral component of membrane|carbon-sulfur lyase activity|L-tryptophan:2-oxoglutarate aminotransferase activity|L-tryptophan:pyruvate aminotransferase activity|auxin biosynthetic process|cellular response to nitrogen levels|defense response to bacterium|flower development|gynoecium development|lateral root development|maintenance of root meristem identity|phloem o…	path:ko00380	Tryptophan metabolism
FAN_iscf00104439.1.g00001.1	0.805283	1.90419	27.7045	23.5926	4.90859	0.595766	gi|470126953|ref|XP_004299444.1|PREDICTED: heat shock 22 kDa protein, mitochondrial isoform X2 [Fragaria vesca subsp. vesca]	3e-68	sp|P46254|HS22M_PEA	6e-27	Heat shock 22 kDa protein, mitochondrial OS=Pisum sativum GN=HSP22 PE=2 SV=1	KOG0710	8e-27	Molecular chaperone (small heat-shock protein Hsp26/Hsp42)			FAN_iscf00104439.1.g00001.1	GO:0005739	mitochondrion	path:ko04141	Protein processing in endoplasmic reticulum
FAN_iscf00104442.1.g00001.1	8.82198	25.1647	2.01884	7.4433	11.8971	3.70231	gi|470109899|ref|XP_004291225.1|PREDICTED: 1,4-alpha-glucan-branching enzyme 1, chloroplastic/amyloplastic-like [Fragaria vesca subsp. vesca]	0	sp|P30924|GLGB_SOLTU	6e-173	1,4-alpha-glucan-branching enzyme OS=Solanum tuberosum GN=SBE1 PE=2 SV=2	KOG0470	9e-129	1,4-alpha-glucan branching enzyme/starch branching enzyme II			FAN_iscf00104442.1.g00001.1	GO:0009501,GO:0009507,GO:0003844,GO:0043169,GO:0004553,GO:0005978,GO:0019252	amyloplast|chloroplast|1,4-alpha-glucan branching enzyme activity|cation binding|hydrolase activity, hydrolyzing O-glycosyl compounds|glycogen biosynthetic process|starch biosynthetic process	path:ko00500	Starch and sucrose metabolism
FAN_iscf00104824.1.g00001.1	6.18093	0	64.5254	31.9858	37.4249	8.62047	gi|470114387|ref|XP_004293397.1|PREDICTED: neurofilament medium polypeptide-like [Fragaria vesca subsp. vesca]	1e-19				KOG1603	5e-07	Copper chaperone			FAN_iscf00104824.1.g00001.1
FAN_iscf00105972.1.g00001.1	1.07239	3.88406	13.3001	16.686	10.4384	5.90398	gi|764589124|ref|XP_011464962.1|PREDICTED: hydroxymethylglutaryl-CoA lyase, mitochondrial-like [Fragaria vesca subsp. vesca]	2e-87	sp|O81027|HMGCL_ARATH	2e-18	Hydroxymethylglutaryl-CoA lyase, mitochondrial OS=Arabidopsis thaliana GN=HMGCL PE=1 SV=2	KOG2368	3e-19	Hydroxymethylglutaryl-CoA lyase			FAN_iscf00105972.1.g00001.1	GO:0005759,GO:0005739,GO:0004419,GO:0046872	mitochondrial matrix|mitochondrion|hydroxymethylglutaryl-CoA lyase activity|metal ion binding	path:ko04146,path:ko00280,path:ko00650,path:ko00072,path:ko00281	Peroxisome|Valine, leucine and isoleucine degradation|Butanoate metabolism|Synthesis and degradation of ketone bodies|Geraniol degradation
FAN_iscf00106336.1.g00001.1	0.520125	0.45377	0	0	0	0	gi|470102259|ref|XP_004287573.1|PREDICTED: 37S ribosomal protein S16, mitochondrial [Fragaria vesca subsp. vesca]	7e-19									FAN_iscf00106336.1.g00001.1	path:ko03010	Ribosome
FAN_iscf00106569.1.g00001.1	1.45651	2.44376	0.242039	0.483146	0.621931	0.111697	gi|764584151|ref|XP_011464371.1|PREDICTED: pentatricopeptide repeat-containing protein DOT4, chloroplastic-like [Fragaria vesca subsp. vesca]	1e-167	sp|Q9SJZ3|PP169_ARATH	3e-55	Pentatricopeptide repeat-containing protein At2g22410, mitochondrial OS=Arabidopsis thaliana GN=PCMP-E28 PE=2 SV=1	KOG4197	7e-56	FOG: PPR repeat			FAN_iscf00106569.1.g00001.1	GO:0005739	mitochondrion
FAN_iscf00106871.1.g00002.1	9.68199	15.7723	1.32129	11.2415	12.83	24.1245	gi|764521600|ref|XP_004287255.2|PREDICTED: uncharacterized protein LOC101302485 [Fragaria vesca subsp. vesca]	2e-110	sp|D4N501|DIOX2_PAPSO	3e-34	Probable 2-oxoglutarate/Fe(II)-dependent dioxygenase OS=Papaver somniferum GN=DIOX2 PE=2 SV=1	KOG0143	6e-60	Iron/ascorbate family oxidoreductases			FAN_iscf00106871.1.g00002.1	GO:0051213,GO:0005506,GO:0016740	dioxygenase activity|iron ion binding|transferase activity
FAN_iscf00107082.1.g00001.1	1.04278	1.16773	6.55617	2.76015	1.62893	3.44617	gi|470101535|ref|XP_004287226.1|PREDICTED: adenylate kinase 5, chloroplastic [Fragaria vesca subsp. vesca]	2e-80	sp|Q8VYL1|KAD5_ARATH	1e-66		KOG3078	1e-67	Adenylate kinase			FAN_iscf00107082.1.g00001.1	GO:0009507,GO:0009941,GO:0009534,GO:0009535,GO:0004017,GO:0005524,GO:0046939	chloroplast|chloroplast envelope|chloroplast thylakoid|chloroplast thylakoid membrane|adenylate kinase activity|ATP binding|nucleotide phosphorylation	path:ko00230	Purine metabolism
FAN_iscf00107252.1.g00001.1	1.84488	8.05161	0	0.485006	1.80641	1.99916	gi|764548959|ref|XP_004293078.2|PREDICTED: pentatricopeptide repeat-containing protein At2g27610 [Fragaria vesca subsp. vesca]	1e-137	sp|Q9ZUW3|PP172_ARATH	3e-104	Pentatricopeptide repeat-containing protein At2g27610 OS=Arabidopsis thaliana GN=PCMP-H60 PE=2 SV=1	KOG4197	8e-105	FOG: PPR repeat			FAN_iscf00107252.1.g00001.1	GO:0008270	zinc ion binding
FAN_iscf00107697.1.g00002.1	137.169	177.19	7.55697	4.91045	5.06922	27.448	gi|470123431|ref|XP_004297730.1|PREDICTED: uncharacterized protein LOC101312533 [Fragaria vesca subsp. vesca]	3e-178				KOG0716	4e-40	Molecular chaperone (DnaJ superfamily)			FAN_iscf00107697.1.g00002.1
FAN_iscf00107937.1.g00001.1	0	0.928311	31.075	3.15564	0	3.07529											FAN_iscf00107937.1.g00001.1
FAN_iscf00107937.1.g00002.1	0	0	0.235103	0	0	0	gi|470139189|ref|XP_004305333.1|PREDICTED: uncharacterized protein LOC101309858 [Fragaria vesca subsp. vesca]	7e-99				KOG0017	2e-34	FOG: Transposon-encoded proteins with TYA, reverse transcriptase, integrase domains in various combinations			FAN_iscf00107937.1.g00002.1
FAN_iscf00108167.1.g00001.1	0	0	3.70659	1.77307	0	0	gi|470125563|ref|XP_004298771.1|PREDICTED: dehydration-responsive element-binding protein 1E [Fragaria vesca subsp. vesca]	2e-134	sp|P93835|DRE1B_ARATH	3e-50	Dehydration-responsive element-binding protein 1B OS=Arabidopsis thaliana GN=DREB1B PE=2 SV=2						FAN_iscf00108167.1.g00001.1	GO:0005634,GO:0003677,GO:0003700,GO:0009631,GO:0045893,GO:0009409,GO:0006351	nucleus|DNA binding|transcription factor activity, sequence-specific DNA binding|cold acclimation|positive regulation of transcription, DNA-templated|response to cold|transcription, DNA-templated
FAN_iscf00108347.1.g00001.1	1.10024	2.27616	0.11337	0	0	0	gi|657948365|ref|XP_008337255.1|PREDICTED: retrovirus-related Pol polyprotein from transposon TNT 1-94 [Malus domestica]	0	sp|P10978|POLX_TOBAC	1e-101	Retrovirus-related Pol polyprotein from transposon TNT 1-94 OS=Nicotiana tabacum PE=2 SV=1	KOG0017	1e-174	FOG: Transposon-encoded proteins with TYA, reverse transcriptase, integrase domains in various combinations			FAN_iscf00108347.1.g00001.1	GO:0004190,GO:0004519,GO:0003676,GO:0003964,GO:0008270,GO:0015074	aspartic-type endopeptidase activity|endonuclease activity|nucleic acid binding|RNA-directed DNA polymerase activity|zinc ion binding|DNA integration
FAN_iscf00108633.1.g00001.1	27.77	42.5153	5.69331	3.21178	4.70382	11.5001	gi|470101596|ref|XP_004287256.1|PREDICTED: protein SRG1-like [Fragaria vesca subsp. vesca]	7e-116	sp|A2A1A0|NCS1_COPJA	9e-25	S-norcoclaurine synthase 1 OS=Coptis japonica GN=NCS1 PE=1 SV=1	KOG0143	6e-45	Iron/ascorbate family oxidoreductases			FAN_iscf00108633.1.g00001.1	GO:0050474,GO:0046872,GO:0016491,GO:0009820	(S)-norcoclaurine synthase activity|metal ion binding|oxidoreductase activity|alkaloid metabolic process
FAN_iscf00108756.1.g00001.1	583.498	591.909	8.49096	7.47571	17.9955	636.244	gi|470128749|ref|XP_004300297.1|PREDICTED: beta-amylase 3, chloroplastic [Fragaria vesca subsp. vesca]	0	sp|O23553|BAM3_ARATH	2e-173	Beta-amylase 3, chloroplastic OS=Arabidopsis thaliana GN=BAM3 PE=1 SV=3						FAN_iscf00108756.1.g00001.1	GO:0009570,GO:0016161,GO:0000024,GO:0009409,GO:0005983	chloroplast stroma|beta-amylase activity|maltose biosynthetic process|response to cold|starch catabolic process	path:ko00500	Starch and sucrose metabolism
FAN_iscf00109139.1.g00001.1	0	0	0.69933	0.7288	0	0.59941	gi|470110837|ref|XP_004291669.1|PREDICTED: uncharacterized protein LOC101306984 [Fragaria vesca subsp. vesca]	3e-23				KOG1944	8e-23	Peroxisomal membrane protein MPV17 and related proteins			FAN_iscf00109139.1.g00001.1	path:ko04146	Peroxisome
FAN_iscf00109348.1.g00001.1	1.77577	1.32234	14.6917	7.85606	0.539489	0.253581	gi|470111626|ref|XP_004292046.1|PREDICTED: uncharacterized protein LOC101304648 [Fragaria vesca subsp. vesca]	4e-124									FAN_iscf00109348.1.g00001.1
FAN_iscf00109482.1.g00001.1	6.52444	7.9227	1.47498	0.595579	1.89378	2.76659	gi|470134864|ref|XP_004303256.1|PREDICTED: uncharacterized protein At2g39795, mitochondrial-like [Fragaria vesca subsp. vesca]	5e-139	sp|Q8W487|YB95_ARATH	6e-15	Uncharacterized protein At2g39795, mitochondrial OS=Arabidopsis thaliana GN=At2g39795 PE=1 SV=1	KOG2536	5e-74	MAM33, mitochondrial matrix glycoprotein			FAN_iscf00109482.1.g00001.1	GO:0005759,GO:0005739	mitochondrial matrix|mitochondrion	path:ko05168	Herpes simplex infection
FAN_iscf00109558.1.g00001.1	0.555149	0	8.03047	370.419	59.78	41.7305	gi|470102856|ref|XP_004287867.1|PREDICTED: dehydrin DHN2-like [Fragaria vesca subsp. vesca]	1e-44	sp|P25863|XERO1_ARATH	5e-08	Dehydrin Xero 1 OS=Arabidopsis thaliana GN=XERO1 PE=2 SV=2						FAN_iscf00109558.1.g00001.1	GO:0005829,GO:0006950,GO:0009415	cytosol|response to stress|response to water
FAN_iscf00109742.1.g00001.1	1.54051	0.563171	10.6031	1.79541	0	0	gi|764559077|ref|XP_011460978.1|PREDICTED: uncharacterized protein LOC105350511 [Fragaria vesca subsp. vesca]	2e-99									FAN_iscf00109742.1.g00001.1
FAN_iscf00110003.1.g00001.1	74.4199	93.2656	0	0	1.43635	23.4025	gi|470135569|ref|XP_004303586.1|PREDICTED: zinc finger protein CONSTANS-LIKE 9 [Fragaria vesca subsp. vesca]	2e-60	sp|Q9SSE5|COL9_ARATH	2e-27	Zinc finger protein CONSTANS-LIKE 9 OS=Arabidopsis thaliana GN=COL9 PE=2 SV=1						FAN_iscf00110003.1.g00001.1	GO:0005634,GO:0003700,GO:0008270,GO:0007623,GO:0048579,GO:0006355	nucleus|transcription factor activity, sequence-specific DNA binding|zinc ion binding|circadian rhythm|negative regulation of long-day photoperiodism, flowering|regulation of transcription, DNA-templated
FAN_iscf00110091.1.g00001.1	3.52996	6.46292	0	0	0	0	gi|470115219|ref|XP_004293800.1|PREDICTED: MACPF domain-containing protein NSL1 [Fragaria vesca subsp. vesca]	2e-36	sp|Q9SGN6|NSL1_ARATH	1e-16	MACPF domain-containing protein NSL1 OS=Arabidopsis thaliana GN=NSL1 PE=1 SV=1						FAN_iscf00110091.1.g00001.1	GO:0008219,GO:0052542,GO:0006955,GO:0009626,GO:0010337,GO:0009651	cell death|defense response by callose deposition|immune response|plant-type hypersensitive response|regulation of salicylic acid metabolic process|response to salt stress
FAN_iscf00110227.1.g00001.1	0	0	0.277504	1.43006	0.485423	0.289398	gi|470103589|ref|XP_004288217.1|PREDICTED: probable trehalose-phosphate phosphatase J [Fragaria vesca subsp. vesca]	5e-20									FAN_iscf00110227.1.g00001.1	path:ko00500	Starch and sucrose metabolism
FAN_iscf00110952.1.g00003.1	1.05526	1.16374	6.67802	10.0901	1.16524	0.662897	gi|470144944|ref|XP_004308106.1|PREDICTED: heat stress transcription factor B-2a [Fragaria vesca subsp. vesca]	2e-75	sp|Q9SCW4|HFB2A_ARATH	4e-46	Heat stress transcription factor B-2a OS=Arabidopsis thaliana GN=HSFB2A PE=2 SV=1	KOG0627	1e-46	Heat shock transcription factor			FAN_iscf00110952.1.g00003.1	GO:0005634,GO:0043565,GO:0003700,GO:0010200,GO:0006351	nucleus|sequence-specific DNA binding|transcription factor activity, sequence-specific DNA binding|response to chitin|transcription, DNA-templated
FAN_iscf00111745.1.g00002.1	3.90729	6.88647	95.603	121.711	19.5721	7.32224	gi|470144160|ref|XP_004307730.1|PREDICTED: uncharacterized protein LOC101304133 [Fragaria vesca subsp. vesca]	4e-96									FAN_iscf00111745.1.g00002.1
FAN_iscf00112016.1.g00001.1	7.74421	8.05223	32.8103	6.75999	7.44787	10.4696	gi|470135584|ref|XP_004303593.1|PREDICTED: putative alpha-xylosidase 2 [Fragaria vesca subsp. vesca]	0	sp|P32138|YIHQ_ECOLI	4e-52	Alpha-glucosidase YihQ OS=Escherichia coli (strain K12) GN=yihQ PE=3 SV=3	KOG1065	1e-11	Maltase glucoamylase and related hydrolases, glycosyl hydrolase family 31			FAN_iscf00112016.1.g00001.1	GO:0030246,GO:0004553,GO:0005975	carbohydrate binding|hydrolase activity, hydrolyzing O-glycosyl compounds|carbohydrate metabolic process
FAN_iscf00112193.1.g00001.1	1.69419	1.28952	0	0	0	0	gi|764620888|ref|XP_011468568.1|PREDICTED: uncharacterized protein LOC105352690 [Fragaria vesca subsp. vesca]	7e-172	sp|P10978|POLX_TOBAC	2e-88	Retrovirus-related Pol polyprotein from transposon TNT 1-94 OS=Nicotiana tabacum PE=2 SV=1	KOG0017	1e-145	FOG: Transposon-encoded proteins with TYA, reverse transcriptase, integrase domains in various combinations			FAN_iscf00112193.1.g00001.1	GO:0004190,GO:0004519,GO:0003676,GO:0003964,GO:0008270,GO:0015074	aspartic-type endopeptidase activity|endonuclease activity|nucleic acid binding|RNA-directed DNA polymerase activity|zinc ion binding|DNA integration
FAN_iscf00112263.1.g00001.1	9.9146	16.3595	81.7181	76.8668	56.5577	19.0737	gi|470103337|ref|XP_004288096.1|PREDICTED: ABC transporter F family member 5-like [Fragaria vesca subsp. vesca]	2e-83	sp|Q9LV93|AB5F_ARATH	3e-68	ABC transporter F family member 5 OS=Arabidopsis thaliana GN=ABCF5 PE=2 SV=1	KOG0927	6e-69	Predicted transporter (ABC superfamily)			FAN_iscf00112263.1.g00001.1	GO:0005524,GO:0016887,GO:0005215,GO:0009624	ATP binding|ATPase activity|transporter activity|response to nematode
FAN_iscf00112477.1.g00001.1	0	0	0	0	0	0	gi|604305115|gb|EYU24305.1|hypothetical protein MIMGU_mgv1a0120041mg, partial [Erythranthe guttata]	3e-19	sp|P93111|HEM11_CUCSA	2e-17	Glutamyl-tRNA reductase 1, chloroplastic OS=Cucumis sativus GN=HEMA1 PE=2 SV=1						FAN_iscf00112477.1.g00001.1	GO:0009507,GO:0008883,GO:0050661,GO:0015995,GO:0006782	chloroplast|glutamyl-tRNA reductase activity|NADP binding|chlorophyll biosynthetic process|protoporphyrinogen IX biosynthetic process	path:ko00860	Porphyrin and chlorophyll metabolism
FAN_iscf00112650.1.g00001.1	2.57957	2.39164	33.1799	34.4602	11.6977	3.92332	gi|470126953|ref|XP_004299444.1|PREDICTED: heat shock 22 kDa protein, mitochondrial isoform X2 [Fragaria vesca subsp. vesca]	2e-81	sp|P46254|HS22M_PEA	5e-35	Heat shock 22 kDa protein, mitochondrial OS=Pisum sativum GN=HSP22 PE=2 SV=1	KOG0710	9e-34	Molecular chaperone (small heat-shock protein Hsp26/Hsp42)			FAN_iscf00112650.1.g00001.1	GO:0005739	mitochondrion	path:ko04141	Protein processing in endoplasmic reticulum
FAN_iscf00112691.1.g00002.1	1.17497	7.15042	89.491	82.9893	17.5023	7.30601	gi|470144747|ref|XP_004308009.1|PREDICTED: RNA polymerase sigma factor sigE, chloroplastic/mitochondrial [Fragaria vesca subsp. vesca]	5e-180	sp|Q9ZNX9|SIGE_ARATH	2e-143	RNA polymerase sigma factor sigE, chloroplastic/mitochondrial OS=Arabidopsis thaliana GN=SIGE PE=1 SV=1						FAN_iscf00112691.1.g00002.1	GO:0009507,GO:0005739,GO:0003677,GO:0001053,GO:0016987,GO:0003700,GO:0071483,GO:0009658,GO:0006352,GO:0010207,GO:0045893,GO:2001141,GO:0010218,GO:0010114	chloroplast|mitochondrion|DNA binding|plastid sigma factor activity|sigma factor activity|transcription factor activity, sequence-specific DNA binding|cellular response to blue light|chloroplast organization|DNA-templated transcription, initiation|photosystem II assembly|positive regulation of transcription, DNA-templated|regulation of RNA biosynthetic process|response to far red light|response t…
FAN_iscf00113177.1.g00001.1	1.92633	3.48223	10.7251	11.7672	6.06432	7.43754											FAN_iscf00113177.1.g00001.1
FAN_iscf00113227.1.g00001.1	2.4944	8.20554	25.8531	24.4799	10.8003	20.4522	gi|470144805|ref|XP_004308038.1|PREDICTED: UDP-glycosyltransferase 88A1-like [Fragaria vesca subsp. vesca]	4e-162	sp|Q9LK73|U88A1_ARATH	1e-93	UDP-glycosyltransferase 88A1 OS=Arabidopsis thaliana GN=UGT88A1 PE=2 SV=1	KOG1192	3e-94	UDP-glucuronosyl and UDP-glucosyl transferase			FAN_iscf00113227.1.g00001.1	GO:0005829,GO:0043231,GO:0080045,GO:0080043,GO:0080046,GO:0080044,GO:0009813,GO:0052696	cytosol|intracellular membrane-bounded organelle|quercetin 3'-O-glucosyltransferase activity|quercetin 3-O-glucosyltransferase activity|quercetin 4'-O-glucosyltransferase activity|quercetin 7-O-glucosyltransferase activity|flavonoid biosynthetic process|flavonoid glucuronidation
FAN_iscf00113635.1.g00001.1	1.7802	3.14201	0	0	0.231678	0.764633	gi|470112276|ref|XP_004292362.1|PREDICTED: putative pentatricopeptide repeat-containing protein At3g25060, mitochondrial [Fragaria vesca subsp. vesca]	9e-125	sp|Q9LJR6|PP253_ARATH	6e-51	Putative pentatricopeptide repeat-containing protein At3g25060, mitochondrial OS=Arabidopsis thaliana GN=PCMP-E96 PE=3 SV=1	KOG4197	1e-51	FOG: PPR repeat			FAN_iscf00113635.1.g00001.1	GO:0005739	mitochondrion
FAN_iscf00113814.1.g00001.1	6.63608	16.4694	0.92236	1.55576	4.33998	6.44302	gi|764610364|ref|XP_011467497.1|PREDICTED: uncharacterized protein LOC101301509 isoform X1 [Fragaria vesca subsp. vesca]	9e-71									FAN_iscf00113814.1.g00001.1
FAN_iscf00113833.1.g00001.1	0	0	8.84558	4.25933	0	0											FAN_iscf00113833.1.g00001.1
FAN_iscf00113903.1.g00001.1	0	3.08376	35.2754	23.4293	4.68186	0.75497	gi|764612223|ref|XP_011467671.1|PREDICTED: cysteine-rich and transmembrane domain-containing protein B-like [Fragaria vesca subsp. vesca]	2e-09									FAN_iscf00113903.1.g00001.1
FAN_iscf00114993.1.g00001.1	318.18	673.764	2216.97	1069.12	321.356	455.948	gi|470128801|ref|XP_004300323.1|PREDICTED: flavonol synthase 3-like [Fragaria vesca subsp. vesca]	3e-13									FAN_iscf00114993.1.g00001.1
FAN_iscf00115324.1.g00001.1	22.1845	15.0964	1.48864	3.62794	17.6163	150.339	gi|320129049|gb|ADW19770.1|beta-galactosidase [Fragaria chiloensis]	1e-75	sp|Q9SCW1|BGAL1_ARATH	4e-67	Beta-galactosidase 1 OS=Arabidopsis thaliana GN=BGAL1 PE=1 SV=1	KOG0496	9e-68	Beta-galactosidase			FAN_iscf00115324.1.g00001.1	GO:0048046,GO:0005618,GO:0009505,GO:0009506,GO:0004565,GO:0030246,GO:0005975	apoplast|cell wall|plant-type cell wall|plasmodesma|beta-galactosidase activity|carbohydrate binding|carbohydrate metabolic process
FAN_iscf00115937.1.g00001.1	16.0719	100.136	1.9759	11.3264	8.39324	60.7017	gi|470132995|ref|XP_004302360.1|PREDICTED: plasma membrane ATPase 1-like isoform X1 [Fragaria vesca subsp. vesca]	1e-132	sp|P22180|PMA1_SOLLC	1e-126	Plasma membrane ATPase 1 OS=Solanum lycopersicum GN=LHA1 PE=2 SV=1	KOG0205	7e-126	Plasma membrane H+-transporting ATPase			FAN_iscf00115937.1.g00001.1	GO:0005887,GO:0043231,GO:0005524,GO:0008553,GO:0046872,GO:0006754,GO:1902600,GO:0051453	integral component of plasma membrane|intracellular membrane-bounded organelle|ATP binding|hydrogen-exporting ATPase activity, phosphorylative mechanism|metal ion binding|ATP biosynthetic process|hydrogen ion transmembrane transport|regulation of intracellular pH	path:ko00190	Oxidative phosphorylation
FAN_iscf00115985.1.g00001.1	9.71601	5.35708	35.8611	7.5903	8.38605	4.25848	gi|470135584|ref|XP_004303593.1|PREDICTED: putative alpha-xylosidase 2 [Fragaria vesca subsp. vesca]	6e-147	sp|P32138|YIHQ_ECOLI	2e-35	Alpha-glucosidase YihQ OS=Escherichia coli (strain K12) GN=yihQ PE=3 SV=3						FAN_iscf00115985.1.g00001.1	GO:0030246,GO:0004553,GO:0005975	carbohydrate binding|hydrolase activity, hydrolyzing O-glycosyl compounds|carbohydrate metabolic process
FAN_iscf00116120.1.g00001.1	8.32939	10.9706	40.3299	47.0209	12.3714	10.1141	gi|470136194|ref|XP_004303882.1|PREDICTED: uncharacterized protein LOC101311778 [Fragaria vesca subsp. vesca]	1e-90									FAN_iscf00116120.1.g00001.1
FAN_iscf00116348.1.g00001.1	5.38737	1.81512	25.9957	41.551	14.6706	4.29074	gi|470119426|ref|XP_004295815.1|PREDICTED: fatty acid desaturase 4, chloroplastic [Fragaria vesca subsp. vesca]	0	sp|Q9SZ42|FAD4_ARATH	4e-126		KOG3011	1e-126	Ubiquitin-conjugating enzyme			FAN_iscf00116348.1.g00001.1	GO:0009507,GO:0031969,GO:0016021,GO:0052637,GO:0061630,GO:0031625,GO:0046471,GO:0016567,GO:0080167,GO:0006636	chloroplast|chloroplast membrane|integral component of membrane|delta 3-trans-hexadecenoic acid phosphatidylglycerol desaturase activity|ubiquitin protein ligase activity|ubiquitin protein ligase binding|phosphatidylglycerol metabolic process|protein ubiquitination|response to karrikin|unsaturated fatty acid biosynthetic process
FAN_iscf00116377.1.g00002.1	65.0772	76.4032	12.8067	35.8845	114.953	76.5103											FAN_iscf00116377.1.g00002.1
FAN_iscf00116853.1.g00001.1	10.8674	4.01323	27.9637	16.921	12.5123	10.8711	gi|470115271|ref|XP_004293826.1|PREDICTED: dnaJ protein homolog 1-like [Fragaria vesca subsp. vesca]	3e-156	sp|O89114|DNJB5_MOUSE	2e-55	DnaJ homolog subfamily B member 5 OS=Mus musculus GN=Dnajb5 PE=2 SV=1	KOG0714	9e-118	Molecular chaperone (DnaJ superfamily)			FAN_iscf00116853.1.g00001.1	GO:0005829,GO:0005634,GO:0051087,GO:0051082,GO:0000122,GO:0006457,GO:0006986	cytosol|nucleus|chaperone binding|unfolded protein binding|negative regulation of transcription from RNA polymerase II promoter|protein folding|response to unfolded protein
FAN_iscf00117435.1.g00001.1	17.8061	30.6309	3.28155	3.73561	4.94786	12.5951	gi|470142551|ref|XP_004306968.1|PREDICTED: uncharacterized protein LOC101309482 [Fragaria vesca subsp. vesca]	2e-36									FAN_iscf00117435.1.g00001.1
FAN_iscf00117606.1.g00001.1	3.47135	7.82602	0.547452	1.0064	2.7914	3.18054	gi|470141871|ref|XP_004306649.1|PREDICTED: pentatricopeptide repeat-containing protein At1g05600 [Fragaria vesca subsp. vesca]	0	sp|Q9SYK1|PPR11_ARATH	0	Pentatricopeptide repeat-containing protein At1g05600 OS=Arabidopsis thaliana GN=At1g05600 PE=2 SV=1	KOG4197	0	FOG: PPR repeat			FAN_iscf00117606.1.g00001.1
FAN_iscf00117749.1.g00001.1	2.62155	0.875404	62.2036	12.2956	0	8.40699	gi|470121509|ref|XP_004296808.1|PREDICTED: monothiol glutaredoxin-S2-like [Fragaria vesca subsp. vesca]	7e-66	sp|Q8L8Z8|GRXS2_ARATH	5e-56	Monothiol glutaredoxin-S2 OS=Arabidopsis thaliana GN=GRXS2 PE=3 SV=1	KOG1752	1e-56	Glutaredoxin and related proteins			FAN_iscf00117749.1.g00001.1	GO:0005737,GO:0051537,GO:0009055,GO:0046872,GO:0015035,GO:0045454	cytoplasm|2 iron, 2 sulfur cluster binding|electron carrier activity|metal ion binding|protein disulfide oxidoreductase activity|cell redox homeostasis
FAN_iscf00117933.1.g00001.1	11.96	17.3046	0	0	0.378072	6.08328	gi|470117305|ref|XP_004294801.1|PREDICTED: uncharacterized protein LOC101292781 isoform X1 [Fragaria vesca subsp. vesca]	1e-149									FAN_iscf00117933.1.g00001.1
FAN_iscf00118258.1.g00002.1	9.33074	20.2336	85.4462	126.107	6.16341	11.1351	gi|470131936|ref|XP_004301845.1|PREDICTED: flowering time control protein FY-like [Fragaria vesca subsp. vesca]	3e-51									FAN_iscf00118258.1.g00002.1	path:ko03015	mRNA surveillance pathway
FAN_iscf00118448.1.g00001.1	27.5498	23.8883	113.867	57.4324	116.043	9.90416	gi|470127135|ref|XP_004299531.1|PREDICTED: phosphomethylethanolamine N-methyltransferase-like [Fragaria vesca subsp. vesca]	0	sp|Q9FR44|PEAM1_ARATH	0	Phosphoethanolamine N-methyltransferase 1 OS=Arabidopsis thaliana GN=NMT1 PE=2 SV=1	KOG1269	0	SAM-dependent methyltransferases			FAN_iscf00118448.1.g00001.1	GO:0005737,GO:0005829,GO:0008168,GO:0000234,GO:0042425,GO:0006656,GO:0009555,GO:0009860,GO:0010183,GO:0048528,GO:0009826	cytoplasm|cytosol|methyltransferase activity|phosphoethanolamine N-methyltransferase activity|choline biosynthetic process|phosphatidylcholine biosynthetic process|pollen development|pollen tube growth|pollen tube guidance|post-embryonic root development|unidimensional cell growth	path:ko00564	Glycerophospholipid metabolism
FAN_iscf00118876.1.g00001.1	22.5461	41.595	113.663	104.368	25.7971	28.3113	gi|764600704|ref|XP_004302649.2|PREDICTED: LOW QUALITY PROTEIN: fructokinase-like 1, chloroplastic [Fragaria vesca subsp. vesca]	1e-44									FAN_iscf00118876.1.g00001.1
FAN_iscf00120204.1.g00001.1	2.78053	3.02575	9.14979	5.65306	4.88715	3.91297											FAN_iscf00120204.1.g00001.1
FAN_iscf00120402.1.g00002.1	2.91967	1.80187	37.4169	74.8663	0.290998	0.319763	gi|764594864|ref|XP_004301324.2|PREDICTED: protein EXORDIUM-like, partial [Fragaria vesca subsp. vesca]	3e-100	sp|Q9C6E4|EXOL1_ARATH	4e-56							FAN_iscf00120402.1.g00002.1	GO:0048046,GO:0005615,GO:0005794,GO:0009505,GO:0040007,GO:0001666	apoplast|extracellular space|Golgi apparatus|plant-type cell wall|growth|response to hypoxia
FAN_iscf00120493.1.g00001.1	0.206376	0.344348	3.0972	0.528657	2.01559	0.2097	gi|470138973|ref|XP_004305226.1|PREDICTED: uncharacterized protein LOC101298051 [Fragaria vesca subsp. vesca]	0									FAN_iscf00120493.1.g00001.1
FAN_iscf00120815.1.g00001.1	7.99787	11.3399	38.2134	45.4805	19.6732	34.3882	gi|764639814|ref|XP_011470663.1|PREDICTED: probable L-type lectin-domain containing receptor kinase S.7 [Fragaria vesca subsp. vesca]	5e-86	sp|Q9M2S4|LRKS4_ARATH	9e-16	L-type lectin-domain containing receptor kinase S.4 OS=Arabidopsis thaliana GN=LECRKS4 PE=1 SV=1						FAN_iscf00120815.1.g00001.1	GO:0016021,GO:0005886,GO:0005524,GO:0030246,GO:0004674	integral component of membrane|plasma membrane|ATP binding|carbohydrate binding|protein serine/threonine kinase activity
FAN_iscf00121642.1.g00001.1	0.577776	1.19394	20.6513	27.7713	0	0	gi|470133039|ref|XP_004302382.1|PREDICTED: probable galacturonosyltransferase-like 10 [Fragaria vesca subsp. vesca]	0	sp|Q9LHD2|GATLA_ARATH	6e-162	Probable galacturonosyltransferase-like 10 OS=Arabidopsis thaliana GN=GATL10 PE=2 SV=1						FAN_iscf00121642.1.g00001.1	GO:0005794,GO:0000139,GO:0016021,GO:0047262,GO:0016757,GO:0071555,GO:0045489,GO:0000271,GO:0006979	Golgi apparatus|Golgi membrane|integral component of membrane|polygalacturonate 4-alpha-galacturonosyltransferase activity|transferase activity, transferring glycosyl groups|cell wall organization|pectin biosynthetic process|polysaccharide biosynthetic process|response to oxidative stress
FAN_iscf00122147.1.g00001.1	8.37837	8.94622	105.404	238.706	0	2.14248	gi|764594864|ref|XP_004301324.2|PREDICTED: protein EXORDIUM-like, partial [Fragaria vesca subsp. vesca]	2e-57	sp|Q9ZPE7|EXO_ARATH	5e-48							FAN_iscf00122147.1.g00001.1	GO:0048046,GO:0005618,GO:0005615,GO:0005794,GO:0009505,GO:0009741	apoplast|cell wall|extracellular space|Golgi apparatus|plant-type cell wall|response to brassinosteroid
FAN_iscf00122192.1.g00001.1	43.6414	43.2145	3.24727	6.20385	20.0538	59.5227	gi|470109456|ref|XP_004291013.1|PREDICTED: protein EARLY FLOWERING 3 [Fragaria vesca subsp. vesca]	0	sp|O82804|ELF3_ARATH	7e-34	Protein EARLY FLOWERING 3 OS=Arabidopsis thaliana GN=ELF3 PE=1 SV=1						FAN_iscf00122192.1.g00001.1	GO:0005634,GO:0003700,GO:0007623,GO:0010031,GO:0048573,GO:0009585,GO:0009909,GO:0010119,GO:0009737,GO:0009733,GO:0009409,GO:0006351,GO:0009826	nucleus|transcription factor activity, sequence-specific DNA binding|circadian rhythm|circumnutation|photoperiodism, flowering|red, far-red light phototransduction|regulation of flower development|regulation of stomatal movement|response to abscisic acid|response to auxin|response to cold|transcription, DNA-templated|unidimensional cell growth	path:ko04712	Circadian rhythm - plant
FAN_iscf00122615.1.g00001.1	0	0	4.30261	7.27051	2.23257	1.17698	gi|470122623|ref|XP_004297340.1|PREDICTED: homeobox-leucine zipper protein HAT5 [Fragaria vesca subsp. vesca]	1e-13									FAN_iscf00122615.1.g00001.1
FAN_iscf00123170.1.g00001.1	153.138	149.694	9.07839	28.5756	40.3287	47.8832	gi|470144378|ref|XP_004307834.1|PREDICTED: maltose excess protein 1, chloroplastic-like [Fragaria vesca subsp. vesca]	3e-32									FAN_iscf00123170.1.g00001.1
FAN_iscf00123997.1.g00002.1	0.572863	0.645997	3.16641	0.687526	0.762162	1.93397	gi|764623019|ref|XP_011468836.1|PREDICTED: replication protein A 70 kDa DNA-binding subunit B-like [Fragaria vesca subsp. vesca]	2e-53									FAN_iscf00123997.1.g00002.1
FAN_iscf00124050.1.g00001.1	2.14546	1.47827	16.275	8.76484	15.0666	2.46043	gi|296084538|emb|CBI25559.3|unnamed protein product [Vitis vinifera]	2e-35	sp|Q3E9A0|ANTR6_ARATH	8e-32	Probable anion transporter 6, chloroplastic OS=Arabidopsis thaliana GN=ANTR6 PE=2 SV=1	KOG2532	3e-18	Permease of the major facilitator superfamily			FAN_iscf00124050.1.g00001.1	GO:0031969,GO:0016021,GO:0009536,GO:0005315,GO:0098656	chloroplast membrane|integral component of membrane|plastid|inorganic phosphate transmembrane transporter activity|anion transmembrane transport
FAN_iscf00124491.1.g00001.1	6.57993	8.99596	29.3843	28.2306	7.6829	2.63355											FAN_iscf00124491.1.g00001.1
FAN_iscf00124686.1.g00001.1	6.46351	8.29832	0.785942	13.6341	16.1201	2.72026	gi|470105628|ref|XP_004289184.1|PREDICTED: pentatricopeptide repeat-containing protein ELI1, chloroplastic [Fragaria vesca subsp. vesca]	0	sp|Q9SZT8|PP354_ARATH	0	Pentatricopeptide repeat-containing protein At4g37380, chloroplastic OS=Arabidopsis thaliana GN=PCMP-H48 PE=3 SV=1	KOG4197	0	FOG: PPR repeat			FAN_iscf00124686.1.g00001.1	GO:0009507,GO:0003723,GO:0008270,GO:1900865,GO:0006397	chloroplast|RNA binding|zinc ion binding|chloroplast RNA modification|mRNA processing
FAN_iscf00124734.1.g00002.1	6.62425	8.10628	0.856777	1.43608	6.13373	2.77595	gi|470120846|ref|XP_004296498.1|PREDICTED: transcription factor bHLH35 [Fragaria vesca subsp. vesca]	1e-138	sp|Q2HIV9|BH035_ARATH	1e-78	Transcription factor bHLH35 OS=Arabidopsis thaliana GN=BHLH35 PE=2 SV=1						FAN_iscf00124734.1.g00002.1	GO:0005634,GO:0003677,GO:0006355,GO:0006351	nucleus|DNA binding|regulation of transcription, DNA-templated|transcription, DNA-templated
FAN_iscf00124810.1.g00001.1	1.03233	7.42306	16.1268	3.86121	2.8923	4.09222	gi|470144789|ref|XP_004308030.1|PREDICTED: protein TRANSPARENT TESTA 12-like [Fragaria vesca subsp. vesca]	1e-60	sp|Q9LYT3|TT12_ARATH	9e-22	Protein TRANSPARENT TESTA 12 OS=Arabidopsis thaliana GN=TT12 PE=2 SV=1	KOG1347	3e-50	Uncharacterized membrane protein, predicted efflux pump			FAN_iscf00124810.1.g00001.1	GO:0016021,GO:0009705,GO:0015238,GO:0015299,GO:0022857,GO:0006855,GO:0009813,GO:1902600,GO:0010231,GO:0010023	integral component of membrane|plant-type vacuole membrane|drug transmembrane transporter activity|solute:proton antiporter activity|transmembrane transporter activity|drug transmembrane transport|flavonoid biosynthetic process|hydrogen ion transmembrane transport|maintenance of seed dormancy|proanthocyanidin biosynthetic process
FAN_iscf00125307.1.g00001.1	38.9755	39.9691	157.549	121.161	91.5713	33.4313	gi|764554448|ref|XP_004295499.2|PREDICTED: uncharacterized protein LOC101306028 [Fragaria vesca subsp. vesca]	7e-90							PRGDB00214244		FAN_iscf00125307.1.g00001.1
FAN_iscf00125958.1.g00001.1	15.182	22.4612	93.3672	97.3343	62.0151	36.0395	gi|470109167|ref|XP_004290873.1|PREDICTED: chlorophyllide a oxygenase, chloroplastic [Fragaria vesca subsp. vesca]	0	sp|Q8S7E1|CAO_ORYSJ	4e-176	Chlorophyllide a oxygenase, chloroplastic OS=Oryza sativa subsp. japonica GN=CAO PE=2 SV=1						FAN_iscf00125958.1.g00001.1	GO:0031969,GO:0009535,GO:0051537,GO:0010277,GO:0005506,GO:0016705,GO:0015995	chloroplast membrane|chloroplast thylakoid membrane|2 iron, 2 sulfur cluster binding|chlorophyllide a oxygenase [overall] activity|iron ion binding|oxidoreductase activity, acting on paired donors, with incorporation or reduction of molecular oxygen|chlorophyll biosynthetic process	path:ko00860	Porphyrin and chlorophyll metabolism
FAN_iscf00126273.1.g00001.1	8.54432	10.7318	0	0.182874	0.354789	3.934	gi|470122812|ref|XP_004297432.1|PREDICTED: adagio protein 3 [Fragaria vesca subsp. vesca]	0	sp|Q9C9W9|ADO3_ARATH	0	Adagio protein 3 OS=Arabidopsis thaliana GN=ADO3 PE=1 SV=1	KOG0379	4e-26	Kelch repeat-containing proteins			FAN_iscf00126273.1.g00001.1	GO:0005737,GO:0005634,GO:0001047,GO:0009881,GO:0007623,GO:0009908,GO:0009911,GO:0016567,GO:0018298,GO:0010468,GO:0006355,GO:0009637	cytoplasm|nucleus|core promoter binding|photoreceptor activity|circadian rhythm|flower development|positive regulation of flower development|protein ubiquitination|protein-chromophore linkage|regulation of gene expression|regulation of transcription, DNA-templated|response to blue light	path:ko04712	Circadian rhythm - plant
FAN_iscf00126400.1.g00003.1	4.46965	13.0225	49.6748	5.91992	5.75965	46.2233	gi|822476981|gb|AKH66774.1|UDP-glycosyltransferase 75D1-2-like protein [Fragaria x ananassa]	0	sp|F8WKW0|UGT1_GARJA	2e-168		KOG1192	1e-111	UDP-glucuronosyl and UDP-glucosyl transferase			FAN_iscf00126400.1.g00003.1	GO:0009507,GO:0016758	chloroplast|transferase activity, transferring hexosyl groups
FAN_iscf00126515.1.g00001.1	0.849004	0	10.0138	4.37722	0.71879	0											FAN_iscf00126515.1.g00001.1
FAN_iscf00126700.1.g00001.1	18.3265	14.657	80.3594	72.0478	55.9531	10.3827	gi|470104657|ref|XP_004288714.1|PREDICTED: omega-6 fatty acid desaturase, chloroplastic [Fragaria vesca subsp. vesca]	9e-28	sp|P48627|FAD6C_BRANA	1e-24	Omega-6 fatty acid desaturase, chloroplastic OS=Brassica napus PE=2 SV=1						FAN_iscf00126700.1.g00001.1	GO:0031969,GO:0016491,GO:0006636	chloroplast membrane|oxidoreductase activity|unsaturated fatty acid biosynthetic process	path:ko02020	Two-component system
FAN_iscf00126925.1.g00003.1	3.9415	8.47043	1.09148	0	0	0	gi|645219673|ref|XP_008236846.1|PREDICTED: 2-alkenal reductase (NADP(+)-dependent)-like [Prunus mume]	8e-79	sp|Q9SLN8|DBR_TOBAC	2e-54	2-alkenal reductase (NADP(+)-dependent) OS=Nicotiana tabacum GN=DBR PE=1 SV=1	KOG1196	9e-50	Predicted NAD-dependent oxidoreductase			FAN_iscf00126925.1.g00003.1	GO:0016491,GO:0008270	oxidoreductase activity|zinc ion binding
FAN_iscf00127037.1.g00001.1	35.0814	49.819	235.91	211.718	114.23	51.762	gi|470103337|ref|XP_004288096.1|PREDICTED: ABC transporter F family member 5-like [Fragaria vesca subsp. vesca]	2e-39	sp|Q9LV93|AB5F_ARATH	3e-33	ABC transporter F family member 5 OS=Arabidopsis thaliana GN=ABCF5 PE=2 SV=1	KOG0927	7e-34	Predicted transporter (ABC superfamily)			FAN_iscf00127037.1.g00001.1	GO:0005524,GO:0016887,GO:0005215,GO:0009624	ATP binding|ATPase activity|transporter activity|response to nematode
FAN_iscf00127072.1.g00002.1	4.75369	3.17562	17.0242	32.6627	5.60769	8.41565	gi|470142038|ref|XP_004306729.1|PREDICTED: desiccation protectant protein Lea14 homolog [Fragaria vesca subsp. vesca]	2e-67	sp|P46519|LEA14_SOYBN	4e-45	Desiccation protectant protein Lea14 homolog OS=Glycine max PE=2 SV=1						FAN_iscf00127072.1.g00002.1	GO:0009269	response to desiccation
FAN_iscf00128371.1.g00001.1	3.46004	6.36962	178.856	393.075	56.1305	18.2281	gi|922484142|ref|XP_013639381.1|PREDICTED: probable mediator of RNA polymerase II transcription subunit 37e, partial [Brassica oleracea var. oleracea]	1e-154	sp|P27322|HSP72_SOLLC	7e-153	Heat shock cognate 70 kDa protein 2 OS=Solanum lycopersicum GN=HSC-2 PE=1 SV=1	KOG0101	1e-152	Molecular chaperones HSP70/HSC70, HSP70 superfamily			FAN_iscf00128371.1.g00001.1	GO:0005524	ATP binding	path:ko04144,path:ko04010,path:ko04141,path:ko03040,path:ko05134,path:ko05145,path:ko05162,path:ko05164,path:ko05169,path:ko04213,path:ko04915,path:ko04612	Endocytosis|MAPK signaling pathway|Protein processing in endoplasmic reticulum|Spliceosome|Legionellosis|Toxoplasmosis|Measles|Influenza A|Epstein-Barr virus infection|Longevity regulating pathway - multiple species|Estrogen signaling pathway|Antigen processing and presentation
FAN_iscf00128522.1.g00001.1	23.7293	4.57969	73.1932	71.1652	113.77	84.4139	gi|764636408|ref|XP_011470226.1|PREDICTED: glutamate synthase [NADH], amyloplastic isoform X3 [Fragaria vesca subsp. vesca]	2e-49	sp|Q9LV03|GLUT1_ARATH	3e-43	Glutamate synthase 1 [NADH], chloroplastic OS=Arabidopsis thaliana GN=GLT1 PE=1 SV=2	KOG0399	7e-44	Glutamate synthase			FAN_iscf00128522.1.g00001.1	GO:0009507,GO:0009570,GO:0009536,GO:0051538,GO:0050660,GO:0010181,GO:0016040,GO:0005506,GO:0019676,GO:0048589,GO:0006537,GO:0097054,GO:0046686,GO:0009735	chloroplast|chloroplast stroma|plastid|3 iron, 4 sulfur cluster binding|flavin adenine dinucleotide binding|FMN binding|glutamate synthase (NADH) activity|iron ion binding|ammonia assimilation cycle|developmental growth|glutamate biosynthetic process|L-glutamate biosynthetic process|response to cadmium ion|response to cytokinin	path:ko00250,path:ko00910,path:ko01230	Alanine, aspartate and glutamate metabolism|Nitrogen metabolism|Biosynthesis of amino acids
FAN_iscf00129406.1.g00001.1	4.18586	5.27616	31.7608	45.6611	20.0075	144.241	gi|470101691|ref|XP_004287303.1|PREDICTED: uncharacterized protein LOC101292045 [Fragaria vesca subsp. vesca]	2e-38									FAN_iscf00129406.1.g00001.1
FAN_iscf00129439.1.g00001.1	2.27086	4.25028	0.150655	0.229388	0.737659	2.24889	gi|470113052|ref|XP_004292741.1|PREDICTED: UPF0481 protein At3g47200-like [Fragaria vesca subsp. vesca]	4e-147	sp|Q9SD53|Y3720_ARATH	7e-34	UPF0481 protein At3g47200 OS=Arabidopsis thaliana GN=At3g47200 PE=1 SV=1						FAN_iscf00129439.1.g00001.1	GO:0016021,GO:0005886	integral component of membrane|plasma membrane
FAN_iscf00129567.1.g00001.1	0.106961	0.0601989	2.82362	1.94529	1.39499	0.76804	gi|764549802|ref|XP_011459998.1|PREDICTED: paired amphipathic helix protein Sin3-like 4 [Fragaria vesca subsp. vesca]	1e-36	sp|O48686|SNL3_ARATH	3e-13	Paired amphipathic helix protein Sin3-like 3 OS=Arabidopsis thaliana GN=SNL3 PE=1 SV=3	KOG4204	8e-14	Histone deacetylase complex, SIN3 component			FAN_iscf00129567.1.g00001.1	GO:0005634,GO:0006355,GO:0006351	nucleus|regulation of transcription, DNA-templated|transcription, DNA-templated	path:ko04139,path:ko05202,path:ko05016,path:ko04919	Regulation of mitophagy - yeast|Transcriptional misregulation in cancers|Huntington's disease|Thyroid hormone signaling pathway
FAN_iscf00129684.1.g00001.1	0	0	0.708461	0.0633539	0.0541859	0	gi|470127195|ref|XP_004299561.1|PREDICTED: uncharacterized protein LOC101292121 [Fragaria vesca subsp. vesca]	0	sp|Q5NDE3|PMGT2_TETNG	5e-07	Protein O-linked-mannose beta-1,4-N-acetylglucosaminyltransferase 2 OS=Tetraodon nigroviridis GN=pomgnt2 PE=2 SV=1	KOG4698	5e-160	Uncharacterized conserved protein			FAN_iscf00129684.1.g00001.1	GO:0005783,GO:0005789,GO:0016021,GO:0008375,GO:0007420,GO:0048747,GO:0001764,GO:0006493,GO:0035269,GO:0060041	endoplasmic reticulum|endoplasmic reticulum membrane|integral component of membrane|acetylglucosaminyltransferase activity|brain development|muscle fiber development|neuron migration|protein O-linked glycosylation|protein O-linked mannosylation|retina development in camera-type eye
FAN_iscf00130050.1.g00001.1	0	0	2.78351	18.1482	0	0	gi|764575160|ref|XP_011463051.1|PREDICTED: uncharacterized protein LOC105351146 [Fragaria vesca subsp. vesca]	5e-81									FAN_iscf00130050.1.g00001.1
FAN_iscf00130491.1.g00002.1	10.1791	20.5141	129.749	164.353	2.11632	4.90855	gi|694410028|ref|XP_009379624.1|PREDICTED: uncharacterized protein LOC103968019 [Pyrus x bretschneideri]	7e-22									FAN_iscf00130491.1.g00002.1
FAN_iscf00131054.1.g00001.1	5.79147	4.23077	27.3552	16.8399	8.37376	5.6901	gi|470135541|ref|XP_004303572.1|PREDICTED: uncharacterized aarF domain-containing protein kinase At1g79600, chloroplastic [Fragaria vesca subsp. vesca]	1e-97	sp|P73627|Y1770_SYNY3	4e-11	Uncharacterized protein sll1770 OS=Synechocystis sp. (strain PCC 6803 / Kazusa) GN=sll1770 PE=3 SV=1	KOG1235	2e-46	Predicted unusual protein kinase			FAN_iscf00131054.1.g00001.1	GO:0005524,GO:0004672	ATP binding|protein kinase activity
FAN_iscf00131233.1.g00001.1	3.60274	7.63104	26.2348	55.5627	17.1696	23.5046	gi|819940364|gb|AKG58815.1|transcription factor HY5 [Fragaria x ananassa]	3e-71	sp|O24646|HY5_ARATH	2e-54	Transcription factor HY5 OS=Arabidopsis thaliana GN=HY5 PE=1 SV=1	KOG1414	5e-55	Transcriptional activator FOSB/c-Fos and related bZIP transcription factors			FAN_iscf00131233.1.g00001.1	GO:0005634,GO:0003677,GO:0003690,GO:0043565,GO:0003700,GO:0009740,GO:0031539,GO:0042753,GO:0010017,GO:0009585,GO:0010099,GO:0009737,GO:0010218,GO:0080167,GO:0010114,GO:0010224,GO:0006351	nucleus|DNA binding|double-stranded DNA binding|sequence-specific DNA binding|transcription factor activity, sequence-specific DNA binding|gibberellic acid mediated signaling pathway|positive regulation of anthocyanin metabolic process|positive regulation of circadian rhythm|red or far-red light signaling pathway|red, far-red light phototransduction|regulation of photomorphogenesis|response to ab…	path:ko04712	Circadian rhythm - plant
FAN_iscf00131304.1.g00001.1	4.42809	6.71409	0	1.78303	21.1767	3.20793	gi|470133110|ref|XP_004302417.1|PREDICTED: sucrose nonfermenting 4-like protein [Fragaria vesca subsp. vesca]	3e-38	sp|Q944A6|SNF4_ARATH	4e-26	Sucrose nonfermenting 4-like protein OS=Arabidopsis thaliana GN=SNF4 PE=1 SV=1						FAN_iscf00131304.1.g00001.1	GO:0005737,GO:0005634,GO:0030295,GO:0019887,GO:0004674,GO:0032147,GO:0005975,GO:0042149,GO:0046777,GO:0045859	cytoplasm|nucleus|protein kinase activator activity|protein kinase regulator activity|protein serine/threonine kinase activity|activation of protein kinase activity|carbohydrate metabolic process|cellular response to glucose starvation|protein autophosphorylation|regulation of protein kinase activity
FAN_iscf00131513.1.g00004.1	0	0	3.09143	1.67492	0	1.37982	gi|764529428|ref|XP_011458200.1|PREDICTED: protein SULFUR DEFICIENCY-INDUCED 1 [Fragaria vesca subsp. vesca]	3e-21	sp|Q8GXU5|SDI1_ARATH	1e-08							FAN_iscf00131513.1.g00004.1	GO:0005634,GO:0010438,GO:0006792	nucleus|cellular response to sulfur starvation|regulation of sulfur utilization
FAN_iscf00131669.1.g00001.1	564.164	368.195	57.0532	20.4153	71.027	102.462	gi|470102900|ref|XP_004287888.1|PREDICTED: protein RADIALIS-like 4 [Fragaria vesca subsp. vesca]	3e-41	sp|Q6NNN0|RADL3_ARATH	4e-29	Protein RADIALIS-like 3 OS=Arabidopsis thaliana GN=RL3 PE=2 SV=1	KOG0724	2e-29	Zuotin and related molecular chaperones (DnaJ superfamily), contains DNA-binding domains			FAN_iscf00131669.1.g00001.1	GO:0005634,GO:0003677,GO:0006355,GO:0006351	nucleus|DNA binding|regulation of transcription, DNA-templated|transcription, DNA-templated
FAN_iscf00131705.1.g00001.1	90.4354	65.5781	6.34443	5.29328	22.0809	160.418	gi|296082969|emb|CBI22270.3|unnamed protein product [Vitis vinifera]	1e-68									FAN_iscf00131705.1.g00001.1
FAN_iscf00132006.1.g00001.1	33.6157	21.4463	0	0	1.99838	21.1512	gi|470117252|ref|XP_004294775.1|PREDICTED: zinc finger protein CONSTANS-LIKE 7 [Fragaria vesca subsp. vesca]	2e-29	sp|Q9LU68|CIA2_ARATH	2e-17	Protein CHLOROPLAST IMPORT APPARATUS 2 OS=Arabidopsis thaliana GN=CIA2 PE=2 SV=1	KOG1601	1e-22	GATA-4/5/6 transcription factors			FAN_iscf00132006.1.g00001.1	GO:0009507,GO:0005634,GO:0045036,GO:0006355	chloroplast|nucleus|protein targeting to chloroplast|regulation of transcription, DNA-templated
FAN_iscf00132256.1.g00001.1	10.7477	13.8838	1.19049	1.48976	3.02555	6.8358	gi|470123302|ref|XP_004297666.1|PREDICTED: DEAD-box ATP-dependent RNA helicase 22 [Fragaria vesca subsp. vesca]	2e-44	sp|Q944S1|RH22_ARATH	2e-27	DEAD-box ATP-dependent RNA helicase 22 OS=Arabidopsis thaliana GN=RH22 PE=2 SV=1	KOG0333	5e-28	U5 snRNP-like RNA helicase subunit			FAN_iscf00132256.1.g00001.1	GO:0009507,GO:0005524,GO:0004004,GO:0003723,GO:0010501	chloroplast|ATP binding|ATP-dependent RNA helicase activity|RNA binding|RNA secondary structure unwinding
FAN_iscf00132434.1.g00001.1	9.99391	58.5849	2.11749	7.19649	4.58095	7.50658	gi|764624529|ref|XP_011468967.1|PREDICTED: BAG family molecular chaperone regulator 6 isoform X1 [Fragaria vesca subsp. vesca]	0									FAN_iscf00132434.1.g00001.1
FAN_iscf00132579.1.g00001.1	3.30523	4.25166	130.339	120.632	21.5451	7.84721	gi|470143736|ref|XP_004307527.1|PREDICTED: heat shock cognate 70 kDa protein 2 [Fragaria vesca subsp. vesca]	0	sp|P22953|MD37E_ARATH	0	Probable mediator of RNA polymerase II transcription subunit 37e OS=Arabidopsis thaliana GN=MED37E PE=1 SV=3	KOG0101	0	Molecular chaperones HSP70/HSC70, HSP70 superfamily			FAN_iscf00132579.1.g00001.1	GO:0048046,GO:0005618,GO:0009507,GO:0005737,GO:0005829,GO:0022626,GO:0005794,GO:0016020,GO:0005730,GO:0005634,GO:0005886,GO:0009506,GO:0005774,GO:0005524,GO:0002020,GO:0042742,GO:0050832,GO:0098542,GO:0010187,GO:0006355,GO:0046686,GO:0009409,GO:0009408,GO:0009615,GO:0090332,GO:0006351	apoplast|cell wall|chloroplast|cytoplasm|cytosol|cytosolic ribosome|Golgi apparatus|membrane|nucleolus|nucleus|plasma membrane|plasmodesma|vacuolar membrane|ATP binding|protease binding|defense response to bacterium|defense response to fungus|defense response to other organism|negative regulation of seed germination|regulation of transcription, DNA-templated|response to cadmium ion|response to co…	path:ko04144,path:ko04010,path:ko04141,path:ko03040,path:ko05134,path:ko05145,path:ko05162,path:ko05164,path:ko05169,path:ko04213,path:ko04915,path:ko04612	Endocytosis|MAPK signaling pathway|Protein processing in endoplasmic reticulum|Spliceosome|Legionellosis|Toxoplasmosis|Measles|Influenza A|Epstein-Barr virus infection|Longevity regulating pathway - multiple species|Estrogen signaling pathway|Antigen processing and presentation
FAN_iscf00133098.1.g00001.1	2.53427	5.75124	0	0	0.406275	0.29304	gi|764532492|ref|XP_004290462.2|PREDICTED: pentatricopeptide repeat-containing protein At1g34160 [Fragaria vesca subsp. vesca]	2e-137	sp|Q9FX24|PPR71_ARATH	1e-62	Pentatricopeptide repeat-containing protein At1g34160 OS=Arabidopsis thaliana GN=PCMP-H68 PE=2 SV=2	KOG4197	2e-63	FOG: PPR repeat			FAN_iscf00133098.1.g00001.1	GO:0008270	zinc ion binding
FAN_iscf00133615.1.g00001.1	10.296	9.41177	47.9486	22.3481	18.89	23.3843	gi|470127946|ref|XP_004299918.1|PREDICTED: potassium channel AKT2/3 [Fragaria vesca subsp. vesca]	5e-113	sp|Q75HP9|AKT2_ORYSJ	1e-90	Potassium channel AKT2 OS=Oryza sativa subsp. japonica GN=Os05g0428700 PE=2 SV=1	KOG0498	6e-90	K+-channel ERG and related proteins, contain PAS/PAC sensor domain			FAN_iscf00133615.1.g00001.1	GO:0016021,GO:0009506,GO:0005249,GO:0010264,GO:0042391	integral component of membrane|plasmodesma|voltage-gated potassium channel activity|myo-inositol hexakisphosphate biosynthetic process|regulation of membrane potential
FAN_iscf00134295.1.g00001.1	5.06184	3.26202	0.270006	0.955554	2.56428	1.45569	gi|470146816|ref|XP_004309016.1|PREDICTED: U6 snRNA phosphodiesterase [Fragaria vesca subsp. vesca]	2e-74	sp|Q54W16|USB1_DICDI	3e-06	U6 snRNA phosphodiesterase OS=Dictyostelium discoideum GN=DDB_G0279967 PE=3 SV=1	KOG3102	6e-49	Uncharacterized conserved protein			FAN_iscf00134295.1.g00001.1	GO:0005634,GO:0004518,GO:0006397,GO:0008380,GO:0034477	nucleus|nuclease activity|mRNA processing|RNA splicing|U6 snRNA 3'-end processing
FAN_iscf00134295.1.g00002.1	41.1543	47.8605	232.292	98.8654	25.2595	66.6636	gi|764634862|ref|XP_011470034.1|PREDICTED: uncharacterized protein LOC101292746 isoform X2 [Fragaria vesca subsp. vesca]	6e-43									FAN_iscf00134295.1.g00002.1
FAN_iscf00134506.1.g00001.1	20.7689	46.5308	5.55774	5.74758	6.31294	91.7343	gi|764561021|ref|XP_011461278.1|PREDICTED: transcription factor MYB59 [Fragaria vesca subsp. vesca]	0	sp|Q9LX82|MYB48_ARATH	2e-82	Transcription factor MYB48 OS=Arabidopsis thaliana GN=MYB48 PE=2 SV=1	KOG0048	4e-83	Transcription factor, Myb superfamily			FAN_iscf00134506.1.g00001.1	GO:0005634,GO:0003677,GO:0003700,GO:0006355,GO:0009751,GO:0006351	nucleus|DNA binding|transcription factor activity, sequence-specific DNA binding|regulation of transcription, DNA-templated|response to salicylic acid|transcription, DNA-templated
FAN_iscf00134646.1.g00001.1	0	0	153.729	94.6564	0	0	gi|470109992|ref|XP_004291271.1|PREDICTED: putative glutathione-specific gamma-glutamylcyclotransferase 2 [Fragaria vesca subsp. vesca]	2e-24				KOG3182	1e-22	Predicted cation transporter			FAN_iscf00134646.1.g00001.1
FAN_iscf00135463.1.g00002.1	23.7313	20.8404	90.13	71.0508	49.3855	20.7946	gi|470110215|ref|XP_004291381.1|PREDICTED: ATP sulfurylase 2 [Fragaria vesca subsp. vesca]	2e-111	sp|Q43870|APS2_ARATH	9e-101	ATP sulfurylase 2 OS=Arabidopsis thaliana GN=APS2 PE=1 SV=1	KOG0636	3e-101	ATP sulfurylase (sulfate adenylyltransferase)			FAN_iscf00135463.1.g00002.1	GO:0009507,GO:0009570,GO:0005829,GO:0004020,GO:0005524,GO:0004781,GO:0009970,GO:0070814,GO:0016310,GO:0000103	chloroplast|chloroplast stroma|cytosol|adenylylsulfate kinase activity|ATP binding|sulfate adenylyltransferase (ATP) activity|cellular response to sulfate starvation|hydrogen sulfide biosynthetic process|phosphorylation|sulfate assimilation	path:ko00261,path:ko00920,path:ko00450,path:ko00230	Monobactam biosynthesis|Sulfur metabolism|Selenocompound metabolism|Purine metabolism
FAN_iscf00136525.1.g00001.1	0.32447	1.71944	0	0	0	0	gi|596194900|ref|XP_007223564.1|hypothetical protein PRUPE_ppa012234mg [Prunus persica]	4e-07									FAN_iscf00136525.1.g00001.1
FAN_iscf00136584.1.g00001.1	0	0	0	3.18902	0.97783	1.82838	gi|470111506|ref|XP_004291988.1|PREDICTED: uncharacterized protein LOC101307275 isoform X1 [Fragaria vesca subsp. vesca]	8e-26									FAN_iscf00136584.1.g00001.1
FAN_iscf00136824.1.g00001.1	25.6944	42.7763	4.16967	12.4337	42.8687	7.95688	gi|470104067|ref|XP_004288436.1|PREDICTED: uncharacterized protein LOC101298363 [Fragaria vesca subsp. vesca]	7e-36									FAN_iscf00136824.1.g00001.1
FAN_iscf00137714.1.g00001.1	0	0.359406	2.50614	12.2235	0.275096	0	gi|470129119|ref|XP_004300475.1|PREDICTED: uncharacterized protein LOC101306050 [Fragaria vesca subsp. vesca]	3e-97									FAN_iscf00137714.1.g00001.1
FAN_iscf00137721.1.g00001.1	6.06142	5.04294	29.9287	30.817	0	1.31187	gi|327412659|emb|CCA29118.1|putative MYB transcription factor [Rosa hybrid cultivar]	1e-99	sp|Q9FDW1|MYB44_ARATH	2e-53	Transcription factor MYB44 OS=Arabidopsis thaliana GN=MYB44 PE=2 SV=1	KOG0048	2e-55	Transcription factor, Myb superfamily			FAN_iscf00137721.1.g00001.1	GO:0005634,GO:0003677,GO:0003700,GO:0009738,GO:0042742,GO:0050832,GO:2000022,GO:2000031,GO:0009737,GO:0009733,GO:0046686,GO:0010200,GO:0009723,GO:0009739,GO:0009753,GO:0009751,GO:0009651,GO:0009414,GO:0006351	nucleus|DNA binding|transcription factor activity, sequence-specific DNA binding|abscisic acid-activated signaling pathway|defense response to bacterium|defense response to fungus|regulation of jasmonic acid mediated signaling pathway|regulation of salicylic acid mediated signaling pathway|response to abscisic acid|response to auxin|response to cadmium ion|response to chitin|response to ethylene|…
FAN_iscf00137869.1.g00001.1	0	0	0	0	0	0	gi|566178786|ref|XP_006382203.1|ChaC-like family protein [Populus trichocarpa]	7e-20	sp|Q9BUX1|CHAC1_HUMAN	1e-07	Cation transport regulator-like protein 1 OS=Homo sapiens GN=CHAC1 PE=1 SV=2	KOG3182	5e-19	Predicted cation transporter			FAN_iscf00137869.1.g00001.1	GO:0005829,GO:0005802,GO:0005112,GO:0016746,GO:0006750,GO:1901687,GO:0070059,GO:0045746,GO:0010955,GO:0022008,GO:0007219,GO:0006986,GO:0044281,GO:0006805	cytosol|trans-Golgi network|Notch binding|transferase activity, transferring acyl groups|glutathione biosynthetic process|glutathione derivative biosynthetic process|intrinsic apoptotic signaling pathway in response to endoplasmic reticulum stress|negative regulation of Notch signaling pathway|negative regulation of protein processing|neurogenesis|Notch signaling pathway|response to unfolded prot…
FAN_iscf00138778.1.g00001.1	0	0	1.61823	0	4.94688	0	gi|470107031|ref|XP_004289854.1|PREDICTED: auxin transporter-like protein 2 [Fragaria vesca subsp. vesca]	1e-58	sp|Q9S836|LAX2_ARATH	2e-52	Auxin transporter-like protein 2 OS=Arabidopsis thaliana GN=LAX2 PE=2 SV=1	KOG1303	5e-53	Amino acid transporters			FAN_iscf00138778.1.g00001.1	GO:0016021,GO:0005886,GO:0015171,GO:0015293,GO:0003333,GO:0009734,GO:0010588,GO:0009624,GO:0048829	integral component of membrane|plasma membrane|amino acid transmembrane transporter activity|symporter activity|amino acid transmembrane transport|auxin-activated signaling pathway|cotyledon vascular tissue pattern formation|response to nematode|root cap development	path:ko04075	Plant hormone signal transduction
FAN_iscf00139300.1.g00003.1	1.01777	1.76036	0	0.0765439	0.12998	0.363568	gi|764607298|ref|XP_011467180.1|PREDICTED: protein ROOT PRIMORDIUM DEFECTIVE 1 isoform X1 [Fragaria vesca subsp. vesca]	0	sp|Q689D6|RPD1_ARATH	6e-34	Protein ROOT PRIMORDIUM DEFECTIVE 1 OS=Arabidopsis thaliana GN=RPD1 PE=1 SV=1						FAN_iscf00139300.1.g00003.1	GO:0010102,GO:0008285	lateral root morphogenesis|negative regulation of cell proliferation
FAN_iscf00139603.1.g00001.1	2.92712	0.457493	10.3313	10.6435	3.81231	17.7611	gi|470119091|ref|XP_004295650.1|PREDICTED: lysosomal Pro-X carboxypeptidase-like [Fragaria vesca subsp. vesca]	2e-85	sp|Q7TMR0|PCP_MOUSE	2e-26	Lysosomal Pro-X carboxypeptidase OS=Mus musculus GN=Prcp PE=2 SV=2	KOG2183	3e-47	Prolylcarboxypeptidase (angiotensinase C)			FAN_iscf00139603.1.g00001.1	GO:0045178,GO:0070062,GO:0005764,GO:0004180,GO:0008236,GO:0060055,GO:0097009,GO:0042593,GO:0003085,GO:0002353,GO:0043535,GO:2000377,GO:0002155	basal part of cell|extracellular exosome|lysosome|carboxypeptidase activity|serine-type peptidase activity|angiogenesis involved in wound healing|energy homeostasis|glucose homeostasis|negative regulation of systemic arterial blood pressure|plasma kallikrein-kinin cascade|regulation of blood vessel endothelial cell migration|regulation of reactive oxygen species metabolic process|regulation of th…	path:ko04974,path:ko04614	Protein digestion and absorption|Renin-angiotensin system
FAN_iscf00139842.1.g00001.1	5.59869	6.41793	109.611	61.9084	4.77617	2.24373	gi|470114191|ref|XP_004293300.1|PREDICTED: 5'-adenylylsulfate reductase 1, chloroplastic-like [Fragaria vesca subsp. vesca]	2e-38	sp|P92979|APR1_ARATH	3e-15	5'-adenylylsulfate reductase 1, chloroplastic OS=Arabidopsis thaliana GN=APR1 PE=1 SV=2	KOG0189	2e-16	Phosphoadenosine phosphosulfate reductase			FAN_iscf00139842.1.g00001.1	GO:0009507,GO:0009570,GO:0009536,GO:0051539,GO:0033741,GO:0009973,GO:0046872,GO:0045454,GO:0019344,GO:0000103,GO:0019419	chloroplast|chloroplast stroma|plastid|4 iron, 4 sulfur cluster binding|adenylyl-sulfate reductase (glutathione) activity|adenylyl-sulfate reductase activity|metal ion binding|cell redox homeostasis|cysteine biosynthetic process|sulfate assimilation|sulfate reduction	path:ko00920	Sulfur metabolism
FAN_iscf00139949.1.g00001.1	2.79004	5.58695	0	0.213514	0.890897	1.10629	gi|764582277|ref|XP_011464107.1|PREDICTED: pentatricopeptide repeat-containing protein At1g08070 [Fragaria vesca subsp. vesca]	2e-140	sp|O49399|PP321_ARATH	3e-62	Pentatricopeptide repeat-containing protein At4g18840 OS=Arabidopsis thaliana GN=PCMP-E101 PE=3 SV=2	KOG4197	1e-89	FOG: PPR repeat			FAN_iscf00139949.1.g00001.1
FAN_iscf00140397.1.g00001.1	42.5236	85.955	8.69617	2.62781	15.4353	15.5259	gi|470114626|ref|XP_004293512.1|PREDICTED: uncharacterized protein LOC101310003 [Fragaria vesca subsp. vesca]	2e-33	sp|F4IHY7|PTA12_ARATH	1e-17							FAN_iscf00140397.1.g00001.1	GO:0009507,GO:0009295,GO:0005634,GO:0009508,GO:0000427,GO:0090228,GO:0045893,GO:0009585,GO:0009637,GO:0010218,GO:0009416,GO:0010114,GO:0042793	chloroplast|nucleoid|nucleus|plastid chromosome|plastid-encoded plastid RNA polymerase complex|positive regulation of red or far-red light signaling pathway|positive regulation of transcription, DNA-templated|red, far-red light phototransduction|response to blue light|response to far red light|response to light stimulus|response to red light|transcription from plastid promoter
FAN_iscf00140557.1.g00001.1	0	0.630028	1.75193	0.299976	2.84208	0	gi|470109520|ref|XP_004291042.1|PREDICTED: zinc transporter 4, chloroplastic [Fragaria vesca subsp. vesca]	3e-10									FAN_iscf00140557.1.g00001.1
FAN_iscf00140812.1.g00001.1	3.54319	9.76627	0.842735	0.45693	1.52168	1.84421	gi|470124131|ref|XP_004298070.1|PREDICTED: pentatricopeptide repeat-containing protein At3g26540 [Fragaria vesca subsp. vesca]	0	sp|Q9LRV2|PP256_ARATH	0	Pentatricopeptide repeat-containing protein At3g26540 OS=Arabidopsis thaliana GN=PCMP-A5 PE=2 SV=1	KOG4197	0	FOG: PPR repeat			FAN_iscf00140812.1.g00001.1
FAN_iscf00141680.1.g00002.1	3.5735	4.08396	33.2818	24.9842	23.0096	5.40407	gi|470101844|ref|XP_004287378.1|PREDICTED: uncharacterized protein LOC101313543 [Fragaria vesca subsp. vesca]	5e-89									FAN_iscf00141680.1.g00002.1
FAN_iscf00141886.1.g00001.1	5.72499	7.51203	45.4733	6.55009	0	0	gi|470123230|ref|XP_004297631.1|PREDICTED: uncharacterized protein LOC101307982 [Fragaria vesca subsp. vesca]	7e-49									FAN_iscf00141886.1.g00001.1
FAN_iscf00142308.1.g00001.1	0	0	4.52626	0	0	0	gi|470119043|ref|XP_004295627.1|PREDICTED: phenylalanine N-monooxygenase-like [Fragaria vesca subsp. vesca]	1e-75	sp|Q43135|C79A1_SORBI	2e-39	Tyrosine N-monooxygenase OS=Sorghum bicolor GN=CYP79A1 PE=1 SV=3	KOG0156	8e-38	Cytochrome P450 CYP2 subfamily			FAN_iscf00142308.1.g00001.1	GO:0005789,GO:0016021,GO:0020037,GO:0005506,GO:0050370,GO:0010132	endoplasmic reticulum membrane|integral component of membrane|heme binding|iron ion binding|tyrosine N-monooxygenase activity|dhurrin biosynthetic process	path:ko00966,path:ko00460,path:ko01210	Glucosinolate biosynthesis|Cyanoamino acid metabolism|2-Oxocarboxylic acid metabolism
FAN_iscf00142427.1.g00001.1	3.13514	2.34829	12.7086	21.085	12.4636	2.11343	gi|764601220|ref|XP_011466549.1|PREDICTED: uncharacterized protein LOC101294772 [Fragaria vesca subsp. vesca]	7e-84				KOG3109	2e-58	Haloacid dehalogenase-like hydrolase			FAN_iscf00142427.1.g00001.1
FAN_iscf00142705.1.g00001.1	0	2.21032	21.0474	7.79833	15.9204	39.234											FAN_iscf00142705.1.g00001.1
FAN_iscf00142801.1.g00001.1	10.3406	4.5215	153.243	31.6946	29.822	10.2734											FAN_iscf00142801.1.g00001.1
FAN_iscf00142810.1.g00001.1	1.50884	4.26137	11.1361	15.1193	10.5177	1.91314	gi|593702005|ref|XP_007151412.1|hypothetical protein PHAVU_004G0441001g, partial [Phaseolus vulgaris]	0	sp|P42730|CLPB1_ARATH	0	Chaperone protein ClpB1 OS=Arabidopsis thaliana GN=CLPB1 PE=1 SV=2	KOG1051	0	Chaperone HSP104 and related ATP-dependent Clp proteases			FAN_iscf00142810.1.g00001.1	GO:0009941,GO:0009570,GO:0005829,GO:0005634,GO:0005524,GO:0045727,GO:0019538,GO:0043335,GO:0009408,GO:0009644,GO:0042542	chloroplast envelope|chloroplast stroma|cytosol|nucleus|ATP binding|positive regulation of translation|protein metabolic process|protein unfolding|response to heat|response to high light intensity|response to hydrogen peroxide	path:ko04213	Longevity regulating pathway - multiple species
FAN_iscf00142911.1.g00001.1	1.32018	2.62079	0	0.240857	0.83968	0.776354	gi|470112849|ref|XP_004292642.1|PREDICTED: tRNA(His) guanylyltransferase 1-like [Fragaria vesca subsp. vesca]	0	sp|F4IRQ5|THG1_ARATH	0	tRNA(His) guanylyltransferase 1 OS=Arabidopsis thaliana GN=THG1 PE=1 SV=1	KOG2721	0	Uncharacterized conserved protein			FAN_iscf00142911.1.g00001.1	GO:0005654,GO:0005525,GO:0000287,GO:0008193,GO:0008283,GO:0006974,GO:0000086,GO:0006400	nucleoplasm|GTP binding|magnesium ion binding|tRNA guanylyltransferase activity|cell proliferation|cellular response to DNA damage stimulus|G2/M transition of mitotic cell cycle|tRNA modification
FAN_iscf00143873.1.g00001.1	2.71985	3.42316	11.2614	9.17278	4.95689	7.77971	gi|764639814|ref|XP_011470663.1|PREDICTED: probable L-type lectin-domain containing receptor kinase S.7 [Fragaria vesca subsp. vesca]	0	sp|Q9M2S4|LRKS4_ARATH	3e-52	L-type lectin-domain containing receptor kinase S.4 OS=Arabidopsis thaliana GN=LECRKS4 PE=1 SV=1						FAN_iscf00143873.1.g00001.1	GO:0016021,GO:0005886,GO:0005524,GO:0030246,GO:0004674	integral component of membrane|plasma membrane|ATP binding|carbohydrate binding|protein serine/threonine kinase activity
FAN_iscf00144235.1.g00001.1	2.11714	5.11682	30.9027	23.1839	5.64098	3.10815	gi|470119158|ref|XP_004295683.1|PREDICTED: cytochrome P450 CYP72A219-like [Fragaria vesca subsp. vesca]	4e-140	sp|H2DH21|C7A29_PANGI	3e-81		KOG0157	1e-83	Cytochrome P450 CYP4/CYP19/CYP26 subfamilies			FAN_iscf00144235.1.g00001.1	GO:0016021,GO:0020037,GO:0005506,GO:0004497,GO:0016705	integral component of membrane|heme binding|iron ion binding|monooxygenase activity|oxidoreductase activity, acting on paired donors, with incorporation or reduction of molecular oxygen
FAN_iscf00144305.1.g00001.1	1.85563	10.0246	46.0671	64.5309	89.8905	8.92824	gi|470121016|ref|XP_004296581.1|PREDICTED: early light-induced protein 1, chloroplastic-like [Fragaria vesca subsp. vesca]	8e-114	sp|P93735|ELIP1_ARATH	8e-60	Early light-induced protein 1, chloroplastic OS=Arabidopsis thaliana GN=ELIP1 PE=1 SV=1						FAN_iscf00144305.1.g00001.1	GO:0009535,GO:0016021,GO:0009522,GO:0009523,GO:0071483,GO:0071490,GO:0034605,GO:0071486,GO:0071491,GO:0071492,GO:0010117,GO:0015979,GO:0010030,GO:0010380,GO:0009409,GO:0080167	chloroplast thylakoid membrane|integral component of membrane|photosystem I|photosystem II|cellular response to blue light|cellular response to far red light|cellular response to heat|cellular response to high light intensity|cellular response to red light|cellular response to UV-A|photoprotection|photosynthesis|positive regulation of seed germination|regulation of chlorophyll biosynthetic proces…
FAN_iscf00145319.1.g00001.1	9.18733	10.2799	29.2148	296.396	39.7253	59.8982	gi|470102848|ref|XP_004287863.1|PREDICTED: dehydrin Xero 2 [Fragaria vesca subsp. vesca]	4e-94	sp|P42758|XERO2_ARATH	6e-09	Dehydrin Xero 2 OS=Arabidopsis thaliana GN=XERO2 PE=2 SV=1						FAN_iscf00145319.1.g00001.1	GO:0005829,GO:0016020,GO:0009631,GO:0050832,GO:0009737,GO:0009409,GO:0009414	cytosol|membrane|cold acclimation|defense response to fungus|response to abscisic acid|response to cold|response to water deprivation
FAN_iscf00145509.1.g00001.1	0.616153	0.50537	0	0	0	0	gi|12321254|gb|AAG50698.1|AC079604_5copia-type polyprotein, putative [Arabidopsis thaliana]	2e-97	sp|P10978|POLX_TOBAC	1e-33	Retrovirus-related Pol polyprotein from transposon TNT 1-94 OS=Nicotiana tabacum PE=2 SV=1	KOG0017	3e-99	FOG: Transposon-encoded proteins with TYA, reverse transcriptase, integrase domains in various combinations			FAN_iscf00145509.1.g00001.1	GO:0004190,GO:0004519,GO:0003676,GO:0003964,GO:0008270,GO:0015074	aspartic-type endopeptidase activity|endonuclease activity|nucleic acid binding|RNA-directed DNA polymerase activity|zinc ion binding|DNA integration
FAN_iscf00146163.1.g00004.1	0	0	0	0	0	0	gi|764558793|ref|XP_011460946.1|PREDICTED: ABC transporter G family member 31 [Fragaria vesca subsp. vesca]	2e-48	sp|Q7PC88|AB31G_ARATH	8e-29	ABC transporter G family member 31 OS=Arabidopsis thaliana GN=ABCG31 PE=2 SV=1	KOG0065	2e-29	Pleiotropic drug resistance proteins (PDR1-15), ABC superfamily			FAN_iscf00146163.1.g00004.1	GO:0016021,GO:0005886,GO:0009506,GO:0005524,GO:0042626,GO:0006855	integral component of membrane|plasma membrane|plasmodesma|ATP binding|ATPase activity, coupled to transmembrane movement of substances|drug transmembrane transport
FAN_iscf00146229.1.g00001.1	1.12369	2.20321	7.41481	30.0768	5.7229	2.22385	gi|764646211|ref|XP_011457538.1|PREDICTED: uncharacterized protein LOC105349473 [Fragaria vesca subsp. vesca]	6e-68									FAN_iscf00146229.1.g00001.1
FAN_iscf00146310.1.g00001.1	3.92118	4.08368	0	0	1.91299	2.05486	gi|470133201|ref|XP_004302461.1|PREDICTED: 39S ribosomal protein L45, mitochondrial [Fragaria vesca subsp. vesca]	5e-75				KOG4599	4e-19	Putative mitochondrial/chloroplast ribosomal protein L45			FAN_iscf00146310.1.g00001.1
FAN_iscf00146492.1.g00001.1	58.5834	51.9782	172.383	56.0978	50.7194	127.463	gi|470103742|ref|XP_004288289.1|PREDICTED: homeobox-leucine zipper protein HAT9-like [Fragaria vesca subsp. vesca]	5e-60	sp|P46604|HAT22_ARATH	3e-36	Homeobox-leucine zipper protein HAT22 OS=Arabidopsis thaliana GN=HAT22 PE=1 SV=1	KOG0483	8e-37	Transcription factor HEX, contains HOX and HALZ domains			FAN_iscf00146492.1.g00001.1	GO:0005634,GO:0043565,GO:0003700,GO:0009735,GO:0006351	nucleus|sequence-specific DNA binding|transcription factor activity, sequence-specific DNA binding|response to cytokinin|transcription, DNA-templated
FAN_iscf00146836.1.g00001.1	0.791498	5.72712	6.84937	38.7635	0	4.8388	gi|470104429|ref|XP_004288606.1|PREDICTED: U-box domain-containing protein 21 [Fragaria vesca subsp. vesca]	2e-82	sp|Q9C8D1|PUB20_ARATH	3e-28	U-box domain-containing protein 20 OS=Arabidopsis thaliana GN=PUB20 PE=2 SV=1						FAN_iscf00146836.1.g00001.1	GO:0016874,GO:0004842,GO:0010200	ligase activity|ubiquitin-protein transferase activity|response to chitin
FAN_iscf00147098.1.g00001.1	8.1835	13.3277	101.827	260.474	94.4765	17.0842	gi|470137193|ref|XP_004304354.1|PREDICTED: magnesium-chelatase subunit ChlH, chloroplastic [Fragaria vesca subsp. vesca]	4e-24	sp|Q9FNB0|CHLH_ARATH	3e-22	Magnesium-chelatase subunit ChlH, chloroplastic OS=Arabidopsis thaliana GN=CHLH PE=1 SV=1						FAN_iscf00147098.1.g00001.1	GO:0009507,GO:0009706,GO:0009570,GO:0010007,GO:0005739,GO:0005524,GO:0016851,GO:0015995,GO:0015979	chloroplast|chloroplast inner membrane|chloroplast stroma|magnesium chelatase complex|mitochondrion|ATP binding|magnesium chelatase activity|chlorophyll biosynthetic process|photosynthesis	path:ko00860	Porphyrin and chlorophyll metabolism
FAN_iscf00147555.1.g00001.1	0	0	0	0	0	0											FAN_iscf00147555.1.g00001.1
FAN_iscf00147749.1.g00001.1	2.17421	4.06527	0.0967821	0.193929	0.40123	0.348184	gi|470112207|ref|XP_004292328.1|PREDICTED: putative pentatricopeptide repeat-containing protein At5g59200, chloroplastic [Fragaria vesca subsp. vesca]	0	sp|Q9FIF7|PP435_ARATH	7e-129	Putative pentatricopeptide repeat-containing protein At5g59200, chloroplastic OS=Arabidopsis thaliana GN=PCMP-E41 PE=3 SV=1	KOG4197	5e-129	FOG: PPR repeat			FAN_iscf00147749.1.g00001.1	GO:0009507,GO:1900865,GO:0006397	chloroplast|chloroplast RNA modification|mRNA processing
FAN_iscf00147773.1.g00001.1	6.47798	8.74397	0	1.657	9.56507	1.53042	gi|470139889|ref|XP_004305678.1|PREDICTED: SNF1-related protein kinase regulatory subunit beta-2-like [Fragaria vesca subsp. vesca]	6e-140	sp|Q9SCY5|KINB2_ARATH	3e-52	SNF1-related protein kinase regulatory subunit beta-2 OS=Arabidopsis thaliana GN=KINB2 PE=1 SV=1	KOG1616	1e-52	Protein involved in Snf1 protein kinase complex assembly			FAN_iscf00147773.1.g00001.1	GO:0005524,GO:0005975,GO:0043562,GO:0006633,GO:0042128,GO:0009744	ATP binding|carbohydrate metabolic process|cellular response to nitrogen levels|fatty acid biosynthetic process|nitrate assimilation|response to sucrose	path:ko04068,path:ko04152,path:ko05410,path:ko04931,path:ko04932,path:ko04211,path:ko04213,path:ko04910,path:ko04920,path:ko04921,path:ko04922,path:ko04710	FoxO signaling pathway|AMPK signaling pathway|Hypertrophic cardiomyopathy (HCM)|Insulin resistance|Non-alcoholic fatty liver disease (NAFLD)|Longevity regulating pathway - mammal|Longevity regulating pathway - multiple species|Insulin signaling pathway|Adipocytokine signaling pathway|Oxytocin signaling pathway|Glucagon signaling pathway|Circadian rhythm
FAN_iscf00147863.1.g00001.1	18.4828	40.7894	2.508	8.2418	22.3908	4.06303	gi|470109895|ref|XP_004291223.1|PREDICTED: 1,4-alpha-glucan-branching enzyme 1, chloroplastic/amyloplastic-like [Fragaria vesca subsp. vesca]	8e-115	sp|Q41059|GLGB2_PEA	3e-59		KOG0470	3e-24	1,4-alpha-glucan branching enzyme/starch branching enzyme II			FAN_iscf00147863.1.g00001.1	GO:0009501,GO:0009507,GO:0003844,GO:0043169,GO:0004553,GO:0005978,GO:0019252	amyloplast|chloroplast|1,4-alpha-glucan branching enzyme activity|cation binding|hydrolase activity, hydrolyzing O-glycosyl compounds|glycogen biosynthetic process|starch biosynthetic process	path:ko00500	Starch and sucrose metabolism
FAN_iscf00147950.1.g00001.1	2.97529	16.7384	78.4202	163.672	0.670114	7.59825	gi|470109346|ref|XP_004290960.1|PREDICTED: zinc finger protein ZAT10 [Fragaria vesca subsp. vesca]	2e-28	sp|Q96289|ZAT10_ARATH	1e-08	Zinc finger protein ZAT10 OS=Arabidopsis thaliana GN=ZAT10 PE=2 SV=1	KOG1721	3e-09	FOG: Zn-finger			FAN_iscf00147950.1.g00001.1	GO:0005634,GO:0046872,GO:0043565,GO:0003700,GO:0035264,GO:0045892,GO:0010117,GO:0015979,GO:0009737,GO:0010200,GO:0009409,GO:0009644,GO:0006979,GO:0009651,GO:0009414,GO:0009611,GO:0006351	nucleus|metal ion binding|sequence-specific DNA binding|transcription factor activity, sequence-specific DNA binding|multicellular organism growth|negative regulation of transcription, DNA-templated|photoprotection|photosynthesis|response to abscisic acid|response to chitin|response to cold|response to high light intensity|response to oxidative stress|response to salt stress|response to water dep…
FAN_iscf00148124.1.g00001.1	0.633671	0.377679	4.21126	5.06639	4.61992	0.617845	gi|764644087|ref|XP_011457320.1|PREDICTED: uncharacterized protein LOC101309899 [Fragaria vesca subsp. vesca]	2e-19									FAN_iscf00148124.1.g00001.1
FAN_iscf00148614.1.g00002.1	1.02031	0.127768	8.03294	7.31801	22.9178	2.12683	gi|764559530|ref|XP_011461049.1|PREDICTED: glycine-rich cell wall structural protein [Fragaria vesca subsp. vesca]	1e-10									FAN_iscf00148614.1.g00002.1
FAN_iscf00150533.1.g00001.1	0	0.0810106	2.26516	0	0	0.148455	gi|645266003|ref|XP_008238422.1|PREDICTED: phospholipase A1-IIgamma-like [Prunus mume]	1e-111	sp|O49523|DSEL_ARATH	6e-75	Phospholipase A1-IIgamma OS=Arabidopsis thaliana GN=DSEL PE=1 SV=1	KOG4569	2e-75	Predicted lipase			FAN_iscf00150533.1.g00001.1	GO:0005737,GO:0047372,GO:0008970,GO:0046340,GO:0019915,GO:0052651,GO:0010187	cytoplasm|acylglycerol lipase activity|phosphatidylcholine 1-acylhydrolase activity|diacylglycerol catabolic process|lipid storage|monoacylglycerol catabolic process|negative regulation of seed germination
FAN_iscf00150539.1.g00001.1	5.46327	7.51385	0	2.18484	3.17421	0.768287	gi|470121008|ref|XP_004296577.1|PREDICTED: heat stress transcription factor A-6b [Fragaria vesca subsp. vesca]	1e-26									FAN_iscf00150539.1.g00001.1
FAN_iscf00150548.1.g00001.1	15.2283	10.9683	60.2414	59.054	34.0592	22.3865	gi|764571146|ref|XP_011462636.1|PREDICTED: zinc finger protein CONSTANS-LIKE 5 [Fragaria vesca subsp. vesca]	1e-77	sp|Q9FHH8|COL5_ARATH	2e-28	Zinc finger protein CONSTANS-LIKE 5 OS=Arabidopsis thaliana GN=COL5 PE=2 SV=2	KOG1601	2e-31	GATA-4/5/6 transcription factors			FAN_iscf00150548.1.g00001.1	GO:0005634,GO:0003700,GO:0008270,GO:0009909,GO:0006355,GO:0009416	nucleus|transcription factor activity, sequence-specific DNA binding|zinc ion binding|regulation of flower development|regulation of transcription, DNA-templated|response to light stimulus
FAN_iscf00150808.1.g00002.1	0.357	0.203288	11.6715	44.1295	0	0.0975932	gi|470102440|ref|XP_004287662.1|PREDICTED: ethylene-responsive transcription factor ERF017 [Fragaria vesca subsp. vesca]	6e-132	sp|Q84QC2|ERF17_ARATH	4e-51	Ethylene-responsive transcription factor ERF017 OS=Arabidopsis thaliana GN=ERF017 PE=2 SV=1						FAN_iscf00150808.1.g00002.1	GO:0005634,GO:0003677,GO:0003700,GO:0009873,GO:0006351	nucleus|DNA binding|transcription factor activity, sequence-specific DNA binding|ethylene-activated signaling pathway|transcription, DNA-templated
FAN_iscf00151165.1.g00001.1	5.96343	9.50709	1.40469	4.85676	6.88236	4.69511	gi|470109002|ref|XP_004290791.1|PREDICTED: zinc finger CCCH domain-containing protein 31 [Fragaria vesca subsp. vesca]	0	sp|O22243|C3H31_ARATH	2e-138	Zinc finger CCCH domain-containing protein 31 OS=Arabidopsis thaliana GN=At2g47680 PE=2 SV=2	KOG0920	4e-139	ATP-dependent RNA helicase A			FAN_iscf00151165.1.g00001.1	GO:0009507,GO:0005524,GO:0003677,GO:0004386,GO:0046872,GO:0003723	chloroplast|ATP binding|DNA binding|helicase activity|metal ion binding|RNA binding
FAN_iscf00151207.1.g00001.1	8.01144	5.25456	0.219001	0	0	0	gi|727509228|ref|XP_010430787.1|PREDICTED: uncharacterized protein LOC104715028 [Camelina sativa]	1e-84	sp|P10978|POLX_TOBAC	3e-50	Retrovirus-related Pol polyprotein from transposon TNT 1-94 OS=Nicotiana tabacum PE=2 SV=1	KOG0017	3e-84	FOG: Transposon-encoded proteins with TYA, reverse transcriptase, integrase domains in various combinations			FAN_iscf00151207.1.g00001.1	GO:0004190,GO:0004519,GO:0003676,GO:0003964,GO:0008270,GO:0015074	aspartic-type endopeptidase activity|endonuclease activity|nucleic acid binding|RNA-directed DNA polymerase activity|zinc ion binding|DNA integration
FAN_iscf00151228.1.g00001.1	1.41212	1.30876	0	0	0	0	gi|870850262|gb|KMT02384.1|hypothetical protein BVRB_9g204970 [Beta vulgaris subsp. vulgaris]	4e-57				KOG0017	3e-45	FOG: Transposon-encoded proteins with TYA, reverse transcriptase, integrase domains in various combinations			FAN_iscf00151228.1.g00001.1
FAN_iscf00151266.1.g00001.1	10.1332	16.3981	90.6991	103.083	71.335	18.7747	gi|470141466|ref|XP_004306452.1|PREDICTED: uncharacterized protein LOC101296030 isoform X3 [Fragaria vesca subsp. vesca]	8e-146									FAN_iscf00151266.1.g00001.1
FAN_iscf00151326.1.g00002.1	0	0.165714	1.34486	0	0	0	gi|470123622|ref|XP_004297821.1|PREDICTED: phosphoenolpyruvate carboxylase kinase 1-like [Fragaria vesca subsp. vesca]	2e-72	sp|Q9SPK4|PPCK1_ARATH	7e-48	Phosphoenolpyruvate carboxylase kinase 1 OS=Arabidopsis thaliana GN=PPCK1 PE=1 SV=1	KOG0032	2e-48	Ca2+/calmodulin-dependent protein kinase, EF-Hand protein superfamily			FAN_iscf00151326.1.g00002.1	GO:0005737,GO:0005886,GO:0005524,GO:0009931,GO:0005516,GO:0004683,GO:0004674,GO:0009738,GO:0035556,GO:0018105,GO:0046777,GO:0046898,GO:0009416	cytoplasm|plasma membrane|ATP binding|calcium-dependent protein serine/threonine kinase activity|calmodulin binding|calmodulin-dependent protein kinase activity|protein serine/threonine kinase activity|abscisic acid-activated signaling pathway|intracellular signal transduction|peptidyl-serine phosphorylation|protein autophosphorylation|response to cycloheximide|response to light stimulus	path:ko04114,path:ko04012,path:ko04020,path:ko04024,path:ko04066,path:ko04310,path:ko05205,path:ko05214,path:ko05152,path:ko05031,path:ko04261,path:ko04360,path:ko04971,path:ko04911,path:ko04912,path:ko04916,path:ko04921,path:ko04922,path:ko04925,path:ko04713,path:ko04720,path:ko04722,path:ko04725,path:ko04728,path:ko04740,path:ko04745,path:ko04750	Oocyte meiosis|ErbB signaling pathway|Calcium signaling pathway|cAMP signaling pathway|HIF-1 signaling pathway|Wnt signaling pathway|Proteoglycans in cancer|Glioma|Tuberculosis|Amphetamine addiction|Adrenergic signaling in cardiomyocytes|Axon guidance|Gastric acid secretion|Insulin secretion|GnRH signaling pathway|Melanogenesis|Oxytocin signaling pathway|Glucagon signaling pathway|Aldosterone syn…
FAN_iscf00151560.1.g00001.1	8.80561	10.9182	29.8766	10.2979	3.06038	1.71155	gi|470134969|ref|XP_004303308.1|PREDICTED: aspartate, glycine, lysine and serine-rich protein-like [Fragaria vesca subsp. vesca]	9e-49									FAN_iscf00151560.1.g00001.1
FAN_iscf00151692.1.g00001.1	13.5895	23.0747	128.785	221.505	3.79334	7.58325	gi|764560017|ref|XP_011461129.1|PREDICTED: calcium-binding protein PBP1 [Fragaria vesca subsp. vesca]	5e-71	sp|Q9LSQ6|PBP1_ARATH	5e-45	Calcium-binding protein PBP1 OS=Arabidopsis thaliana GN=PBP1 PE=1 SV=1	KOG0028	4e-46	Ca2+-binding protein (centrin/caltractin), EF-Hand superfamily protein			FAN_iscf00151692.1.g00001.1	GO:0005509,GO:0009733	calcium ion binding|response to auxin
FAN_iscf00152227.1.g00003.1	7.06694	5.77564	116.4	43.9822	12.5445	3.27981											FAN_iscf00152227.1.g00003.1
FAN_iscf00153648.1.g00002.1	0	0	1.66071	0.62801	0.561773	0	gi|470116188|ref|XP_004294267.1|PREDICTED: chlorophyll a-b binding protein of LHCII type 1-like [Fragaria vesca subsp. vesca]	4e-117	sp|P27495|CB24_TOBAC	4e-107	Chlorophyll a-b binding protein 40, chloroplastic OS=Nicotiana tabacum GN=CAB40 PE=2 SV=1						FAN_iscf00153648.1.g00002.1	GO:0009535,GO:0016021,GO:0009522,GO:0009523,GO:0016168,GO:0046872,GO:0009765,GO:0018298	chloroplast thylakoid membrane|integral component of membrane|photosystem I|photosystem II|chlorophyll binding|metal ion binding|photosynthesis, light harvesting|protein-chromophore linkage	path:ko00196	Photosynthesis - antenna proteins
FAN_iscf00153666.1.g00001.1	0.572607	1.08839	0	0	0	0	gi|147819609|emb|CAN69815.1|hypothetical protein VITISV_010421 [Vitis vinifera]	4e-130	sp|P10978|POLX_TOBAC	9e-46	Retrovirus-related Pol polyprotein from transposon TNT 1-94 OS=Nicotiana tabacum PE=2 SV=1	KOG0017	2e-107	FOG: Transposon-encoded proteins with TYA, reverse transcriptase, integrase domains in various combinations			FAN_iscf00153666.1.g00001.1	GO:0004190,GO:0004519,GO:0003676,GO:0003964,GO:0008270,GO:0015074	aspartic-type endopeptidase activity|endonuclease activity|nucleic acid binding|RNA-directed DNA polymerase activity|zinc ion binding|DNA integration
FAN_iscf00154153.1.g00001.1	3.15912	2.61021	20.2662	20.2885	7.15058	6.88823	gi|764515182|ref|XP_011464968.1|PREDICTED: histone deacetylase 14 isoform X2 [Fragaria vesca subsp. vesca]	9e-58	sp|Q941D6|HDA14_ARATH	1e-41	Histone deacetylase 14 OS=Arabidopsis thaliana GN=HDA14 PE=2 SV=1	KOG1343	1e-42	Histone deacetylase complex, catalytic component HDA1			FAN_iscf00154153.1.g00001.1	GO:0009507,GO:0005829,GO:0005634,GO:0043014,GO:0048487,GO:0032041,GO:0051721,GO:0043621,GO:0042903,GO:0006355,GO:0006351,GO:0090042	chloroplast|cytosol|nucleus|alpha-tubulin binding|beta-tubulin binding|NAD-dependent histone deacetylase activity (H3-K14 specific)|protein phosphatase 2A binding|protein self-association|tubulin deacetylase activity|regulation of transcription, DNA-templated|transcription, DNA-templated|tubulin deacetylation
FAN_iscf00154244.1.g00001.1	0	0.240994	1.88263	0.658107	0	0.110453	gi|694422063|ref|XP_009338861.1|PREDICTED: uncharacterized protein LOC103931165 [Pyrus x bretschneideri]	2e-113	sp|P0CT43|TF28_SCHPO	1e-10	Transposon Tf2-8 polyprotein OS=Schizosaccharomyces pombe (strain 972 / ATCC 24843) GN=Tf2-8 PE=3 SV=1	KOG0017	2e-23	FOG: Transposon-encoded proteins with TYA, reverse transcriptase, integrase domains in various combinations			FAN_iscf00154244.1.g00001.1	GO:0004190,GO:0003677,GO:0003887,GO:0004519,GO:0046872,GO:0003723,GO:0003964,GO:0015074,GO:0006310	aspartic-type endopeptidase activity|DNA binding|DNA-directed DNA polymerase activity|endonuclease activity|metal ion binding|RNA binding|RNA-directed DNA polymerase activity|DNA integration|DNA recombination
FAN_iscf00154392.1.g00001.1	21.5672	24.0052	84.0138	81.0768	41.3004	15.1052	gi|470135541|ref|XP_004303572.1|PREDICTED: uncharacterized aarF domain-containing protein kinase At1g79600, chloroplastic [Fragaria vesca subsp. vesca]	0	sp|P73627|Y1770_SYNY3	6e-101	Uncharacterized protein sll1770 OS=Synechocystis sp. (strain PCC 6803 / Kazusa) GN=sll1770 PE=3 SV=1	KOG1235	6e-158	Predicted unusual protein kinase	PRGDB00078970	Vvi.20745	FAN_iscf00154392.1.g00001.1	GO:0005524,GO:0004672	ATP binding|protein kinase activity
FAN_iscf00154409.1.g00001.1	1.6197	3.68227	15.5116	4.60567	0.480127	1.017	gi|470123318|ref|XP_004297674.1|PREDICTED: myosin heavy chain kinase B [Fragaria vesca subsp. vesca]	2e-45				KOG4155	6e-17	FOG: WD40 repeat			FAN_iscf00154409.1.g00001.1
FAN_iscf00154682.1.g00002.1	83.6232	6.45679	19.0451	74.3377	30.7492	7.69382	gi|567890963|ref|XP_006438002.1|hypothetical protein CICLE_v10033318mg [Citrus clementina]	2e-34				KOG0267	2e-11	Microtubule severing protein katanin p80 subunit B (contains WD40 repeats)			FAN_iscf00154682.1.g00002.1
FAN_iscf00155435.1.g00001.1	3.00624	3.31994	17.9551	9.45991	9.13743	3.61226	gi|470114600|ref|XP_004293499.1|PREDICTED: katanin p80 WD40 repeat-containing subunit B1 homolog isoform X1 [Fragaria vesca subsp. vesca]	2e-83	sp|Q8H0T9|KTNB1_ARATH	4e-66	Katanin p80 WD40 repeat-containing subunit B1 homolog OS=Arabidopsis thaliana GN=At5g23430 PE=2 SV=3	KOG0267	6e-74	Microtubule severing protein katanin p80 subunit B (contains WD40 repeats)	PRGDB00216326	MDP0000255780	FAN_iscf00155435.1.g00001.1	GO:0080008,GO:0008352,GO:0005874,GO:0051013	Cul4-RING E3 ubiquitin ligase complex|katanin complex|microtubule|microtubule severing
FAN_iscf00155612.1.g00002.1	6.31224	7.99148	46.9905	25.8184	13.3209	16.2129	gi|470116165|ref|XP_004294256.1|PREDICTED: serine/arginine-rich splicing factor SR45a isoform X1 [Fragaria vesca subsp. vesca]	1e-26	sp|Q84TH4|SR45A_ARATH	3e-19		KOG4661	2e-18	Hsp27-ERE-TATA-binding protein/Scaffold attachment factor (SAF-B)			FAN_iscf00155612.1.g00002.1	GO:0016607,GO:0005681,GO:0003676,GO:0000166,GO:0006397,GO:0043484,GO:0009644,GO:0008380	nuclear speck|spliceosomal complex|nucleic acid binding|nucleotide binding|mRNA processing|regulation of RNA splicing|response to high light intensity|RNA splicing
FAN_iscf00155716.1.g00001.1	3.9005	6.9433	0	0.188016	1.65844	0.910293	gi|764646029|ref|XP_011457516.1|PREDICTED: pentatricopeptide repeat-containing protein At5g13270, chloroplastic [Fragaria vesca subsp. vesca]	0	sp|Q9LYU9|PP378_ARATH	3e-81	Pentatricopeptide repeat-containing protein At5g13270, chloroplastic OS=Arabidopsis thaliana GN=PCMP-H90 PE=2 SV=1	KOG4197	6e-82	FOG: PPR repeat			FAN_iscf00155716.1.g00001.1	GO:0009507,GO:0008270,GO:0009451	chloroplast|zinc ion binding|RNA modification
FAN_iscf00155789.1.g00001.1	0	1.16542	35.7212	15.7507	10.0371	3.47933	gi|470141466|ref|XP_004306452.1|PREDICTED: uncharacterized protein LOC101296030 isoform X3 [Fragaria vesca subsp. vesca]	1e-83	sp|Q9FPT1|UBP12_ARATH	3e-18	Ubiquitin carboxyl-terminal hydrolase 12 OS=Arabidopsis thaliana GN=UBP12 PE=1 SV=2	KOG1863	7e-19	Ubiquitin carboxyl-terminal hydrolase			FAN_iscf00155789.1.g00001.1	GO:0005829,GO:0036459,GO:0016579,GO:0006511	cytosol|thiol-dependent ubiquitinyl hydrolase activity|protein deubiquitination|ubiquitin-dependent protein catabolic process
FAN_iscf00155818.1.g00001.1	0	0	1.21529	0.456729	0	0.582876											FAN_iscf00155818.1.g00001.1
FAN_iscf00156550.1.g00001.1	0	0.753667	15.3657	3.55795	0	4.28292	gi|470116626|ref|XP_004294479.1|PREDICTED: zinc finger protein CONSTANS-LIKE 4 [Fragaria vesca subsp. vesca]	9e-21									FAN_iscf00156550.1.g00001.1
FAN_iscf00157000.1.g00001.1	10.6615	24.2177	95.7923	156.199	4.43401	31.7759	gi|470109028|ref|XP_004290804.1|PREDICTED: indole-3-acetic acid-induced protein ARG2 [Fragaria vesca subsp. vesca]	1e-57	sp|P32292|ARG2_VIGRR	2e-14	Indole-3-acetic acid-induced protein ARG2 OS=Vigna radiata var. radiata GN=ARG2 PE=2 SV=1						FAN_iscf00157000.1.g00001.1	GO:0006950	response to stress
FAN_iscf00157145.1.g00001.1	2.16054	1.78234	13.3136	15.9427	6.99628	32.6314	gi|470114323|ref|XP_004293365.1|PREDICTED: tonoplast dicarboxylate transporter-like [Fragaria vesca subsp. vesca]	9e-86	sp|Q8LG88|TDT_ARATH	5e-70	Tonoplast dicarboxylate transporter OS=Arabidopsis thaliana GN=TDT PE=2 SV=2	KOG1281	1e-70	Na+/dicarboxylate, Na+/tricarboxylate and phosphate transporters			FAN_iscf00157145.1.g00001.1	GO:0016021,GO:0005774,GO:0005773,GO:0015140,GO:0071423,GO:0015743,GO:0051453,GO:0006814	integral component of membrane|vacuolar membrane|vacuole|malate transmembrane transporter activity|malate transmembrane transport|malate transport|regulation of intracellular pH|sodium ion transport
FAN_iscf00157271.1.g00001.1	20.0559	35.4488	4.11877	11.7564	33.2392	31.5994	gi|764631568|ref|XP_011469661.1|PREDICTED: uncharacterized protein LOC101299044 isoform X1 [Fragaria vesca subsp. vesca]	7e-72									FAN_iscf00157271.1.g00001.1
FAN_iscf00158269.1.g00001.1	1.08754	1.02312	5.88666	6.05015	0.171143	0.709881	gi|470110867|ref|XP_004291682.1|PREDICTED: probable CCR4-associated factor 1 homolog 11 [Fragaria vesca subsp. vesca]	6e-49	sp|Q9LXM2|CAF1I_ARATH	1e-40	Probable CCR4-associated factor 1 homolog 9 OS=Arabidopsis thaliana GN=CAF1-9 PE=2 SV=1	KOG0304	3e-41	mRNA deadenylase subunit			FAN_iscf00158269.1.g00001.1	GO:0030015,GO:0000932,GO:0005634,GO:0008408,GO:0046872,GO:0004535,GO:0003723,GO:0042742,GO:0002213,GO:0043928,GO:0017148,GO:0000289,GO:0090305,GO:0006355,GO:0009611,GO:0090503,GO:0006351	CCR4-NOT core complex|cytoplasmic mRNA processing body|nucleus|3'-5' exonuclease activity|metal ion binding|poly(A)-specific ribonuclease activity|RNA binding|defense response to bacterium|defense response to insect|exonucleolytic nuclear-transcribed mRNA catabolic process involved in deadenylation-dependent decay|negative regulation of translation|nuclear-transcribed mRNA poly(A) tail shortening…	path:ko03018	RNA degradation
FAN_iscf00158956.1.g00001.1	1.49818	0	20.1684	16.9295	6.27031	3.97361											FAN_iscf00158956.1.g00001.1
FAN_iscf00159117.1.g00001.1	22.6348	27.9169	4.25745	5.58571	3.94438	12.3088	gi|470121292|ref|XP_004296710.1|PREDICTED: transcription factor bHLH128 isoform X1 [Fragaria vesca subsp. vesca]	4e-117	sp|Q8H102|BH128_ARATH	6e-22	Transcription factor bHLH128 OS=Arabidopsis thaliana GN=BHLH128 PE=1 SV=1						FAN_iscf00159117.1.g00001.1	GO:0005829,GO:0005634,GO:0001046,GO:0003700,GO:0044212,GO:0001228,GO:0045944,GO:0010119,GO:0006355,GO:0006366	cytosol|nucleus|core promoter sequence-specific DNA binding|transcription factor activity, sequence-specific DNA binding|transcription regulatory region DNA binding|transcriptional activator activity, RNA polymerase II transcription regulatory region sequence-specific binding|positive regulation of transcription from RNA polymerase II promoter|regulation of stomatal movement|regulation of transcr…
FAN_iscf00159455.1.g00001.1	0	0	0	0	0	0											FAN_iscf00159455.1.g00001.1
FAN_iscf00159731.1.g00001.1	22.3058	18.3621	2.50208	4.24525	37.5167	3.05778	gi|470105765|ref|XP_004289250.1|PREDICTED: bifunctional 3-dehydroquinate dehydratase/shikimate dehydrogenase, chloroplastic-like [Fragaria vesca subsp. vesca]	0	sp|Q9SQT8|DHQSD_ARATH	4e-124	Bifunctional 3-dehydroquinate dehydratase/shikimate dehydrogenase, chloroplastic OS=Arabidopsis thaliana GN=EMB3004 PE=1 SV=1	KOG0692	9e-125	Pentafunctional AROM protein			FAN_iscf00159731.1.g00001.1	GO:0009507,GO:0009570,GO:0003855,GO:0050661,GO:0004764,GO:0009073,GO:0009423,GO:0009793,GO:0019632	chloroplast|chloroplast stroma|3-dehydroquinate dehydratase activity|NADP binding|shikimate 3-dehydrogenase (NADP+) activity|aromatic amino acid family biosynthetic process|chorismate biosynthetic process|embryo development ending in seed dormancy|shikimate metabolic process	path:ko00400,path:ko01230	Phenylalanine, tyrosine and tryptophan biosynthesis|Biosynthesis of amino acids
FAN_iscf00159786.1.g00001.1	0.762615	0	6.52301	0	0	0	gi|764596405|ref|XP_011466043.1|PREDICTED: putative disease resistance protein RGA4 [Fragaria vesca subsp. vesca]	2e-88									FAN_iscf00159786.1.g00001.1
FAN_iscf00160379.1.g00001.1	6.22837	2.84563	41.5042	6.96613	3.51823	3.33648											FAN_iscf00160379.1.g00001.1
FAN_iscf00161024.1.g00001.1	15.1453	24.164	2.12882	1.873	2.67146	13.8614	gi|764635942|ref|XP_004307890.2|PREDICTED: two-component response regulator-like APRR5 [Fragaria vesca subsp. vesca]	0	sp|Q6LA42|APRR5_ARATH	6e-32	Two-component response regulator-like APRR5 OS=Arabidopsis thaliana GN=APRR5 PE=1 SV=2	KOG1601	2e-32	GATA-4/5/6 transcription factors			FAN_iscf00161024.1.g00001.1	GO:0005634,GO:0000160,GO:0006355,GO:0048511,GO:0006351	nucleus|phosphorelay signal transduction system|regulation of transcription, DNA-templated|rhythmic process|transcription, DNA-templated	path:ko04712	Circadian rhythm - plant
FAN_iscf00161546.1.g00002.1	1.63266	2.00612	0	0.34309	0.144496	1.42051	gi|764563567|ref|XP_004294930.2|PREDICTED: pentatricopeptide repeat-containing protein At5g56310 [Fragaria vesca subsp. vesca]	9e-160	sp|Q9FMA1|PP433_ARATH	1e-83	Pentatricopeptide repeat-containing protein At5g56310 OS=Arabidopsis thaliana GN=PCMP-E13 PE=2 SV=1	KOG4197	3e-84	FOG: PPR repeat			FAN_iscf00161546.1.g00002.1
FAN_iscf00161615.1.g00001.1	0	0	8.71851	0	0	0	gi|470129327|ref|XP_004300573.1|PREDICTED: nuclear autoantigenic sperm protein [Fragaria vesca subsp. vesca]	4e-20									FAN_iscf00161615.1.g00001.1
FAN_iscf00161839.1.g00001.1	3.51964	1.17063	10.9498	3.61213	1.8422	3.51876	gi|470103273|ref|XP_004288067.1|PREDICTED: probable transcription factor KAN4 [Fragaria vesca subsp. vesca]	9e-52	sp|Q9LTH4|PCLL_ARATH	4e-06	Transcription factor BOA OS=Arabidopsis thaliana GN=BOA PE=2 SV=1	KOG1601	1e-06	GATA-4/5/6 transcription factors			FAN_iscf00161839.1.g00001.1	GO:0005634,GO:0003677,GO:0003700,GO:0007623,GO:0009909,GO:0006355,GO:0006351	nucleus|DNA binding|transcription factor activity, sequence-specific DNA binding|circadian rhythm|regulation of flower development|regulation of transcription, DNA-templated|transcription, DNA-templated
FAN_iscf00162262.1.g00002.1	0.279665	19.4061	2.37538	1.27056	0.589286	7.4028	gi|470120404|ref|XP_004296293.1|PREDICTED: TMV resistance protein N-like [Fragaria vesca subsp. vesca]	6e-176	sp|F4KIF3|CSA1_ARATH	5e-06							FAN_iscf00162262.1.g00002.1	GO:0043531,GO:0005524,GO:0042742,GO:0007275,GO:0009416,GO:0010114,GO:0007165	ADP binding|ATP binding|defense response to bacterium|multicellular organism development|response to light stimulus|response to red light|signal transduction
FAN_iscf00162461.1.g00001.1	0.357872	0.200052	4.07767	5.19736	0.315636	0.543996	gi|470144997|ref|XP_004308131.1|PREDICTED: gibberellin 20 oxidase 1 [Fragaria vesca subsp. vesca]	4e-114	sp|Q39111|GAOX2_ARATH	2e-82	Gibberellin 20 oxidase 2 OS=Arabidopsis thaliana GN=GA20OX2 PE=2 SV=1	KOG0143	4e-83	Iron/ascorbate family oxidoreductases			FAN_iscf00162461.1.g00001.1	GO:0045544,GO:0005506,GO:0009908,GO:0009686,GO:0009739,GO:0080167,GO:0009639,GO:0009826	gibberellin 20-oxidase activity|iron ion binding|flower development|gibberellin biosynthetic process|response to gibberellin|response to karrikin|response to red or far red light|unidimensional cell growth	path:ko00904	Diterpenoid biosynthesis
FAN_iscf00162955.1.g00001.1	6.4033	7.44601	46.3652	32.7523	46.112	12.9184	gi|470101588|ref|XP_004287252.1|PREDICTED: probable anion transporter 6, chloroplastic [Fragaria vesca subsp. vesca]	1e-96	sp|Q3E9A0|ANTR6_ARATH	3e-48	Probable anion transporter 6, chloroplastic OS=Arabidopsis thaliana GN=ANTR6 PE=2 SV=1	KOG2532	6e-50	Permease of the major facilitator superfamily			FAN_iscf00162955.1.g00001.1	GO:0031969,GO:0016021,GO:0009536,GO:0005315,GO:0098656	chloroplast membrane|integral component of membrane|plastid|inorganic phosphate transmembrane transporter activity|anion transmembrane transport
FAN_iscf00163237.1.g00001.1	20.5966	5.41723	0.576382	2.1143	14.0893	111.905	gi|764577372|ref|XP_011463326.1|PREDICTED: beta-galactosidase 1 [Fragaria vesca subsp. vesca]	1e-43	sp|P48980|BGAL_SOLLC	1e-34	Beta-galactosidase OS=Solanum lycopersicum PE=1 SV=1	KOG0496	1e-32	Beta-galactosidase			FAN_iscf00163237.1.g00001.1	GO:0005618,GO:0004565,GO:0030246,GO:0005975	cell wall|beta-galactosidase activity|carbohydrate binding|carbohydrate metabolic process
FAN_iscf00163339.1.g00001.1	0.269762	1.09706	9.91886	7.25478	2.44768	0.903615	gi|470101899|ref|XP_004287404.1|PREDICTED: heat shock cognate 70 kDa protein 2-like [Fragaria vesca subsp. vesca]	0	sp|Q9LHA8|MD37C_ARATH	0	Probable mediator of RNA polymerase II transcription subunit 37c OS=Arabidopsis thaliana GN=MED37C PE=1 SV=1	KOG0101	0	Molecular chaperones HSP70/HSC70, HSP70 superfamily			FAN_iscf00163339.1.g00001.1	GO:0048046,GO:0005618,GO:0005829,GO:0005794,GO:0005739,GO:0005634,GO:0005886,GO:0005774,GO:0005524,GO:0031625,GO:0016567,GO:0006355,GO:0009617,GO:0046686,GO:0009408,GO:0009644,GO:0042542,GO:0009266,GO:0009615,GO:0006351	apoplast|cell wall|cytosol|Golgi apparatus|mitochondrion|nucleus|plasma membrane|vacuolar membrane|ATP binding|ubiquitin protein ligase binding|protein ubiquitination|regulation of transcription, DNA-templated|response to bacterium|response to cadmium ion|response to heat|response to high light intensity|response to hydrogen peroxide|response to temperature stimulus|response to virus|transcriptio…	path:ko04144,path:ko04010,path:ko04141,path:ko03040,path:ko05134,path:ko05145,path:ko05162,path:ko05164,path:ko05169,path:ko04213,path:ko04915,path:ko04612	Endocytosis|MAPK signaling pathway|Protein processing in endoplasmic reticulum|Spliceosome|Legionellosis|Toxoplasmosis|Measles|Influenza A|Epstein-Barr virus infection|Longevity regulating pathway - multiple species|Estrogen signaling pathway|Antigen processing and presentation
FAN_iscf00164061.1.g00001.1	11.019	20.5234	2.95586	1.64766	5.69915	28.7067	gi|470120472|ref|XP_004296326.1|PREDICTED: cellulose synthase-like protein E1 [Fragaria vesca subsp. vesca]	0	sp|Q8VZK9|CSLE1_ARATH	0	Cellulose synthase-like protein E1 OS=Arabidopsis thaliana GN=CSLE1 PE=1 SV=1						FAN_iscf00164061.1.g00001.1	GO:0005783,GO:0005789,GO:0000139,GO:0016021,GO:0005886,GO:0016760,GO:0071555,GO:0030244	endoplasmic reticulum|endoplasmic reticulum membrane|Golgi membrane|integral component of membrane|plasma membrane|cellulose synthase (UDP-forming) activity|cell wall organization|cellulose biosynthetic process
FAN_iscf00164095.1.g00001.1	0.462606	0.517199	6.26902	2.42496	0	0	gi|764622925|ref|XP_011468827.1|PREDICTED: uncharacterized protein LOC105352799 [Fragaria vesca subsp. vesca]	2e-22									FAN_iscf00164095.1.g00001.1
FAN_iscf00164163.1.g00001.1	133.283	269.99	1161.39	874.959	465.576	328.854	gi|470110519|ref|XP_004291528.1|PREDICTED: dnaJ protein homolog [Fragaria vesca subsp. vesca]	2e-42	sp|Q04960|DNJH_CUCSA	1e-33	DnaJ protein homolog OS=Cucumis sativus GN=DNAJ1 PE=2 SV=1	KOG0712	9e-27	Molecular chaperone (DnaJ superfamily)			FAN_iscf00164163.1.g00001.1	GO:0005886,GO:0005524,GO:0046872,GO:0006457,GO:0009408	plasma membrane|ATP binding|metal ion binding|protein folding|response to heat	path:ko04141	Protein processing in endoplasmic reticulum
FAN_iscf00164323.1.g00001.1	0.469538	1.41148	0	0	0.144443	0	gi|595882739|ref|XP_007212655.1|hypothetical protein PRUPE_ppa018233mg, partial [Prunus persica]	2e-19									FAN_iscf00164323.1.g00001.1
FAN_iscf00164966.1.g00002.1	17.3527	15.1398	0.510188	0	0.231686	1.55201											FAN_iscf00164966.1.g00002.1
FAN_iscf00164977.1.g00002.1	0.323628	3.26464	119.581	370.945	0.296611	2.72125	gi|470116886|ref|XP_004294604.1|PREDICTED: zinc finger protein ZAT12-like [Fragaria vesca subsp. vesca]	5e-62	sp|Q42410|ZAT12_ARATH	5e-14	Zinc finger protein ZAT12 OS=Arabidopsis thaliana GN=ZAT12 PE=2 SV=1	KOG1721	1e-14	FOG: Zn-finger			FAN_iscf00164977.1.g00002.1	GO:0005634,GO:0046872,GO:0003700,GO:0009631,GO:0042538,GO:0009643,GO:0010200,GO:0009409,GO:0009408,GO:0009416,GO:0006979,GO:0010224,GO:0009611,GO:0006351	nucleus|metal ion binding|transcription factor activity, sequence-specific DNA binding|cold acclimation|hyperosmotic salinity response|photosynthetic acclimation|response to chitin|response to cold|response to heat|response to light stimulus|response to oxidative stress|response to UV-B|response to wounding|transcription, DNA-templated
FAN_iscf00165081.1.g00001.1	18.7963	30.3594	1.93742	6.11097	17.43	54.0255	gi|470109456|ref|XP_004291013.1|PREDICTED: protein EARLY FLOWERING 3 [Fragaria vesca subsp. vesca]	4e-68	sp|O82804|ELF3_ARATH	7e-18	Protein EARLY FLOWERING 3 OS=Arabidopsis thaliana GN=ELF3 PE=1 SV=1						FAN_iscf00165081.1.g00001.1	GO:0005634,GO:0003700,GO:0007623,GO:0010031,GO:0048573,GO:0009585,GO:0009909,GO:0010119,GO:0009737,GO:0009733,GO:0009409,GO:0006351,GO:0009826	nucleus|transcription factor activity, sequence-specific DNA binding|circadian rhythm|circumnutation|photoperiodism, flowering|red, far-red light phototransduction|regulation of flower development|regulation of stomatal movement|response to abscisic acid|response to auxin|response to cold|transcription, DNA-templated|unidimensional cell growth	path:ko04712	Circadian rhythm - plant
FAN_iscf00165091.1.g00001.1	1.45486	7.41817	50.2059	0	1.36184	0											FAN_iscf00165091.1.g00001.1
FAN_iscf00165385.1.g00002.1	1.04769	0.388636	3.23781	1.80755	1.33023	0.643211	gi|470135592|ref|XP_004303597.1|PREDICTED: two-component response regulator ARR8-like [Fragaria vesca subsp. vesca]	9e-75	sp|O80365|ARR8_ARATH	1e-45	Two-component response regulator ARR8 OS=Arabidopsis thaliana GN=ARR8 PE=1 SV=1	KOG1601	2e-46	GATA-4/5/6 transcription factors			FAN_iscf00165385.1.g00002.1	GO:0005634,GO:0000156,GO:0007623,GO:0009736,GO:0000160,GO:0006355,GO:0006351	nucleus|phosphorelay response regulator activity|circadian rhythm|cytokinin-activated signaling pathway|phosphorelay signal transduction system|regulation of transcription, DNA-templated|transcription, DNA-templated	path:ko04075	Plant hormone signal transduction
FAN_iscf00166094.1.g00001.1	47.8838	94.136	979.416	941.763	479.391	170.326	gi|470117509|ref|XP_004294900.1|PREDICTED: heat shock protein 90-2 [Fragaria vesca subsp. vesca]	7e-119	sp|P55737|HS902_ARATH	5e-106	Heat shock protein 90-2 OS=Arabidopsis thaliana GN=HSP90-2 PE=1 SV=1	KOG0019	1e-106	Molecular chaperone (HSP90 family)			FAN_iscf00166094.1.g00001.1	GO:0005737,GO:0005524,GO:0016887,GO:0009816,GO:0006457	cytoplasm|ATP binding|ATPase activity|defense response to bacterium, incompatible interaction|protein folding	path:ko04151,path:ko04141,path:ko05200,path:ko05215,path:ko04914,path:ko04915,path:ko04626,path:ko04612,path:ko04621	PI3K-Akt signaling pathway|Protein processing in endoplasmic reticulum|Pathways in cancer|Prostate cancer|Progesterone-mediated oocyte maturation|Estrogen signaling pathway|Plant-pathogen interaction|Antigen processing and presentation|NOD-like receptor signaling pathway
FAN_iscf00166413.1.g00001.1	2.20216	0.980261	0	1.34138	1.92344	2.65847	gi|764521734|ref|XP_011470553.1|PREDICTED: uncharacterized protein LOC101308410 [Fragaria vesca subsp. vesca]	6e-12									FAN_iscf00166413.1.g00001.1
FAN_iscf00167249.1.g00001.1	1.06888	1.12658	0	0	0.460794	0	gi|470103633|ref|XP_004288236.1|PREDICTED: UPF0553 protein-like [Fragaria vesca subsp. vesca]	3e-11									FAN_iscf00167249.1.g00001.1
FAN_iscf00167820.1.g00002.1	0	0	0.577359	0	0	0	gi|470118680|ref|XP_004295450.1|PREDICTED: reticuline oxidase-like protein [Fragaria vesca subsp. vesca]	3e-34									FAN_iscf00167820.1.g00002.1
FAN_iscf00168659.1.g00002.1	4.37802	3.25529	22.8025	22.918	12.042	9.25324	gi|764639814|ref|XP_011470663.1|PREDICTED: probable L-type lectin-domain containing receptor kinase S.7 [Fragaria vesca subsp. vesca]	0	sp|Q9LFH9|LRK81_ARATH	6e-38	L-type lectin-domain containing receptor kinase VIII.1 OS=Arabidopsis thaliana GN=LECRK81 PE=1 SV=1	KOG1187	2e-35	Serine/threonine protein kinase			FAN_iscf00168659.1.g00002.1	GO:0016021,GO:0005886,GO:0005524,GO:0030246,GO:0004674	integral component of membrane|plasma membrane|ATP binding|carbohydrate binding|protein serine/threonine kinase activity
FAN_iscf00168677.1.g00001.1	0	0	53.1076	71.6535	22.2979	6.32162	gi|470127946|ref|XP_004299918.1|PREDICTED: potassium channel AKT2/3 [Fragaria vesca subsp. vesca]	5e-35	sp|Q38898|AKT2_ARATH	3e-24	Potassium channel AKT2/3 OS=Arabidopsis thaliana GN=AKT2 PE=1 SV=1	KOG0498	9e-25	K+-channel ERG and related proteins, contain PAS/PAC sensor domain			FAN_iscf00168677.1.g00001.1	GO:0005789,GO:0016021,GO:0009506,GO:0042802,GO:0005249,GO:0042391,GO:0009737	endoplasmic reticulum membrane|integral component of membrane|plasmodesma|identical protein binding|voltage-gated potassium channel activity|regulation of membrane potential|response to abscisic acid
FAN_iscf00168980.1.g00001.1	0.0388221	0.265979	6.65031	20.3221	0	0.362617	gi|764523097|ref|XP_011457681.1|PREDICTED: uncharacterized protein LOC105349532 [Fragaria vesca subsp. vesca]	1e-82				KOG1721	5e-07	FOG: Zn-finger			FAN_iscf00168980.1.g00001.1
FAN_iscf00169037.1.g00001.1	6.69613	7.23928	0	1.90367	3.32165	3.06916	gi|764576724|ref|XP_011463230.1|PREDICTED: uncharacterized protein LOC101314744 [Fragaria vesca subsp. vesca]	4e-60				KOG2159	1e-30	tRNA nucleotidyltransferase/poly(A) polymerase			FAN_iscf00169037.1.g00001.1
FAN_iscf00170285.1.g00001.1	18.3906	15.4849	2.38085	8.49208	4.42684	10.5518	gi|470148892|ref|XP_004309981.1|PREDICTED: uncharacterized protein LOC101303085 [Fragaria vesca subsp. vesca]	3e-38									FAN_iscf00170285.1.g00001.1
FAN_iscf00170808.1.g00001.1	29.1987	34.124	124.776	169.769	108.577	36.2104	gi|764571146|ref|XP_011462636.1|PREDICTED: zinc finger protein CONSTANS-LIKE 5 [Fragaria vesca subsp. vesca]	8e-71	sp|Q9FHH8|COL5_ARATH	6e-17	Zinc finger protein CONSTANS-LIKE 5 OS=Arabidopsis thaliana GN=COL5 PE=2 SV=2	KOG1601	2e-17	GATA-4/5/6 transcription factors			FAN_iscf00170808.1.g00001.1	GO:0005634,GO:0003700,GO:0008270,GO:0009909,GO:0006355,GO:0009416	nucleus|transcription factor activity, sequence-specific DNA binding|zinc ion binding|regulation of flower development|regulation of transcription, DNA-templated|response to light stimulus
FAN_iscf00171376.1.g00001.1	179.276	325.552	0	183.699	156.696	60.4451	gi|470132766|ref|XP_004302246.1|PREDICTED: universal stress protein A-like protein isoform X1 [Fragaria vesca subsp. vesca]	2e-19									FAN_iscf00171376.1.g00001.1
FAN_iscf00171438.1.g00001.1	153.859	213.269	36.7621	37.537	55.3941	84.6909	gi|763771483|gb|KJB38698.1|hypothetical protein B456_006G267400 [Gossypium raimondii]	1e-34	sp|Q9AXQ4|IF5A3_SOLLC	1e-34	Eukaryotic translation initiation factor 5A-3 OS=Solanum lycopersicum PE=2 SV=1	KOG3271	9e-35	Translation initiation factor 5A (eIF-5A)			FAN_iscf00171438.1.g00001.1	GO:0043022,GO:0003746,GO:0003743,GO:0045901,GO:0045905,GO:0006452	ribosome binding|translation elongation factor activity|translation initiation factor activity|positive regulation of translational elongation|positive regulation of translational termination|translational frameshifting
FAN_iscf00171701.1.g00001.1	4.56476	7.29441	32.6958	100.577	56.6846	19.2699	gi|523583503|gb|AGQ43598.1|beta-carotene hydroxylase [Fragaria x ananassa]	2e-44									FAN_iscf00171701.1.g00001.1	path:ko00906	Carotenoid biosynthesis
FAN_iscf00172032.1.g00001.1	8.94212	10.6293	0.914844	1.43763	4.7249	0.839414	gi|764639009|ref|XP_011470532.1|PREDICTED: pentatricopeptide repeat-containing protein At1g02060, chloroplastic [Fragaria vesca subsp. vesca]	6e-126	sp|O81305|PKSC_ARATH	4e-94							FAN_iscf00172032.1.g00001.1	GO:0005783,GO:0016747,GO:0009813,GO:0007275	endoplasmic reticulum|transferase activity, transferring acyl groups other than amino-acyl groups|flavonoid biosynthetic process|multicellular organism development
FAN_iscf00172110.1.g00002.1	8.64749	14.6148	37.5069	21.2786	12.6986	17.2139											FAN_iscf00172110.1.g00002.1
FAN_iscf00172451.1.g00001.1	0.745556	0.207194	5.90196	12.3586	2.29704	107.83	gi|470116252|ref|XP_004294298.1|PREDICTED: asparagine synthetase [glutamine-hydrolyzing] [Fragaria vesca subsp. vesca]	9e-155	sp|P49093|ASNS2_LOTJA	1e-135	Asparagine synthetase [glutamine-hydrolyzing] 2 OS=Lotus japonicus GN=AS2 PE=2 SV=2	KOG0571	3e-136	Asparagine synthase (glutamine-hydrolyzing)			FAN_iscf00172451.1.g00001.1	GO:0004066,GO:0005524,GO:0006541,GO:0070981	asparagine synthase (glutamine-hydrolyzing) activity|ATP binding|glutamine metabolic process|L-asparagine biosynthetic process	path:ko00250	Alanine, aspartate and glutamate metabolism
FAN_iscf00172636.1.g00001.1	4.58022	6.52724	0.419295	3.02242	1.90618	6.22177	gi|764514298|ref|XP_011464248.1|PREDICTED: LOW QUALITY PROTEIN: uncharacterized protein LOC105351501 [Fragaria vesca subsp. vesca]	7e-175	sp|Q92545|TM131_HUMAN	9e-12	Transmembrane protein 131 OS=Homo sapiens GN=TMEM131 PE=1 SV=3	KOG3620	3e-12	Uncharacterized conserved protein			FAN_iscf00172636.1.g00001.1	GO:0016021,GO:0016020	integral component of membrane|membrane
FAN_iscf00172677.1.g00001.1	65.4268	90.5838	662.866	496.461	151.243	319.295	gi|470117001|ref|XP_004294659.1|PREDICTED: ribulose bisphosphate carboxylase/oxygenase activase, chloroplastic-like [Fragaria vesca subsp. vesca]	3e-58	sp|Q40281|RCA_MALDO	4e-50	Ribulose bisphosphate carboxylase/oxygenase activase, chloroplastic OS=Malus domestica GN=RCA PE=2 SV=1	KOG0651	5e-46	26S proteasome regulatory complex, ATPase RPT4			FAN_iscf00172677.1.g00001.1	GO:0009570,GO:0005524	chloroplast stroma|ATP binding
FAN_iscf00173083.1.g00001.1	0.0762984	1.21319	6.00032	18.3267	43.9741	6.94836	gi|470111232|ref|XP_004291853.1|PREDICTED: jasmonate O-methyltransferase-like [Fragaria vesca subsp. vesca]	0	sp|Q9SBK6|JMT_BRARP	6e-116	Jasmonate O-methyltransferase OS=Brassica rapa subsp. pekinensis GN=JMT PE=1 SV=1						FAN_iscf00173083.1.g00001.1	GO:0005737,GO:0005634,GO:0030795,GO:0031408	cytoplasm|nucleus|jasmonate O-methyltransferase activity|oxylipin biosynthetic process	path:ko00592	alpha-Linolenic acid metabolism
FAN_iscf00173814.1.g00001.1	47.0662	45.3303	140.784	118.966	70.2311	31.4566	gi|470110215|ref|XP_004291381.1|PREDICTED: ATP sulfurylase 2 [Fragaria vesca subsp. vesca]	6e-83	sp|Q43870|APS2_ARATH	3e-71	ATP sulfurylase 2 OS=Arabidopsis thaliana GN=APS2 PE=1 SV=1	KOG0636	8e-72	ATP sulfurylase (sulfate adenylyltransferase)			FAN_iscf00173814.1.g00001.1	GO:0009507,GO:0009570,GO:0005829,GO:0004020,GO:0005524,GO:0004781,GO:0009970,GO:0070814,GO:0016310,GO:0000103	chloroplast|chloroplast stroma|cytosol|adenylylsulfate kinase activity|ATP binding|sulfate adenylyltransferase (ATP) activity|cellular response to sulfate starvation|hydrogen sulfide biosynthetic process|phosphorylation|sulfate assimilation	path:ko00261,path:ko00920,path:ko00450,path:ko00230	Monobactam biosynthesis|Sulfur metabolism|Selenocompound metabolism|Purine metabolism
FAN_iscf00173877.1.g00001.1	0	0.38738	0.911093	3.64733	2.275	2.46204	gi|764523622|ref|XP_004289661.2|PREDICTED: uncharacterized protein LOC101295868 isoform X1 [Fragaria vesca subsp. vesca]	8e-97	sp|Q84V03|FB348_ARATH	6e-16	F-box protein At2g16365 OS=Arabidopsis thaliana GN=At2g16365 PE=2 SV=2						FAN_iscf00173877.1.g00001.1	GO:0005634,GO:0009658,GO:0048512,GO:0045893,GO:0080167	nucleus|chloroplast organization|circadian behavior|positive regulation of transcription, DNA-templated|response to karrikin
FAN_iscf00174339.1.g00001.1	0	0	2.01734	2.00988	0.852894	0.170041	gi|764621328|ref|XP_004305999.2|PREDICTED: uncharacterized protein LOC101299609 [Fragaria vesca subsp. vesca]	0	sp|O22307|C71DB_LOTJA	9e-119	Cytochrome P450 71D11 (Fragment) OS=Lotus japonicus GN=CYP71D11 PE=2 SV=1	KOG0156	2e-65	Cytochrome P450 CYP2 subfamily			FAN_iscf00174339.1.g00001.1	GO:0020037,GO:0005506,GO:0004497,GO:0016705	heme binding|iron ion binding|monooxygenase activity|oxidoreductase activity, acting on paired donors, with incorporation or reduction of molecular oxygen
FAN_iscf00175084.1.g00001.1	2.2728	2.56967	11.1557	9.00979	1.01677	15.0206	gi|470110833|ref|XP_004291667.1|PREDICTED: NAC domain-containing protein 72-like [Fragaria vesca subsp. vesca]	2e-74	sp|Q93VY3|NAC72_ARATH	5e-41	NAC domain-containing protein 72 OS=Arabidopsis thaliana GN=NAC072 PE=2 SV=1						FAN_iscf00175084.1.g00001.1	GO:0005634,GO:0003677,GO:0006355,GO:0006351	nucleus|DNA binding|regulation of transcription, DNA-templated|transcription, DNA-templated
FAN_iscf00175227.1.g00001.1	1.65541	0.41388	21.9396	13.4037	0	22.4628	gi|764571710|ref|XP_011462694.1|PREDICTED: monothiol glutaredoxin-S2-like [Fragaria vesca subsp. vesca]	4e-63	sp|Q8L8Z8|GRXS2_ARATH	8e-53	Monothiol glutaredoxin-S2 OS=Arabidopsis thaliana GN=GRXS2 PE=3 SV=1	KOG1752	2e-53	Glutaredoxin and related proteins			FAN_iscf00175227.1.g00001.1	GO:0005737,GO:0051537,GO:0009055,GO:0046872,GO:0015035,GO:0045454	cytoplasm|2 iron, 2 sulfur cluster binding|electron carrier activity|metal ion binding|protein disulfide oxidoreductase activity|cell redox homeostasis
FAN_iscf00176739.1.g00001.1	0	0	2.11344	20.7521	0	0	gi|764575160|ref|XP_011463051.1|PREDICTED: uncharacterized protein LOC105351146 [Fragaria vesca subsp. vesca]	1e-41									FAN_iscf00176739.1.g00001.1
FAN_iscf00176986.1.g00001.1	3.02632	1.70655	10.7191	14.8878	7.70625	2.76537	gi|764593308|ref|XP_011465461.1|PREDICTED: uncharacterized protein LOC101293205 isoform X1 [Fragaria vesca subsp. vesca]	3e-98				KOG2913	3e-38	Predicted membrane protein			FAN_iscf00176986.1.g00001.1
FAN_iscf00177132.1.g00002.1	1.51229	3.10912	51.8422	23.1855	5.34264	25.3839	gi|470101281|ref|XP_004287103.1|PREDICTED: deacetoxyvindoline 4-hydroxylase-like [Fragaria vesca subsp. vesca]	4e-119	sp|O04847|DV4H_CATRO	1e-65	Deacetoxyvindoline 4-hydroxylase OS=Catharanthus roseus GN=D4H PE=1 SV=2	KOG0143	8e-62	Iron/ascorbate family oxidoreductases			FAN_iscf00177132.1.g00002.1	GO:0005737,GO:0050590,GO:0031418,GO:0046872	cytoplasm|desacetoxyvindoline 4-hydroxylase activity|L-ascorbic acid binding|metal ion binding
FAN_iscf00177293.1.g00006.1	3.07361	1.91549	18.1213	220.098	114.225	33.4229	gi|470103076|ref|XP_004287971.1|PREDICTED: uncharacterized protein LOC101300093 [Fragaria vesca subsp. vesca]	9e-50									FAN_iscf00177293.1.g00006.1
FAN_iscf00177610.1.g00001.1	0	0	0	0	0	0.886845	gi|470109384|ref|XP_004290978.1|PREDICTED: NADH dehydrogenase [ubiquinone] iron-sulfur protein 4, mitochondrial-like [Fragaria vesca subsp. vesca]	1e-37	sp|Q9FJW4|NDUS4_ARATH	1e-28	NADH dehydrogenase [ubiquinone] iron-sulfur protein 4, mitochondrial OS=Arabidopsis thaliana GN=FRO1 PE=2 SV=1	KOG3389	2e-29	NADH:ubiquinone oxidoreductase, NDUFS4/18 kDa subunit			FAN_iscf00177610.1.g00001.1	GO:0005747,GO:0005739,GO:0050897,GO:0008137,GO:0009631,GO:0022900,GO:0006970	mitochondrial respiratory chain complex I|mitochondrion|cobalt ion binding|NADH dehydrogenase (ubiquinone) activity|cold acclimation|electron transport chain|response to osmotic stress	path:ko04932,path:ko05010,path:ko05012,path:ko05016,path:ko00190	Non-alcoholic fatty liver disease (NAFLD)|Alzheimer's disease|Parkinson's disease|Huntington's disease|Oxidative phosphorylation
FAN_iscf00178205.1.g00001.1	3.15135	4.33742	0.24249	0.121559	0.90187	0.439777	gi|470130512|ref|XP_004301147.1|PREDICTED: pentatricopeptide repeat-containing protein At3g47530 [Fragaria vesca subsp. vesca]	3e-155	sp|Q9SN85|PP267_ARATH	7e-113	Pentatricopeptide repeat-containing protein At3g47530 OS=Arabidopsis thaliana GN=PCMP-H76 PE=2 SV=1	KOG4197	2e-113	FOG: PPR repeat			FAN_iscf00178205.1.g00001.1	GO:0008270	zinc ion binding
FAN_iscf00178399.1.g00001.1	0.559754	0.622873	4.67118	1.76581	0.50027	0.185737	gi|764581771|ref|XP_011464041.1|PREDICTED: high affinity nitrate transporter 2.5-like [Fragaria vesca subsp. vesca]	8e-41	sp|Q9LPV5|NRT25_ARATH	1e-23	High affinity nitrate transporter 2.5 OS=Arabidopsis thaliana GN=NRT2.5 PE=2 SV=1						FAN_iscf00178399.1.g00001.1	GO:0016021,GO:0005886,GO:0042128,GO:0055085	integral component of membrane|plasma membrane|nitrate assimilation|transmembrane transport	path:ko00910	Nitrogen metabolism
FAN_iscf00179204.1.g00002.1	126.123	5.60934	28.2745	35.8668	77.6211	7.72154	gi|470137580|ref|XP_004304541.1|PREDICTED: uncharacterized protein LOC101296410 [Fragaria vesca subsp. vesca]	7e-110									FAN_iscf00179204.1.g00002.1
FAN_iscf00179484.1.g00001.1	5.10419	2.64345	25.4987	31.0937	6.2967	2.32461	gi|764551134|ref|XP_011460112.1|PREDICTED: cyclic nucleotide-gated ion channel 1-like [Fragaria vesca subsp. vesca]	3e-27									FAN_iscf00179484.1.g00001.1
FAN_iscf00179812.1.g00003.1	11.0151	13.918	1.81964	0.73735	4.43378	0.361529	gi|674924156|emb|CDY09214.1|BnaA02g06400D [Brassica napus]	2e-101	sp|Q03033|EF1A_WHEAT	1e-100	Elongation factor 1-alpha OS=Triticum aestivum GN=TEF1 PE=2 SV=1	KOG0052	9e-101	Translation elongation factor EF-1 alpha/Tu			FAN_iscf00179812.1.g00003.1	GO:0005737,GO:0005525,GO:0003924,GO:0003746	cytoplasm|GTP binding|GTPase activity|translation elongation factor activity	path:ko03013,path:ko05134	RNA transport|Legionellosis
FAN_iscf00180147.1.g00001.1	0.0908893	0	0.784742	0.2913	0	0.736142	gi|470132750|ref|XP_004302239.1|PREDICTED: nicotianamine synthase [Fragaria vesca subsp. vesca]	0	sp|Q9XGI7|NAS_SOLLC	4e-143	Nicotianamine synthase OS=Solanum lycopersicum GN=CHLN PE=2 SV=1						FAN_iscf00180147.1.g00001.1	GO:0030410,GO:0030418	nicotianamine synthase activity|nicotianamine biosynthetic process
FAN_iscf00180284.1.g00003.1	4.06812	4.1876	26.1173	28.6709	15.7533	23.0911	gi|388517477|gb|AFK46800.1|unknown [Medicago truncatula]	2e-06									FAN_iscf00180284.1.g00003.1
FAN_iscf00180502.1.g00001.1	0.850184	0.955335	0	0.197082	0.160032	0.524724	gi|764640493|ref|XP_004309359.2|PREDICTED: uncharacterized protein LOC101303082, partial [Fragaria vesca subsp. vesca]	2e-160									FAN_iscf00180502.1.g00001.1
FAN_iscf00181516.1.g00001.1	2.6979	3.54245	20.5111	30.7185	10.0653	5.0928	gi|470136194|ref|XP_004303882.1|PREDICTED: uncharacterized protein LOC101311778 [Fragaria vesca subsp. vesca]	1e-73	sp|O80854|B561L_ARATH	8e-12		KOG4293	2e-12	Predicted membrane protein, contains DoH and Cytochrome b-561/ferric reductase transmembrane domains			FAN_iscf00181516.1.g00001.1	GO:0016021,GO:0046872,GO:0055114	integral component of membrane|metal ion binding|oxidation-reduction process
FAN_iscf00181741.1.g00001.1	2.89807	7.83561	39.9962	37.5935	2.58554	2.46371	gi|387936170|gb|AFK10146.1|BAG protein [Fragaria vesca]	1e-45	sp|O65373|BAG5_ARATH	6e-08	BAG family molecular chaperone regulator 5, mitochondrial OS=Arabidopsis thaliana GN=BAG5 PE=1 SV=1						FAN_iscf00181741.1.g00001.1	GO:0005739	mitochondrion
FAN_iscf00182387.1.g00002.1	0.214517	0.499846	0	0	0	0											FAN_iscf00182387.1.g00002.1
FAN_iscf00182585.1.g00001.1	0.138257	0	0.579484	0.144754	0.248809	0	gi|764512362|ref|XP_011462520.1|PREDICTED: 3-epi-6-deoxocathasterone 23-monooxygenase [Fragaria vesca subsp. vesca]	5e-127	sp|Q9M066|C90C1_ARATH	1e-75	3-epi-6-deoxocathasterone 23-monooxygenase OS=Arabidopsis thaliana GN=ROT3 PE=2 SV=3	KOG0157	5e-77	Cytochrome P450 CYP4/CYP19/CYP26 subfamilies			FAN_iscf00182585.1.g00001.1	GO:0005789,GO:0016021,GO:0020037,GO:0005506,GO:0016709,GO:0016132,GO:0010268,GO:0048366,GO:0009965,GO:0042814,GO:0048441,GO:0048443,GO:0016125	endoplasmic reticulum membrane|integral component of membrane|heme binding|iron ion binding|oxidoreductase activity, acting on paired donors, with incorporation or reduction of molecular oxygen, NAD(P)H as one donor, and incorporation of one atom of oxygen|brassinosteroid biosynthetic process|brassinosteroid homeostasis|leaf development|leaf morphogenesis|monopolar cell growth|petal development|s…	path:ko00905	Brassinosteroid biosynthesis
FAN_iscf00183137.1.g00001.1	0	0	7.44801	0.795244	2.70409	24.8419	gi|470136563|ref|XP_004304056.1|PREDICTED: uncharacterized protein LOC101291846 [Fragaria vesca subsp. vesca]	5e-32									FAN_iscf00183137.1.g00001.1
FAN_iscf00183311.1.g00001.1	6.23476	4.24426	25.1741	10.7185	0	31.5177	gi|764571693|ref|XP_011462693.1|PREDICTED: monothiol glutaredoxin-S10 [Fragaria vesca subsp. vesca]	2e-67	sp|Q9LIF1|GRS10_ARATH	1e-55	Monothiol glutaredoxin-S10 OS=Arabidopsis thaliana GN=GRXS10 PE=3 SV=1	KOG1752	4e-42	Glutaredoxin and related proteins			FAN_iscf00183311.1.g00001.1	GO:0005737,GO:0005634,GO:0051537,GO:0009055,GO:0046872,GO:0015035,GO:0045454	cytoplasm|nucleus|2 iron, 2 sulfur cluster binding|electron carrier activity|metal ion binding|protein disulfide oxidoreductase activity|cell redox homeostasis
FAN_iscf00183876.1.g00001.1	0	0	1.73137	0.868329	3.55703	1.20486	gi|255563421|ref|XP_002522713.1|ATP-dependent RNA helicase, putative [Ricinus communis]	3e-21	sp|Q54MH3|DHX16_DICDI	7e-17	Putative pre-mRNA-splicing factor ATP-dependent RNA helicase DHX16 OS=Dictyostelium discoideum GN=dhx16 PE=3 SV=1	KOG0923	1e-20	mRNA splicing factor ATP-dependent RNA helicase			FAN_iscf00183876.1.g00001.1	GO:0005634,GO:0005524,GO:0008026,GO:0003676,GO:0006397,GO:0008380	nucleus|ATP binding|ATP-dependent helicase activity|nucleic acid binding|mRNA processing|RNA splicing	path:ko03040	Spliceosome
FAN_iscf00183897.1.g00002.1	39.2029	54.343	1285.49	2900.48	7.8839	38.7191	gi|595860870|ref|XP_007211228.1|hypothetical protein PRUPE_ppa014022mg [Prunus persica]	3e-22									FAN_iscf00183897.1.g00002.1
FAN_iscf00183925.1.g00002.1	0.81964	1.49088	10.5785	11.7583	0.43727	2.92348	gi|764566833|ref|XP_011462051.1|PREDICTED: uncharacterized protein LOC105350805 [Fragaria vesca subsp. vesca]	7e-27	sp|Q8VYI5|VQ10_ARATH	5e-07							FAN_iscf00183925.1.g00002.1	GO:0005634,GO:0006979	nucleus|response to oxidative stress
FAN_iscf00184363.1.g00001.1	0	0	7.13541	10.4721	0.375706	1.28063	gi|764580970|ref|XP_011463927.1|PREDICTED: uncharacterized protein LOC101295341 isoform X1 [Fragaria vesca subsp. vesca]	6e-51									FAN_iscf00184363.1.g00001.1
FAN_iscf00184539.1.g00001.1	1.19148	1.33477	115.425	60.9597	2.16419	1.96378	gi|470123246|ref|XP_004297639.1|PREDICTED: U-box domain-containing protein 19 [Fragaria vesca subsp. vesca]	2e-69	sp|O80742|PUB19_ARATH	2e-25	U-box domain-containing protein 19 OS=Arabidopsis thaliana GN=PUB19 PE=2 SV=1	KOG0167	6e-26	FOG: Armadillo/beta-catenin-like repeats			FAN_iscf00184539.1.g00001.1	GO:0016874,GO:0004842,GO:0008270,GO:0010029	ligase activity|ubiquitin-protein transferase activity|zinc ion binding|regulation of seed germination
FAN_iscf00184550.1.g00001.1	0	0	8.27977	19.3976	3.86038	0	gi|965665081|dbj|BAT80569.1|hypothetical protein VIGAN_03016000 [Vigna angularis var. angularis]	1e-28	sp|P55737|HS902_ARATH	4e-22	Heat shock protein 90-2 OS=Arabidopsis thaliana GN=HSP90-2 PE=1 SV=1	KOG0019	9e-23	Molecular chaperone (HSP90 family)			FAN_iscf00184550.1.g00001.1	GO:0005737,GO:0005524,GO:0016887,GO:0009816,GO:0006457	cytoplasm|ATP binding|ATPase activity|defense response to bacterium, incompatible interaction|protein folding	path:ko04151,path:ko04141,path:ko05200,path:ko05215,path:ko04914,path:ko04915,path:ko04626,path:ko04612,path:ko04621	PI3K-Akt signaling pathway|Protein processing in endoplasmic reticulum|Pathways in cancer|Prostate cancer|Progesterone-mediated oocyte maturation|Estrogen signaling pathway|Plant-pathogen interaction|Antigen processing and presentation|NOD-like receptor signaling pathway
FAN_iscf00185321.1.g00001.1	3.17662	5.3471	0.599835	0.885627	2.71567	1.07152	gi|470144436|ref|XP_004307863.1|PREDICTED: transducin beta-like protein 3 [Fragaria vesca subsp. vesca]	0	sp|Q12788|TBL3_HUMAN	1e-86	Transducin beta-like protein 3 OS=Homo sapiens GN=TBL3 PE=1 SV=2	KOG0319	2e-172	WD40-repeat-containing subunit of the 18S rRNA processing complex			FAN_iscf00185321.1.g00001.1	GO:0005730,GO:0005634,GO:0034388,GO:0032040,GO:0044822,GO:0030515,GO:0000462	nucleolus|nucleus|Pwp2p-containing subcomplex of 90S preribosome|small-subunit processome|poly(A) RNA binding|snoRNA binding|maturation of SSU-rRNA from tricistronic rRNA transcript (SSU-rRNA, 5.8S rRNA, LSU-rRNA)	path:ko03008	Ribosome biogenesis in eukaryotes
FAN_iscf00185622.1.g00001.1	0	0	1.91866	0.221352	0.0638135	0	gi|470127195|ref|XP_004299561.1|PREDICTED: uncharacterized protein LOC101292121 [Fragaria vesca subsp. vesca]	0	sp|Q5NDE3|PMGT2_TETNG	2e-06	Protein O-linked-mannose beta-1,4-N-acetylglucosaminyltransferase 2 OS=Tetraodon nigroviridis GN=pomgnt2 PE=2 SV=1	KOG4698	1e-147	Uncharacterized conserved protein			FAN_iscf00185622.1.g00001.1	GO:0005783,GO:0005789,GO:0016021,GO:0008375,GO:0007420,GO:0048747,GO:0001764,GO:0006493,GO:0035269,GO:0060041	endoplasmic reticulum|endoplasmic reticulum membrane|integral component of membrane|acetylglucosaminyltransferase activity|brain development|muscle fiber development|neuron migration|protein O-linked glycosylation|protein O-linked mannosylation|retina development in camera-type eye
FAN_iscf00185705.1.g00001.1	1.57696	1.52737	8.1399	34.7605	0.252047	1.73461	gi|764646669|ref|XP_011457604.1|PREDICTED: hornerin-like, partial [Fragaria vesca subsp. vesca]	9e-30									FAN_iscf00185705.1.g00001.1
FAN_iscf00185842.1.g00001.1	0	0	1.40321	0	0	0	gi|764640094|ref|XP_011470707.1|PREDICTED: zinc finger BED domain-containing protein RICESLEEPER 2-like, partial [Fragaria vesca subsp. vesca]	4e-105	sp|P03010|TRAC9_MAIZE	2e-15	Putative AC9 transposase OS=Zea mays PE=4 SV=1	KOG1121	1e-26	Tam3-transposase (Ac family)			FAN_iscf00185842.1.g00001.1	GO:0003677,GO:0006310,GO:0032196	DNA binding|DNA recombination|transposition
FAN_iscf00185874.1.g00001.1	7.92702	12.6774	1.3359	3.52433	5.16776	7.69791	gi|470106632|ref|XP_004289667.1|PREDICTED: uncharacterized protein LOC101297887 [Fragaria vesca subsp. vesca]	4e-49									FAN_iscf00185874.1.g00001.1
FAN_iscf00185912.1.g00001.1	1.08343	1.75736	0.0299076	0	0.0254205	0	gi|147788164|emb|CAN71595.1|hypothetical protein VITISV_010143 [Vitis vinifera]	0	sp|P10978|POLX_TOBAC	2e-154	Retrovirus-related Pol polyprotein from transposon TNT 1-94 OS=Nicotiana tabacum PE=2 SV=1	KOG0017	0	FOG: Transposon-encoded proteins with TYA, reverse transcriptase, integrase domains in various combinations	PRGDB00144820	AT4G23160.1	FAN_iscf00185912.1.g00001.1	GO:0004190,GO:0004519,GO:0003676,GO:0003964,GO:0008270,GO:0015074	aspartic-type endopeptidase activity|endonuclease activity|nucleic acid binding|RNA-directed DNA polymerase activity|zinc ion binding|DNA integration
FAN_iscf00186149.1.g00001.1	0	0	3.49368	0.389458	0	0	gi|764567084|ref|XP_011462106.1|PREDICTED: uncharacterized protein LOC101291512 [Fragaria vesca subsp. vesca]	1e-48									FAN_iscf00186149.1.g00001.1
FAN_iscf00187920.1.g00001.1	10.924	43.3123	171.787	362.034	4.45182	30.2225	gi|470109346|ref|XP_004290960.1|PREDICTED: zinc finger protein ZAT10 [Fragaria vesca subsp. vesca]	4e-41	sp|Q96289|ZAT10_ARATH	6e-15	Zinc finger protein ZAT10 OS=Arabidopsis thaliana GN=ZAT10 PE=2 SV=1	KOG1721	1e-15	FOG: Zn-finger			FAN_iscf00187920.1.g00001.1	GO:0005634,GO:0046872,GO:0043565,GO:0003700,GO:0035264,GO:0045892,GO:0010117,GO:0015979,GO:0009737,GO:0010200,GO:0009409,GO:0009644,GO:0006979,GO:0009651,GO:0009414,GO:0009611,GO:0006351	nucleus|metal ion binding|sequence-specific DNA binding|transcription factor activity, sequence-specific DNA binding|multicellular organism growth|negative regulation of transcription, DNA-templated|photoprotection|photosynthesis|response to abscisic acid|response to chitin|response to cold|response to high light intensity|response to oxidative stress|response to salt stress|response to water dep…
FAN_iscf00188590.1.g00001.1	23.8814	33.7398	4.92373	5.20109	14.4867	12.4914	gi|470118686|ref|XP_004295453.1|PREDICTED: pentatricopeptide repeat-containing protein At1g30610, chloroplastic [Fragaria vesca subsp. vesca]	1e-140	sp|Q9SA76|PPR64_ARATH	1e-64	Pentatricopeptide repeat-containing protein At1g30610, chloroplastic OS=Arabidopsis thaliana GN=EMB2279 PE=2 SV=1	KOG4197	3e-65	FOG: PPR repeat			FAN_iscf00188590.1.g00001.1	GO:0009507,GO:0009793	chloroplast|embryo development ending in seed dormancy
FAN_iscf00188904.1.g00001.1	10.6004	1.96577	31.6059	8.08163	6.0642	18.3613	gi|470123328|ref|XP_004297679.1|PREDICTED: two-component response regulator ARR5 [Fragaria vesca subsp. vesca]	4e-20	sp|Q9ZWS6|ARR6_ARATH	4e-06	Two-component response regulator ARR6 OS=Arabidopsis thaliana GN=ARR6 PE=1 SV=2	KOG1601	9e-07	GATA-4/5/6 transcription factors			FAN_iscf00188904.1.g00001.1	GO:0005634,GO:0000156,GO:0009736,GO:0006355,GO:0009735,GO:0006351	nucleus|phosphorelay response regulator activity|cytokinin-activated signaling pathway|regulation of transcription, DNA-templated|response to cytokinin|transcription, DNA-templated	path:ko04075	Plant hormone signal transduction
FAN_iscf00188932.1.g00001.1	0	0	0	0	0	0	gi|764639894|ref|XP_011470678.1|PREDICTED: uncharacterized protein LOC101291584 [Fragaria vesca subsp. vesca]	7e-39	sp|Q94A79|DMS3_ARATH	3e-12							FAN_iscf00188932.1.g00001.1	GO:0000419,GO:0042803,GO:0006306,GO:0031047,GO:0070921,GO:0080188	DNA-directed RNA polymerase V complex|protein homodimerization activity|DNA methylation|gene silencing by RNA|regulation of production of siRNA involved in chromatin silencing by small RNA|RNA-directed DNA methylation
FAN_iscf00189425.1.g00002.1	0.115182	0	2.41334	1.41663	16.6531	0.620429	gi|470133290|ref|XP_004302500.1|PREDICTED: cell division control protein 2 homolog C [Fragaria vesca subsp. vesca]	0	sp|Q38774|CDC2C_ANTMA	3e-176	Cell division control protein 2 homolog C OS=Antirrhinum majus GN=CDC2C PE=2 SV=1	KOG0594	1e-172	Protein kinase PCTAIRE and related kinases			FAN_iscf00189425.1.g00002.1	GO:0005524,GO:0004693,GO:0008353,GO:0051301,GO:0007067	ATP binding|cyclin-dependent protein serine/threonine kinase activity|RNA polymerase II carboxy-terminal domain kinase activity|cell division|mitotic nuclear division
FAN_iscf00189908.1.g00001.1	10.8767	55.2178	1.16424	5.2192	2.80804	4.76435	gi|764539920|ref|XP_004291285.2|PREDICTED: probable sarcosine oxidase [Fragaria vesca subsp. vesca]	1e-110	sp|Q9SJA7|SOX_ARATH	5e-46	Probable sarcosine oxidase OS=Arabidopsis thaliana GN=At2g24580 PE=2 SV=1	KOG2820	1e-46	FAD-dependent oxidoreductase			FAN_iscf00189908.1.g00001.1	GO:0008115,GO:0046653	sarcosine oxidase activity|tetrahydrofolate metabolic process	path:ko04146,path:ko00260,path:ko00310	Peroxisome|Glycine, serine and threonine metabolism|Lysine degradation
FAN_iscf00190160.1.g00001.1	2.05175	4.2195	0	0.242375	0.806682	1.08266	gi|470106377|ref|XP_004289549.1|PREDICTED: pentatricopeptide repeat-containing protein At4g16835, mitochondrial-like [Fragaria vesca subsp. vesca]	5e-92	sp|Q9SX45|PPR75_ARATH	9e-39	Pentatricopeptide repeat-containing protein At1g50270 OS=Arabidopsis thaliana GN=PCMP-E42 PE=2 SV=1	KOG4197	2e-39	FOG: PPR repeat			FAN_iscf00190160.1.g00001.1
FAN_iscf00190780.1.g00001.1	2.66674	2.47077	0	0	0.383089	0	gi|470112207|ref|XP_004292328.1|PREDICTED: putative pentatricopeptide repeat-containing protein At5g59200, chloroplastic [Fragaria vesca subsp. vesca]	3e-114	sp|Q9FIF7|PP435_ARATH	2e-72	Putative pentatricopeptide repeat-containing protein At5g59200, chloroplastic OS=Arabidopsis thaliana GN=PCMP-E41 PE=3 SV=1	KOG4197	2e-72	FOG: PPR repeat			FAN_iscf00190780.1.g00001.1	GO:0009507,GO:1900865,GO:0006397	chloroplast|chloroplast RNA modification|mRNA processing
FAN_iscf00191608.1.g00001.1	2.69953	9.93579	0.627225	0.319375	2.5006	0.575459	gi|595886958|ref|XP_007213357.1|hypothetical protein PRUPE_ppa027065mg [Prunus persica]	5e-10	sp|Q9FLM8|NRPBC_ARATH	2e-06	DNA-directed RNA polymerases II, IV and V subunit 12 OS=Arabidopsis thaliana GN=NRPB12 PE=1 SV=1	KOG3507	5e-07	DNA-directed RNA polymerase, subunit RPB7.0			FAN_iscf00191608.1.g00001.1	GO:0005736,GO:0005665,GO:0005666,GO:0000418,GO:0000419,GO:0003677,GO:0003899,GO:0046872,GO:0006360,GO:0006366,GO:0006383	DNA-directed RNA polymerase I complex|DNA-directed RNA polymerase II, core complex|DNA-directed RNA polymerase III complex|DNA-directed RNA polymerase IV complex|DNA-directed RNA polymerase V complex|DNA binding|DNA-directed RNA polymerase activity|metal ion binding|transcription from RNA polymerase I promoter|transcription from RNA polymerase II promoter|transcription from RNA polymerase III pro…
FAN_iscf00191720.1.g00001.1	2.41085	2.46716	0	1.114	1.12507	1.75093	gi|470116539|ref|XP_004294439.1|PREDICTED: uncharacterized protein LOC101302915 isoform X2 [Fragaria vesca subsp. vesca]	9e-115									FAN_iscf00191720.1.g00001.1
FAN_iscf00191782.1.g00001.1	67.8785	137.275	839.294	716.292	234.038	154.503	gi|470110519|ref|XP_004291528.1|PREDICTED: dnaJ protein homolog [Fragaria vesca subsp. vesca]	2e-31	sp|P43644|DNJH_ATRNU	1e-29	DnaJ protein homolog ANJ1 OS=Atriplex nummularia PE=2 SV=1	KOG0712	1e-25	Molecular chaperone (DnaJ superfamily)			FAN_iscf00191782.1.g00001.1	GO:0016020,GO:0005524,GO:0046872,GO:0006457,GO:0009408	membrane|ATP binding|metal ion binding|protein folding|response to heat	path:ko04141	Protein processing in endoplasmic reticulum
FAN_iscf00192598.1.g00001.1	6.79929	8.51101	1.06224	0.701445	1.06746	1.90264	gi|470113385|ref|XP_004292904.1|PREDICTED: pentatricopeptide repeat-containing protein At1g31790 [Fragaria vesca subsp. vesca]	0	sp|Q9C6R9|PPR66_ARATH	5e-80	Pentatricopeptide repeat-containing protein At1g31790 OS=Arabidopsis thaliana GN=PCMP-A1 PE=2 SV=1	KOG4197	1e-80	FOG: PPR repeat			FAN_iscf00192598.1.g00001.1
FAN_iscf00193241.1.g00001.1	3.21767	3.92163	0.111197	1.22102	2.82902	0.537854	gi|470120846|ref|XP_004296498.1|PREDICTED: transcription factor bHLH35 [Fragaria vesca subsp. vesca]	3e-139	sp|Q2HIV9|BH035_ARATH	2e-76	Transcription factor bHLH35 OS=Arabidopsis thaliana GN=BHLH35 PE=2 SV=1						FAN_iscf00193241.1.g00001.1	GO:0005634,GO:0003677,GO:0006355,GO:0006351	nucleus|DNA binding|regulation of transcription, DNA-templated|transcription, DNA-templated
FAN_iscf00193257.1.g00001.1	1.15223	1.89631	0	1.08264	1.97206	1.66828	gi|764571186|ref|XP_011462643.1|PREDICTED: LOW QUALITY PROTEIN: probable LRR receptor-like serine/threonine-protein kinase At4g30520 [Fragaria vesca subsp. vesca]	4e-102	sp|Q8VYT3|Y4052_ARATH	2e-68	Probable LRR receptor-like serine/threonine-protein kinase At4g30520 OS=Arabidopsis thaliana GN=At4g30520 PE=2 SV=1	KOG0619	5e-32	FOG: Leucine rich repeat	PRGDB00215360	MDP0000935390	FAN_iscf00193257.1.g00001.1	GO:0016021,GO:0005886,GO:0005524,GO:0004674,GO:0004713,GO:0010150,GO:0018108	integral component of membrane|plasma membrane|ATP binding|protein serine/threonine kinase activity|protein tyrosine kinase activity|leaf senescence|peptidyl-tyrosine phosphorylation
FAN_iscf00193891.1.g00001.1	6.3578	20.6571	0.381254	6.83942	12.318	27.4752	gi|470127242|ref|XP_004299583.1|PREDICTED: UDP-glycosyltransferase 74B1-like [Fragaria vesca subsp. vesca]	6e-62	sp|O22820|U74F1_ARATH	2e-34	UDP-glycosyltransferase 74F1 OS=Arabidopsis thaliana GN=UGT74F1 PE=1 SV=1	KOG1192	6e-35	UDP-glucuronosyl and UDP-glucosyl transferase			FAN_iscf00193891.1.g00001.1	GO:0016758	transferase activity, transferring hexosyl groups	path:ko00380,path:ko00966,path:ko01210	Tryptophan metabolism|Glucosinolate biosynthesis|2-Oxocarboxylic acid metabolism
FAN_iscf00194139.1.g00001.1	2.02857	8.44406	0.209171	0.55014	0.690619	1.15559	gi|147779107|emb|CAN73467.1|hypothetical protein VITISV_043900 [Vitis vinifera]	1e-116	sp|Q9UR07|TF211_SCHPO	1e-40	Transposon Tf2-11 polyprotein OS=Schizosaccharomyces pombe (strain 972 / ATCC 24843) GN=Tf2-11 PE=3 SV=1	KOG0017	2e-96	FOG: Transposon-encoded proteins with TYA, reverse transcriptase, integrase domains in various combinations			FAN_iscf00194139.1.g00001.1	GO:0005634,GO:0004190,GO:0003677,GO:0003887,GO:0004519,GO:0046872,GO:0003723,GO:0003964,GO:0015074,GO:0006310	nucleus|aspartic-type endopeptidase activity|DNA binding|DNA-directed DNA polymerase activity|endonuclease activity|metal ion binding|RNA binding|RNA-directed DNA polymerase activity|DNA integration|DNA recombination
FAN_iscf00194184.1.g00002.1	18.829	14.1398	57.6405	261.092	219.583	26.719											FAN_iscf00194184.1.g00002.1
FAN_iscf00194240.1.g00001.1	3.40745	5.02933	42.322	42.4786	2.92417	1.08348	gi|470111626|ref|XP_004292046.1|PREDICTED: uncharacterized protein LOC101304648 [Fragaria vesca subsp. vesca]	7e-136									FAN_iscf00194240.1.g00001.1
FAN_iscf00194390.1.g00001.1	6.15551	2.68224	10.7346	11.5888	1.03045	2.35029	gi|470133449|ref|XP_004302578.1|PREDICTED: ferritin-3, chloroplastic [Fragaria vesca subsp. vesca]	6e-13	sp|O65100|FRI3_VIGUN	2e-13	Ferritin-3, chloroplastic OS=Vigna unguiculata PE=2 SV=1	KOG2332	6e-12	Ferritin			FAN_iscf00194390.1.g00001.1	GO:0009507,GO:0008199,GO:0004322,GO:0006879,GO:0006826	chloroplast|ferric iron binding|ferroxidase activity|cellular iron ion homeostasis|iron ion transport	path:ko04978	Mineral absorption
FAN_iscf00195704.1.g00001.1	1.71851	4.30293	0.303801	0.623528	1.05711	1.96675	gi|764579135|ref|XP_011463582.1|PREDICTED: putative ribonuclease H protein At1g65750 [Fragaria vesca subsp. vesca]	2e-132	sp|P0C2F6|RNHX1_ARATH	7e-07	Putative ribonuclease H protein At1g65750 OS=Arabidopsis thaliana GN=At1g65750 PE=3 SV=1	KOG1075	1e-23	FOG: Reverse transcriptase			FAN_iscf00195704.1.g00001.1	GO:0046872,GO:0003676,GO:0004523	metal ion binding|nucleic acid binding|RNA-DNA hybrid ribonuclease activity
FAN_iscf00196583.1.g00002.1	1.95885	69.12	11.7935	5.67832	10.6531	20.8187	gi|764563839|ref|XP_004294970.2|PREDICTED: dirigent protein 22-like [Fragaria vesca subsp. vesca]	3e-144	sp|Q9C891|DIR20_ARATH	1e-76	Dirigent protein 20 OS=Arabidopsis thaliana GN=DIR20 PE=2 SV=1						FAN_iscf00196583.1.g00002.1	GO:0048046	apoplast
FAN_iscf00196813.1.g00001.1	0	0.12759	3.02818	22.6928	0	0	gi|470102440|ref|XP_004287662.1|PREDICTED: ethylene-responsive transcription factor ERF017 [Fragaria vesca subsp. vesca]	3e-144	sp|Q84QC2|ERF17_ARATH	2e-57	Ethylene-responsive transcription factor ERF017 OS=Arabidopsis thaliana GN=ERF017 PE=2 SV=1						FAN_iscf00196813.1.g00001.1	GO:0005634,GO:0003677,GO:0003700,GO:0009873,GO:0006351	nucleus|DNA binding|transcription factor activity, sequence-specific DNA binding|ethylene-activated signaling pathway|transcription, DNA-templated
FAN_iscf00197039.1.g00001.1	103.06	28.5414	705.481	232.75	19.9601	72.8023	gi|470109992|ref|XP_004291271.1|PREDICTED: putative glutathione-specific gamma-glutamylcyclotransferase 2 [Fragaria vesca subsp. vesca]	8e-82	sp|Q0IIH4|CHAC2_BOVIN	3e-07	Cation transport regulator-like protein 2 OS=Bos taurus GN=CHAC2 PE=2 SV=1	KOG3182	9e-40	Predicted cation transporter			FAN_iscf00197039.1.g00001.1	GO:0016746	transferase activity, transferring acyl groups
FAN_iscf00197831.1.g00001.1	3.30136	5.95372	0	0	0	0	gi|694351566|ref|XP_009357571.1|PREDICTED: uncharacterized protein LOC103948287 [Pyrus x bretschneideri]	1e-75	sp|P04146|COPIA_DROME	6e-23	Copia protein OS=Drosophila melanogaster GN=GIP PE=1 SV=3	KOG0017	5e-49	FOG: Transposon-encoded proteins with TYA, reverse transcriptase, integrase domains in various combinations			FAN_iscf00197831.1.g00001.1	GO:0004190,GO:0005524,GO:0003676,GO:0008270,GO:0015074	aspartic-type endopeptidase activity|ATP binding|nucleic acid binding|zinc ion binding|DNA integration
FAN_iscf00197859.1.g00001.1	3.2743	3.5788	0.250966	0.252681	1.6126	0.886637	gi|470149256|ref|XP_004310155.1|PREDICTED: coilin [Fragaria vesca subsp. vesca]	1e-95									FAN_iscf00197859.1.g00001.1
FAN_iscf00198155.1.g00001.1	2.29018	1.26881	16.3143	11.3663	11.3934	9.49001	gi|470108349|ref|XP_004290483.1|PREDICTED: protein GIGANTEA [Fragaria vesca subsp. vesca]	3e-70	sp|Q9SQI2|GIGAN_ARATH	3e-45	Protein GIGANTEA OS=Arabidopsis thaliana GN=GI PE=1 SV=2						FAN_iscf00198155.1.g00001.1	GO:0005737,GO:0005654,GO:0005634,GO:0030154,GO:0007623,GO:0009908,GO:0048578,GO:0009585,GO:0042752,GO:0006355,GO:0009637,GO:0009409,GO:0010218,GO:0042542,GO:0080167,GO:0010378	cytoplasm|nucleoplasm|nucleus|cell differentiation|circadian rhythm|flower development|positive regulation of long-day photoperiodism, flowering|red, far-red light phototransduction|regulation of circadian rhythm|regulation of transcription, DNA-templated|response to blue light|response to cold|response to far red light|response to hydrogen peroxide|response to karrikin|temperature compensation o…	path:ko04712	Circadian rhythm - plant
FAN_iscf00199149.1.g00001.1	192.381	272.62	41.8342	36.7743	39.2459	37.5728	gi|470102824|ref|XP_004287851.1|PREDICTED: thioredoxin H-type [Fragaria vesca subsp. vesca]	1e-52	sp|Q43636|TRXH_RICCO	4e-46	Thioredoxin H-type OS=Ricinus communis PE=3 SV=1	KOG0907	2e-43	Thioredoxin			FAN_iscf00199149.1.g00001.1	GO:0005737,GO:0015035,GO:0045454,GO:0006662	cytoplasm|protein disulfide oxidoreductase activity|cell redox homeostasis|glycerol ether metabolic process
FAN_iscf00199262.1.g00001.1	0.0770916	0	2.95009	0.401208	0.0682133	0	gi|525345075|ref|NP_001266992.1|uncharacterized protein LOC101308331 [Fragaria vesca]	5e-135	sp|Q9SVU0|YUC8_ARATH	7e-108	Probable indole-3-pyruvate monooxygenase YUCCA8 OS=Arabidopsis thaliana GN=YUC8 PE=2 SV=1	KOG1399	2e-108	Flavin-containing monooxygenase	PRGDB00173864		FAN_iscf00199262.1.g00001.1	GO:0050660,GO:0004497,GO:0004499,GO:0050661,GO:0009851,GO:0009742,GO:0055114	flavin adenine dinucleotide binding|monooxygenase activity|N,N-dimethylaniline monooxygenase activity|NADP binding|auxin biosynthetic process|brassinosteroid mediated signaling pathway|oxidation-reduction process	path:ko00380	Tryptophan metabolism
FAN_iscf00199576.1.g00001.1	1.47539	2.69799	18.9352	35.4168	12.3734	2.69393	gi|470109538|ref|XP_004291051.1|PREDICTED: heat shock factor protein HSF30 isoform X1 [Fragaria vesca subsp. vesca]	0	sp|P41152|HSF30_SOLPE	4e-108	Heat shock factor protein HSF30 OS=Solanum peruvianum GN=HSF30 PE=2 SV=1	KOG0627	7e-91	Heat shock transcription factor			FAN_iscf00199576.1.g00001.1	GO:0005634,GO:0043565,GO:0003700,GO:0006351	nucleus|sequence-specific DNA binding|transcription factor activity, sequence-specific DNA binding|transcription, DNA-templated
FAN_iscf00199628.1.g00002.1	0	0.918325	0	0	0	0											FAN_iscf00199628.1.g00002.1
FAN_iscf00199883.1.g00001.1	2.27672	0.515925	11.4099	2.39351	0	0.640399	gi|764571717|ref|XP_011462695.1|PREDICTED: monothiol glutaredoxin-S2-like [Fragaria vesca subsp. vesca]	1e-61	sp|Q8L8Z8|GRXS2_ARATH	1e-52	Monothiol glutaredoxin-S2 OS=Arabidopsis thaliana GN=GRXS2 PE=3 SV=1	KOG1752	4e-53	Glutaredoxin and related proteins			FAN_iscf00199883.1.g00001.1	GO:0005737,GO:0051537,GO:0009055,GO:0046872,GO:0015035,GO:0045454	cytoplasm|2 iron, 2 sulfur cluster binding|electron carrier activity|metal ion binding|protein disulfide oxidoreductase activity|cell redox homeostasis
FAN_iscf00201435.1.g00001.1	11.2771	7.67545	91.6578	52.9607	77.4815	8.68608	gi|470137347|ref|XP_004304428.1|PREDICTED: aquaporin PIP2-1-like [Fragaria vesca subsp. vesca]	1e-172	sp|P43286|PIP21_ARATH	2e-144	Aquaporin PIP2-1 OS=Arabidopsis thaliana GN=PIP2-1 PE=1 SV=1	KOG0223	4e-145	Aquaporin (major intrinsic protein family)			FAN_iscf00201435.1.g00001.1	GO:0009507,GO:0016021,GO:0016020,GO:0005886,GO:0009506,GO:0005773,GO:0015254,GO:0031625,GO:0015250,GO:0015793,GO:0080170,GO:0034220,GO:0009737,GO:0009414,GO:0006833	chloroplast|integral component of membrane|membrane|plasma membrane|plasmodesma|vacuole|glycerol channel activity|ubiquitin protein ligase binding|water channel activity|glycerol transport|hydrogen peroxide transmembrane transport|ion transmembrane transport|response to abscisic acid|response to water deprivation|water transport
FAN_iscf00201887.1.g00001.1	0	0.0746134	0.489853	0	0.059702	0.199603	gi|470112015|ref|XP_004292234.1|PREDICTED: uncharacterized protein LOC101309906 [Fragaria vesca subsp. vesca]	1e-66	sp|Q99315|YG31B_YEAST	8e-14	Transposon Ty3-G Gag-Pol polyprotein OS=Saccharomyces cerevisiae (strain ATCC 204508 / S288c) GN=TY3B-G PE=1 SV=3	KOG0017	5e-60	FOG: Transposon-encoded proteins with TYA, reverse transcriptase, integrase domains in various combinations			FAN_iscf00201887.1.g00001.1	GO:0005737,GO:0005634,GO:0000943,GO:0004190,GO:0005524,GO:0003677,GO:0003887,GO:0008233,GO:0004540,GO:0003723,GO:0003964,GO:0004523,GO:0008270,GO:0071897,GO:0015074,GO:0006310,GO:0090501,GO:0006278,GO:0032197,GO:0019076	cytoplasm|nucleus|retrotransposon nucleocapsid|aspartic-type endopeptidase activity|ATP binding|DNA binding|DNA-directed DNA polymerase activity|peptidase activity|ribonuclease activity|RNA binding|RNA-directed DNA polymerase activity|RNA-DNA hybrid ribonuclease activity|zinc ion binding|DNA biosynthetic process|DNA integration|DNA recombination|RNA phosphodiester bond hydrolysis|RNA-dependent DN…
FAN_iscf00202125.1.g00002.1	0	0	2.5326	0	0	0	gi|470127195|ref|XP_004299561.1|PREDICTED: uncharacterized protein LOC101292121 [Fragaria vesca subsp. vesca]	9e-102				KOG4698	7e-65	Uncharacterized conserved protein			FAN_iscf00202125.1.g00002.1
FAN_iscf00202331.1.g00001.1	0.188973	0.177483	0.923435	0	0	0	gi|147788164|emb|CAN71595.1|hypothetical protein VITISV_010143 [Vitis vinifera]	0	sp|P10978|POLX_TOBAC	7e-72	Retrovirus-related Pol polyprotein from transposon TNT 1-94 OS=Nicotiana tabacum PE=2 SV=1	KOG0017	2e-144	FOG: Transposon-encoded proteins with TYA, reverse transcriptase, integrase domains in various combinations			FAN_iscf00202331.1.g00001.1	GO:0004190,GO:0004519,GO:0003676,GO:0003964,GO:0008270,GO:0015074	aspartic-type endopeptidase activity|endonuclease activity|nucleic acid binding|RNA-directed DNA polymerase activity|zinc ion binding|DNA integration
FAN_iscf00202683.1.g00001.1	0	0	3.53735	0.0830784	0	0	gi|764555750|ref|XP_004295578.2|PREDICTED: CBL-interacting serine/threonine-protein kinase 20 [Fragaria vesca subsp. vesca]	0	sp|Q9LWM4|CIPK5_ORYSJ	0	CBL-interacting protein kinase 5 OS=Oryza sativa subsp. japonica GN=CIPK5 PE=2 SV=1	KOG0583	0	Serine/threonine protein kinase	PRGDB00172701		FAN_iscf00202683.1.g00001.1	GO:0005524,GO:0004674,GO:0007165	ATP binding|protein serine/threonine kinase activity|signal transduction	path:ko04140,path:ko04068,path:ko04150,path:ko04151,path:ko04152,path:ko05410,path:ko04931,path:ko04932,path:ko04211,path:ko04213,path:ko04910,path:ko04920,path:ko04921,path:ko04922,path:ko04710	Regulation of autophagy|FoxO signaling pathway|mTOR signaling pathway|PI3K-Akt signaling pathway|AMPK signaling pathway|Hypertrophic cardiomyopathy (HCM)|Insulin resistance|Non-alcoholic fatty liver disease (NAFLD)|Longevity regulating pathway - mammal|Longevity regulating pathway - multiple species|Insulin signaling pathway|Adipocytokine signaling pathway|Oxytocin signaling pathway|Glucagon sign…
FAN_iscf00203626.1.g00001.1	35.8144	49.9534	4.74499	9.30048	21.5434	18.7401	gi|470118686|ref|XP_004295453.1|PREDICTED: pentatricopeptide repeat-containing protein At1g30610, chloroplastic [Fragaria vesca subsp. vesca]	3e-75	sp|Q9SA76|PPR64_ARATH	2e-62	Pentatricopeptide repeat-containing protein At1g30610, chloroplastic OS=Arabidopsis thaliana GN=EMB2279 PE=2 SV=1	KOG4197	6e-63	FOG: PPR repeat			FAN_iscf00203626.1.g00001.1	GO:0009507,GO:0009793	chloroplast|embryo development ending in seed dormancy
FAN_iscf00204033.1.g00001.1	14.0144	28.4927	279.876	203.754	46.0058	14.3195	gi|470144831|ref|XP_004308051.1|PREDICTED: heat shock protein 83 [Fragaria vesca subsp. vesca]	2e-21	sp|P51819|HSP83_IPONI	1e-20	Heat shock protein 83 OS=Ipomoea nil GN=HSP83A PE=2 SV=1	KOG0019	2e-22	Molecular chaperone (HSP90 family)			FAN_iscf00204033.1.g00001.1	GO:0005737,GO:0005524,GO:0006457,GO:0006950	cytoplasm|ATP binding|protein folding|response to stress	path:ko04151,path:ko04141,path:ko05200,path:ko05215,path:ko04914,path:ko04915,path:ko04626,path:ko04612,path:ko04621	PI3K-Akt signaling pathway|Protein processing in endoplasmic reticulum|Pathways in cancer|Prostate cancer|Progesterone-mediated oocyte maturation|Estrogen signaling pathway|Plant-pathogen interaction|Antigen processing and presentation|NOD-like receptor signaling pathway
FAN_iscf00204358.1.g00001.1	10.1593	8.32804	54.0752	54.9568	34.0905	19.7246	gi|764571146|ref|XP_011462636.1|PREDICTED: zinc finger protein CONSTANS-LIKE 5 [Fragaria vesca subsp. vesca]	2e-91	sp|Q940T9|COL4_ARATH	4e-47	Zinc finger protein CONSTANS-LIKE 4 OS=Arabidopsis thaliana GN=COL4 PE=2 SV=2	KOG1601	9e-48	GATA-4/5/6 transcription factors			FAN_iscf00204358.1.g00001.1	GO:0005634,GO:0008270	nucleus|zinc ion binding
FAN_iscf00204521.1.g00001.1	18.5555	16.421	168.877	26.8506	24.2984	40.2219	gi|470127266|ref|XP_004299595.1|PREDICTED: two-component response regulator ARR5-like [Fragaria vesca subsp. vesca]	2e-82	sp|Q9SB04|ARR5_ARATH	2e-56	Two-component response regulator ARR5 OS=Arabidopsis thaliana GN=ARR5 PE=1 SV=2	KOG1601	5e-57	GATA-4/5/6 transcription factors			FAN_iscf00204521.1.g00001.1	GO:0005737,GO:0005634,GO:0000156,GO:0007623,GO:0009736,GO:0006355,GO:0009735,GO:0010114,GO:0006351	cytoplasm|nucleus|phosphorelay response regulator activity|circadian rhythm|cytokinin-activated signaling pathway|regulation of transcription, DNA-templated|response to cytokinin|response to red light|transcription, DNA-templated	path:ko04075	Plant hormone signal transduction
FAN_iscf00204989.1.g00002.1	1.88684	4.64685	0	3.18418	2.60204	5.62967	gi|470143175|ref|XP_004307257.1|PREDICTED: putative casein kinase II subunit beta-4 [Fragaria vesca subsp. vesca]	2e-26	sp|O80507|CSK2E_ARATH	2e-09	Putative casein kinase II subunit beta-4 OS=Arabidopsis thaliana GN=At2g44680 PE=2 SV=1	KOG3092	4e-10	Casein kinase II, beta subunit			FAN_iscf00204989.1.g00002.1	GO:0005737,GO:0005634,GO:0005956,GO:0019887,GO:0004674,GO:0007623,GO:0048573,GO:0042753,GO:0006468	cytoplasm|nucleus|protein kinase CK2 complex|protein kinase regulator activity|protein serine/threonine kinase activity|circadian rhythm|photoperiodism, flowering|positive regulation of circadian rhythm|protein phosphorylation	path:ko04520,path:ko04530,path:ko04139,path:ko04064,path:ko04310,path:ko03008,path:ko05162,path:ko05168,path:ko05169,path:ko04712	Adherens junction|Tight junction|Regulation of mitophagy - yeast|NF-kappa B signaling pathway|Wnt signaling pathway|Ribosome biogenesis in eukaryotes|Measles|Herpes simplex infection|Epstein-Barr virus infection|Circadian rhythm - plant
FAN_iscf00205257.1.g00001.1	0.390123	0.430138	15.3815	72.8287	0.63513	0.751731	gi|764510022|ref|XP_011460386.1|PREDICTED: putative nuclease HARBI1 [Fragaria vesca subsp. vesca]	2e-62				KOG4585	3e-09	Predicted transposase			FAN_iscf00205257.1.g00001.1
FAN_iscf00205453.1.g00001.1	6.07073	9.57629	72.6511	70.5758	31.3986	75.6558	gi|470136804|ref|XP_004304173.1|PREDICTED: zinc finger protein CONSTANS-LIKE 2 [Fragaria vesca subsp. vesca]	4e-101	sp|Q96502|COL2_ARATH	2e-24	Zinc finger protein CONSTANS-LIKE 2 OS=Arabidopsis thaliana GN=COL2 PE=1 SV=1	KOG1601	5e-25	GATA-4/5/6 transcription factors			FAN_iscf00205453.1.g00001.1	GO:0005634,GO:0003677,GO:0003700,GO:0008270,GO:0009658,GO:0009909,GO:0009416,GO:0006351	nucleus|DNA binding|transcription factor activity, sequence-specific DNA binding|zinc ion binding|chloroplast organization|regulation of flower development|response to light stimulus|transcription, DNA-templated
FAN_iscf00205733.1.g00001.1	0	0	1.396	0.581931	0	0.273536	gi|470108286|ref|XP_004290452.1|PREDICTED: putative laccase-9 [Fragaria vesca subsp. vesca]	1e-158	sp|Q6Z8L2|LAC9_ORYSJ	7e-122	Putative laccase-9 OS=Oryza sativa subsp. japonica GN=LAC9 PE=3 SV=1	KOG1263	3e-122	Multicopper oxidases			FAN_iscf00205733.1.g00001.1	GO:0048046,GO:0005507,GO:0052716,GO:0016722,GO:0046274	apoplast|copper ion binding|hydroquinone:oxygen oxidoreductase activity|oxidoreductase activity, oxidizing metal ions|lignin catabolic process
FAN_iscf00206805.1.g00001.1	3.0164	2.1354	25.0038	6.87362	1.69159	4.78436	gi|18412703|ref|NP_567271.1|peptide methionine sulfoxide reductase B3 [Arabidopsis thaliana]	3e-13	sp|Q9M0Z6|MSRB3_ARATH	2e-14	Peptide methionine sulfoxide reductase B3 OS=Arabidopsis thaliana GN=MSRB3 PE=2 SV=2	KOG0856	3e-12	Predicted pilin-like transcription factor			FAN_iscf00206805.1.g00001.1	GO:0005783,GO:0005634,GO:0046872,GO:0070191,GO:0033743,GO:0034599,GO:0009631,GO:0030091	endoplasmic reticulum|nucleus|metal ion binding|methionine-R-sulfoxide reductase activity|peptide-methionine (R)-S-oxide reductase activity|cellular response to oxidative stress|cold acclimation|protein repair
FAN_iscf00207347.1.g00001.1	13.0957	11.9625	36.4091	17.8973	8.7884	25.9428	gi|470144516|ref|XP_004307900.1|PREDICTED: uncharacterized calcium-binding protein At1g02270 [Fragaria vesca subsp. vesca]	7e-172	sp|O81916|YC22_ARATH	7e-101	Uncharacterized calcium-binding protein At1g02270 OS=Arabidopsis thaliana GN=At1g02270 PE=2 SV=2	KOG2338	2e-101	Transcriptional effector CCR4-related protein			FAN_iscf00207347.1.g00001.1	GO:0016021,GO:0005634,GO:0005509,GO:0009409	integral component of membrane|nucleus|calcium ion binding|response to cold
FAN_iscf00208136.1.g00001.1	0.130012	1.26195	7.42173	12.3325	0.481386	0.746624	gi|470117863|ref|XP_004295066.1|PREDICTED: putative calmodulin-like protein 2 [Fragaria vesca subsp. vesca]	2e-77	sp|P23286|CALM_CANAX	4e-13	Calmodulin OS=Candida albicans GN=CMD1 PE=3 SV=2	KOG0027	3e-40	Calmodulin and related proteins (EF-Hand superfamily)			FAN_iscf00208136.1.g00001.1	GO:0005509	calcium ion binding	path:ko04114,path:ko04014,path:ko04015,path:ko04020,path:ko04022,path:ko04024,path:ko04070,path:ko05214,path:ko05133,path:ko05152,path:ko05010,path:ko05031,path:ko05034,path:ko04261,path:ko04270,path:ko04970,path:ko04971,path:ko04910,path:ko04912,path:ko04915,path:ko04916,path:ko04921,path:ko04922,path:ko04924,path:ko04925,path:ko04626,path:ko04713,path:ko04720,path:ko04722,path:ko04728,path:ko04…	Oocyte meiosis|Ras signaling pathway|Rap1 signaling pathway|Calcium signaling pathway|cGMP - PKG signaling pathway|cAMP signaling pathway|Phosphatidylinositol signaling system|Glioma|Pertussis|Tuberculosis|Alzheimer's disease|Amphetamine addiction|Alcoholism|Adrenergic signaling in cardiomyocytes|Vascular smooth muscle contraction|Salivary secretion|Gastric acid secretion|Insulin signaling pathwa…
FAN_iscf00208425.1.g00001.1	5.70487	5.35129	0	0.85361	3.45997	5.97052	gi|470113821|ref|XP_004293118.1|PREDICTED: pentatricopeptide repeat-containing protein At1g05750, chloroplastic [Fragaria vesca subsp. vesca]	1e-79	sp|Q9MA50|PPR13_ARATH	2e-46	Pentatricopeptide repeat-containing protein At1g05750, chloroplastic OS=Arabidopsis thaliana GN=PDE247 PE=2 SV=1	KOG4197	5e-47	FOG: PPR repeat			FAN_iscf00208425.1.g00001.1	GO:0009507,GO:0009451	chloroplast|RNA modification
FAN_iscf00208481.1.g00001.1	0.0502539	0	5.1527	15.327	0.137519	0	gi|470136389|ref|XP_004303976.1|PREDICTED: cytochrome P450 94B3 [Fragaria vesca subsp. vesca]	0	sp|Q9FMV7|C94B1_ARATH	1e-123		KOG0157	3e-138	Cytochrome P450 CYP4/CYP19/CYP26 subfamilies			FAN_iscf00208481.1.g00001.1	GO:0016021,GO:0020037,GO:0005506,GO:0004497,GO:0016705,GO:0009611	integral component of membrane|heme binding|iron ion binding|monooxygenase activity|oxidoreductase activity, acting on paired donors, with incorporation or reduction of molecular oxygen|response to wounding
FAN_iscf00209284.1.g00001.1	3.95733	8.73348	33.9035	30.4401	60.7569	8.03799	gi|470102280|ref|XP_004287583.1|PREDICTED: UDP-glycosyltransferase 91C1-like [Fragaria vesca subsp. vesca]	9e-50	sp|Q9LSM0|U91B1_ARATH	5e-18	UDP-glycosyltransferase 91B1 OS=Arabidopsis thaliana GN=UGT91B1 PE=2 SV=1	KOG1192	1e-18	UDP-glucuronosyl and UDP-glucosyl transferase			FAN_iscf00209284.1.g00001.1	GO:0016758	transferase activity, transferring hexosyl groups
FAN_iscf00209710.1.g00001.1	10.2627	9.70516	104.507	76.2205	29.4682	4.108	gi|764551134|ref|XP_011460112.1|PREDICTED: cyclic nucleotide-gated ion channel 1-like [Fragaria vesca subsp. vesca]	1e-134	sp|Q9S9N5|CNGC7_ARATH	2e-10	Putative cyclic nucleotide-gated ion channel 7 OS=Arabidopsis thaliana GN=CNGC7 PE=3 SV=1	KOG0498	3e-11	K+-channel ERG and related proteins, contain PAS/PAC sensor domain			FAN_iscf00209710.1.g00001.1	GO:0016021,GO:0005886,GO:0030552,GO:0030553,GO:0005249	integral component of membrane|plasma membrane|cAMP binding|cGMP binding|voltage-gated potassium channel activity
[truncated: 343 more rows]
